# Supplementary material for: The intolerance to functional genetic variation of protein domains predicts the localization of pathogenic mutations within genes
Source: Genome Biol. 2016 Jan 18;17:9. doi: 10.1186/s13059-016-0869-4 (PMC4717634; doi:10.1186/s13059-016-0869-4)
Supplement: Additional file 1: — A text file in BED format containing domain subRVIS sub-region boundaries. Each sub-region name contains three fields separated by a colon - the gene name; the domain type, which is either the CDD PSSM-Id of the aligned domain or a ‘-’ denoting that no CDD domain was aligned to this region; the domain type again followed by an underscore, followed by the occurrence number of this domain type. (TXT 10178 kb) [file 13059_2016_869_MOESM1_ESM.txt]

chr4	15638135	15638270	FBXL5:257418:257418_0
chr4	30724664	30724949	PCDH7:206637:206637_4
chr4	159644395	159644440	PPID:-:-_2
chr4	187153282	187153443	KLKB1:128519:128519_0
chr4	187155105	187155196	KLKB1:128519:128519_0
chr4	110685835	110685846	CFI:-:-_3
chr4	110687709	110687713	CFI:-:-_3
chr4	126239957	126240233	FAT4:206637:206637_7
chr4	126241814	126241847	FAT4:-:-_13
chr4	4317627	4317697	ZBTB49:-:-_5
chr4	4322366	4322389	ZBTB49:-:-_5
chr4	187173196	187173339	KLKB1:238113:238113_0
chr4	187175741	187175917	KLKB1:238113:238113_0
chr4	187177145	187177241	KLKB1:238113:238113_0
chr4	187178379	187178519	KLKB1:238113:238113_0
chr4	187179174	187179312	KLKB1:238113:238113_0
chr4	2743983	2744247	TNIP2:-:-_0
chr4	2746113	2746233	TNIP2:-:-_0
chr4	2746423	2746585	TNIP2:-:-_0
chr4	46973205	46973252	GABRA4:251626:251626_0
chr4	46976248	46976392	GABRA4:251626:251626_0
chr4	46979077	46979160	GABRA4:251626:251626_0
chr4	46979426	46979647	GABRA4:251626:251626_0
chr4	46981047	46981115	GABRA4:251626:251626_0
chr4	46994844	46994905	GABRA4:251626:251626_0
chr4	164393407	164393455	TKTL2:-:-_1
chr4	187509745	187510374	FAT1:-:-_0
chr4	187516842	187516980	FAT1:-:-_0
chr4	187517693	187518204	FAT1:-:-_0
chr4	114195706	114195784	ANK2:249517:249517_0
chr4	71110536	71110590	CSN3:-:-_0
chr4	71113534	71113540	CSN3:-:-_0
chr4	164247553	164247706	NPY1R:-:-_1
chr4	170077815	170077830	SH3RF1:-:-_4
chr4	170189970	170190195	SH3RF1:-:-_4
chr4	155484170	155484284	FGB:-:-_0
chr4	155486959	155487112	FGB:-:-_0
chr4	155531231	155531349	FGG:149682:149682_0
chr4	155532956	155533050	FGG:149682:149682_0
chr4	155533169	155533353	FGG:149682:149682_0
chr4	155533542	155533581	FGG:149682:149682_0
chr4	140441514	140441548	SETD7:-:-_1
chr4	140444507	140444589	SETD7:-:-_1
chr4	140450184	140450374	SETD7:-:-_1
chr4	140454318	140454339	SETD7:-:-_1
chr4	48139468	48139516	TEC:173658:173658_0
chr4	48140681	48140839	TEC:173658:173658_0
chr4	48140920	48141039	TEC:173658:173658_0
chr4	48143371	48143436	TEC:173658:173658_0
chr4	48147095	48147312	TEC:173658:173658_0
chr4	48147424	48147585	TEC:173658:173658_0
chr4	186260613	186260664	SNX25:132788:132788_0
chr4	186263129	186263270	SNX25:132788:132788_0
chr4	186267690	186267804	SNX25:132788:132788_0
chr4	186272598	186272661	SNX25:132788:132788_0
chr4	89574177	89574241	HERC3:249843:249843_3
chr4	89575192	89575278	HERC3:249843:249843_3
chr4	186508780	186508783	SORBS2:-:-_0
chr4	74735704	74735706	CXCL1:-:-_1
chr4	74736237	74736253	CXCL1:-:-_1
chr4	154243820	154243904	TRIM2:250621:250621_2
chr4	78532142	78532193	CXCL13:-:-_1
chr4	70066400	70066437	UGT2B11:99960:99960_0
chr4	70070147	70070367	UGT2B11:99960:99960_0
chr4	70071197	70071285	UGT2B11:99960:99960_0
chr4	70074068	70074200	UGT2B11:99960:99960_0
chr4	70078290	70078439	UGT2B11:99960:99960_0
chr4	70079719	70080365	UGT2B11:99960:99960_0
chr4	191005860	191006013	DUX4:249538:249538_1
chr4	17609185	17609212	LAP3:-:-_1
chr4	48496216	48496261	ZAR1:-:-_1
chr4	49040179	49040197	CWH43:-:-_2
chr4	49046802	49046864	CWH43:-:-_2
chr4	49052710	49052866	CWH43:-:-_2
chr4	49063828	49063907	CWH43:-:-_2
chr4	76793215	76793320	PPEF2:163663:163663_0
chr4	76794279	76794465	PPEF2:163663:163663_0
chr4	76797439	76797514	PPEF2:163663:163663_0
chr4	42467032	42467093	ATP8A1:-:-_1
chr4	42487512	42487685	ATP8A1:-:-_1
chr4	42505466	42505531	ATP8A1:-:-_1
chr4	42509032	42509171	ATP8A1:-:-_1
chr4	42524176	42524316	ATP8A1:-:-_1
chr4	42526779	42526843	ATP8A1:-:-_1
chr4	74282014	74282070	ALB:201127:201127_2
chr4	74283247	74283386	ALB:201127:201127_2
chr4	74283804	74284028	ALB:201127:201127_2
chr4	74285223	74285347	ALB:201127:201127_2
chr4	169630291	169630298	PALLD:-:-_2
chr4	169632731	169633074	PALLD:-:-_2
chr4	169812072	169812208	PALLD:-:-_2
chr4	169815729	169815828	PALLD:-:-_2
chr4	169817699	169817750	PALLD:-:-_2
chr4	169819643	169819823	PALLD:-:-_2
chr4	1920311	1920350	WHSC1:238037:238037_0
chr4	1932352	1932463	WHSC1:238037:238037_0
chr4	187557987	187558068	FAT1:206637:206637_23
chr4	187560875	187560937	FAT1:206637:206637_23
chr4	187584452	187584606	FAT1:206637:206637_23
chr4	78830469	78830526	MRPL1:-:-_1
chr4	78870950	78871032	MRPL1:-:-_1
chr4	78873642	78873761	MRPL1:-:-_1
chr4	70346594	70346628	UGT2B4:99960:99960_0
chr4	70350925	70351145	UGT2B4:99960:99960_0
chr4	70352326	70352414	UGT2B4:99960:99960_0
chr4	70355156	70355288	UGT2B4:99960:99960_0
chr4	70359410	70359559	UGT2B4:99960:99960_0
chr4	70360858	70361447	UGT2B4:99960:99960_0
chr4	9828149	9828224	SLC2A9:119392:119392_0
chr4	9836504	9836632	SLC2A9:119392:119392_0
chr4	9889190	9889266	SLC2A9:119392:119392_0
chr4	9892233	9892335	SLC2A9:119392:119392_0
chr4	9909858	9909969	SLC2A9:119392:119392_0
chr4	9922008	9922077	SLC2A9:119392:119392_0
chr4	39105115	39105131	KLHL5:250548:250548_2
chr4	39109188	39109310	KLHL5:250548:250548_2
chr4	184240708	184240861	CLDN22:-:-_0
chr4	126372392	126372689	FAT4:206637:206637_32
chr4	71691900	71691962	GRSF1:-:-_1
chr4	71693568	71693737	GRSF1:-:-_1
chr4	153253757	153253871	FBXW7:257418:257418_0
chr4	153258953	153258974	FBXW7:257418:257418_0
chr4	154249744	154249822	TRIM2:250621:250621_4
chr4	154255965	154255971	TRIM2:250621:250621_4
chr4	17886212	17886314	LCORL:253102:253102_1
chr4	146435765	146435789	SMAD1:-:-_0
chr4	140375349	140375442	RAB33B:-:-_0
chr4	72423533	72423602	SLC4A4:-:-_2
chr4	72425809	72425971	SLC4A4:-:-_2
chr4	72432720	72432800	SLC4A4:-:-_2
chr4	72433504	72433610	SLC4A4:-:-_2
chr4	39408569	39408806	KLB:-:-_0
chr4	155157472	155157508	DCHS2:-:-_2
chr4	83552515	83552670	SCD5:224316:224316_0
chr4	83557743	83557976	SCD5:224316:224316_0
chr4	83601859	83602065	SCD5:224316:224316_0
chr4	83626435	83626566	SCD5:224316:224316_0
chr4	83719458	83719561	SCD5:224316:224316_0
chr4	80898744	80898855	ANTXR2:147643:147643_0
chr4	80899160	80899328	ANTXR2:147643:147643_0
chr4	47033668	47033748	GABRB1:-:-_0
chr4	47033930	47033970	GABRB1:-:-_0
chr4	147179876	147179989	SLC10A7:257908:257908_0
chr4	147204343	147204417	SLC10A7:257908:257908_0
chr4	147214080	147214132	SLC10A7:257908:257908_0
chr4	147215081	147215247	SLC10A7:257908:257908_0
chr4	147227077	147227161	SLC10A7:257908:257908_0
chr4	147247112	147247148	SLC10A7:257908:257908_0
chr4	147363934	147363973	SLC10A7:257908:257908_0
chr4	147425000	147425076	SLC10A7:257908:257908_0
chr4	147431064	147431201	SLC10A7:257908:257908_0
chr4	147438189	147438272	SLC10A7:257908:257908_0
chr4	147442769	147442842	SLC10A7:257908:257908_0
chr4	114823429	114823627	ARSJ:-:-_0
chr4	145567938	145568106	HHIP:251680:251680_0
chr4	145573756	145573949	HHIP:251680:251680_0
chr4	145579941	145580098	HHIP:251680:251680_0
chr4	145580788	145580819	HHIP:251680:251680_0
chr4	140058852	140058855	ELF2:-:-_2
chr4	39304371	39304494	RFC1:249500:249500_0
chr4	39304679	39304771	RFC1:249500:249500_0
chr4	39306433	39306548	RFC1:249500:249500_0
chr4	39308211	39308268	RFC1:249500:249500_0
chr4	1006273	1006352	FGFRL1:-:-_0
chr4	1015990	1016022	FGFRL1:-:-_0
chr4	164050048	164050500	NAF1:-:-_0
chr4	164054305	164054348	NAF1:-:-_0
chr4	100829997	100830053	DNAJB14:249696:249696_0
chr4	100844196	100844326	DNAJB14:249696:249696_0
chr4	55946107	55946330	KDR:-:-_0
chr4	55948122	55948208	KDR:-:-_0
chr4	55948702	55948802	KDR:-:-_0
chr4	55953773	55953925	KDR:-:-_0
chr4	55955034	55955043	KDR:-:-_0
chr4	128651745	128651932	SLC25A31:249634:249634_0
chr4	128665826	128665933	SLC25A31:249634:249634_0
chr4	126237959	126237980	FAT4:-:-_1
chr4	74719519	74719626	PF4V1:238171:238171_0
chr4	74719751	74719821	PF4V1:238171:238171_0
chr4	39291626	39291659	RFC1:254850:254850_0
chr4	39293258	39293472	RFC1:254850:254850_0
chr4	39297233	39297379	RFC1:254850:254850_0
chr4	39301640	39301709	RFC1:254850:254850_0
chr4	1816297	1816300	LETM1:258109:258109_0
chr4	1817390	1817522	LETM1:258109:258109_0
chr4	184431637	184431904	ING2:-:-_1
chr4	186294086	186294191	LRP2BP:214772:214772_0
chr4	1161265	1161418	SPON2:214559:214559_0
chr4	77038894	77038927	NUP54:258141:258141_0
chr4	77039227	77039347	NUP54:258141:258141_0
chr4	77045801	77045909	NUP54:258141:258141_0
chr4	77051808	77051902	NUP54:258141:258141_0
chr4	77052382	77052437	NUP54:258141:258141_0
chr4	77053675	77053688	NUP54:258141:258141_0
chr4	126398436	126398489	FAT4:-:-_38
chr4	126400895	126400917	FAT4:-:-_38
chr4	110895895	110895901	EGF:-:-_5
chr4	1656704	1657450	FAM53A:259376:259376_0
chr4	1659134	1659195	FAM53A:259376:259376_0
chr4	1670393	1670468	FAM53A:259376:259376_0
chr4	40440703	40440910	RBM47:-:-_3
chr4	8272073	8272080	HTRA3:-:-_2
chr4	8284163	8284263	HTRA3:-:-_2
chr4	8288287	8288324	HTRA3:-:-_2
chr4	5830278	5830395	CRMP1:238639:238639_0
chr4	5837641	5837812	CRMP1:238639:238639_0
chr4	5838491	5838633	CRMP1:238639:238639_0
chr4	5841248	5841405	CRMP1:238639:238639_0
chr4	5843034	5843155	CRMP1:238639:238639_0
chr4	5844819	5844888	CRMP1:238639:238639_0
chr4	5851118	5851199	CRMP1:238639:238639_0
chr4	5853134	5853196	CRMP1:238639:238639_0
chr4	5857869	5858034	CRMP1:238639:238639_0
chr4	5862752	5862937	CRMP1:238639:238639_0
chr4	5868394	5868474	CRMP1:238639:238639_0
chr4	3180091	3180173	HTT:152807:152807_0
chr4	3182241	3182288	HTT:152807:152807_0
chr4	83821955	83821961	THAP9:-:-_0
chr4	71555078	71555324	UTP3:252306:252306_0
chr4	76871902	76871950	SDAD1:-:-_0
chr4	76877127	76877289	SDAD1:-:-_0
chr4	76878477	76878562	SDAD1:-:-_0
chr4	76878670	76878861	SDAD1:-:-_0
chr4	76878999	76879094	SDAD1:-:-_0
chr4	76881218	76881345	SDAD1:-:-_0
chr4	76882180	76882257	SDAD1:-:-_0
chr4	76882363	76882461	SDAD1:-:-_0
chr4	76885287	76885364	SDAD1:-:-_0
chr4	76886916	76886975	SDAD1:-:-_0
chr4	76888429	76888487	SDAD1:-:-_0
chr4	76890448	76890552	SDAD1:-:-_0
chr4	76891461	76891531	SDAD1:-:-_0
chr4	76892509	76892611	SDAD1:-:-_0
chr4	76894469	76894544	SDAD1:-:-_0
chr4	76895228	76895286	SDAD1:-:-_0
chr4	76896896	76896997	SDAD1:-:-_0
chr4	76897076	76897148	SDAD1:-:-_0
chr4	76898798	76898864	SDAD1:-:-_0
chr4	39077690	39077767	KLHL5:250031:250031_0
chr4	39082722	39082859	KLHL5:250031:250031_0
chr4	39083582	39083692	KLHL5:250031:250031_0
chr4	7062588	7062603	GRPEL1:-:-_0
chr4	187073113	187073199	FAM149A:257102:257102_0
chr4	187074798	187074916	FAM149A:257102:257102_0
chr4	76582144	76582198	G3BP2:238403:238403_0
chr4	76582740	76582914	G3BP2:238403:238403_0
chr4	76584026	76584108	G3BP2:238403:238403_0
chr4	76587114	76587191	G3BP2:238403:238403_0
chr4	46043025	46043271	GABRG1:251627:251627_0
chr4	46053440	46053655	GABRG1:251627:251627_0
chr4	46060233	46060321	GABRG1:251627:251627_0
chr4	81124614	81124680	PRDM8:249585:249585_0
chr4	166232692	166232717	KLHL2:-:-_3
chr4	166234389	166234424	KLHL2:-:-_3
chr4	153244206	153244301	FBXW7:238121:238121_0
chr4	153245335	153245546	FBXW7:238121:238121_0
chr4	153247157	153247383	FBXW7:238121:238121_0
chr4	153249359	153249541	FBXW7:238121:238121_0
chr4	153250823	153250937	FBXW7:238121:238121_0
chr4	153251883	153251886	FBXW7:238121:238121_0
chr4	40440463	40440469	RBM47:-:-_2
chr4	77969371	77969815	CCNI:-:-_0
chr4	77976302	77976533	CCNI:-:-_0
chr4	77977114	77977147	CCNI:-:-_0
chr4	91229435	91230759	CCSER1:-:-_0
chr4	91234013	91234198	CCSER1:-:-_0
chr4	91321186	91321280	CCSER1:-:-_0
chr4	91389384	91389505	CCSER1:-:-_0
chr4	91549175	91549383	CCSER1:-:-_0
chr4	91645064	91645142	CCSER1:-:-_0
chr4	91736912	91736996	CCSER1:-:-_0
chr4	91844520	91844598	CCSER1:-:-_0
chr4	92007100	92007145	CCSER1:-:-_0
chr4	92519722	92520208	CCSER1:-:-_0
chr4	100212065	100212071	ADH1A:-:-_1
chr4	87666262	87666281	PTPN13:-:-_3
chr4	87671622	87672040	PTPN13:-:-_3
chr4	87672179	87672277	PTPN13:-:-_3
chr4	87674161	87674218	PTPN13:-:-_3
chr4	87679412	87679459	PTPN13:-:-_3
chr4	2175729	2175746	POLN:-:-_1
chr4	2176417	2176418	POLN:-:-_1
chr4	71062260	71062305	ODAM:-:-_0
chr4	166000809	166000845	TMEM192:-:-_0
chr4	73941947	73942007	ANKRD17:-:-_0
chr4	73942656	73942821	ANKRD17:-:-_0
chr4	73943071	73943250	ANKRD17:-:-_0
chr4	73944358	73944607	ANKRD17:-:-_0
chr4	73950965	73951163	ANKRD17:-:-_0
chr4	73956383	73957977	ANKRD17:-:-_0
chr4	9256465	9256696	USP17L19:-:-_2
chr4	110581451	110581521	CCDC109B:252739:252739_0
chr4	110585445	110585550	CCDC109B:252739:252739_0
chr4	110603737	110603898	CCDC109B:252739:252739_0
chr4	110605598	110605802	CCDC109B:252739:252739_0
chr4	110606406	110606508	CCDC109B:252739:252739_0
chr4	142641705	142641719	IL15:251257:251257_0
chr4	142643076	142643161	IL15:251257:251257_0
chr4	142649092	142649137	IL15:251257:251257_0
chr4	142650999	142651137	IL15:251257:251257_0
chr4	142653890	142653992	IL15:251257:251257_0
chr4	121957418	121957421	NDNF:-:-_0
chr4	187628506	187628527	FAT1:-:-_32
chr4	113575252	113575315	LARP7:-:-_3
chr4	113578402	113578483	LARP7:-:-_3
chr4	57871465	57871608	POLR2B:238353:238353_1
chr4	57871765	57871885	POLR2B:238353:238353_1
chr4	57872981	57873168	POLR2B:238353:238353_1
chr4	57876526	57876670	POLR2B:238353:238353_1
chr4	57876913	57876964	POLR2B:238353:238353_1
chr4	843736	843856	GAK:-:-_1
chr4	844723	844872	GAK:-:-_1
chr4	845537	845762	GAK:-:-_1
chr4	853393	853510	GAK:-:-_1
chr4	858909	859032	GAK:-:-_1
chr4	860151	860322	GAK:-:-_1
chr4	860743	861220	GAK:-:-_1
chr4	862326	862473	GAK:-:-_1
chr4	864498	864622	GAK:-:-_1
chr4	77231150	77231153	STBD1:-:-_1
chr4	128703705	128703708	HSPA4L:-:-_0
chr4	8465729	8465818	TRMT44:-:-_1
chr4	8467104	8467288	TRMT44:-:-_1
chr4	8469640	8470073	TRMT44:-:-_1
chr4	8472810	8472927	TRMT44:-:-_1
chr4	8477498	8477728	TRMT44:-:-_1
chr4	148796273	148796301	ARHGAP10:241231:241231_0
chr4	148800382	148800489	ARHGAP10:241231:241231_0
chr4	148802988	148803083	ARHGAP10:241231:241231_0
chr4	148827788	148827852	ARHGAP10:241231:241231_0
chr4	155250722	155250862	DCHS2:206637:206637_16
chr4	155252734	155252866	DCHS2:206637:206637_16
chr4	155253629	155253777	DCHS2:206637:206637_16
chr4	119653908	119654067	SEC24D:252815:252815_0
chr4	119659415	119659534	SEC24D:252815:252815_0
chr4	119660303	119660337	SEC24D:252815:252815_0
chr4	46043004	46043025	GABRG1:-:-_0
chr4	166915612	166915685	TLL1:239808:239808_0
chr4	166916212	166916330	TLL1:239808:239808_0
chr4	166924542	166924721	TLL1:239808:239808_0
chr4	166929094	166929200	TLL1:239808:239808_0
chr4	166935587	166935711	TLL1:239808:239808_0
chr4	44688551	44688730	GUF1:239670:239670_0
chr4	44690023	44690102	GUF1:239670:239670_0
chr4	36166653	36166683	ARAP2:-:-_6
chr4	164393920	164394079	TKTL2:-:-_2
chr4	4314773	4314841	ZBTB49:257789:257789_1
chr4	4317362	4317369	ZBTB49:257789:257789_1
chr4	99182716	99182720	RAP1GDS1:-:-_0
chr4	99214555	99214666	RAP1GDS1:-:-_0
chr4	99264289	99264303	RAP1GDS1:-:-_0
chr4	9922077	9922196	SLC2A9:-:-_1
chr4	9943536	9943591	SLC2A9:-:-_1
chr4	187004136	187004781	TLR3:238064:238064_0
chr4	42580306	42580404	ATP8A1:249606:249606_0
chr4	42581829	42581995	ATP8A1:249606:249606_0
chr4	42583637	42583749	ATP8A1:249606:249606_0
chr4	42588365	42588493	ATP8A1:249606:249606_0
chr4	42590276	42590346	ATP8A1:249606:249606_0
chr4	42592827	42592901	ATP8A1:249606:249606_0
chr4	42602494	42602535	ATP8A1:249606:249606_0
chr4	42618049	42618095	ATP8A1:249606:249606_0
chr4	42626552	42626603	ATP8A1:249606:249606_0
chr4	119216958	119217011	PRSS12:-:-_1
chr4	119219887	119219927	PRSS12:-:-_1
chr4	126329870	126329949	FAT4:206637:206637_18
chr4	126336038	126336259	FAT4:206637:206637_18
chr4	48584552	48584751	FRYL:258414:258414_0
chr4	48588637	48588745	FRYL:258414:258414_0
chr4	48591761	48591894	FRYL:258414:258414_0
chr4	48592675	48592847	FRYL:258414:258414_0
chr4	48595946	48596033	FRYL:258414:258414_0
chr4	48597606	48597715	FRYL:258414:258414_0
chr4	48597913	48598017	FRYL:258414:258414_0
chr4	48604036	48604138	FRYL:258414:258414_0
chr4	48605306	48605405	FRYL:258414:258414_0
chr4	48607757	48607850	FRYL:258414:258414_0
chr4	48608454	48608623	FRYL:258414:258414_0
chr4	48611003	48611084	FRYL:258414:258414_0
chr4	48611760	48611840	FRYL:258414:258414_0
chr4	48621290	48621338	FRYL:258414:258414_0
chr4	90034134	90034281	TIGD2:113008:113008_0
chr4	165961623	165962100	TRIM60:-:-_2
chr4	155158147	155158174	DCHS2:-:-_4
chr4	122599060	122599105	ANXA5:-:-_2
chr4	122599569	122599575	ANXA5:-:-_2
chr4	141590125	141590221	TBC1D9:-:-_2
chr4	141590787	141590958	TBC1D9:-:-_2
chr4	141591873	141592062	TBC1D9:-:-_2
chr4	9355597	9356482	USP17L29:239126:239126_0
chr4	129776853	129776952	JADE1:258108:258108_0
chr4	129778492	129778609	JADE1:258108:258108_0
chr4	129782858	129782981	JADE1:258108:258108_0
chr4	115544132	115544858	UGT8:99960:99960_0
chr4	115585150	115585293	UGT8:99960:99960_0
chr4	115586835	115586912	UGT8:99960:99960_0
chr4	115589240	115589460	UGT8:99960:99960_0
chr4	115597080	115597114	UGT8:99960:99960_0
chr4	74902978	74902994	CXCL3:-:-_0
chr4	74903809	74903811	CXCL3:-:-_0
chr4	88577644	88577698	DMP1:-:-_0
chr4	88578183	88578231	DMP1:-:-_0
chr4	88580371	88580404	DMP1:-:-_0
chr4	88580582	88580630	DMP1:-:-_0
chr4	88583113	88584472	DMP1:-:-_0
chr4	9328252	9328483	USP17L24:-:-_2
chr4	55589751	55589793	KIT:-:-_3
chr4	169846225	169846229	PALLD:-:-_5
chr4	169846383	169846397	PALLD:-:-_5
chr4	104510838	104511151	TACR3:-:-_0
chr4	104512643	104512840	TACR3:-:-_0
chr4	104577350	104577501	TACR3:-:-_0
chr4	104579371	104579560	TACR3:-:-_0
chr4	104640284	104640832	TACR3:-:-_0
chr4	74719821	74719839	PF4V1:-:-_1
chr4	139964466	139964497	CCRN4L:197330:197330_0
chr4	139965792	139966601	CCRN4L:197330:197330_0
chr4	2259728	2259738	MXD4:-:-_1
chr4	2263451	2263551	MXD4:-:-_1
chr4	2263643	2263707	MXD4:-:-_1
chr4	159091921	159092527	FAM198B:-:-_1
chr4	96163586	96163733	UNC5C:214559:214559_0
chr4	1161418	1161444	SPON2:-:-_1
chr4	1164189	1164295	SPON2:-:-_1
chr4	169098932	169098944	ANXA10:249668:249668_2
chr4	169099040	169099134	ANXA10:249668:249668_2
chr4	169100367	169100462	ANXA10:249668:249668_2
chr4	185339707	185339862	IRF2:249991:249991_0
chr4	185340622	185340722	IRF2:249991:249991_0
chr4	185350131	185350206	IRF2:249991:249991_0
chr4	47901042	47901137	NFXL1:-:-_6
chr4	47901386	47901565	NFXL1:-:-_6
chr4	47905209	47905340	NFXL1:-:-_6
chr4	47907253	47907363	NFXL1:-:-_6
chr4	47912840	47913011	NFXL1:-:-_6
chr4	47915985	47916220	NFXL1:-:-_6
chr4	980965	981030	IDUA:201673:201673_0
chr4	981596	981737	IDUA:201673:201673_0
chr4	994399	994485	IDUA:201673:201673_0
chr4	994669	994777	IDUA:201673:201673_0
chr4	995255	995351	IDUA:201673:201673_0
chr4	995466	995669	IDUA:201673:201673_0
chr4	995769	995949	IDUA:201673:201673_0
chr4	996056	996273	IDUA:201673:201673_0
chr4	996519	996732	IDUA:201673:201673_0
chr4	996823	996945	IDUA:201673:201673_0
chr4	997132	997237	IDUA:201673:201673_0
chr4	66286281	66286283	EPHA5:-:-_3
chr4	66356094	66356104	EPHA5:-:-_3
chr4	187531074	187531169	FAT1:206637:206637_3
chr4	187532539	187532693	FAT1:206637:206637_3
chr4	187542765	187542929	FAT1:206637:206637_19
chr4	187549307	187549422	FAT1:206637:206637_19
chr4	47453667	47453682	COMMD8:240104:240104_0
chr4	47455075	47455231	COMMD8:240104:240104_0
chr4	47458593	47458746	COMMD8:240104:240104_0
chr4	47462160	47462316	COMMD8:240104:240104_0
chr4	47465602	47465650	COMMD8:240104:240104_0
chr4	174253374	174253389	HMGB2:255142:255142_0
chr4	174253971	174254146	HMGB2:255142:255142_0
chr4	174254219	174254239	HMGB2:255142:255142_0
chr4	186288333	186288399	LRP2BP:-:-_0
chr4	186291793	186291968	LRP2BP:-:-_0
chr4	186294009	186294086	LRP2BP:-:-_0
chr4	75023855	75023998	MTHFD2L:-:-_0
chr4	75040222	75040407	MTHFD2L:-:-_0
chr4	75040997	75041120	MTHFD2L:-:-_0
chr4	75065510	75065548	MTHFD2L:-:-_0
chr4	79285207	79285208	FRAS1:-:-_14
chr4	79290991	79291137	FRAS1:-:-_14
chr4	74280875	74280884	ALB:-:-_2
chr4	74281972	74282014	ALB:-:-_2
chr4	39507281	39507344	UGDH:-:-_1
chr4	100434316	100434365	C4orf17:259390:259390_0
chr4	100443656	100443866	C4orf17:259390:259390_0
chr4	100445677	100445742	C4orf17:259390:259390_0
chr4	100450971	100451115	C4orf17:259390:259390_0
chr4	100458825	100458907	C4orf17:259390:259390_0
chr4	100460319	100460360	C4orf17:259390:259390_0
chr4	169305936	169305963	DDX60L:197757:197757_0
chr4	169312690	169312795	DDX60L:197757:197757_0
chr4	169315615	169315714	DDX60L:197757:197757_0
chr4	121631523	121631568	PRDM5:257789:257789_1
chr4	121675707	121675737	PRDM5:257789:257789_1
chr4	183812551	183812630	DCTD:-:-_0
chr4	183814183	183814227	DCTD:-:-_0
chr4	76781915	76782073	PPEF2:238008:238008_0
chr4	76785592	76785632	PPEF2:238008:238008_0
chr4	166981184	166981340	TLL1:249853:249853_2
chr4	166986834	166987008	TLL1:249853:249853_2
chr4	155253777	155253798	DCHS2:-:-_17
chr4	56212707	56212724	SRD5A3:215610:215610_0
chr4	56225512	56225655	SRD5A3:215610:215610_0
chr4	56230240	56230438	SRD5A3:215610:215610_0
chr4	56233754	56233889	SRD5A3:215610:215610_0
chr4	56235998	56236255	SRD5A3:215610:215610_0
chr4	89571061	89571070	HERC3:-:-_1
chr4	40440196	40440463	RBM47:240935:240935_0
chr4	166141194	166141211	KLHL2:250031:250031_0
chr4	166149958	166150065	KLHL2:250031:250031_0
chr4	166159929	166160051	KLHL2:250031:250031_0
chr4	166184348	166184426	KLHL2:250031:250031_0
chr4	54011578	54011749	SCFD2:-:-_1
chr4	54139992	54140168	SCFD2:-:-_1
chr4	54179802	54179930	SCFD2:-:-_1
chr4	54218764	54218933	SCFD2:-:-_1
chr4	54231270	54232108	SCFD2:-:-_1
chr4	153574074	153574079	TMEM154:-:-_1
chr4	153601021	153601085	TMEM154:-:-_1
chr4	68494857	68494860	UBA6:238767:238767_1
chr4	68496183	68496253	UBA6:238767:238767_1
chr4	68497425	68497489	UBA6:238767:238767_1
chr4	68497574	68497626	UBA6:238767:238767_1
chr4	68499062	68499191	UBA6:238767:238767_1
chr4	68499959	68500040	UBA6:238767:238767_1
chr4	68500146	68500236	UBA6:238767:238767_1
chr4	68501170	68501276	UBA6:238767:238767_1
chr4	68504660	68504842	UBA6:238767:238767_1
chr4	68506868	68506946	UBA6:238767:238767_1
chr4	68510415	68510496	UBA6:238767:238767_1
chr4	68511655	68511667	UBA6:238767:238767_1
chr4	43032539	43032557	GRXCR1:-:-_1
chr4	25013987	25013993	LGI2:-:-_4
chr4	183715001	183715038	TENM3:-:-_1
chr4	183717789	183717920	TENM3:-:-_1
chr4	183720748	183721321	TENM3:-:-_1
chr4	153893681	153893693	FHDC1:-:-_1
chr4	153895826	153897875	FHDC1:-:-_1
chr4	126240260	126240542	FAT4:206637:206637_8
chr4	187541217	187541487	FAT1:206637:206637_14
chr4	101947021	101947218	PPP3CA:-:-_0
chr4	101950322	101950352	PPP3CA:-:-_0
chr4	101953423	101953521	PPP3CA:-:-_0
chr4	101961638	101961723	PPP3CA:-:-_0
chr4	101982243	101982318	PPP3CA:-:-_0
chr4	101984388	101984434	PPP3CA:-:-_0
chr4	113066736	113066889	C4orf32:-:-_0
chr4	113107848	113107911	C4orf32:-:-_0
chr4	47405640	47405728	GABRB1:251627:251627_0
chr4	47408698	47408943	GABRB1:251627:251627_0
chr4	47427690	47428017	GABRB1:251627:251627_0
chr4	40827973	40827987	APBB2:-:-_1
chr4	40829148	40829218	APBB2:-:-_1
chr4	78666018	78666029	CNOT6L:-:-_1
chr4	78669469	78669538	CNOT6L:-:-_1
chr4	78678015	78678105	CNOT6L:-:-_1
chr4	78694234	78694320	CNOT6L:-:-_1
chr4	78695683	78695709	CNOT6L:-:-_1
chr4	54344882	54344909	LNX1:-:-_2
chr4	54347886	54347991	LNX1:-:-_2
chr4	40818261	40818276	APBB2:241301:241301_0
chr4	40823887	40824067	APBB2:241301:241301_0
chr4	40825660	40825776	APBB2:241301:241301_0
chr4	40827903	40827973	APBB2:241301:241301_0
chr4	154271224	154271281	MND1:227453:227453_0
chr4	154276805	154276863	MND1:227453:227453_0
chr4	154279625	154279774	MND1:227453:227453_0
chr4	154315413	154315488	MND1:227453:227453_0
chr4	154318370	154318485	MND1:227453:227453_0
chr4	154330122	154330167	MND1:227453:227453_0
chr4	154335902	154336003	MND1:227453:227453_0
chr4	156634576	156634735	GUCY1A3:249682:249682_0
chr4	156638310	156638454	GUCY1A3:249682:249682_0
chr4	156643189	156643344	GUCY1A3:249682:249682_0
chr4	156651181	156651239	GUCY1A3:249682:249682_0
chr4	47685748	47685855	CORIN:249548:249548_3
chr4	47694986	47695095	CORIN:249548:249548_3
chr4	140811503	140811755	MAML3:226894:226894_0
chr4	3514700	3514703	LRPAP1:-:-_0
chr4	89311955	89311973	HERC6:-:-_2
chr4	170076630	170076726	SH3RF1:212860:212860_0
chr4	170077554	170077620	SH3RF1:212860:212860_0
chr4	156625116	156625145	GUCY1A3:254370:254370_0
chr4	156629387	156629446	GUCY1A3:254370:254370_0
chr4	156631693	156632019	GUCY1A3:254370:254370_0
chr4	71495217	71495271	ENAM:-:-_0
chr4	71497386	71497455	ENAM:-:-_0
chr4	71497565	71497610	ENAM:-:-_0
chr4	71498367	71498409	ENAM:-:-_0
chr4	71500024	71500285	ENAM:-:-_0
chr4	71501548	71501611	ENAM:-:-_0
chr4	71503506	71503560	ENAM:-:-_0
chr4	71507731	71510572	ENAM:-:-_0
chr4	9326890	9327124	USP17L24:-:-_0
chr4	76440668	76440742	THAP6:253214:253214_0
chr4	76441981	76442183	THAP6:253214:253214_0
chr4	90872868	90872902	MMRN1:-:-_2
chr4	90874147	90874161	MMRN1:-:-_2
chr4	87744840	87745035	SLC10A6:-:-_0
chr4	164271578	164271935	NPY5R:255903:255903_0
chr4	25351233	25351264	ZCCHC4:-:-_2
chr4	25353210	25353311	ZCCHC4:-:-_2
chr4	25363480	25363513	ZCCHC4:-:-_2
chr4	106613150	106613292	INTS12:250011:250011_0
chr4	106614455	106614469	INTS12:250011:250011_0
chr4	160253173	160253186	RAPGEF2:-:-_3
chr4	160253602	160253849	RAPGEF2:-:-_3
chr4	160259462	160259620	RAPGEF2:-:-_3
chr4	160260265	160260270	RAPGEF2:-:-_3
chr4	38972689	38972757	TMEM156:-:-_0
chr4	38987955	38987986	TMEM156:-:-_0
chr4	48542670	48542977	FRYL:-:-_1
chr4	48544043	48544138	FRYL:-:-_1
chr4	48545823	48545838	FRYL:-:-_1
chr4	83279883	83279916	HNRNPD:-:-_1
chr4	126371765	126372050	FAT4:206637:206637_30
chr4	79199853	79199898	FRAS1:-:-_5
chr4	79202551	79202575	FRAS1:-:-_5
chr4	39109310	39109313	KLHL5:-:-_5
chr4	126242465	126242741	FAT4:206637:206637_15
chr4	126319938	126319971	FAT4:206637:206637_15
chr4	9227743	9227983	USP17L13:252793:252793_0
chr4	65274886	65275069	TECRL:-:-_2
chr4	96166128	96166284	UNC5C:214559:214559_1
chr4	118006411	118006549	TRAM1L1:-:-_1
chr4	141598233	141598255	TBC1D9:-:-_3
chr4	141600095	141600151	TBC1D9:-:-_3
chr4	122604551	122604569	ANXA5:-:-_3
chr4	187521109	187521199	FAT1:-:-_4
chr4	110687713	110687911	CFI:214493:214493_0
chr4	155719983	155720016	RBM46:-:-_2
chr4	83406759	83406872	TMEM150C:255874:255874_0
chr4	83411213	83411391	TMEM150C:255874:255874_0
chr4	83417220	83417348	TMEM150C:255874:255874_0
chr4	83423879	83423947	TMEM150C:255874:255874_0
chr4	83424047	83424080	TMEM150C:255874:255874_0
chr4	83424211	83424265	TMEM150C:255874:255874_0
chr4	83425730	83425786	TMEM150C:255874:255874_0
chr4	170912528	170913341	MFAP3L:-:-_0
chr4	140640476	140641477	MAML3:-:-_0
chr4	140646904	140646989	MAML3:-:-_0
chr4	140651569	140651821	MAML3:-:-_0
chr4	140810510	140811503	MAML3:-:-_0
chr4	15054165	15054208	CPEB2:241168:241168_0
chr4	15055751	15055841	CPEB2:241168:241168_0
chr4	15060044	15060163	CPEB2:241168:241168_0
chr4	15060810	15060834	CPEB2:241168:241168_0
chr4	139994635	139994721	ELF2:256971:256971_0
chr4	140046317	140046483	ELF2:256971:256971_0
chr4	140058783	140058852	ELF2:256971:256971_0
chr4	134072033	134072054	PCDH10:-:-_2
chr4	9364854	9365088	USP17L30:-:-_0
chr4	108911172	108911220	HADH:251505:251505_0
chr4	108930914	108931043	HADH:251505:251505_0
chr4	108935586	108935744	HADH:251505:251505_0
chr4	108940695	108940822	HADH:251505:251505_0
chr4	108944629	108944719	HADH:251505:251505_0
chr4	108948843	108948849	HADH:251505:251505_0
chr4	108581138	108581228	PAPSS1:-:-_1
chr4	108603170	108603212	PAPSS1:-:-_1
chr4	38698839	38698884	KLF3:-:-_1
chr4	90169386	90171261	GPRIN3:-:-_1
chr4	138452813	138452843	PCDH18:-:-_5
chr4	110618899	110618924	CASP6:-:-_1
chr4	110619455	110619498	CASP6:-:-_1
chr4	110624511	110624551	CASP6:-:-_1
chr4	57325689	57325704	PAICS:-:-_2
chr4	110448521	110448554	SEC24B:-:-_2
chr4	175710027	175710094	GLRA3:-:-_2
chr4	175749891	175749962	GLRA3:-:-_2
chr4	153258974	153259088	FBXW7:-:-_2
chr4	153268081	153268223	FBXW7:-:-_2
chr4	153271193	153271276	FBXW7:-:-_2
chr4	153332454	153332955	FBXW7:-:-_2
chr4	74302036	74302064	AFP:214517:214517_0
chr4	74302876	74302928	AFP:214517:214517_0
chr4	74303890	74304023	AFP:214517:214517_0
chr4	74306318	74306530	AFP:214517:214517_0
chr4	74308012	74308142	AFP:214517:214517_0
chr4	126239621	126239642	FAT4:-:-_6
chr4	103522142	103522166	NFKB1:238125:238125_0
chr4	103527652	103527854	NFKB1:238125:238125_0
chr4	103528306	103528476	NFKB1:238125:238125_0
chr4	103528805	103528898	NFKB1:238125:238125_0
chr4	188924825	188924894	ZFP42:-:-_2
chr4	177116536	177116713	SPATA4:-:-_1
chr4	119678988	119679000	SEC24D:-:-_3
chr4	119685956	119686058	SEC24D:-:-_3
chr4	174292525	174292648	SAP30:206037:206037_0
chr4	174294540	174294597	SAP30:206037:206037_0
chr4	3011390	3011393	GRK4:-:-_1
chr4	3430434	3430438	RGS12:251145:251145_0
chr4	3432133	3432195	RGS12:251145:251145_0
chr4	55976870	55976933	KDR:-:-_4
chr4	22446737	22446756	GPR125:-:-_4
chr4	22449062	22449134	GPR125:-:-_4
chr4	22456488	22456523	GPR125:-:-_4
chr4	151682942	151682999	LRBA:-:-_4
chr4	151719232	151719294	LRBA:-:-_4
chr4	151727422	151727556	LRBA:-:-_4
chr4	151729471	151729550	LRBA:-:-_4
chr4	151738275	151738409	LRBA:-:-_4
chr4	151749331	151749773	LRBA:-:-_4
chr4	151752968	151753128	LRBA:-:-_4
chr4	151765251	151765359	LRBA:-:-_4
chr4	151765809	151765931	LRBA:-:-_4
chr4	151769969	151770150	LRBA:-:-_4
chr4	151770573	151770727	LRBA:-:-_4
chr4	151771875	151772054	LRBA:-:-_4
chr4	151773036	151774095	LRBA:-:-_4
chr4	151788822	151789015	LRBA:-:-_4
chr4	151789333	151789457	LRBA:-:-_4
chr4	151791676	151791758	LRBA:-:-_4
chr4	151792496	151792605	LRBA:-:-_4
chr4	151793814	151793907	LRBA:-:-_4
chr4	151814203	151814301	LRBA:-:-_4
chr4	151817545	151817608	LRBA:-:-_4
chr4	151818890	151818970	LRBA:-:-_4
chr4	151821200	151821369	LRBA:-:-_4
chr4	151826989	151827142	LRBA:-:-_4
chr4	151827448	151827557	LRBA:-:-_4
chr4	151829485	151829619	LRBA:-:-_4
chr4	151829811	151830009	LRBA:-:-_4
chr4	151835346	151835379	LRBA:-:-_4
chr4	46930292	46930772	GABRA4:251627:251627_0
chr4	46966986	46967246	GABRA4:251627:251627_0
chr4	46973099	46973187	GABRA4:251627:251627_0
chr4	9365088	9365973	USP17L30:239126:239126_0
chr4	1321468	1321491	MAEA:214806:214806_0
chr4	1326544	1326653	MAEA:214806:214806_0
chr4	1330648	1330782	MAEA:214806:214806_0
chr4	1332209	1332222	MAEA:214806:214806_0
chr4	48112574	48112583	TXK:-:-_2
chr4	154249687	154249744	TRIM2:-:-_8
chr4	55976933	55976935	KDR:143270:143270_0
chr4	55979470	55979648	KDR:143270:143270_0
chr4	55980292	55980376	KDR:143270:143270_0
chr4	83352009	83352066	ENOPH1:226682:226682_0
chr4	83369072	83369174	ENOPH1:226682:226682_0
chr4	83372195	83372398	ENOPH1:226682:226682_0
chr4	83375874	83376007	ENOPH1:226682:226682_0
chr4	83378067	83378191	ENOPH1:226682:226682_0
chr4	83381133	83381261	ENOPH1:226682:226682_0
chr4	20597362	20597457	SLIT2:238011:238011_1
chr4	20598037	20598053	SLIT2:238011:238011_1
chr4	167012486	167012493	TLL1:-:-_7
chr4	167020428	167020430	TLL1:-:-_7
chr4	122853653	122854058	TRPC3:238125:238125_0
chr4	187004781	187005111	TLR3:-:-_1
chr4	122800890	122801033	TRPC3:-:-_0
chr4	122803508	122803584	TRPC3:-:-_0
chr4	122820766	122820850	TRPC3:-:-_0
chr4	122824006	122824216	TRPC3:-:-_0
chr4	122825476	122825672	TRPC3:-:-_0
chr4	122828457	122828722	TRPC3:-:-_0
chr4	122831308	122831542	TRPC3:-:-_0
chr4	122833031	122833248	TRPC3:-:-_0
chr4	122835934	122836099	TRPC3:-:-_0
chr4	122846172	122846361	TRPC3:-:-_0
chr4	166414331	166414422	CPE:200604:200604_0
chr4	166416710	166416829	CPE:200604:200604_0
chr4	166418663	166418666	CPE:200604:200604_0
chr4	109735082	109735085	COL25A1:-:-_0
chr4	109738552	109738591	COL25A1:-:-_0
chr4	109740407	109740485	COL25A1:-:-_0
chr4	109745329	109745365	COL25A1:-:-_0
chr4	25161958	25161991	SEPSECS:-:-_1
chr4	44696465	44696486	GUF1:-:-_4
chr4	191008859	191008931	DUX4L3:-:-_0
chr4	20521038	20521076	SLIT2:-:-_4
chr4	20525382	20525526	SLIT2:-:-_4
chr4	20525636	20525649	SLIT2:-:-_4
chr4	140454339	140454520	SETD7:226989:226989_0
chr4	140468073	140468203	SETD7:226989:226989_0
chr4	140477251	140477261	SETD7:226989:226989_0
chr4	437217	437223	ZNF721:-:-_5
chr4	437133	437139	ZNF721:-:-_4
chr4	187172466	187172482	KLKB1:-:-_3
chr4	187172640	187172645	KLKB1:-:-_3
chr4	2819950	2820117	SH3BP2:-:-_0
chr4	2822340	2822398	SH3BP2:-:-_0
chr4	68338322	68338334	CENPC:-:-_0
chr4	4543682	4543691	STX18:-:-_1
chr4	8605707	8605764	CPZ:-:-_1
chr4	957045	957078	DGKQ:-:-_2
chr4	958963	959079	DGKQ:-:-_2
chr4	959278	959317	DGKQ:-:-_2
chr4	959715	959818	DGKQ:-:-_2
chr4	76570613	76570838	G3BP2:-:-_0
chr4	74347492	74347580	AFM:-:-_0
chr4	74349657	74349674	AFM:-:-_0
chr4	79229362	79229363	FRAS1:238021:238021_2
chr4	79236747	79236887	FRAS1:238021:238021_2
chr4	175564936	175564987	GLRA3:-:-_0
chr4	160252838	160252985	RAPGEF2:238492:238492_0
chr4	160253077	160253173	RAPGEF2:238492:238492_0
chr4	114823888	114824065	ARSJ:-:-_1
chr4	79841779	79841835	PAQR3:251670:251670_0
chr4	79845010	79845101	PAQR3:251670:251670_0
chr4	79847674	79847872	PAQR3:251670:251670_0
chr4	79851323	79851479	PAQR3:251670:251670_0
chr4	79856274	79856433	PAQR3:251670:251670_0
chr4	47900794	47900874	NFXL1:100116:100116_5
chr4	47900975	47901042	NFXL1:100116:100116_5
chr4	124323331	124323640	SPRY1:147416:147416_0
chr4	81952504	81952754	BMP3:250057:250057_0
chr4	81966891	81967289	BMP3:250057:250057_0
chr4	436467	436545	ZNF721:257789:257789_2
chr4	49005858	49006009	CWH43:-:-_1
chr4	49009217	49009343	CWH43:-:-_1
chr4	49019265	49019345	CWH43:-:-_1
chr4	49030645	49030705	CWH43:-:-_1
chr4	83280788	83280792	HNRNPD:-:-_2
chr4	83292680	83292737	HNRNPD:-:-_2
chr4	83294598	83294831	HNRNPD:-:-_2
chr4	73179479	73179539	ADAMTS3:-:-_5
chr4	73181574	73181688	ADAMTS3:-:-_5
chr4	73184288	73184402	ADAMTS3:-:-_5
chr4	154702602	154702605	SFRP2:-:-_0
chr4	162463843	162463845	FSTL5:258162:258162_0
chr4	162508606	162508727	FSTL5:258162:258162_0
chr4	162577479	162577602	FSTL5:258162:258162_0
chr4	103806509	103806587	CISD2:197836:197836_0
chr4	103808497	103808536	CISD2:197836:197836_0
chr4	26483259	26483792	CCKAR:-:-_0
chr4	26484777	26484905	CCKAR:-:-_0
chr4	26487258	26487362	CCKAR:-:-_0
chr4	145567827	145567938	HHIP:-:-_0
chr4	184366004	184366222	CDKN2AIP:152387:152387_0
chr4	184366687	184366793	CDKN2AIP:152387:152387_0
chr4	68688066	68688216	TMPRSS11D:238113:238113_0
chr4	68691449	68691592	TMPRSS11D:238113:238113_0
chr4	68692978	68693238	TMPRSS11D:238113:238113_0
chr4	68698921	68699055	TMPRSS11D:238113:238113_0
chr4	39460026	39460059	RPL9:-:-_2
chr4	265196	265268	ZNF732:257789:257789_1
chr4	42554588	42554627	ATP8A1:-:-_2
chr4	42557984	42558057	ATP8A1:-:-_2
chr4	42571177	42571222	ATP8A1:-:-_2
chr4	42576635	42576724	ATP8A1:-:-_2
chr4	42577638	42577716	ATP8A1:-:-_2
chr4	42580276	42580306	ATP8A1:-:-_2
chr4	147561936	147561960	POU4F2:-:-_2
chr4	155488962	155488972	FGB:249628:249628_0
chr4	155489532	155489646	FGB:249628:249628_0
chr4	155490333	155490459	FGB:249628:249628_0
chr4	155490665	155490951	FGB:249628:249628_0
chr4	155491570	155491787	FGB:249628:249628_0
chr4	57840150	57840188	NOA1:206748:206748_0
chr4	57842607	57843217	NOA1:206748:206748_0
chr4	47679961	47680045	CORIN:249548:249548_1
chr4	94344113	94344119	GRID2:-:-_2
chr4	94376812	94377125	GRID2:-:-_2
chr4	94411789	94411920	GRID2:-:-_2
chr4	190946715	190946829	FRG2:-:-_0
chr4	79295266	79295401	FRAS1:238021:238021_8
chr4	79403619	79403689	FRAS1:-:-_19
chr4	79410028	79410033	FRAS1:-:-_19
chr4	7968719	7968827	ABLIM2:128458:128458_0
chr4	124322746	124323331	SPRY1:-:-_0
chr4	126400917	126401016	FAT4:238011:238011_3
chr4	69188591	69188633	YTHDC1:252409:252409_0
chr4	69189856	69189941	YTHDC1:252409:252409_0
chr4	69195719	69195837	YTHDC1:252409:252409_0
chr4	69195919	69196028	YTHDC1:252409:252409_0
chr4	69197820	69197877	YTHDC1:252409:252409_0
chr4	87726494	87726522	PTPN13:238006:238006_0
chr4	87728712	87729050	PTPN13:238006:238006_0
chr4	87730921	87731137	PTPN13:238006:238006_0
chr4	87732198	87732261	PTPN13:238006:238006_0
chr4	87735608	87735644	PTPN13:238006:238006_0
chr4	110606508	110606523	CCDC109B:-:-_1
chr4	110608670	110608748	CCDC109B:-:-_1
chr4	76415889	76415911	RCHY1:257949:257949_0
chr4	76416820	76416847	RCHY1:257949:257949_0
chr4	76416933	76416992	RCHY1:257949:257949_0
chr4	76417098	76417119	RCHY1:257949:257949_0
chr4	6826180	6826267	KIAA0232:-:-_0
chr4	165891109	165891154	TRIM61:-:-_1
chr4	95229877	95229894	HPGDS:-:-_1
chr4	95239023	95239030	HPGDS:-:-_1
chr4	170077653	170077815	SH3RF1:212860:212860_1
chr4	20598053	20598263	SLIT2:-:-_13
chr4	152609897	152609915	PET112:-:-_1
chr4	152622480	152622624	PET112:-:-_1
chr4	76415880	76415889	RCHY1:-:-_1
chr4	106566522	106566544	ARHGEF38:-:-_1
chr4	106569705	106569836	ARHGEF38:-:-_1
chr4	864622	864692	GAK:255967:255967_0
chr4	870317	870397	GAK:255967:255967_0
chr4	870877	870995	GAK:255967:255967_0
chr4	871402	871551	GAK:255967:255967_0
chr4	119239542	119239711	PRSS12:214555:214555_2
chr4	119252870	119253004	PRSS12:214555:214555_2
chr4	77227922	77228142	STBD1:-:-_0
chr4	77230296	77230865	STBD1:-:-_0
chr4	155665589	155665997	LRAT:252914:252914_0
chr4	39301709	39301758	RFC1:-:-_1
chr4	39301879	39302034	RFC1:-:-_1
chr4	39303897	39303996	RFC1:-:-_1
chr4	39304119	39304215	RFC1:-:-_1
chr4	39304356	39304371	RFC1:-:-_1
chr4	57514952	57514963	HOPX:-:-_0
chr4	57516848	57516978	HOPX:-:-_0
chr4	79294002	79294012	FRAS1:-:-_15
chr4	79295264	79295266	FRAS1:-:-_15
chr4	57396842	57397335	THEGL:-:-_0
chr4	57414955	57414989	THEGL:-:-_0
chr4	57418714	57418780	THEGL:-:-_0
chr4	57425557	57425591	THEGL:-:-_0
chr4	128665933	128665954	SLC25A31:-:-_1
chr4	128685397	128685515	SLC25A31:-:-_1
chr4	128688220	128688375	SLC25A31:-:-_1
chr4	128689906	128689924	SLC25A31:-:-_1
chr4	54967951	54968089	GSX2:-:-_1
chr4	15780202	15780270	CD38:145427:145427_0
chr4	15818133	15818263	CD38:145427:145427_0
chr4	15826503	15826639	CD38:145427:145427_0
chr4	15835839	15835925	CD38:145427:145427_0
chr4	15839714	15839788	CD38:145427:145427_0
chr4	15841648	15841741	CD38:145427:145427_0
chr4	15842074	15842161	CD38:145427:145427_0
chr4	15850161	15850210	CD38:145427:145427_0
chr4	152622624	152622670	PET112:251629:251629_0
chr4	152625002	152625047	PET112:251629:251629_0
chr4	152626336	152626421	PET112:251629:251629_0
chr4	152629139	152629253	PET112:251629:251629_0
chr4	152637160	152637283	PET112:251629:251629_0
chr4	152638027	152638226	PET112:251629:251629_0
chr4	152640576	152640690	PET112:251629:251629_0
chr4	152679923	152680058	PET112:251629:251629_0
chr4	22414933	22415013	GPR125:-:-_2
chr4	22415223	22415437	GPR125:-:-_2
chr4	22422508	22422712	GPR125:-:-_2
chr4	22425813	22425975	GPR125:-:-_2
chr4	22436933	22437089	GPR125:-:-_2
chr4	22438062	22438101	GPR125:-:-_2
chr4	148653506	148653606	ARHGAP10:153319:153319_0
chr4	148743877	148743973	ARHGAP10:153319:153319_0
chr4	148744046	148744108	ARHGAP10:153319:153319_0
chr4	148768301	148768373	ARHGAP10:153319:153319_0
chr4	148778703	148778805	ARHGAP10:153319:153319_0
chr4	148785996	148786107	ARHGAP10:153319:153319_0
chr4	148787862	148787940	ARHGAP10:153319:153319_0
chr4	85708785	85708866	WDFY3:257711:257711_0
chr4	85710878	85710977	WDFY3:257711:257711_0
chr4	74852988	74853009	PPBP:-:-_0
chr4	9250589	9251474	USP17L18:239126:239126_0
chr4	30723956	30723977	PCDH7:-:-_2
chr4	44705097	44705154	GNPDA2:-:-_0
chr4	9227983	9228214	USP17L13:-:-_2
chr4	68688054	68688066	TMPRSS11D:-:-_0
chr4	57785999	57786005	REST:-:-_1
chr4	110662084	110662266	CFI:238113:238113_0
chr4	110663646	110663751	CFI:238113:238113_0
chr4	110667377	110667658	CFI:238113:238113_0
chr4	110670373	110670477	CFI:238113:238113_0
chr4	110670654	110670681	CFI:238113:238113_0
chr4	71693737	71693753	GRSF1:241174:241174_1
chr4	71697255	71697391	GRSF1:241174:241174_1
chr4	71698023	71698087	GRSF1:241174:241174_1
chr4	4864645	4864870	MSX1:-:-_1
chr4	74607747	74607749	IL8:-:-_1
chr4	74608165	74608181	IL8:-:-_1
chr4	187540881	187540962	FAT1:-:-_18
chr4	110769357	110769473	LRIT3:-:-_0
chr4	110772659	110772951	LRIT3:-:-_0
chr4	174213298	174213425	GALNT7:133004:133004_0
chr4	174216546	174216677	GALNT7:133004:133004_0
chr4	174216914	174216994	GALNT7:133004:133004_0
chr4	174219265	174219448	GALNT7:133004:133004_0
chr4	174223197	174223315	GALNT7:133004:133004_0
chr4	174225146	174225269	GALNT7:133004:133004_0
chr4	174235108	174235273	GALNT7:133004:133004_0
chr4	178272612	178272699	NEIL3:250022:250022_0
chr4	185940082	185940241	HELT:-:-_0
chr4	185940540	185940549	HELT:-:-_0
chr4	74442350	74442448	RASSF6:176379:176379_0
chr4	74447533	74447585	RASSF6:176379:176379_0
chr4	74447905	74448007	RASSF6:176379:176379_0
chr4	74450896	74450905	RASSF6:176379:176379_0
chr4	15704767	15704884	BST1:-:-_0
chr4	37440895	37441012	KIAA1239:257559:257559_0
chr4	37444906	37445173	KIAA1239:257559:257559_0
chr4	121958267	121958468	NDNF:-:-_1
chr4	3424703	3424705	RGS12:-:-_4
chr4	3425241	3425368	RGS12:-:-_4
chr4	3427190	3427287	RGS12:-:-_4
chr4	3429816	3429896	RGS12:-:-_4
chr4	3430284	3430434	RGS12:-:-_4
chr4	160266276	160266481	RAPGEF2:-:-_5
chr4	160267940	160268150	RAPGEF2:-:-_5
chr4	160271288	160271441	RAPGEF2:-:-_5
chr4	160273836	160274062	RAPGEF2:-:-_5
chr4	160274638	160275198	RAPGEF2:-:-_5
chr4	160277004	160277310	RAPGEF2:-:-_5
chr4	160279265	160279291	RAPGEF2:-:-_5
chr4	134072357	134072393	PCDH10:-:-_3
chr4	113541289	113541346	C4orf21:255951:255951_0
chr4	113544972	113545032	C4orf21:255951:255951_0
chr4	113553085	113553166	C4orf21:255951:255951_0
chr4	113554311	113554323	C4orf21:255951:255951_0
chr4	84377230	84377330	MRPS18C:-:-_0
chr4	84378061	84378111	MRPS18C:-:-_0
chr4	84379498	84379543	MRPS18C:-:-_0
chr4	89363585	89363612	HERC6:-:-_5
chr4	81967682	81967802	BMP3:214556:214556_0
chr4	81974498	81974687	BMP3:214556:214556_0
chr4	141074100	141074280	MAML3:118132:118132_0
chr4	186295363	186295394	LRP2BP:214772:214772_1
chr4	186295472	186295543	LRP2BP:214772:214772_1
chr4	13543829	13543982	NKX3-2:249538:249538_0
chr4	57179527	57179545	KIAA1211:-:-_1
chr4	57180205	57182855	KIAA1211:-:-_1
chr4	57189542	57189733	KIAA1211:-:-_1
chr4	57190269	57190432	KIAA1211:-:-_1
chr4	57193809	57193970	KIAA1211:-:-_1
chr4	94316793	94316859	GRID2:-:-_1
chr4	94343921	94343927	GRID2:-:-_1
chr4	47877145	47877289	NFXL1:100116:100116_1
chr4	155278474	155278476	DCHS2:206637:206637_20
chr4	155287361	155287515	DCHS2:206637:206637_20
chr4	30723461	30723818	PCDH7:-:-_1
chr4	47938725	47939076	CNGA1:237999:237999_0
chr4	76507042	76507108	CDKL2:-:-_0
chr4	76521430	76521524	CDKL2:-:-_0
chr4	76522118	76522420	CDKL2:-:-_0
chr4	76523260	76523396	CDKL2:-:-_0
chr4	76525464	76525487	CDKL2:-:-_0
chr4	1803466	1803470	FGFR3:-:-_2
chr4	1803561	1803623	FGFR3:-:-_2
chr4	57522022	57522139	HOPX:238039:238039_0
chr4	79186235	79186262	FRAS1:249582:249582_3
chr4	79187987	79188089	FRAS1:249582:249582_3
chr4	79188394	79188439	FRAS1:249582:249582_3
chr4	9218249	9218252	USP17L11:-:-_1
chr4	103808536	103808587	CISD2:-:-_2
chr4	20543088	20543238	SLIT2:214507:214507_2
chr4	184114794	184114861	WWC2:249830:249830_1
chr4	184129105	184129128	WWC2:249830:249830_1
chr4	187074916	187074924	FAM149A:-:-_0
chr4	187075621	187075792	FAM149A:-:-_0
chr4	187077153	187077344	FAM149A:-:-_0
chr4	187078718	187078873	FAM149A:-:-_0
chr4	187083998	187084102	FAM149A:-:-_0
chr4	187084577	187084787	FAM149A:-:-_0
chr4	187086497	187086618	FAM149A:-:-_0
chr4	187088121	187088250	FAM149A:-:-_0
chr4	187088334	187088416	FAM149A:-:-_0
chr4	187093067	187093141	FAM149A:-:-_0
chr4	154243961	154243968	TRIM2:250621:250621_3
chr4	154245229	154245300	TRIM2:250621:250621_3
chr4	154249681	154249687	TRIM2:250621:250621_3
chr4	24550582	24550645	DHX15:-:-_3
chr4	24556347	24556542	DHX15:-:-_3
chr4	47877289	47877310	NFXL1:-:-_2
chr4	47880541	47880682	NFXL1:-:-_2
chr4	47881112	47881134	NFXL1:-:-_2
chr4	47886362	47886454	NFXL1:-:-_2
chr4	47887514	47887674	NFXL1:-:-_2
chr4	47887895	47887936	NFXL1:-:-_2
chr4	120484080	120484125	PDE5A:-:-_2
chr4	120486475	120486505	PDE5A:-:-_2
chr4	143350347	143350370	INPP4B:-:-_1
chr4	143352321	143352412	INPP4B:-:-_1
chr4	40351262	40351431	CHRNA9:251627:251627_0
chr4	40355995	40356468	CHRNA9:251627:251627_0
chr4	65188430	65188510	TECRL:176396:176396_0
chr4	65194229	65194274	TECRL:176396:176396_0
chr4	65240889	65240941	TECRL:176396:176396_0
chr4	65274835	65274886	TECRL:176396:176396_0
chr4	68511667	68511734	UBA6:-:-_2
chr4	68512441	68512461	UBA6:-:-_2
chr4	123844297	123844460	SPATA5:-:-_0
chr4	123848788	123848817	SPATA5:-:-_0
chr4	178352861	178352909	AGA:-:-_0
chr4	982719	983145	SLC26A1:132913:132913_0
chr4	110773053	110773132	LRIT3:-:-_1
chr4	110788796	110789005	LRIT3:-:-_1
chr4	186168510	186168513	SNX25:-:-_0
chr4	187627933	187628188	FAT1:206637:206637_25
chr4	175564987	175565215	GLRA3:251627:251627_0
chr4	175577893	175577938	GLRA3:251627:251627_0
chr4	175580204	175580348	GLRA3:251627:251627_0
chr4	175598228	175598378	GLRA3:251627:251627_0
chr4	134072672	134072693	PCDH10:-:-_4
chr4	9227740	9227743	USP17L13:-:-_1
chr4	154197108	154197246	TRIM2:-:-_1
chr4	110789005	110789102	LRIT3:143207:143207_0
chr4	110790800	110790922	LRIT3:143207:143207_0
chr4	7435073	7435175	PSAPL1:202150:202150_0
chr4	1374730	1374776	UVSSA:-:-_1
chr4	1377553	1377728	UVSSA:-:-_1
chr4	1379655	1379749	UVSSA:-:-_1
chr4	146436161	146436165	SMAD1:-:-_1
chr4	146460955	146461213	SMAD1:-:-_1
chr4	146463733	146463850	SMAD1:-:-_1
chr4	146467854	146467871	SMAD1:-:-_1
chr4	671815	671818	MYL5:-:-_0
chr4	672446	672542	MYL5:-:-_0
chr4	84358159	84358250	HELQ:-:-_2
chr4	84361015	84361161	HELQ:-:-_2
chr4	84362457	84362556	HELQ:-:-_2
chr4	84364669	84364714	HELQ:-:-_2
chr4	126239297	126239327	FAT4:-:-_5
chr4	188924732	188924741	ZFP42:-:-_1
chr4	85504554	85504671	CDS1:-:-_0
chr4	85525395	85525523	CDS1:-:-_0
chr4	85530581	85530678	CDS1:-:-_0
chr4	85538716	85538740	CDS1:-:-_0
chr4	147741339	147741400	TTC29:238112:238112_0
chr4	147754957	147755049	TTC29:238112:238112_0
chr4	147788649	147788735	TTC29:238112:238112_0
chr4	147795867	147795934	TTC29:238112:238112_0
chr4	187518927	187518939	FAT1:-:-_2
chr4	106193810	106194075	TET2:-:-_1
chr4	106196204	106197214	TET2:-:-_1
chr4	128807320	128807883	PLK4:-:-_1
chr4	128808550	128808651	PLK4:-:-_1
chr4	128811020	128811319	PLK4:-:-_1
chr4	187541829	187542057	FAT1:206637:206637_16
chr4	38016390	38016534	TBC1D1:-:-_2
chr4	70066157	70066400	UGT2B11:-:-_0
chr4	155157820	155158147	DCHS2:206637:206637_3
chr4	123663110	123663449	BBS12:249602:249602_0
chr4	38879699	38880047	FAM114A1:-:-_0
chr4	38893363	38893444	FAM114A1:-:-_0
chr4	79428657	79428762	FRAS1:-:-_21
chr4	79429884	79430160	FRAS1:-:-_21
chr4	79432427	79432660	FRAS1:-:-_21
chr4	79434545	79434706	FRAS1:-:-_21
chr4	79436952	79437167	FRAS1:-:-_21
chr4	79440484	79440635	FRAS1:-:-_21
chr4	79442676	79442784	FRAS1:-:-_21
chr4	79443802	79443962	FRAS1:-:-_21
chr4	79447694	79447811	FRAS1:-:-_21
chr4	79455602	79455769	FRAS1:-:-_21
chr4	79458148	79458354	FRAS1:-:-_21
chr4	79460447	79460594	FRAS1:-:-_21
chr4	79461684	79462278	FRAS1:-:-_21
chr4	437055	437133	ZNF721:257789:257789_3
chr4	15724546	15724557	BST1:-:-_1
chr4	15733362	15733468	BST1:-:-_1
chr4	56212503	56212707	SRD5A3:-:-_0
chr4	155491787	155491802	FGB:-:-_2
chr4	96127790	96127947	UNC5C:189721:189721_0
chr4	96137274	96137362	UNC5C:189721:189721_0
chr4	96140119	96140183	UNC5C:189721:189721_0
chr4	126242141	126242183	FAT4:-:-_14
chr4	186456585	186456588	PDLIM3:-:-_3
chr4	10492090	10492126	CLNK:-:-_0
chr4	126373865	126373868	FAT4:-:-_35
chr4	85594020	85594056	WDFY3:-:-_0
chr4	82348921	82348946	RASGEF1B:-:-_0
chr4	82353452	82353525	RASGEF1B:-:-_0
chr4	82354993	82355108	RASGEF1B:-:-_0
chr4	152487411	152487516	FAM160A1:-:-_0
chr4	152498601	152498757	FAM160A1:-:-_0
chr4	187194315	187194331	F11:-:-_1
chr4	187195269	187195271	F11:-:-_1
chr4	57390033	57390042	ARL9:-:-_0
chr4	2877642	2877837	ADD1:-:-_0
chr4	2883624	2883787	ADD1:-:-_0
chr4	2886241	2886315	ADD1:-:-_0
chr4	186064526	186064544	SLC25A4:-:-_0
chr4	110791555	110791945	LRIT3:-:-_3
chr4	126238979	126239000	FAT4:-:-_4
chr4	170628194	170628260	CLCN3:-:-_1
chr4	186085312	186085333	KIAA1430:258146:258146_0
chr4	186096939	186097205	KIAA1430:258146:258146_0
chr4	186111296	186111321	KIAA1430:258146:258146_0
chr4	5713107	5713281	EVC:-:-_0
chr4	5720974	5721100	EVC:-:-_0
chr4	5731033	5731117	EVC:-:-_0
chr4	5733151	5733384	EVC:-:-_0
chr4	5735077	5735162	EVC:-:-_0
chr4	5743442	5743541	EVC:-:-_0
chr4	5746930	5747068	EVC:-:-_0
chr4	5749874	5750033	EVC:-:-_0
chr4	5754562	5754779	EVC:-:-_0
chr4	5755511	5755660	EVC:-:-_0
chr4	5757990	5758089	EVC:-:-_0
chr4	5785278	5785491	EVC:-:-_0
chr4	5795334	5795444	EVC:-:-_0
chr4	5798748	5798959	EVC:-:-_0
chr4	5800312	5800519	EVC:-:-_0
chr4	5803676	5803821	EVC:-:-_0
chr4	5806456	5806568	EVC:-:-_0
chr4	5809927	5810054	EVC:-:-_0
chr4	5811244	5811338	EVC:-:-_0
chr4	5812065	5812177	EVC:-:-_0
chr4	5812679	5812764	EVC:-:-_0
chr4	4199213	4199830	OTOP1:251786:251786_1
chr4	4204174	4204305	OTOP1:251786:251786_1
chr4	4207798	4207857	OTOP1:251786:251786_1
chr4	4214594	4214606	OTOP1:251786:251786_1
chr4	186244882	186244954	SNX25:-:-_2
chr4	186253748	186253913	SNX25:-:-_2
chr4	186260532	186260613	SNX25:-:-_2
chr4	10444727	10447952	ZNF518B:-:-_0
chr4	164393005	164393038	TKTL2:-:-_0
chr4	144354651	144354869	GAB1:-:-_1
chr4	144359151	144359753	GAB1:-:-_1
chr4	144360954	144361040	GAB1:-:-_1
chr4	144361231	144361535	GAB1:-:-_1
chr4	144378832	144378922	GAB1:-:-_1
chr4	144380537	144380631	GAB1:-:-_1
chr4	144381516	144381640	GAB1:-:-_1
chr4	144387255	144387378	GAB1:-:-_1
chr4	144390183	144390342	GAB1:-:-_1
chr4	87735644	87735704	PTPN13:-:-_9
chr4	24801347	24801764	SOD3:238186:238186_0
chr4	40144358	40144481	N4BP2:117164:117164_0
chr4	40146251	40146326	N4BP2:117164:117164_0
chr4	87695531	87695684	PTPN13:238492:238492_3
chr4	87696323	87696410	PTPN13:238492:238492_3
chr4	81207673	81207826	FGF5:-:-_1
chr4	191009306	191010134	DUX4L3:-:-_2
chr4	47898641	47898664	NFXL1:100116:100116_4
chr4	47899983	47900098	NFXL1:100116:100116_4
chr4	47900773	47900782	NFXL1:100116:100116_4
chr4	158255197	158255272	GRIA2:-:-_1
chr4	158256822	158256828	GRIA2:-:-_1
chr4	57261517	57261714	PPAT:-:-_0
chr4	57262784	57262815	PPAT:-:-_0
chr4	95191945	95191969	SMARCAD1:238005:238005_0
chr4	95194767	95194867	SMARCAD1:238005:238005_0
chr4	95195888	95195948	SMARCAD1:238005:238005_0
chr4	95196040	95196116	SMARCAD1:238005:238005_0
chr4	95197489	95197625	SMARCAD1:238005:238005_0
chr4	95198172	95198205	SMARCAD1:238005:238005_0
chr4	82090833	82090922	PRKG2:237999:237999_1
chr4	82092844	82092958	PRKG2:237999:237999_1
chr4	82095946	82096073	PRKG2:237999:237999_1
chr4	945499	945505	TMEM175:-:-_1
chr4	946154	946238	TMEM175:-:-_1
chr4	946977	947142	TMEM175:-:-_1
chr4	949192	949271	TMEM175:-:-_1
chr4	949542	949610	TMEM175:-:-_1
chr4	5141642	5141687	STK32B:173669:173669_0
chr4	5170025	5170177	STK32B:173669:173669_0
chr4	5332946	5333120	STK32B:173669:173669_0
chr4	5399933	5399971	STK32B:173669:173669_0
chr4	5418571	5418661	STK32B:173669:173669_0
chr4	5448399	5448503	STK32B:173669:173669_0
chr4	5458533	5458650	STK32B:173669:173669_0
chr4	5461829	5461895	STK32B:173669:173669_0
chr4	177136750	177136753	ASB5:-:-_0
chr4	74013021	74013149	ANKRD17:-:-_4
chr4	74014529	74014536	ANKRD17:-:-_4
chr4	155225929	155225950	DCHS2:-:-_11
chr4	20512172	20512189	SLIT2:257306:257306_0
chr4	20512688	20512760	SLIT2:257306:257306_0
chr4	20521004	20521038	SLIT2:257306:257306_0
chr4	166964430	166964571	TLL1:249853:249853_1
chr4	166976227	166976416	TLL1:249853:249853_1
chr4	187525071	187525131	FAT1:206637:206637_1
chr4	187525530	187525728	FAT1:206637:206637_1
chr4	187527223	187527241	FAT1:206637:206637_1
chr4	164246454	164246910	NPY1R:-:-_0
chr4	164247007	164247178	NPY1R:-:-_0
chr4	366946	367024	ZNF141:257789:257789_0
chr4	68488556	68488643	UBA6:238767:238767_0
chr4	68488852	68488940	UBA6:238767:238767_0
chr4	68489843	68489971	UBA6:238767:238767_0
chr4	68490711	68490882	UBA6:238767:238767_0
chr4	25930783	25930813	SMIM20:-:-_0
chr4	187155196	187155212	KLKB1:-:-_1
chr4	187157934	187157936	KLKB1:-:-_1
chr4	120057680	120057756	MYOZ2:253252:253252_0
chr4	120072026	120072196	MYOZ2:253252:253252_0
chr4	120079176	120079306	MYOZ2:253252:253252_0
chr4	120085365	120085549	MYOZ2:253252:253252_0
chr4	120107120	120107289	MYOZ2:253252:253252_0
chr4	187557963	187557987	FAT1:-:-_28
chr4	186423447	186423504	PDLIM3:-:-_0
chr4	74315770	74315850	AFP:214517:214517_2
chr4	74316331	74316470	AFP:214517:214517_2
chr4	74318117	74318341	AFP:214517:214517_2
chr4	74319481	74319611	AFP:214517:214517_2
chr4	57267496	57267647	PPAT:238367:238367_0
chr4	57268274	57268347	PPAT:238367:238367_0
chr4	57269205	57269351	PPAT:238367:238367_0
chr4	57269454	57269567	PPAT:238367:238367_0
chr4	57272660	57272867	PPAT:238367:238367_0
chr4	57273815	57273882	PPAT:238367:238367_0
chr4	57301515	57301610	PPAT:238367:238367_0
chr4	89444701	89444851	PYURF:-:-_1
chr4	17579088	17579184	LAP3:-:-_0
chr4	119253004	119253021	PRSS12:-:-_4
chr4	119256627	119256637	PRSS12:-:-_4
chr4	38698761	38698839	KLF3:257789:257789_0
chr4	184426426	184426520	ING2:257449:257449_0
chr4	184431434	184431637	ING2:257449:257449_0
chr4	109665004	109665012	ETNPPL:223238:223238_0
chr4	109667554	109667685	ETNPPL:223238:223238_0
chr4	109667917	109668007	ETNPPL:223238:223238_0
chr4	109669160	109669315	ETNPPL:223238:223238_0
chr4	109670393	109670619	ETNPPL:223238:223238_0
chr4	109672091	109672174	ETNPPL:223238:223238_0
chr4	109674050	109674167	ETNPPL:223238:223238_0
chr4	109675775	109675866	ETNPPL:223238:223238_0
chr4	109677573	109677648	ETNPPL:223238:223238_0
chr4	109680904	109681064	ETNPPL:223238:223238_0
chr4	109681343	109681462	ETNPPL:223238:223238_0
chr4	109683998	109684015	ETNPPL:223238:223238_0
chr4	141549496	141549519	TBC1D9:238131:238131_0
chr4	141555101	141555171	TBC1D9:238131:238131_0
chr4	145032546	145032558	GYPA:-:-_0
chr4	73935123	73935366	COX18:-:-_1
chr4	173873403	173873409	GALNTL6:238092:238092_0
chr4	173930328	173930445	GALNTL6:238092:238092_0
chr4	173942626	173942776	GALNTL6:238092:238092_0
chr4	173961083	173961197	GALNTL6:238092:238092_0
chr4	77476914	77476916	SHROOM3:-:-_1
chr4	77631308	77631440	SHROOM3:-:-_1
chr4	77651956	77652088	SHROOM3:-:-_1
chr4	77659913	77661972	SHROOM3:-:-_1
chr4	17488792	17488859	QDPR:187595:187595_0
chr4	17492284	17492368	QDPR:187595:187595_0
chr4	17493854	17493963	QDPR:187595:187595_0
chr4	17503341	17503482	QDPR:187595:187595_0
chr4	17506001	17506098	QDPR:187595:187595_0
chr4	17510893	17510986	QDPR:187595:187595_0
chr4	17513572	17513650	QDPR:187595:187595_0
chr4	141483522	141483527	UCP1:-:-_1
chr4	141484263	141484273	UCP1:-:-_1
chr4	152043260	152043359	SH3D19:212749:212749_0
chr4	152048769	152048823	SH3D19:212749:212749_0
chr4	20706104	20706156	PACRGL:-:-_0
chr4	20706282	20706437	PACRGL:-:-_0
chr4	20709425	20709449	PACRGL:-:-_0
chr4	68424527	68424569	STAP1:-:-_0
chr4	155158174	155158311	DCHS2:206637:206637_4
chr4	155160321	155160454	DCHS2:206637:206637_4
chr4	155161688	155161694	DCHS2:206637:206637_4
chr4	2746585	2746672	TNIP2:152615:152615_0
chr4	2747172	2747190	TNIP2:152615:152615_0
chr4	86950407	86950427	MAPK10:173746:173746_0
chr4	86952520	86952584	MAPK10:173746:173746_0
chr4	86985418	86985543	MAPK10:173746:173746_0
chr4	86988925	86989108	MAPK10:173746:173746_0
chr4	87019676	87019748	MAPK10:173746:173746_0
chr4	87022204	87022370	MAPK10:173746:173746_0
chr4	87023046	87023185	MAPK10:173746:173746_0
chr4	87024338	87024397	MAPK10:173746:173746_0
chr4	87028375	87028505	MAPK10:173746:173746_0
chr4	87080450	87080548	MAPK10:173746:173746_0
chr4	8304200	8304238	HTRA3:238487:238487_0
chr4	8305910	8306006	HTRA3:238487:238487_0
chr4	8307697	8307821	HTRA3:238487:238487_0
chr4	73923929	73924004	COX18:251083:251083_0
chr4	73927529	73927637	COX18:251083:251083_0
chr4	73930494	73930616	COX18:251083:251083_0
chr4	73930966	73931130	COX18:251083:251083_0
chr4	73933745	73933846	COX18:251083:251083_0
chr4	73935033	73935123	COX18:251083:251083_0
chr4	15554890	15554928	CC2D2A:-:-_1
chr4	15556694	15556833	CC2D2A:-:-_1
chr4	15558926	15559130	CC2D2A:-:-_1
chr4	15560787	15560880	CC2D2A:-:-_1
chr4	15562153	15562245	CC2D2A:-:-_1
chr4	15564977	15565145	CC2D2A:-:-_1
chr4	15568999	15569105	CC2D2A:-:-_1
chr4	57262815	57262905	PPAT:206754:206754_0
chr4	57265344	57265566	PPAT:206754:206754_0
chr4	57266949	57267048	PPAT:206754:206754_0
chr4	90035280	90035703	TIGD2:-:-_3
chr4	123814108	123814380	NUDT6:240027:240027_0
chr4	123818778	123818833	NUDT6:240027:240027_0
chr4	123833722	123833778	NUDT6:240027:240027_0
chr4	123838655	123838674	NUDT6:240027:240027_0
chr4	39308268	39308324	RFC1:-:-_2
chr4	39310255	39310652	RFC1:-:-_2
chr4	39313064	39313112	RFC1:-:-_2
chr4	187630870	187630981	FAT1:-:-_39
chr4	151186873	151186964	LRBA:-:-_0
chr4	151199004	151199117	LRBA:-:-_0
chr4	9256225	9256465	USP17L19:252793:252793_0
chr4	95445024	95445026	PDLIM5:-:-_1
chr4	95494501	95494544	PDLIM5:-:-_1
chr4	95497093	95497185	PDLIM5:-:-_1
chr4	95506136	95506154	PDLIM5:-:-_1
chr4	95506715	95506888	PDLIM5:-:-_1
chr4	95507558	95507595	PDLIM5:-:-_1
chr4	95529209	95529329	PDLIM5:-:-_1
chr4	95531311	95531455	PDLIM5:-:-_1
chr4	95532219	95532351	PDLIM5:-:-_1
chr4	95539154	95539342	PDLIM5:-:-_1
chr4	95561426	95561575	PDLIM5:-:-_1
chr4	186321572	186321632	UFSP2:254507:254507_0
chr4	186324647	186324772	UFSP2:254507:254507_0
chr4	186326933	186327010	UFSP2:254507:254507_0
chr4	186329089	186329214	UFSP2:254507:254507_0
chr4	186329424	186329589	UFSP2:254507:254507_0
chr4	186334879	186334885	UFSP2:254507:254507_0
chr4	188924654	188924732	ZFP42:257789:257789_0
chr4	3445887	3445888	HGFAC:238018:238018_0
chr4	3446037	3446159	HGFAC:238018:238018_0
chr4	47938437	47938443	CNGA1:-:-_0
chr4	174254785	174254800	HMGB2:-:-_2
chr4	160260270	160260506	RAPGEF2:176380:176380_0
chr4	160262715	160262734	RAPGEF2:176380:176380_0
chr4	87688990	87689129	PTPN13:-:-_5
chr4	87690921	87690926	PTPN13:-:-_5
chr4	186350565	186350583	C4orf47:-:-_0
chr4	184614163	184614300	TRAPPC11:-:-_2
chr4	184614741	184614781	TRAPPC11:-:-_2
chr4	40245018	40245501	RHOH:206641:206641_0
chr4	98480208	98480268	STPG2:-:-_0
chr4	98633849	98633965	STPG2:-:-_0
chr4	98761923	98762083	STPG2:-:-_0
chr4	98865047	98865158	STPG2:-:-_0
chr4	98893430	98893591	STPG2:-:-_0
chr4	98902309	98902469	STPG2:-:-_0
chr4	99027103	99027215	STPG2:-:-_0
chr4	99030343	99030456	STPG2:-:-_0
chr4	99049578	99049743	STPG2:-:-_0
chr4	99055497	99055610	STPG2:-:-_0
chr4	99064192	99064301	STPG2:-:-_0
chr4	165961392	165961509	TRIM60:-:-_1
chr4	171009683	171009715	AADAT:-:-_1
chr4	171010774	171010841	AADAT:-:-_1
chr4	24541851	24541922	DHX15:-:-_2
chr4	24542462	24542571	DHX15:-:-_2
chr4	24543495	24543645	DHX15:-:-_2
chr4	24544562	24544574	DHX15:-:-_2
chr4	30725561	30725567	PCDH7:-:-_7
chr4	57267048	57267077	PPAT:-:-_1
chr4	57267495	57267496	PPAT:-:-_1
chr4	9328009	9328012	USP17L24:-:-_1
chr4	187172996	187173015	KLKB1:-:-_4
chr4	187173170	187173196	KLKB1:-:-_4
chr4	160251141	160251162	RAPGEF2:214571:214571_0
chr4	160251485	160251650	RAPGEF2:214571:214571_0
chr4	160252582	160252690	RAPGEF2:214571:214571_0
chr4	160252781	160252829	RAPGEF2:214571:214571_0
chr4	141789414	141789533	RNF150:-:-_0
chr4	141832297	141832508	RNF150:-:-_0
chr4	141847130	141847160	RNF150:-:-_0
chr4	84185453	84185516	COQ2:178405:178405_0
chr4	84188738	84188927	COQ2:178405:178405_0
chr4	84191012	84191146	COQ2:178405:178405_0
chr4	84193239	84193325	COQ2:178405:178405_0
chr4	84194648	84194770	COQ2:178405:178405_0
chr4	84200100	84200267	COQ2:178405:178405_0
chr4	84205664	84205716	COQ2:178405:178405_0
chr4	15780037	15780202	CD38:-:-_0
chr4	152592325	152592334	PET112:-:-_0
chr4	74963472	74963488	CXCL2:-:-_0
chr4	74964317	74964319	CXCL2:-:-_0
chr4	104017399	104017411	BDH2:-:-_1
chr4	155254137	155254407	DCHS2:206637:206637_18
chr4	70592805	70592832	SULT1B1:-:-_0
chr4	22438101	22438263	GPR125:251535:251535_0
chr4	154624059	154625655	TLR2:-:-_0
chr4	187540635	187540881	FAT1:206637:206637_12
chr4	113565921	113566027	LARP7:153401:153401_0
chr4	113567506	113567607	LARP7:153401:153401_0
chr4	113567743	113567773	LARP7:153401:153401_0
chr4	89950713	89950800	FAM13A:-:-_1
chr4	89978088	89978115	FAM13A:-:-_1
chr4	129752913	129752965	JADE1:-:-_0
chr4	129764107	129764178	JADE1:-:-_0
chr4	55976573	55976733	KDR:143272:143272_0
chr4	55976820	55976870	KDR:143272:143272_0
chr4	86844907	86844922	ARHGAP24:-:-_1
chr4	190992614	190992680	DUX4L7:-:-_1
chr4	151246978	151247050	LRBA:214982:214982_0
chr4	151271143	151271311	LRBA:214982:214982_0
chr4	151336589	151336742	LRBA:214982:214982_0
chr4	151356740	151356860	LRBA:214982:214982_0
chr4	151357875	151358016	LRBA:214982:214982_0
chr4	151388824	151388937	LRBA:214982:214982_0
chr4	151392775	151392842	LRBA:214982:214982_0
chr4	123813982	123814108	NUDT6:-:-_0
chr4	140187752	140187977	MGARP:-:-_0
chr4	172735731	172735869	GALNTL6:-:-_0
chr4	173150806	173150915	GALNTL6:-:-_0
chr4	173232764	173232903	GALNTL6:-:-_0
chr4	173269673	173269713	GALNTL6:-:-_0
chr4	68374779	68374823	CENPC:259750:259750_0
chr4	68378119	68378287	CENPC:259750:259750_0
chr4	68379791	68380350	CENPC:259750:259750_0
chr4	9250355	9250589	USP17L18:-:-_0
chr4	126371447	126371741	FAT4:206637:206637_29
chr4	122853425	122853614	TRPC3:254745:254745_0
chr4	79399139	79399215	FRAS1:197594:197594_1
chr4	79400527	79400712	FRAS1:197594:197594_1
chr4	30725300	30725561	PCDH7:206637:206637_6
chr4	41747823	41748324	PHOX2B:-:-_0
chr4	134071676	134072033	PCDH10:206637:206637_0
chr4	138452192	138452495	PCDH18:206637:206637_3
chr4	185138897	185138972	ENPP6:-:-_1
chr4	42119669	42119752	BEND4:214981:214981_0
chr4	42122070	42122224	BEND4:214981:214981_0
chr4	187549884	187549917	FAT1:206637:206637_21
chr4	187554837	187554977	FAT1:206637:206637_21
chr4	187557178	187557275	FAT1:206637:206637_21
chr4	105393478	105393523	CXXC4:-:-_0
chr4	105411900	105411936	CXXC4:-:-_0
chr4	109578786	109578803	OSTC:-:-_1
chr4	109584388	109584462	OSTC:-:-_1
chr4	109588402	109588413	OSTC:-:-_1
chr4	155457836	155457896	PLRG1:-:-_0
chr4	155458437	155458452	PLRG1:-:-_0
chr4	83349245	83349272	HNRNPDL:-:-_1
chr4	48069653	48069674	TXK:-:-_0
chr4	106290881	106290910	PPA2:-:-_0
chr4	106291993	106292030	PPA2:-:-_0
chr4	106307723	106307793	PPA2:-:-_0
chr4	106317405	106317416	PPA2:-:-_0
chr4	4190574	4190700	OTOP1:251786:251786_0
chr4	4198892	4198979	OTOP1:251786:251786_0
chr4	4317552	4317627	ZBTB49:257789:257789_3
chr4	184020677	184020767	WWC2:249830:249830_0
chr4	1957045	1957067	WHSC1:250011:250011_1
chr4	1957419	1957526	WHSC1:250011:250011_1
chr4	25005099	25005222	LGI2:112546:112546_0
chr4	170982099	170982120	AADAT:99734:99734_0
chr4	170983042	170983144	AADAT:99734:99734_0
chr4	170985869	170985976	AADAT:99734:99734_0
chr4	170987564	170987629	AADAT:99734:99734_0
chr4	170988477	170988539	AADAT:99734:99734_0
chr4	170989741	170989838	AADAT:99734:99734_0
chr4	170990298	170990381	AADAT:99734:99734_0
chr4	170991737	170991803	AADAT:99734:99734_0
chr4	170994286	170994496	AADAT:99734:99734_0
chr4	170999659	170999734	AADAT:99734:99734_0
chr4	171008266	171008399	AADAT:99734:99734_0
chr4	171009546	171009683	AADAT:99734:99734_0
chr4	128802289	128802319	PLK4:-:-_0
chr4	128802985	128803006	PLK4:-:-_0
chr4	88258427	88258499	HSD17B11:-:-_0
chr4	39456207	39456269	RPL9:249789:249789_0
chr4	39456483	39456564	RPL9:249789:249789_0
chr4	39458025	39458122	RPL9:249789:249789_0
chr4	6279182	6279414	WFS1:-:-_0
chr4	6288819	6288902	WFS1:-:-_0
chr4	6290713	6290858	WFS1:-:-_0
chr4	6292923	6293094	WFS1:-:-_0
chr4	6293643	6293724	WFS1:-:-_0
chr4	6296767	6296916	WFS1:-:-_0
chr4	6302383	6304195	WFS1:-:-_0
chr4	185678296	185678419	ACSL1:213293:213293_0
chr4	185678788	185678860	ACSL1:213293:213293_0
chr4	185678972	185679074	ACSL1:213293:213293_0
chr4	185681510	185681654	ACSL1:213293:213293_0
chr4	185683560	185683677	ACSL1:213293:213293_0
chr4	185684320	185684409	ACSL1:213293:213293_0
chr4	185686006	185686079	ACSL1:213293:213293_0
chr4	185687044	185687140	ACSL1:213293:213293_0
chr4	185687775	185687910	ACSL1:213293:213293_0
chr4	185689469	185689604	ACSL1:213293:213293_0
chr4	185691408	185691486	ACSL1:213293:213293_0
chr4	185694234	185694308	ACSL1:213293:213293_0
chr4	185694816	185694868	ACSL1:213293:213293_0
chr4	185694996	185695029	ACSL1:213293:213293_0
chr4	185697637	185697816	ACSL1:213293:213293_0
chr4	185698037	185698137	ACSL1:213293:213293_0
chr4	185701485	185701587	ACSL1:213293:213293_0
chr4	185705080	185705110	ACSL1:213293:213293_0
chr4	83956377	83956451	COPS4:-:-_0
chr4	83966778	83966858	COPS4:-:-_0
chr4	83970318	83970470	COPS4:-:-_0
chr4	83971033	83971137	COPS4:-:-_0
chr4	83978078	83978232	COPS4:-:-_0
chr4	83978410	83978561	COPS4:-:-_0
chr4	83984228	83984302	COPS4:-:-_0
chr4	123305051	123305121	ADAD1:-:-_1
chr4	123314743	123314812	ADAD1:-:-_1
chr4	123317406	123317417	ADAD1:-:-_1
chr4	96171641	96171818	UNC5C:143201:143201_0
chr4	96199409	96199493	UNC5C:143201:143201_0
chr4	75231025	75231092	EREG:-:-_0
chr4	75245164	75245251	EREG:-:-_0
chr4	75246730	75246765	EREG:-:-_0
chr4	184922530	184922630	STOX2:255862:255862_0
chr4	184930310	184930417	STOX2:255862:255862_0
chr4	121958468	121958741	NDNF:255809:255809_1
chr4	185941452	185941581	HELT:254263:254263_0
chr4	88226369	88226441	HSD17B13:-:-_0
chr4	22403149	22403177	GPR125:-:-_1
chr4	22404297	22404422	GPR125:-:-_1
chr4	24529546	24529639	DHX15:-:-_0
chr4	90816740	90816745	MMRN1:254279:254279_0
chr4	90830426	90830546	MMRN1:254279:254279_0
chr4	90833094	90833188	MMRN1:254279:254279_0
chr4	20618633	20618821	SLIT2:-:-_14
chr4	20619061	20619273	SLIT2:-:-_14
chr4	20620390	20620632	SLIT2:-:-_14
chr4	68956354	68956359	TMPRSS11F:-:-_2
chr4	68964604	68964756	TMPRSS11F:-:-_2
chr4	68995527	68995538	TMPRSS11F:-:-_2
chr4	189018218	189018315	TRIML2:-:-_1
chr4	189018477	189018500	TRIML2:-:-_1
chr4	189020188	189020329	TRIML2:-:-_1
chr4	189022209	189022404	TRIML2:-:-_1
chr4	189025990	189026086	TRIML2:-:-_1
chr4	189026333	189026372	TRIML2:-:-_1
chr4	106640627	106640684	GSTCD:198324:198324_0
chr4	106647735	106647828	GSTCD:198324:198324_0
chr4	128841832	128841991	MFSD8:119392:119392_0
chr4	128842678	128842813	MFSD8:119392:119392_0
chr4	7045513	7045576	TADA2B:238096:238096_0
chr4	7055788	7055857	TADA2B:238096:238096_0
chr4	148594823	148594919	PRMT10:-:-_1
chr4	157684259	157684358	PDGFC:238079:238079_0
chr4	157688924	157689104	PDGFC:238079:238079_0
chr4	125591737	125591830	ANKRD50:-:-_2
chr4	155236975	155237002	DCHS2:-:-_12
chr4	187454842	187455711	MTNR1A:-:-_0
chr4	187476335	187476519	MTNR1A:-:-_0
chr4	96051054	96051205	BMPR1B:173623:173623_0
chr4	96052365	96052663	BMPR1B:173623:173623_0
chr4	96069898	96070049	BMPR1B:173623:173623_0
chr4	186997773	186998214	TLR3:-:-_0
chr4	186999993	187000185	TLR3:-:-_0
chr4	187003473	187004136	TLR3:-:-_0
chr4	76997042	76997111	ART3:-:-_0
chr4	77002976	77002991	ART3:-:-_0
chr4	164394079	164394826	TKTL2:238970:238970_0
chr4	20535228	20535338	SLIT2:-:-_7
chr4	20541063	20541207	SLIT2:-:-_7
chr4	20543075	20543088	SLIT2:-:-_7
chr4	147104091	147104167	LSM6:212473:212473_0
chr4	147108425	147108539	LSM6:212473:212473_0
chr4	147110773	147110787	LSM6:212473:212473_0
chr4	144468575	144468656	SMARCA5:255188:255188_0
chr4	144469080	144469293	SMARCA5:255188:255188_0
chr4	144471149	144471188	SMARCA5:255188:255188_0
chr4	184562588	184562621	RWDD4:-:-_0
chr4	184567503	184567506	RWDD4:-:-_0
chr4	184567640	184567690	RWDD4:-:-_0
chr4	184570603	184570721	RWDD4:-:-_0
chr4	184572136	184572178	RWDD4:-:-_0
chr4	187532693	187532714	FAT1:-:-_9
chr4	89388315	89388355	HERC5:-:-_4
chr4	89389496	89389573	HERC5:-:-_4
chr4	89390307	89390411	HERC5:-:-_4
chr4	89391764	89391824	HERC5:-:-_4
chr4	89393559	89393653	HERC5:-:-_4
chr4	89396991	89397181	HERC5:-:-_4
chr4	89400503	89400658	HERC5:-:-_4
chr4	89407265	89407379	HERC5:-:-_4
chr4	89408219	89408330	HERC5:-:-_4
chr4	89410316	89410394	HERC5:-:-_4
chr4	7436543	7436606	PSAPL1:-:-_5
chr4	79418033	79418115	FRAS1:-:-_20
chr4	79420874	79420879	FRAS1:-:-_20
chr4	79503393	79503411	ANXA3:-:-_1
chr4	27010461	27010624	STIM2:-:-_2
chr4	27019332	27019606	STIM2:-:-_2
chr4	27024140	27024618	STIM2:-:-_2
chr4	7045324	7045468	TADA2B:239075:239075_0
chr4	38798721	38798883	TLR1:214507:214507_0
chr4	75177945	75178022	EPGN:165214:165214_0
chr4	75178734	75178780	EPGN:165214:165214_0
chr4	170913341	170913460	MFAP3L:143165:143165_0
chr4	170926730	170926839	MFAP3L:143165:143165_0
chr4	187535492	187535498	FAT1:-:-_11
chr4	187538158	187538176	FAT1:-:-_11
chr4	65145789	65145792	TECRL:-:-_0
chr4	20598263	20598278	SLIT2:214598:214598_0
chr4	20599887	20600018	SLIT2:214598:214598_0
chr4	20611635	20611790	SLIT2:214598:214598_0
chr4	20618532	20618633	SLIT2:214598:214598_0
chr4	69962238	69962313	UGT2B7:-:-_0
chr4	147628309	147628340	TTC29:-:-_0
chr4	147628636	147628703	TTC29:-:-_0
chr4	147724608	147724837	TTC29:-:-_0
chr4	147741276	147741339	TTC29:-:-_0
chr4	166946469	166946583	TLL1:249853:249853_0
chr4	166960490	166960593	TLL1:249853:249853_0
chr4	166963178	166963291	TLL1:249853:249853_0
chr4	9356725	9356956	USP17L29:-:-_2
chr4	155287536	155287593	DCHS2:206637:206637_21
chr4	155295071	155295107	DCHS2:206637:206637_21
chr4	155298404	155298596	DCHS2:206637:206637_21
chr4	155305519	155305549	DCHS2:206637:206637_21
chr4	85603611	85603623	WDFY3:238121:238121_0
chr4	85605095	85605278	WDFY3:238121:238121_0
chr4	85609238	85609418	WDFY3:238121:238121_0
chr4	85611658	85611772	WDFY3:238121:238121_0
chr4	155533581	155533587	FGG:-:-_2
chr4	155533683	155533761	FGG:-:-_2
chr4	5461895	5461955	STK32B:-:-_1
chr4	5468429	5468561	STK32B:-:-_1
chr4	5469732	5469797	STK32B:-:-_1
chr4	5500671	5500810	STK32B:-:-_1
chr4	15638270	15638299	FBXL5:-:-_3
chr4	15640130	15640233	FBXL5:-:-_3
chr4	96090384	96090402	UNC5C:-:-_0
chr4	13370181	13370184	RAB28:-:-_0
chr4	78987143	78987170	FRAS1:249582:249582_0
chr4	79158663	79158771	FRAS1:249582:249582_0
chr4	79166386	79166431	FRAS1:249582:249582_0
chr4	77662524	77663079	SHROOM3:-:-_2
chr4	77670169	77670243	SHROOM3:-:-_2
chr4	77675463	77676345	SHROOM3:-:-_2
chr4	77677601	77677896	SHROOM3:-:-_2
chr4	154236662	154236740	TRIM2:250621:250621_0
chr4	154236983	154236989	TRIM2:250621:250621_0
chr4	44690144	44690163	GUF1:258632:258632_0
chr4	44691302	44691426	GUF1:258632:258632_0
chr4	44691859	44691938	GUF1:258632:258632_0
chr4	54244005	54244090	FIP1L1:-:-_0
chr4	54245239	54245284	FIP1L1:-:-_0
chr4	54245391	54245431	FIP1L1:-:-_0
chr4	54248444	54248502	FIP1L1:-:-_0
chr4	54249939	54250043	FIP1L1:-:-_0
chr4	54255975	54256040	FIP1L1:-:-_0
chr4	54256687	54256746	FIP1L1:-:-_0
chr4	780291	780486	CPLX1:253412:253412_0
chr4	786220	786396	CPLX1:253412:253412_0
chr4	818279	818310	CPLX1:253412:253412_0
chr4	121616409	121616430	PRDM5:257789:257789_0
chr4	121631463	121631514	PRDM5:257789:257789_0
chr4	74019645	74019669	ANKRD17:-:-_5
chr4	113107911	113108028	C4orf32:259510:259510_0
chr4	23797444	23797546	PPARGC1A:-:-_0
chr4	189068505	189068526	TRIML1:-:-_2
chr4	106853859	106853860	NPNT:238011:238011_0
chr4	106858165	106858263	NPNT:238011:238011_0
chr4	111539415	111539808	PITX2:-:-_1
chr4	106197214	106197382	TET2:257349:257349_1
chr4	15341818	15341831	C1QTNF7:-:-_0
chr4	15437359	15437605	C1QTNF7:-:-_0
chr4	15443791	15443997	C1QTNF7:-:-_0
chr4	7820877	7820898	AFAP1:241460:241460_1
chr4	7840250	7840430	AFAP1:241460:241460_1
chr4	7844865	7844985	AFAP1:241460:241460_1
chr4	15477556	15477595	CC2D2A:-:-_0
chr4	15480346	15480430	CC2D2A:-:-_0
chr4	15482327	15482451	CC2D2A:-:-_0
chr4	15504051	15504140	CC2D2A:-:-_0
chr4	15504444	15504546	CC2D2A:-:-_0
chr4	15511761	15511863	CC2D2A:-:-_0
chr4	15512869	15513046	CC2D2A:-:-_0
chr4	15516329	15516492	CC2D2A:-:-_0
chr4	15517490	15517627	CC2D2A:-:-_0
chr4	15518247	15518379	CC2D2A:-:-_0
chr4	15529069	15529279	CC2D2A:-:-_0
chr4	15530242	15530349	CC2D2A:-:-_0
chr4	15534815	15534956	CC2D2A:-:-_0
chr4	15538542	15538699	CC2D2A:-:-_0
chr4	15539521	15539686	CC2D2A:-:-_0
chr4	73156769	73156779	ADAMTS3:-:-_2
chr4	73161370	73161381	ADAMTS3:-:-_2
chr4	89039297	89039412	ABCG2:213180:213180_0
chr4	89042786	89042944	ABCG2:213180:213180_0
chr4	89052212	89052365	ABCG2:213180:213180_0
chr4	89052954	89053069	ABCG2:213180:213180_0
chr4	89053727	89053787	ABCG2:213180:213180_0
chr4	89060944	89061048	ABCG2:213180:213180_0
chr4	17488753	17488792	QDPR:-:-_0
chr4	155156869	155157154	DCHS2:206637:206637_0
chr4	107845843	107845857	DKK2:147057:147057_0
chr4	107846955	107847100	DKK2:147057:147057_0
chr4	47465650	47465668	COMMD8:-:-_1
chr4	38682246	38682303	KLF3:-:-_0
chr4	38690205	38690692	KLF3:-:-_0
chr4	38691349	38691500	KLF3:-:-_0
chr4	38696366	38696527	KLF3:-:-_0
chr4	38698702	38698761	KLF3:-:-_0
chr4	79833184	79833187	BMP2K:-:-_2
chr4	74363380	74363413	AFM:-:-_2
chr4	190992386	190992458	DUX4L7:-:-_0
chr4	24577913	24578301	DHX15:-:-_4
chr4	24585945	24586016	DHX15:-:-_4
chr4	157684241	157684259	PDGFC:-:-_0
chr4	169083759	169083792	ANXA10:249668:249668_1
chr4	169085348	169085439	ANXA10:249668:249668_1
chr4	169086397	169086471	ANXA10:249668:249668_1
chr4	184598662	184598707	TRAPPC11:256645:256645_0
chr4	184600505	184600639	TRAPPC11:256645:256645_0
chr4	184601272	184601420	TRAPPC11:256645:256645_0
chr4	184603884	184603978	TRAPPC11:256645:256645_0
chr4	184605127	184605207	TRAPPC11:256645:256645_0
chr4	184605297	184605376	TRAPPC11:256645:256645_0
chr4	184605457	184605512	TRAPPC11:256645:256645_0
chr4	184605848	184605993	TRAPPC11:256645:256645_0
chr4	46305564	46305582	GABRA2:-:-_2
chr4	71698156	71698167	GRSF1:241174:241174_2
chr4	71698834	71698990	GRSF1:241174:241174_2
chr4	71701874	71701944	GRSF1:241174:241174_2
chr4	57211346	57211456	AASDH:-:-_1
chr4	57215428	57216092	AASDH:-:-_1
chr4	134071598	134071676	PCDH10:-:-_1
chr4	9943591	9943669	SLC2A9:119392:119392_1
chr4	9982215	9982361	SLC2A9:119392:119392_1
chr4	9987292	9987417	SLC2A9:119392:119392_1
chr4	9998404	9998565	SLC2A9:119392:119392_1
chr4	10020598	10020667	SLC2A9:119392:119392_1
chr4	15938192	15938255	FGFBP1:-:-_1
chr4	79205701	79205702	FRAS1:238021:238021_0
chr4	79207558	79207677	FRAS1:238021:238021_0
chr4	159690364	159690471	FNIP2:-:-_0
chr4	159747067	159747095	FNIP2:-:-_0
chr4	265601	265610	ZNF732:-:-_6
chr4	17616277	17616436	MED28:-:-_0
chr4	17621523	17621577	MED28:-:-_0
chr4	1746472	1746559	TACC3:-:-_1
chr4	1746674	1746740	TACC3:-:-_1
chr4	120160914	120161058	USP53:-:-_0
chr4	120166491	120166584	USP53:-:-_0
chr4	120169902	120170019	USP53:-:-_0
chr4	871551	871597	GAK:-:-_2
chr4	875694	875828	GAK:-:-_2
chr4	876484	876607	GAK:-:-_2
chr4	877102	877251	GAK:-:-_2
chr4	877824	877874	GAK:-:-_2
chr4	882634	882758	GAK:-:-_2
chr4	884319	884410	GAK:-:-_2
chr4	887164	887227	GAK:-:-_2
chr4	435786	436131	ZNF721:-:-_1
chr4	89410394	89410487	HERC5:238033:238033_0
chr4	89414162	89414306	HERC5:238033:238033_0
chr4	89415315	89415482	HERC5:238033:238033_0
chr4	89421076	89421143	HERC5:238033:238033_0
chr4	89422065	89422136	HERC5:238033:238033_0
chr4	89425382	89425566	HERC5:238033:238033_0
chr4	89425645	89425748	HERC5:238033:238033_0
chr4	89426823	89427026	HERC5:238033:238033_0
chr4	115998138	115998192	NDST4:-:-_2
chr4	115597114	115597444	UGT8:-:-_1
chr4	185621999	185622035	CENPU:205278:205278_0
chr4	185623242	185623290	CENPU:205278:205278_0
chr4	185623516	185623595	CENPU:205278:205278_0
chr4	185631225	185631334	CENPU:205278:205278_0
chr4	185634097	185634167	CENPU:205278:205278_0
chr4	185637550	185637730	CENPU:205278:205278_0
chr4	2514825	2514858	RNF4:257949:257949_0
chr4	2515396	2515504	RNF4:257949:257949_0
chr4	74368778	74368787	AFM:-:-_3
chr4	167658618	167658747	SPOCK3:214561:214561_0
chr4	130023765	130023888	C4orf33:-:-_0
chr4	89443083	89443180	PYURF:225391:225391_0
chr4	89444648	89444701	PYURF:225391:225391_0
chr4	38776170	38777211	TLR10:-:-_3
chr4	139983206	139983211	ELF2:-:-_1
chr4	139988837	139988924	ELF2:-:-_1
chr4	139993019	139993157	ELF2:-:-_1
chr4	139994607	139994635	ELF2:-:-_1
chr4	187195271	187195429	F11:128519:128519_1
chr4	187196940	187197034	F11:128519:128519_1
chr4	103595161	103595227	MANBA:-:-_1
chr4	103610730	103610841	MANBA:-:-_1
chr4	103611752	103611928	MANBA:-:-_1
chr4	103635594	103635718	MANBA:-:-_1
chr4	103644027	103644198	MANBA:-:-_1
chr4	103645018	103645124	MANBA:-:-_1
chr4	103647745	103647840	MANBA:-:-_1
chr4	103681874	103682051	MANBA:-:-_1
chr4	154191603	154191671	TRIM2:238093:238093_0
chr4	154197044	154197108	TRIM2:238093:238093_0
chr4	114213646	114213670	ANK2:-:-_6
chr4	114214595	114214694	ANK2:-:-_6
chr4	114223922	114223995	ANK2:-:-_6
chr4	114232410	114232555	ANK2:-:-_6
chr4	114238862	114238965	ANK2:-:-_6
chr4	114239672	114239771	ANK2:-:-_6
chr4	56471453	56471516	NMU:-:-_1
chr4	56473464	56473515	NMU:-:-_1
chr4	56473603	56473633	NMU:-:-_1
chr4	56475286	56475346	NMU:-:-_1
chr4	56482504	56482552	NMU:-:-_1
chr4	56496568	56496627	NMU:-:-_1
chr4	56502247	56502359	NMU:-:-_1
chr4	25382037	25382101	ANAPC4:-:-_1
chr4	25384882	25385015	ANAPC4:-:-_1
chr4	25390121	25390196	ANAPC4:-:-_1
chr4	25390338	25390365	ANAPC4:-:-_1
chr4	25390459	25390504	ANAPC4:-:-_1
chr4	25391757	25391842	ANAPC4:-:-_1
chr4	25392532	25392622	ANAPC4:-:-_1
chr4	20490454	20490604	SLIT2:214507:214507_0
chr4	154256103	154256118	TRIM2:-:-_10
chr4	47514557	47514847	ATP10D:-:-_0
chr4	47517492	47517580	ATP10D:-:-_0
chr4	68424569	68424647	STAP1:241422:241422_0
chr4	68436801	68436873	STAP1:241422:241422_0
chr4	68441102	68441216	STAP1:241422:241422_0
chr4	68442920	68442977	STAP1:241422:241422_0
chr4	68447022	68447076	STAP1:241422:241422_0
chr4	44624430	44624433	YIPF7:-:-_0
chr4	1817522	1817529	LETM1:-:-_1
chr4	1818453	1818641	LETM1:-:-_1
chr4	1821064	1821199	LETM1:-:-_1
chr4	1823907	1824039	LETM1:-:-_1
chr4	1824714	1824858	LETM1:-:-_1
chr4	1825370	1825448	LETM1:-:-_1
chr4	89574171	89574177	HERC3:-:-_3
chr4	40146326	40146347	N4BP2:-:-_1
chr4	90034350	90034530	TIGD2:251806:251806_0
chr4	178283451	178283460	NEIL3:-:-_3
chr4	122747014	122747148	BBS7:-:-_0
chr4	122749300	122749424	BBS7:-:-_0
chr4	122749556	122749660	BBS7:-:-_0
chr4	122749773	122749883	BBS7:-:-_0
chr4	122754385	122754550	BBS7:-:-_0
chr4	122756298	122756438	BBS7:-:-_0
chr4	122760785	122760851	BBS7:-:-_0
chr4	122765081	122765156	BBS7:-:-_0
chr4	122766658	122766851	BBS7:-:-_0
chr4	122768558	122768661	BBS7:-:-_0
chr4	122769998	122770083	BBS7:-:-_0
chr4	122774110	122774241	BBS7:-:-_0
chr4	122775858	122775975	BBS7:-:-_0
chr4	122776643	122776716	BBS7:-:-_0
chr4	122780146	122780333	BBS7:-:-_0
chr4	122782658	122782834	BBS7:-:-_0
chr4	122784371	122784434	BBS7:-:-_0
chr4	122789135	122789201	BBS7:-:-_0
chr4	122791432	122791468	BBS7:-:-_0
chr4	126336568	126336592	FAT4:-:-_20
chr4	155242317	155242368	DCHS2:-:-_15
chr4	436209	436467	ZNF721:-:-_2
chr4	57441779	57441808	THEGL:-:-_1
chr4	57450662	57450777	THEGL:-:-_1
chr4	57462665	57462677	THEGL:-:-_1
chr4	962686	962698	DGKQ:-:-_5
chr4	964780	964807	DGKQ:-:-_5
chr4	128689924	128690032	SLC25A31:249634:249634_1
chr4	128694540	128694708	SLC25A31:249634:249634_1
chr4	184020767	184020775	WWC2:-:-_1
chr4	184114751	184114794	WWC2:-:-_1
chr4	9218252	9218492	USP17L11:252793:252793_0
chr4	174309494	174309546	SCRG1:259358:259358_0
chr4	174312323	174312505	SCRG1:259358:259358_0
chr4	159629541	159629679	ETFDH:-:-_2
chr4	4214606	4214731	OTOP1:-:-_2
chr4	4228188	4228591	OTOP1:-:-_2
chr4	78080600	78080657	CCNG2:249617:249617_0
chr4	78081873	78082056	CCNG2:249617:249617_0
chr4	55980376	55980432	KDR:-:-_5
chr4	55981040	55981209	KDR:-:-_5
chr4	55981447	55981578	KDR:-:-_5
chr4	55984770	55984967	KDR:-:-_5
chr4	55987263	55987357	KDR:-:-_5
chr4	55991393	55991460	KDR:-:-_5
chr4	84227451	84227470	HPSE:190706:190706_0
chr4	84229997	84230104	HPSE:190706:190706_0
chr4	84230554	84230648	HPSE:190706:190706_0
chr4	84231183	84231231	HPSE:190706:190706_0
chr4	84231874	84232043	HPSE:190706:190706_0
chr4	84234266	84234429	HPSE:190706:190706_0
chr4	3534064	3534139	LRPAP1:-:-_2
chr4	125631603	125631666	ANKRD50:-:-_5
chr4	187539963	187540254	FAT1:206637:206637_10
chr4	96091405	96091483	UNC5C:-:-_1
chr4	96104047	96104212	UNC5C:-:-_1
chr4	96106197	96106347	UNC5C:-:-_1
chr4	96123881	96124115	UNC5C:-:-_1
chr4	96127778	96127790	UNC5C:-:-_1
chr4	108999492	108999538	LEF1:-:-_1
chr4	109000647	109000770	LEF1:-:-_1
chr4	109002741	109002824	LEF1:-:-_1
chr4	39439531	39439567	KLB:-:-_1
chr4	1018448	1018452	FGFRL1:-:-_3
chr4	1018692	1019135	FGFRL1:-:-_3
chr4	96070049	96070074	BMPR1B:-:-_3
chr4	96073793	96073924	BMPR1B:-:-_3
chr4	96075698	96075824	BMPR1B:-:-_3
chr4	76442183	76442189	THAP6:-:-_1
chr4	76446945	76447071	THAP6:-:-_1
chr4	76452169	76452424	THAP6:-:-_1
chr4	187149349	187149407	KLKB1:-:-_0
chr4	187153280	187153282	KLKB1:-:-_0
chr4	114823627	114823888	ARSJ:258845:258845_0
chr4	68934475	68934537	TMPRSS11F:-:-_1
chr4	68935686	68935725	TMPRSS11F:-:-_1
chr4	68938040	68938077	TMPRSS11F:-:-_1
chr4	36109220	36109315	ARAP2:250133:250133_0
chr4	36115791	36115909	ARAP2:250133:250133_0
chr4	36118682	36118733	ARAP2:250133:250133_0
chr4	69962313	69962959	UGT2B7:99960:99960_0
chr4	69964257	69964406	UGT2B7:99960:99960_0
chr4	69968524	69968656	UGT2B7:99960:99960_0
chr4	69972892	69972980	UGT2B7:99960:99960_0
chr4	69973820	69974040	UGT2B7:99960:99960_0
chr4	69978174	69978211	UGT2B7:99960:99960_0
chr4	89859319	89859392	FAM13A:239858:239858_0
chr4	89912123	89912301	FAM13A:239858:239858_0
chr4	89941610	89941820	FAM13A:239858:239858_0
chr4	89950610	89950713	FAM13A:239858:239858_0
chr4	187542729	187542765	FAT1:-:-_24
chr4	124323640	124323706	SPRY1:-:-_1
chr4	42080270	42080342	SLC30A9:-:-_1
chr4	42088098	42088143	SLC30A9:-:-_1
chr4	4301672	4301714	ZBTB49:-:-_0
chr4	126329849	126329870	FAT4:-:-_18
chr4	148993226	148993232	ARHGAP10:-:-_3
chr4	2822398	2822480	SH3BP2:241462:241462_0
chr4	2824661	2824764	SH3BP2:241462:241462_0
chr4	2826339	2826457	SH3BP2:241462:241462_0
chr4	2826852	2826894	SH3BP2:241462:241462_0
chr4	159174673	159174679	TMEM144:-:-_2
chr4	73148852	73149421	ADAMTS3:-:-_0
chr4	73154467	73154471	ADAMTS3:-:-_0
chr4	37447516	37448839	KIAA1239:-:-_2
chr4	69097054	69097098	TMPRSS11B:-:-_1
chr4	69098095	69098134	TMPRSS11B:-:-_1
chr4	69100180	69100223	TMPRSS11B:-:-_1
chr4	170017819	170017838	SH3RF1:-:-_1
chr4	170027997	170028356	SH3RF1:-:-_1
chr4	170037419	170037781	SH3RF1:-:-_1
chr4	170038673	170038933	SH3RF1:-:-_1
chr4	170041969	170041977	SH3RF1:-:-_1
chr4	106614469	106614643	INTS12:-:-_1
[truncated: 254,024 more rows]
