# Supplementary material for: The intolerance to functional genetic variation of protein domains predicts the localization of pathogenic mutations within genes
Source: Genome Biol. 2016 Jan 18;17:9. doi: 10.1186/s13059-016-0869-4 (PMC4717634; doi:10.1186/s13059-016-0869-4)
Supplement: Additional file 2: — A text file in BED format containing exon subRVIS sub-region boundaries. Each sub-region name contains three fields separated by a colon. Although for the exon sub regions only two fields are required, we used three fields to maintain consistency with the domain sub region boundaries file. Therefore the second and third fields are equal to each other. The format is: the gene name; the letter ‘E’ followed by the exon number; the letter ‘E’ followed by the exon number again. (TXT 6710 kb) [file 13059_2016_869_MOESM2_ESM.txt]

chr4	39207182	39207356	WDR19:E9:E9
chr4	57176831	57176900	KIAA1211:E3:E3
chr4	3174046	3174124	HTT:E30:E30
chr4	123193314	123193560	KIAA1109:E46:E46
chr4	959715	959866	DGKQ:E13:E13
chr4	66189831	66189937	EPHA5:E18:E18
chr4	57301515	57301643	PPAT:E1:E1
chr4	162508606	162508727	FSTL5:E7:E7
chr4	48507563	48507632	FRYL:E57:E57
chr4	153884174	153884282	FHDC1:E7:E7
chr4	100815111	100815120	LAMTOR3:E1:E1
chr4	160271288	160271441	RAPGEF2:E20:E20
chr4	96171637	96171818	UNC5C:E5:E5
chr4	76419310	76419389	RCHY1:E4:E4
chr4	146031254	146031392	ABCE1:E5:E5
chr4	39843567	39843676	PDS5A:E30:E30
chr4	103832587	103832694	SLC9B1:E7:E7
chr4	70896457	70896508	HTN3:E1:E1
chr4	47663727	47663873	CORIN:E12:E12
chr4	70824626	70824671	CSN2:E4:E4
chr4	39902045	39902127	PDS5A:E13:E13
chr4	39918667	39918808	PDS5A:E7:E7
chr4	10567632	10567774	CLNK:E5:E5
chr4	55976820	55976935	KDR:E8:E8
chr4	16037357	16037384	PROM1:E3:E3
chr4	6330988	6331080	PPP2R2C:E8:E8
chr4	57354114	57354179	SRP72:E12:E12
chr4	25258164	25258296	PI4K2B:E4:E4
chr4	79754735	79754841	BMP2K:E3:E3
chr4	123850194	123850352	SPATA5:E3:E3
chr4	71507731	71510572	ENAM:E8:E8
chr4	70599130	70599225	SULT1B1:E5:E5
chr4	102030110	102030235	PPP3CA:E3:E3
chr4	159567942	159568353	RXFP1:E16:E16
chr4	73930494	73930616	COX18:E4:E4
chr4	79350248	79350380	FRAS1:E36:E36
chr4	159605743	159605825	ETFDH:E4:E4
chr4	155465596	155465698	PLRG1:E7:E7
chr4	83793096	83793239	SEC31A:E6:E6
chr4	56830439	56830568	CEP135:E6:E6
chr4	104081781	104081936	CENPE:E21:E21
chr4	113541157	113541346	C4orf21:E4:E4
chr4	17710514	17711267	FAM184B:E2:E2
chr4	79207558	79207693	FRAS1:E14:E14
chr4	25819759	25819900	SEL1L3:E9:E9
chr4	1332861	1332957	MAEA:E9:E9
chr4	69973820	69974040	UGT2B7:E5:E5
chr4	68456601	68456671	STAP1:E7:E7
chr4	77940317	77940414	SEPT11:E6:E6
chr4	48533172	48533370	FRYL:E47:E47
chr4	175636638	175636721	GLRA3:E5:E5
chr4	128802289	128802319	PLK4:E1:E1
chr4	113362358	113362366	ALPK1:E14:E14
chr4	119678875	119679000	SEC24D:E10:E10
chr4	128694540	128694729	SLC25A31:E6:E6
chr4	158073869	158074162	GLRB:E8:E8
chr4	110929307	110929386	EGF:E23:E23
chr4	106552054	106552202	ARHGEF38:E4:E4
chr4	110772659	110773132	LRIT3:E2:E2
chr4	48529987	48530062	FRYL:E49:E49
chr4	155161688	155161975	DCHS2:E23:E23
chr4	186551702	186551752	SORBS2:E11:E11
chr4	56825847	56825932	CEP135:E5:E5
chr4	40155811	40155857	N4BP2:E16:E16
chr4	178283442	178283625	NEIL3:E10:E10
chr4	15638116	15638299	FBXL5:E5:E5
chr4	39271595	39271720	WDR19:E31:E31
chr4	129770134	129770322	JADE1:E4:E4
chr4	159644355	159644440	PPID:E1:E1
chr4	85771054	85771178	WDFY3:E2:E2
chr4	5757990	5758089	EVC:E11:E11
chr4	88053422	88053560	AFF1:E18:E18
chr4	151749331	151749773	LRBA:E29:E29
chr4	2492220	2492229	RNF4:E1:E1
chr4	4389356	4389485	NSG1:E1:E1
chr4	111463906	111464043	ENPEP:E12:E12
chr4	57361522	57361560	SRP72:E17:E17
chr4	184236815	184236882	WWC2:E23:E23
chr4	15602859	15603048	CC2D2A:E36:E36
chr4	87728712	87729050	PTPN13:E44:E44
chr4	55143554	55143659	PDGFRA:E12:E12
chr4	103730948	103731012	UBE2D3:E2:E2
chr4	187206791	187206967	F11:E11:E11
chr4	184588212	184588283	TRAPPC11:E3:E3
chr4	41607910	41608021	LIMCH1:E6:E6
chr4	57883208	57883407	POLR2B:E15:E15
chr4	144127185	144127379	USP38:E6:E6
chr4	114582868	114582928	CAMK2D:E3:E3
chr4	20715054	20715162	PACRGL:E6:E6
chr4	126319938	126320070	FAT4:E2:E2
chr4	6578304	6578451	MAN2B2:E2:E2
chr4	5564574	5564842	EVC2:E22:E22
chr4	23886374	23886554	PPARGC1A:E2:E2
chr4	20598037	20598278	SLIT2:E32:E32
chr4	123246384	123246475	KIAA1109:E63:E63
chr4	169374274	169374433	DDX60L:E7:E7
chr4	185655169	185655216	CENPU:E1:E1
chr4	144456007	144456117	SMARCA5:E10:E10
chr4	57349304	57349436	SRP72:E9:E9
chr4	77977114	77977255	CCNI:E4:E4
chr4	119259330	119259469	PRSS12:E2:E2
chr4	89608367	89608450	HERC3:E21:E21
chr4	3109011	3109150	HTT:E6:E6
chr4	99264289	99264412	RAP1GDS1:E3:E3
chr4	56840911	56841135	CEP135:E10:E10
chr4	108954331	108954448	HADH:E8:E8
chr4	109084723	109084857	LEF1:E3:E3
chr4	129778492	129778609	JADE1:E7:E7
chr4	77199221	77199377	FAM47E:E6:E6
chr4	106888344	106888601	NPNT:E12:E12
chr4	1959659	1959763	WHSC1:E15:E15
chr4	57450662	57450777	THEGL:E6:E6
chr4	289226	289322	ZNF732:E3:E3
chr4	141464606	141464740	ELMOD2:E7:E7
chr4	6969030	6969151	TBC1D14:E2:E2
chr4	24838057	24838130	CCDC149:E7:E7
chr4	110355025	110355158	SEC24B:E1:E1
chr4	15818133	15818263	CD38:E2:E2
chr4	48572843	48572935	FRYL:E24:E24
chr4	103870413	103870584	SLC9B1:E3:E3
chr4	95199572	95199668	SMARCAD1:E16:E16
chr4	120440199	120440294	PDE5A:E14:E14
chr4	151829811	151830009	LRBA:E9:E9
chr4	189026333	189026372	TRIML2:E1:E1
chr4	68357897	68357993	CENPC:E16:E16
chr4	74309063	74309161	AFP:E6:E6
chr4	1816150	1816300	LETM1:E14:E14
chr4	152043242	152043359	SH3D19:E15:E15
chr4	55139703	55139897	PDGFRA:E9:E9
chr4	41689856	41689934	LIMCH1:E24:E24
chr4	55133718	55133908	PDGFRA:E6:E6
chr4	129857809	129858006	SCLT1:E18:E18
chr4	8295813	8295928	HTRA3:E6:E6
chr4	74012480	74012590	ANKRD17:E10:E10
chr4	72363217	72363409	SLC4A4:E15:E15
chr4	39927455	39927553	PDS5A:E4:E4
chr4	183602966	183603167	TENM3:E10:E10
chr4	40936630	40936716	APBB2:E5:E5
chr4	169138083	169138183	DDX60:E37:E37
chr4	152080391	152080504	SH3D19:E3:E3
chr4	83787960	83788113	SEC31A:E9:E9
chr4	76539438	76539633	CDKL2:E2:E2
chr4	183674602	183674757	TENM3:E20:E20
chr4	78792897	78793009	MRPL1:E2:E2
chr4	4275309	4275396	LYAR:E6:E6
chr4	186547985	186548173	SORBS2:E12:E12
chr4	70460194	70460414	UGT2A1:E5:E5
chr4	185580493	185580591	PRIMPOL:E2:E2
chr4	142640617	142640629	IL15:E1:E1
chr4	15842074	15842161	CD38:E7:E7
chr4	10444727	10447952	ZNF518B:E1:E1
chr4	185697637	185697816	ACSL1:E6:E6
chr4	40792618	40792762	NSUN7:E7:E7
chr4	187518835	187518946	FAT1:E23:E23
chr4	76507042	76507108	CDKL2:E10:E10
chr4	71835647	71835741	MOB1B:E3:E3
chr4	53740135	53740228	SCFD2:E9:E9
chr4	79334122	79334239	FRAS1:E32:E32
chr4	85729486	85729570	WDFY3:E12:E12
chr4	15599029	15599088	CC2D2A:E34:E34
chr4	9212382	9213975	USP17L10:E1:E1
chr4	83769956	83770130	SEC31A:E19:E19
chr4	110901127	110901295	EGF:E14:E14
chr4	10560030	10560076	CLNK:E7:E7
chr4	83825888	83826084	THAP9:E2:E2
chr4	4307864	4307911	ZBTB49:E3:E3
chr4	159603346	159603576	ETFDH:E3:E3
chr4	76809366	76809481	PPEF2:E5:E5
chr4	55970809	55971151	KDR:E13:E13
chr4	94690360	94690601	GRID2:E15:E15
chr4	7065787	7065950	GRPEL1:E2:E2
chr4	123227031	123227200	KIAA1109:E55:E55
chr4	2932564	2932680	MFSD10:E12:E12
chr4	5812065	5812177	EVC:E20:E20
chr4	169835077	169835172	PALLD:E15:E15
chr4	159634270	159634412	PPID:E7:E7
chr4	73433090	73433118	ADAMTS3:E2:E2
chr4	77250052	77250120	CCDC158:E20:E20
chr4	178355535	178355643	AGA:E7:E7
chr4	175231933	175232009	CEP44:E7:E7
chr4	91549175	91549383	CCSER1:E5:E5
chr4	57785952	57786036	REST:E2:E2
chr4	25335529	25335610	ZCCHC4:E5:E5
chr4	2632731	2632896	FAM193A:E1:E1
chr4	169183150	169183279	DDX60:E23:E23
chr4	88411911	88412030	SPARCL1:E5:E5
chr4	980872	981030	IDUA:E1:E1
chr4	82354993	82355117	RASGEF1B:E11:E11
chr4	46312189	46312272	GABRA2:E3:E3
chr4	73985878	73986054	ANKRD17:E21:E21
chr4	115769370	115769494	NDST4:E8:E8
chr4	106345352	106345479	PPA2:E7:E7
chr4	3344663	3344780	RGS12:E2:E2
chr4	16189842	16189978	TAPT1:E5:E5
chr4	100239202	100239341	ADH1B:E3:E3
chr4	95173766	95174158	SMARCAD1:E8:E8
chr4	659043	659118	PDE6B:E19:E19
chr4	48591761	48591894	FRYL:E15:E15
chr4	100805218	100805282	LAMTOR3:E5:E5
chr4	184161335	184161415	WWC2:E5:E5
chr4	69811023	69811172	UGT2A3:E2:E2
chr4	5803676	5803821	EVC:E16:E16
chr4	1164786	1164978	SPON2:E3:E3
chr4	57796006	57798318	REST:E3:E3
chr4	175183914	175184243	FBXO8:E1:E1
chr4	81256922	81257033	C4orf22:E1:E1
chr4	7802168	7802380	AFAP1:E9:E9
chr4	956559	956708	DGKQ:E17:E17
chr4	76957079	76957140	CXCL11:E1:E1
chr4	46979426	46979647	GABRA4:E4:E4
chr4	25278635	25278809	PI4K2B:E10:E10
chr4	42088098	42088143	SLC30A9:E18:E18
chr4	37863130	37863233	PGM2:E14:E14
chr4	2934832	2934936	MFSD10:E3:E3
chr4	128627641	128628124	INTU:E12:E12
chr4	187130018	187130153	CYP4V2:E9:E9
chr4	57173700	57173865	KIAA1211:E2:E2
chr4	6588722	6588895	MAN2B2:E4:E4
chr4	183672952	183673185	TENM3:E19:E19
chr4	68708275	68708343	TMPRSS11D:E4:E4
chr4	55980292	55980432	KDR:E6:E6
chr4	85630445	85630500	WDFY3:E49:E49
chr4	89311803	89312031	HERC6:E4:E4
chr4	3133364	3133502	HTT:E16:E16
chr4	6862627	6865910	KIAA0232:E5:E5
chr4	100532488	100532610	MTTP:E14:E14
chr4	2746113	2746233	TNIP2:E5:E5
chr4	185615675	185615933	PRIMPOL:E12:E12
chr4	185940082	185940241	HELT:E1:E1
chr4	119625089	119625206	METTL14:E9:E9
chr4	106967726	106967837	TBCK:E25:E25
chr4	155466987	155467075	PLRG1:E6:E6
chr4	76955945	76955969	CXCL11:E4:E4
chr4	123175349	123175501	KIAA1109:E36:E36
chr4	40823887	40824067	APBB2:E13:E13
chr4	156680292	156680295	GUCY1B3:E1:E1
chr4	2952840	2952972	NOP14:E7:E7
chr4	106759015	106759046	GSTCD:E9:E9
chr4	72319211	72319386	SLC4A4:E11:E11
chr4	169321976	169322129	DDX60L:E25:E25
chr4	123159246	123159505	KIAA1109:E26:E26
chr4	864498	864692	GAK:E19:E19
chr4	159493849	159493987	RXFP1:E2:E2
chr4	128590190	128590309	INTU:E5:E5
chr4	169382849	169383191	DDX60L:E4:E4
chr4	52961045	52961053	SPATA18:E13:E13
chr4	76489323	76489743	C4orf26:E3:E3
chr4	25392532	25392637	ANAPC4:E8:E8
chr4	156832648	156832756	TDO2:E7:E7
chr4	5749874	5750033	EVC:E8:E8
chr4	24836569	24836654	CCDC149:E8:E8
chr4	88226369	88226460	HSD17B13:E7:E7
chr4	185612819	185612866	PRIMPOL:E11:E11
chr4	48597913	48598017	FRYL:E11:E11
chr4	100822184	100822309	DNAJB14:E8:E8
chr4	88303406	88303514	HSD17B11:E2:E2
chr4	110615680	110615856	CASP6:E5:E5
chr4	25803904	25804084	SEL1L3:E11:E11
chr4	166416710	166416829	CPE:E8:E8
chr4	110639838	110639915	PLA2G12A:E2:E2
chr4	7714459	7714580	SORCS2:E15:E15
chr4	55561677	55561947	KIT:E2:E2
chr4	71888083	71888277	DCK:E3:E3
chr4	72622428	72622631	GC:E9:E9
chr4	129121675	129121820	LARP1B:E15:E15
chr4	81123067	81124686	PRDM8:E3:E3
chr4	44449579	44450540	KCTD8:E1:E1
chr4	108935586	108935744	HADH:E3:E3
chr4	52765435	52765544	DCUN1D4:E8:E8
chr4	190881902	190881994	FRG1:E7:E7
chr4	2993941	2994019	GRK4:E4:E4
chr4	110884328	110884454	EGF:E9:E9
chr4	79367880	79368034	FRAS1:E43:E43
chr4	146686135	146686317	ZNF827:E13:E13
chr4	39915230	39915346	PDS5A:E8:E8
chr4	141545269	141545373	TBC1D9:E20:E20
chr4	54256687	54256795	FIP1L1:E7:E7
chr4	3446545	3446720	HGFAC:E8:E8
chr4	139153420	139153536	SLC7A11:E3:E3
chr4	151169456	151169537	DCLK2:E15:E15
chr4	70455089	70455369	UGT2A2:E6:E6
chr4	70156309	70156529	UGT2B28:E5:E5
chr4	147104073	147104167	LSM6:E1:E1
chr4	37640068	37640126	RELL1:E4:E4
chr4	100047744	100047883	ADH4:E8:E8
chr4	75858537	75858580	PARM1:E1:E1
chr4	16176292	16176352	TAPT1:E10:E10
chr4	128932827	128932855	C4orf29:E6:E6
chr4	85661339	85661569	WDFY3:E36:E36
chr4	49052710	49052866	CWH43:E15:E15
chr4	190862164	190862226	FRG1:E1:E1
chr4	155533542	155533587	FGG:E2:E2
chr4	20552449	20552521	SLIT2:E25:E25
chr4	88085029	88085231	KLHL8:E8:E8
chr4	78080519	78080657	CCNG2:E2:E2
chr4	155484170	155484284	FGB:E1:E1
chr4	7780488	7780603	AFAP1:E13:E13
chr4	25418046	25418220	ANAPC4:E26:E26
chr4	53729434	53729491	RASL11B:E2:E2
chr4	3136127	3136267	HTT:E19:E19
chr4	110581350	110581521	CCDC109B:E3:E3
chr4	148968042	148968202	ARHGAP10:E20:E20
chr4	13615135	13615285	BOD1L1:E5:E5
chr4	110624511	110624551	CASP6:E1:E1
chr4	84457775	84457916	AGPAT9:E1:E1
chr4	177605076	177605194	VEGFC:E7:E7
chr4	146085305	146085378	OTUD4:E4:E4
chr4	56435884	56436028	PDCL2:E4:E4
chr4	175598228	175598443	GLRA3:E7:E7
chr4	62812631	62812840	LPHN3:E13:E13
chr4	144506996	144507146	FREM3:E7:E7
chr4	6302383	6304195	WFS1:E7:E7
chr4	169102833	169102892	ANXA10:E10:E10
chr4	164069492	164069586	NAF1:E3:E3
chr4	159529123	159529195	RXFP1:E6:E6
chr4	72215628	72215789	SLC4A4:E4:E4
chr4	141300274	141300346	SCOC:E2:E2
chr4	87655889	87656028	PTPN13:E13:E13
chr4	109746351	109746378	COL25A1:E33:E33
chr4	162306898	162307601	FSTL5:E15:E15
chr4	41648139	41648297	LIMCH1:E11:E11
chr4	107229924	107230117	TBCK:E1:E1
chr4	55964863	55964970	KDR:E16:E16
chr4	22438062	22438264	GPR125:E9:E9
chr4	78694234	78694320	CNOT6L:E4:E4
chr4	25019610	25019780	LGI2:E6:E6
chr4	70461967	70462099	UGT2A2:E3:E3
chr4	114120166	114120265	ANK2:E4:E4
chr4	8219997	8220074	SH3TC1:E7:E7
chr4	56290704	56290810	TMEM165:E5:E5
chr4	83860691	83860889	LIN54:E6:E6
chr4	159616648	159616795	ETFDH:E7:E7
chr4	2883624	2883787	ADD1:E2:E2
chr4	177083225	177083325	WDR17:E21:E21
chr4	166021779	166022044	TMEM192:E3:E3
chr4	100472041	100472147	TRMT10A:E6:E6
chr4	120422324	120422408	PDE5A:E20:E20
chr4	68530906	68531010	UBA6:E10:E10
chr4	77065542	77065626	NUP54:E2:E2
chr4	16513603	16513727	LDB2:E6:E6
chr4	77204533	77204611	FAM47E:E8:E8
chr4	3445765	3445888	HGFAC:E5:E5
chr4	169845405	169845571	PALLD:E18:E18
chr4	178352861	178352962	AGA:E9:E9
chr4	6602349	6602483	MAN2B2:E10:E10
chr4	169176861	169177020	DDX60:E25:E25
chr4	39304119	39304215	RFC1:E18:E18
chr4	17524486	17524666	CLRN2:E2:E2
chr4	5570170	5570367	EVC2:E20:E20
chr4	185552918	185553094	CASP3:E4:E4
chr4	119653887	119654067	SEC24D:E19:E19
chr4	25665823	25665952	SLC34A2:E3:E3
chr4	170638942	170639018	CLCN3:E12:E12
chr4	106576759	106576879	ARHGEF38:E9:E9
chr4	140196442	140196546	MGARP:E2:E2
chr4	99807604	99807697	EIF4E:E6:E6
chr4	10118274	10118290	WDR1:E1:E1
chr4	186320723	186320927	ANKRD37:E4:E4
chr4	20525382	20525526	SLIT2:E13:E13
chr4	77234322	77234399	CCDC158:E23:E23
chr4	106613132	106613292	INTS12:E4:E4
chr4	89326705	89326765	HERC6:E10:E10
chr4	122774110	122774241	BBS7:E8:E8
chr4	55602886	55602986	KIT:E19:E19
chr4	174169130	174169591	GALNT7:E2:E2
chr4	186326933	186327010	UFSP2:E10:E10
chr4	151356740	151356860	LRBA:E46:E46
chr4	186272598	186272763	SNX25:E13:E13
chr4	113474990	113475138	C4orf21:E21:E21
chr4	70798273	70798324	CSN1S1:E1:E1
chr4	159754679	159754780	FNIP2:E6:E6
chr4	79373328	79373508	FRAS1:E47:E47
chr4	108930914	108931043	HADH:E2:E2
chr4	159161450	159161570	TMEM144:E8:E8
chr4	169142880	169143032	DDX60:E35:E35
chr4	20469374	20469446	SLIT2:E5:E5
chr4	110670373	110670477	CFI:E10:E10
chr4	48490443	48490956	SLC10A4:E3:E3
chr4	128726227	128726379	HSPA4L:E9:E9
chr4	56233754	56233889	SRD5A3:E4:E4
chr4	103450992	103451071	NFKB1:E2:E2
chr4	146073692	146073787	OTUD4:E10:E10
chr4	148545212	148545249	TMEM184C:E3:E3
chr4	89028335	89028418	ABCG2:E9:E9
chr4	156830038	156830166	TDO2:E5:E5
chr4	69816763	69817478	UGT2A3:E1:E1
chr4	7728506	7728630	SORCS2:E21:E21
chr4	101368689	101368728	EMCN:E5:E5
chr4	109861694	109861802	COL25A1:E9:E9
chr4	3446037	3446169	HGFAC:E6:E6
chr4	39122629	39122686	KLHL5:E11:E11
chr4	100532299	100532397	MTTP:E13:E13
chr4	39739039	39739133	UBE2K:E2:E2
chr4	120549674	120549826	PDE5A:E1:E1
chr4	3158798	3158926	HTT:E28:E28
chr4	158238809	158238863	GRIA2:E5:E5
chr4	106819057	106819158	NPNT:E2:E2
chr4	42626552	42626651	ATP8A1:E4:E4
chr4	1018692	1019135	FGFRL1:E6:E6
chr4	26426252	26426365	RBPJ:E7:E7
chr4	186085182	186085333	KIAA1430:E3:E3
chr4	145627682	145627834	HHIP:E5:E5
chr4	151765251	151765359	LRBA:E27:E27
chr4	103949903	103950040	SLC9B2:E10:E10
chr4	110606406	110606523	CCDC109B:E7:E7
chr4	88403575	88403712	SPARCL1:E7:E7
chr4	169183833	169183938	DDX60:E22:E22
chr4	146744573	146744677	ZNF827:E8:E8
chr4	77691778	77692051	SHROOM3:E10:E10
chr4	109664944	109665012	ETNPPL:E12:E12
chr4	103553213	103553438	MANBA:E17:E17
chr4	95583572	95583688	PDLIM5:E15:E15
chr4	44682457	44682569	GUF1:E2:E2
chr4	126384717	126384822	FAT4:E10:E10
chr4	71275096	71275792	PROL1:E2:E2
chr4	139100370	139100548	SLC7A11:E11:E11
chr4	25677756	25678371	SLC34A2:E12:E12
chr4	48549600	48549786	FRYL:E38:E38
chr4	99978903	99978969	METAP1:E10:E10
chr4	121828628	121828712	PRDM5:E2:E2
chr4	17488753	17488859	QDPR:E7:E7
chr4	99397339	99397456	TSPAN5:E7:E7
chr4	169169338	169169443	DDX60:E28:E28
chr4	7811340	7811490	AFAP1:E8:E8
chr4	100131571	100131659	ADH6:E4:E4
chr4	47163265	47163486	GABRB1:E4:E4
chr4	37633009	37633145	RELL1:E6:E6
chr4	89186152	89186287	PPM1K:E5:E5
chr4	185309911	185310220	IRF2:E8:E8
chr4	185603401	185603490	PRIMPOL:E7:E7
chr4	186392827	186392837	CCDC110:E1:E1
chr4	89653152	89653349	FAM13A:E22:E22
chr4	40337843	40337989	CHRNA9:E2:E2
chr4	44720325	44720427	GNPDA2:E2:E2
chr4	128729150	128729284	HSPA4L:E11:E11
chr4	144532431	144532680	FREM3:E6:E6
chr4	83279811	83279973	HNRNPD:E4:E4
chr4	57832785	57832902	NOA1:E5:E5
chr4	95147269	95147447	SMARCAD1:E2:E2
chr4	170610193	170610381	CLCN3:E4:E4
chr4	862326	862473	GAK:E20:E20
chr4	25128885	25128979	SEPSECS:E9:E9
chr4	2895739	2895820	ADD1:E4:E4
chr4	5851118	5851199	CRMP1:E6:E6
chr4	169292762	169292914	DDX60L:E35:E35
chr4	71255379	71255565	SMR3B:E2:E2
chr4	47583976	47584081	ATP10D:E20:E20
chr4	77932887	77933074	SEPT11:E4:E4
chr4	156715007	156715238	GUCY1B3:E6:E6
chr4	114262843	114263072	ANK2:E33:E33
chr4	3205733	3205875	HTT:E42:E42
chr4	5586349	5586577	EVC2:E17:E17
chr4	994399	994485	IDUA:E3:E3
chr4	25821429	25821562	SEL1L3:E8:E8
chr4	55589749	55589864	KIT:E8:E8
chr4	151023629	151023964	DCLK2:E2:E2
chr4	169928786	169928907	CBR4:E2:E2
chr4	152200947	152201110	PRSS48:E2:E2
chr4	146042325	146042385	ABCE1:E11:E11
chr4	138449631	138449795	PCDH18:E3:E3
chr4	186185591	186185764	SNX25:E3:E3
chr4	70078290	70078439	UGT2B11:E2:E2
chr4	85569709	85569839	CDS1:E13:E13
chr4	7064111	7064193	GRPEL1:E3:E3
chr4	82355792	82355888	RASGEF1B:E10:E10
chr4	141294690	141294871	SCOC:E1:E1
chr4	47898539	47898664	NFXL1:E9:E9
chr4	157771372	157771568	PDGFC:E2:E2
chr4	184930310	184932576	STOX2:E3:E3
chr4	26661218	26661329	TBC1D19:E8:E8
chr4	169196495	169196654	DDX60:E15:E15
chr4	109765674	109765725	COL25A1:E29:E29
chr4	85630061	85630181	WDFY3:E50:E50
chr4	155155687	155158311	DCHS2:E25:E25
chr4	177093525	177093667	WDR17:E25:E25
chr4	1989644	1989734	NELFA:E4:E4
chr4	177105930	177106043	SPATA4:E6:E6
chr4	40892380	40892508	APBB2:E8:E8
chr4	83867410	83867627	LIN54:E4:E4
chr4	39408569	39409394	KLB:E1:E1
chr4	13571634	13571752	BOD1L1:E26:E26
chr4	68725274	68725396	TMPRSS11D:E2:E2
chr4	48569264	48569437	FRYL:E25:E25
chr4	186599949	186599976	SORBS2:E3:E3
chr4	120192450	120193189	USP53:E12:E12
chr4	104057297	104057516	CENPE:E40:E40
chr4	169146679	169146827	DDX60:E33:E33
chr4	88534936	88537720	DSPP:E4:E4
chr4	38990470	38990590	TMEM156:E4:E4
chr4	2940914	2941070	NOP14:E17:E17
chr4	119256627	119256806	PRSS12:E3:E3
chr4	1659134	1659195	FAM53A:E2:E2
chr4	16019945	16020163	PROM1:E8:E8
chr4	189018214	189018315	TRIML2:E6:E6
chr4	151752968	151753128	LRBA:E28:E28
chr4	186379279	186381392	CCDC110:E6:E6
chr4	39891868	39891984	PDS5A:E16:E16
chr4	66218759	66218821	EPHA5:E13:E13
chr4	89380497	89380621	HERC5:E2:E2
chr4	72631148	72631360	GC:E5:E5
chr4	89576324	89576455	HERC3:E6:E6
chr4	88106402	88106951	KLHL8:E2:E2
chr4	2933551	2933663	MFSD10:E7:E7
chr4	55144528	55144682	PDGFRA:E14:E14
chr4	79766081	79766203	BMP2K:E5:E5
chr4	89407265	89407379	HERC5:E14:E14
chr4	170038673	170038933	SH3RF1:E8:E8
chr4	139993019	139993157	ELF2:E4:E4
chr4	86844800	86844923	ARHGAP24:E3:E3
chr4	55575589	55575705	KIT:E7:E7
chr4	89393559	89393653	HERC5:E11:E11
chr4	70804893	70804926	CSN1S1:E9:E9
chr4	187112977	187113191	CYP4V2:E1:E1
chr4	152629139	152629253	PET112:E6:E6
chr4	40154399	40154523	N4BP2:E15:E15
chr4	144447433	144447613	SMARCA5:E6:E6
chr4	114436224	114436347	CAMK2D:E10:E10
chr4	15572020	15572119	CC2D2A:E27:E27
chr4	36160351	36160486	ARAP2:E14:E14
chr4	962069	962195	DGKQ:E5:E5
chr4	159593608	159593642	ETFDH:E1:E1
chr4	123859280	123859404	SPATA5:E8:E8
chr4	44699424	44699461	GUF1:E16:E16
chr4	2648411	2648559	FAM193A:E3:E3
chr4	155305519	155305619	DCHS2:E2:E2
chr4	111470501	111470575	ENPEP:E15:E15
chr4	86950349	86950427	MAPK10:E11:E11
chr4	76579166	76579265	G3BP2:E7:E7
chr4	107183254	107183369	TBCK:E3:E3
chr4	39303897	39303996	RFC1:E19:E19
chr4	23891526	23891580	PPARGC1A:E1:E1
chr4	56875900	56876069	CEP135:E18:E18
chr4	169312690	169312795	DDX60L:E28:E28
chr4	185623516	185623595	CENPU:E9:E9
chr4	5141631	5141687	STK32B:E2:E2
chr4	85660162	85660272	WDFY3:E37:E37
chr4	166215510	166215620	KLHL2:E6:E6
chr4	22463359	22463431	GPR125:E3:E3
chr4	76857261	76857388	NAAA:E3:E3
chr4	48112554	48112620	TXK:E5:E5
chr4	108574646	108574782	PAPSS1:E9:E9
chr4	153893528	153893693	FHDC1:E10:E10
chr4	143043280	143043398	INPP4B:E18:E18
chr4	169173659	169173807	DDX60:E26:E26
chr4	79786710	79786874	BMP2K:E10:E10
chr4	3211553	3211676	HTT:E47:E47
chr4	40146251	40146420	N4BP2:E14:E14
chr4	167658617	167658755	SPOCK3:E10:E10
chr4	62863891	62863983	LPHN3:E18:E18
chr4	152053482	152053535	SH3D19:E12:E12
chr4	155264619	155264798	DCHS2:E7:E7
chr4	7006570	7006651	TBC1D14:E7:E7
chr4	100458825	100458907	C4orf17:E5:E5
chr4	76885287	76885364	SDAD1:E14:E14
chr4	88532060	88532111	DSPP:E1:E1
chr4	143159016	143159164	INPP4B:E9:E9
chr4	39512280	39512481	UGDH:E3:E3
chr4	142145640	142145660	ZNF330:E2:E2
chr4	88577644	88577698	DMP1:E1:E1
chr4	5692991	5693060	EVC2:E4:E4
chr4	178231107	178231263	NEIL3:E1:E1
chr4	8396346	8396469	ACOX3:E9:E9
chr4	65180365	65180481	TECRL:E5:E5
chr4	24531223	24531393	DHX15:E13:E13
chr4	103528805	103528908	NFKB1:E18:E18
chr4	68610285	68610505	GNRHR:E2:E2
chr4	113565823	113566027	LARP7:E2:E2
chr4	72263293	72263370	SLC4A4:E6:E6
chr4	76439406	76439496	RCHY1:E1:E1
chr4	88016066	88016121	AFF1:E7:E7
chr4	17608451	17608561	LAP3:E12:E12
chr4	121719421	121719579	PRDM5:E10:E10
chr4	42024854	42024947	SLC30A9:E5:E5
chr4	146567137	146567308	MMAA:E3:E3
chr4	108552786	108553016	PAPSS1:E11:E11
chr4	84382125	84382185	MRPS18C:E5:E5
chr4	68939659	68939727	TMPRSS11F:E4:E4
chr4	39269614	39269711	WDR19:E30:E30
chr4	156838546	156838626	TDO2:E10:E10
chr4	72316904	72317018	SLC4A4:E10:E10
chr4	2955237	2955372	NOP14:E5:E5
chr4	95158102	95158169	SMARCAD1:E4:E4
chr4	185606729	185606838	PRIMPOL:E9:E9
chr4	120423735	120423810	PDE5A:E19:E19
chr4	187207568	187207664	F11:E12:E12
chr4	110763624	110763803	RRH:E6:E6
chr4	80905031	80905124	ANTXR2:E14:E14
chr4	156839300	156839391	TDO2:E11:E11
chr4	57350901	57351030	SRP72:E10:E10
chr4	10502879	10503035	CLNK:E17:E17
chr4	88766128	88767598	MEPE:E3:E3
chr4	151153833	151153980	DCLK2:E11:E11
chr4	103518676	103518818	NFKB1:E14:E14
chr4	10105519	10105610	WDR1:E3:E3
chr4	74365720	74365944	AFM:E12:E12
chr4	140058783	140058855	ELF2:E1:E1
chr4	119736605	119736881	SEC24D:E4:E4
chr4	184614112	184614300	TRAPPC11:E19:E19
chr4	77278526	77278679	CCDC158:E12:E12
chr4	155505275	155505985	FGA:E6:E6
chr4	47602230	47602364	CORIN:E21:E21
chr4	113153247	113153330	AP1AR:E1:E1
chr4	76886916	76886975	SDAD1:E13:E13
chr4	88097908	88098020	KLHL8:E5:E5
chr4	109680904	109681064	ETNPPL:E3:E3
chr4	39064134	39064655	KLHL5:E1:E1
chr4	55968063	55968195	KDR:E15:E15
chr4	2829332	2829401	SH3BP2:E7:E7
chr4	70800407	70800428	CSN1S1:E3:E3
chr4	74301979	74302064	AFP:E1:E1
chr4	89052212	89052365	ABCG2:E4:E4
chr4	170384393	170384546	NEK1:E25:E25
chr4	106395050	106395207	PPA2:E1:E1
chr4	156828873	156828944	TDO2:E4:E4
chr4	17586594	17586759	LAP3:E6:E6
chr4	74606375	74606439	IL8:E1:E1
chr4	123245581	123245691	KIAA1109:E62:E62
chr4	25777898	25777982	SEL1L3:E17:E17
chr4	187532539	187532929	FAT1:E13:E13
chr4	184603884	184603978	TRAPPC11:E10:E10
chr4	187201627	187201734	F11:E9:E9
chr4	141392928	141392975	LOC152586:E5:E5
chr4	103964452	103964602	SLC9B2:E8:E8
chr4	26741485	26741595	TBC1D19:E17:E17
chr4	3208222	3208402	HTT:E43:E43
chr4	66509080	66509145	EPHA5:E2:E2
chr4	962598	962698	DGKQ:E3:E3
chr4	174238784	174238883	GALNT7:E10:E10
chr4	185709770	185709885	ACSL1:E2:E2
chr4	173734690	173734874	GALNTL6:E6:E6
chr4	186366655	186366696	CCDC110:E7:E7
chr4	122068203	122068329	TNIP3:E10:E10
chr4	94159521	94159641	GRID2:E8:E8
chr4	41983809	41985000	DCAF4L1:E1:E1
chr4	128804593	128804708	PLK4:E4:E4
chr4	75178734	75178887	EPGN:E4:E4
chr4	8588780	8589090	GPR78:E3:E3
chr4	40810323	40810956	NSUN7:E11:E11
chr4	153793603	153793716	ARFIP1:E4:E4
chr4	984915	985491	SLC26A1:E1:E1
chr4	68490711	68490905	UBA6:E29:E29
chr4	79359723	79359872	FRAS1:E39:E39
chr4	110749183	110749289	RRH:E1:E1
chr4	100503061	100503249	MTTP:E2:E2
chr4	2077178	2077246	POLN:E22:E22
chr4	6710972	6711356	MRFAP1L1:E1:E1
chr4	84511351	84511445	AGPAT9:E6:E6
chr4	40778065	40778276	NSUN7:E6:E6
chr4	3449621	3449762	HGFAC:E12:E12
chr4	98761923	98762083	STPG2:E9:E9
chr4	3519760	3519919	LRPAP1:E5:E5
chr4	24878157	24878319	CCDC149:E2:E2
chr4	109571811	109571950	OSTC:E1:E1
chr4	95185857	95186057	SMARCAD1:E9:E9
chr4	39447951	39449095	KLB:E4:E4
chr4	72120936	72121116	SLC4A4:E2:E2
chr4	155180696	155180908	DCHS2:E20:E20
chr4	88723513	88723567	IBSP:E1:E1
chr4	76902524	76902623	SDAD1:E3:E3
chr4	109543115	109543180	RPL34:E1:E1
chr4	109663639	109663768	ETNPPL:E13:E13
chr4	159560411	159560483	RXFP1:E14:E14
chr4	186423447	186423637	PDLIM3:E8:E8
chr4	121843670	121843763	PRDM5:E1:E1
chr4	113347622	113347699	ALPK1:E6:E6
chr4	159780208	159780410	FNIP2:E9:E9
chr4	87705617	87705711	PTPN13:E37:E37
chr4	79290991	79291138	FRAS1:E23:E23
chr4	183657960	183658228	TENM3:E16:E16
chr4	100045592	100045617	ADH4:E9:E9
chr4	128814667	128814759	PLK4:E12:E12
chr4	68442920	68442977	STAP1:E4:E4
chr4	184174909	184175152	WWC2:E9:E9
chr4	189022209	189022404	TRIML2:E3:E3
chr4	4204174	4204305	OTOP1:E4:E4
chr4	62598471	62599272	LPHN3:E5:E5
chr4	47453661	47453682	COMMD8:E5:E5
chr4	156274063	156274209	MAP9:E11:E11
chr4	166978335	166978461	TLL1:E14:E14
chr4	90647778	90647811	SNCA:E5:E5
chr4	141419282	141419376	LOC152586:E1:E1
chr4	170663107	170663258	C4orf27:E5:E5
chr4	15534815	15534956	CC2D2A:E13:E13
chr4	177061042	177061125	WDR17:E10:E10
chr4	70070147	70070367	UGT2B11:E5:E5
chr4	70079719	70080440	UGT2B11:E1:E1
chr4	123336533	123336771	ADAD1:E9:E9
chr4	103647745	103647840	MANBA:E2:E2
chr4	183720748	183721504	TENM3:E27:E27
chr4	17623209	17623322	MED28:E3:E3
chr4	159514552	159514651	RXFP1:E3:E3
chr4	185678788	185678860	ACSL1:E19:E19
chr4	169013851	169013869	ANXA10:E1:E1
chr4	89183746	89183878	PPM1K:E6:E6
chr4	68692978	68693238	TMPRSS11D:E8:E8
chr4	79772077	79772210	BMP2K:E7:E7
chr4	151826989	151827142	LRBA:E12:E12
chr4	158059960	158060101	GLRB:E6:E6
chr4	123283185	123283402	KIAA1109:E84:E84
chr4	68964604	68964756	TMPRSS11F:E2:E2
chr4	56858099	56858251	CEP135:E14:E14
chr4	78082632	78082711	CCNG2:E4:E4
chr4	151236712	151236775	LRBA:E51:E51
chr4	6081898	6082039	JAKMIP1:E6:E6
chr4	106320193	106320321	PPA2:E8:E8
chr4	69327538	69327663	TMPRSS11E:E2:E2
chr4	87746572	87746730	SLC10A6:E5:E5
chr4	123855251	123855893	SPATA5:E5:E5
chr4	38987955	38988039	TMEM156:E5:E5
chr4	87024338	87024397	MAPK10:E4:E4
chr4	114214595	114214694	ANK2:E22:E22
chr4	2661284	2661397	FAM193A:E5:E5
chr4	77134579	77134696	SCARB2:E1:E1
chr4	104017339	104017411	BDH2:E1:E1
chr4	56310799	56310952	CLOCK:E16:E16
chr4	169337832	169337948	DDX60L:E19:E19
chr4	65145789	65145917	TECRL:E12:E12
chr4	169342910	169343060	DDX60L:E16:E16
chr4	106621006	106621162	INTS12:E1:E1
chr4	177632652	177632804	VEGFC:E4:E4
chr4	85617122	85617335	WDFY3:E55:E55
chr4	2941253	2941372	NOP14:E16:E16
chr4	185038008	185038188	ENPP6:E5:E5
chr4	100542217	100542388	MTTP:E17:E17
chr4	71655211	71655309	RUFY3:E12:E12
chr4	100334304	100334329	ADH7:E9:E9
chr4	995255	995351	IDUA:E5:E5
chr4	145579941	145580098	HHIP:E3:E3
chr4	114274200	114280455	ANK2:E38:E38
chr4	79831763	79833187	BMP2K:E16:E16
chr4	110925660	110925778	EGF:E22:E22
chr4	130014224	130014258	SCLT1:E1:E1
chr4	156860522	156860690	CTSO:E4:E4
chr4	78784002	78784033	MRPL1:E1:E1
chr4	156289737	156289964	MAP9:E4:E4
chr4	152025623	152025745	RPS3A:E6:E6
chr4	8383218	8383334	ACOX3:E13:E13
chr4	170671686	170671876	C4orf27:E3:E3
chr4	134111295	134111315	PCDH10:E5:E5
chr4	110441521	110441640	SEC24B:E12:E12
chr4	39905659	39905811	PDS5A:E11:E11
chr4	139157478	139157605	SLC7A11:E2:E2
chr4	56738014	56738124	EXOC1:E7:E7
chr4	36291994	36292325	DTHD1:E2:E2
chr4	140222931	140222985	NAA15:E1:E1
chr4	52890122	52890326	SGCB:E6:E6
chr4	44705097	44705159	GNPDA2:E6:E6
chr4	5795334	5795444	EVC:E13:E13
chr4	95444874	95445026	PDLIM5:E2:E2
chr4	76813003	76813131	PPEF2:E2:E2
chr4	65155427	65155485	TECRL:E9:E9
chr4	68547280	68547309	UBA6:E4:E4
chr4	104066206	104066491	CENPE:E32:E32
chr4	960535	960590	DGKQ:E11:E11
chr4	114198992	114199091	ANK2:E16:E16
chr4	38916541	38916694	FAM114A1:E6:E6
chr4	71497565	71497610	ENAM:E3:E3
chr4	141580741	141580859	TBC1D9:E11:E11
chr4	94137888	94138062	GRID2:E6:E6
chr4	123239301	123239425	KIAA1109:E61:E61
chr4	166159929	166160051	KLHL2:E4:E4
chr4	85710878	85711060	WDFY3:E19:E19
chr4	87735608	87735704	PTPN13:E47:E47
chr4	107115874	107115911	TBCK:E20:E20
chr4	74719751	74719839	PF4V1:E3:E3
chr4	26431519	26431675	RBPJ:E9:E9
chr4	147724608	147724837	TTC29:E9:E9
chr4	71394900	71394927	AMTN:E6:E6
chr4	187195269	187195429	F11:E4:E4
chr4	26432040	26432144	RBPJ:E10:E10
chr4	84255708	84255935	HPSE:E1:E1
chr4	70620787	70620935	SULT1B1:E1:E1
chr4	3227387	3227470	HTT:E57:E57
chr4	148886174	148886280	ARHGAP10:E17:E17
chr4	145658915	145659109	HHIP:E13:E13
chr4	13578461	13578615	BOD1L1:E25:E25
chr4	2194930	2195043	POLN:E5:E5
chr4	39469137	39469266	LIAS:E7:E7
chr4	2834057	2834139	SH3BP2:E11:E11
chr4	79396591	79396760	FRAS1:E54:E54
chr4	83778841	83778917	SEC31A:E14:E14
chr4	40337484	40337548	CHRNA9:E1:E1
chr4	103517294	103517489	NFKB1:E13:E13
chr4	110682672	110682848	CFI:E4:E4
chr4	129131010	129131208	LARP1B:E18:E18
chr4	31144094	31144471	PCDH7:E3:E3
chr4	20535194	20535338	SLIT2:E18:E18
chr4	55569889	55570058	KIT:E5:E5
chr4	71390588	71390678	AMTN:E4:E4
chr4	120419755	120419893	PDE5A:E21:E21
chr4	79402957	79403118	FRAS1:E57:E57
chr4	25260658	25260812	PI4K2B:E5:E5
chr4	79845010	79845101	PAQR3:E5:E5
chr4	187516842	187516980	FAT1:E25:E25
chr4	48115223	48115326	TXK:E3:E3
chr4	139140419	139140519	SLC7A11:E5:E5
chr4	123094190	123094307	KIAA1109:E2:E2
chr4	75040222	75040407	MTHFD2L:E2:E2
chr4	25404592	25404648	ANAPC4:E16:E16
chr4	961667	961815	DGKQ:E6:E6
chr4	83375874	83376007	ENOPH1:E4:E4
chr4	57209727	57209850	AASDH:E12:E12
chr4	100203502	100203763	ADH1A:E6:E6
chr4	85656195	85656273	WDFY3:E40:E40
chr4	3107083	3107163	HTT:E5:E5
chr4	48894788	48894906	OCIAD2:E5:E5
chr4	94376812	94377125	GRID2:E11:E11
chr4	94693226	94693649	GRID2:E16:E16
chr4	160260265	160260506	RAPGEF2:E13:E13
chr4	122846172	122846361	TRPC3:E3:E3
chr4	3224113	3224214	HTT:E54:E54
chr4	174448427	174448526	HAND2:E2:E2
chr4	114378490	114378719	CAMK2D:E17:E17
chr4	104068512	104068803	CENPE:E29:E29
chr4	126355399	126355580	FAT4:E7:E7
chr4	6107199	6107694	JAKMIP1:E2:E2
chr4	52945909	52946085	SPATA18:E9:E9
chr4	57204567	57204957	AASDH:E14:E14
chr4	25836818	25836945	SEL1L3:E3:E3
chr4	74008356	74008484	ANKRD17:E12:E12
chr4	122722981	122723076	EXOSC9:E2:E2
chr4	183574923	183575046	TENM3:E5:E5
chr4	160251009	160251162	RAPGEF2:E6:E6
chr4	76861896	76862102	NAAA:E1:E1
chr4	68562362	68562425	UBA6:E2:E2
chr4	170650728	170650860	C4orf27:E8:E8
chr4	129120593	129120754	LARP1B:E14:E14
chr4	100527904	100528117	MTTP:E11:E11
chr4	55127261	55127579	PDGFRA:E2:E2
chr4	71465252	71465363	AMBN:E5:E5
chr4	87637682	87637778	PTPN13:E7:E7
chr4	48544043	48544138	FRYL:E42:E42
chr4	56319843	56319991	CLOCK:E11:E11
chr4	87769891	87770268	SLC10A6:E1:E1
chr4	25391757	25391842	ANAPC4:E7:E7
chr4	77021443	77021473	ART3:E5:E5
chr4	62903448	62903574	LPHN3:E21:E21
chr4	170428187	170428283	NEK1:E21:E21
chr4	109735082	109735085	COL25A1:E37:E37
chr4	129012155	129012299	LARP1B:E4:E4
chr4	5713107	5713281	EVC:E1:E1
chr4	114294245	114294329	ANK2:E44:E44
chr4	1803346	1803470	FGFR3:E5:E5
chr4	103827692	103827801	SLC9B1:E9:E9
chr4	56482504	56482552	NMU:E3:E3
chr4	1075206	1075255	RNF212:E7:E7
chr4	10509582	10509660	CLNK:E16:E16
chr4	185701485	185701587	ACSL1:E4:E4
chr4	47900975	47901137	NFXL1:E6:E6
chr4	48494954	48495029	ZAR1:E3:E3
chr4	100234977	100235238	ADH1B:E6:E6
chr4	13481053	13481150	RAB28:E2:E2
chr4	2306015	2307263	ZFYVE28:E8:E8
chr4	164246454	164246910	NPY1R:E2:E2
chr4	3182241	3182378	HTT:E36:E36
chr4	13598727	13598792	BOD1L1:E11:E11
chr4	83838096	83840077	THAP9:E5:E5
chr4	79229219	79229363	FRAS1:E15:E15
chr4	78085426	78085632	CCNG2:E6:E6
chr4	123132041	123132250	KIAA1109:E18:E18
chr4	68488548	68488643	UBA6:E32:E32
chr4	3122954	3123159	HTT:E9:E9
chr4	48140920	48141039	TEC:E15:E15
chr4	144449735	144449867	SMARCA5:E8:E8
chr4	114294440	114294605	ANK2:E45:E45
chr4	42068566	42068638	SLC30A9:E13:E13
chr4	48169794	48169970	TEC:E6:E6
chr4	89378420	89378685	HERC5:E1:E1
chr4	3446349	3446460	HGFAC:E7:E7
chr4	156850693	156850857	CTSO:E6:E6
chr4	6027954	6028005	JAKMIP1:E20:E20
chr4	123258035	123258175	KIAA1109:E69:E69
chr4	68938040	68938204	TMPRSS11F:E5:E5
chr4	129873923	129873995	SCLT1:E14:E14
chr4	42077673	42077803	SLC30A9:E16:E16
chr4	7691212	7691315	SORCS2:E11:E11
chr4	70360858	70361579	UGT2B4:E1:E1
chr4	99339807	99339942	RAP1GDS1:E10:E10
chr4	70592805	70592918	SULT1B1:E7:E7
chr4	8584257	8584371	GPR78:E2:E2
chr4	83989590	83989675	COPS4:E9:E9
chr4	75174250	75174293	EPGN:E1:E1
chr4	85662913	85663074	WDFY3:E35:E35
chr4	141590070	141590221	TBC1D9:E9:E9
chr4	56759717	56759946	EXOC1:E14:E14
chr4	119158200	119158375	NDST3:E9:E9
chr4	89625248	89625432	HERC3:E22:E22
chr4	128726841	128726948	HSPA4L:E10:E10
chr4	5823486	5823578	CRMP1:E14:E14
chr4	170985869	170985976	AADAT:E11:E11
chr4	128753837	128754029	HSPA4L:E19:E19
chr4	96051012	96051205	BMPR1B:E7:E7
chr4	40818108	40818276	APBB2:E14:E14
chr4	87638176	87638270	PTPN13:E8:E8
chr4	89978088	89978115	FAM13A:E1:E1
chr4	37435497	37435642	KIAA1239:E5:E5
chr4	27003838	27004016	STIM2:E6:E6
chr4	170988477	170988539	AADAT:E9:E9
chr4	96025558	96025718	BMPR1B:E2:E2
chr4	48494782	48494875	ZAR1:E2:E2
chr4	77172899	77172973	FAM47E:E1:E1
chr4	70066157	70066437	UGT2B11:E6:E6
chr4	70865383	70865404	STATH:E2:E2
chr4	39280158	39280270	WDR19:E36:E36
chr4	106816809	106816880	NPNT:E1:E1
chr4	123978363	123978443	SPATA5:E13:E13
chr4	113568189	113568283	LARP7:E6:E6
chr4	129776784	129776952	JADE1:E6:E6
chr4	119154166	119154290	NDST3:E8:E8
chr4	79417958	79418115	FRAS1:E60:E60
chr4	169325132	169325257	DDX60L:E24:E24
chr4	76525464	76525553	CDKL2:E6:E6
chr4	109805333	109805378	COL25A1:E18:E18
chr4	155256019	155256256	DCHS2:E8:E8
chr4	91645064	91645142	CCSER1:E6:E6
chr4	52863913	52864103	LRRC66:E3:E3
chr4	46067380	46067601	GABRG1:E4:E4
chr4	8160406	8160416	ABLIM2:E1:E1
chr4	184562588	184562621	RWDD4:E8:E8
chr4	186209165	186209236	SNX25:E5:E5
chr4	76894469	76894544	SDAD1:E8:E8
chr4	119736182	119736310	SEC24D:E5:E5
chr4	89442724	89442940	PIGY:E1:E1
chr4	39900008	39900148	PDS5A:E15:E15
chr4	25675917	25676034	SLC34A2:E10:E10
chr4	13584275	13584360	BOD1L1:E18:E18
chr4	22436933	22437089	GPR125:E10:E10
chr4	87732198	87732261	PTPN13:E46:E46
chr4	53786891	53787037	SCFD2:E6:E6
chr4	39324959	39325037	RFC1:E7:E7
chr4	83347615	83347786	HNRNPDL:E6:E6
chr4	48091766	48091841	TXK:E9:E9
chr4	90844318	90844423	MMRN1:E4:E4
chr4	109895522	109895549	COL25A1:E7:E7
chr4	146770473	146770713	ZNF827:E6:E6
chr4	25408818	25408875	ANAPC4:E19:E19
chr4	36340733	36340791	DTHD1:E8:E8
chr4	81504246	81504337	C4orf22:E3:E3
chr4	76997042	76997111	ART3:E1:E1
chr4	37903716	37904133	TBC1D1:E1:E1
chr4	5754562	5754779	EVC:E9:E9
chr4	81974498	81974690	BMP3:E3:E3
chr4	68934335	68934537	TMPRSS11F:E7:E7
chr4	44684350	44684428	GUF1:E5:E5
chr4	1713856	1713915	SLBP:E1:E1
chr4	187554837	187554977	FAT1:E6:E6
chr4	100869618	100869680	H2AFZ:E5:E5
chr4	2200250	2200444	POLN:E4:E4
chr4	42580276	42580404	ATP8A1:E12:E12
chr4	123267777	123267915	KIAA1109:E73:E73
chr4	141600095	141600357	TBC1D9:E5:E5
chr4	17816475	17816621	NCAPG:E4:E4
chr4	189018477	189018500	TRIML2:E5:E5
chr4	152020804	152020866	RPS3A:E1:E1
chr4	88239480	88239588	HSD17B13:E2:E2
chr4	166935587	166935712	TLL1:E8:E8
chr4	186244681	186244954	SNX25:E8:E8
chr4	120190845	120190992	USP53:E11:E11
chr4	167810280	167810395	SPOCK3:E6:E6
chr4	54347886	54348021	LNX1:E6:E6
chr4	139994607	139994721	ELF2:E3:E3
chr4	42487512	42487685	ATP8A1:E25:E25
chr4	95206110	95206220	SMARCAD1:E22:E22
chr4	156787338	156787378	ASIC5:E1:E1
chr4	6590771	6590887	MAN2B2:E5:E5
chr4	89198294	89198395	PPM1K:E2:E2
chr4	39259105	39259174	WDR19:E28:E28
chr4	122738792	122738841	CCNA2:E8:E8
chr4	154318370	154318485	MND1:E6:E6
chr4	177142305	177142440	ASB5:E5:E5
chr4	80905972	80906017	ANTXR2:E13:E13
chr4	15717329	15717422	BST1:E6:E6
chr4	129083348	129083472	LARP1B:E10:E10
chr4	124235042	124235219	SPATA5:E16:E16
chr4	882634	882758	GAK:E11:E11
chr4	15504051	15504140	CC2D2A:E4:E4
chr4	7032053	7032119	TBC1D14:E13:E13
chr4	152095821	152096515	SH3D19:E1:E1
chr4	123130313	123130492	KIAA1109:E16:E16
chr4	99966329	99966461	METAP1:E8:E8
chr4	8206921	8207093	SH3TC1:E1:E1
chr4	111430808	111430963	ENPEP:E5:E5
chr4	87662786	87662969	PTPN13:E15:E15
chr4	187153280	187153443	KLKB1:E2:E2
chr4	170990298	170990381	AADAT:E7:E7
chr4	8079354	8079448	ABLIM2:E6:E6
chr4	44692733	44692877	GUF1:E12:E12
chr4	76877127	76877289	SDAD1:E21:E21
chr4	156858513	156858635	CTSO:E5:E5
chr4	17666184	17666282	FAM184B:E8:E8
chr4	187005798	187006027	TLR3:E4:E4
chr4	123374864	123375008	IL2:E3:E3
chr4	82377804	82377942	RASGEF1B:E3:E3
chr4	77699961	77700330	SHROOM3:E11:E11
chr4	8390899	8391013	ACOX3:E12:E12
chr4	104074203	104074407	CENPE:E25:E25
chr4	140255327	140255412	NAA15:E2:E2
chr4	69972892	69972980	UGT2B7:E4:E4
chr4	129965147	129965206	SCLT1:E3:E3
chr4	42571177	42571222	ATP8A1:E15:E15
chr4	89020475	89020600	ABCG2:E11:E11
chr4	76481750	76481794	C4orf26:E2:E2
chr4	47942779	47942886	CNGA1:E8:E8
chr4	129208527	129209017	PGRMC2:E1:E1
chr4	108955394	108955513	HADH:E9:E9
chr4	78678015	78678105	CNOT6L:E5:E5
chr4	153750785	153750878	ARFIP1:E1:E1
chr4	102267895	102267953	PPP3CA:E1:E1
chr4	120213492	120214366	USP53:E15:E15
chr4	958963	959079	DGKQ:E15:E15
chr4	155533683	155533761	FGG:E1:E1
chr4	2160881	2160938	POLN:E12:E12
chr4	39216220	39216291	WDR19:E10:E10
chr4	79432427	79432660	FRAS1:E64:E64
chr4	142150724	142150851	ZNF330:E5:E5
chr4	122769998	122770083	BBS7:E9:E9
chr4	42466706	42466817	ATP8A1:E27:E27
chr4	55124935	55124984	PDGFRA:E1:E1
chr4	187084577	187084787	FAM149A:E7:E7
chr4	165961224	165962640	TRIM60:E1:E1
chr4	48078418	48078483	TXK:E12:E12
chr4	1309184	1309388	MAEA:E3:E3
chr4	56757480	56757588	EXOC1:E12:E12
chr4	88293860	88293967	HSD17B11:E4:E4
chr4	39459205	39459301	RPL9:E3:E3
chr4	40936472	40936533	APBB2:E6:E6
chr4	77033538	77033672	ART3:E11:E11
chr4	89702315	89702502	FAM13A:E11:E11
chr4	47593058	47593398	ATP10D:E22:E22
chr4	77038816	77038927	NUP54:E11:E11
chr4	26491777	26491889	CCKAR:E1:E1
chr4	37357987	37358104	KIAA1239:E3:E3
chr4	38879699	38880047	FAM114A1:E1:E1
chr4	25393959	25394043	ANAPC4:E9:E9
chr4	100208006	100208145	ADH1A:E3:E3
chr4	20259490	20259562	SLIT2:E3:E3
chr4	8620988	8621344	CPZ:E11:E11
chr4	16077309	16077529	PROM1:E1:E1
chr4	22425813	22425975	GPR125:E11:E11
chr4	71471901	71472447	AMBN:E13:E13
chr4	54880229	54880286	CHIC2:E4:E4
chr4	164436464	164436613	TMA16:E5:E5
chr4	159569650	159569869	RXFP1:E17:E17
chr4	79475627	79475642	ANXA3:E1:E1
chr4	39463815	39463909	LIAS:E3:E3
chr4	153271193	153271276	FBXW7:E2:E2
chr4	178359898	178360011	AGA:E4:E4
chr4	95532219	95532351	PDLIM5:E10:E10
chr4	122749773	122749883	BBS7:E16:E16
chr4	74368766	74368787	AFM:E14:E14
chr4	944994	945046	TMEM175:E4:E4
chr4	2664835	2665015	FAM193A:E8:E8
chr4	134084131	134084437	PCDH10:E4:E4
chr4	100829867	100830053	DNAJB14:E4:E4
chr4	122085214	122085301	TNIP3:E4:E4
chr4	142949934	142950067	INPP4B:E23:E23
chr4	177608340	177608674	VEGFC:E6:E6
chr4	85611658	85611817	WDFY3:E58:E58
chr4	39233781	39233892	WDR19:E19:E19
chr4	69184407	69184447	YTHDC1:E14:E14
chr4	57221347	57221589	AASDH:E5:E5
chr4	109767294	109767375	COL25A1:E27:E27
chr4	37828354	37828435	PGM2:E1:E1
chr4	177056258	177056427	WDR17:E8:E8
chr4	99809039	99809103	EIF4E:E4:E4
chr4	119652470	119652662	SEC24D:E20:E20
chr4	144920563	144920602	GYPB:E3:E3
chr4	89772170	89772334	FAM13A:E7:E7
chr4	104095892	104096060	CENPE:E16:E16
chr4	70866579	70866666	STATH:E4:E4
chr4	141313739	141313865	CLGN:E11:E11
chr4	104061970	104062261	CENPE:E36:E36
chr4	114170919	114171018	ANK2:E10:E10
chr4	159076762	159076900	FAM198B:E3:E3
chr4	57244313	57244630	AASDH:E3:E3
chr4	145041642	145041741	GYPA:E2:E2
chr4	113345099	113345159	ALPK1:E4:E4
chr4	183717789	183717920	TENM3:E26:E26
chr4	39449920	39450306	KLB:E5:E5
chr4	152498601	152499228	FAM160A1:E2:E2
chr4	170625148	170625335	CLCN3:E9:E9
chr4	151207084	151207186	LRBA:E54:E54
chr4	106588600	106588860	ARHGEF38:E13:E13
chr4	56724489	56724613	EXOC1:E1:E1
chr4	164066933	164067016	NAF1:E4:E4
chr4	77659913	77663079	SHROOM3:E5:E5
chr4	145039866	145039905	GYPA:E4:E4
chr4	147860955	147861047	TTC29:E1:E1
chr4	84518582	84518668	AGPAT9:E9:E9
chr4	83552479	83552670	SCD5:E5:E5
chr4	71067170	71067218	ODAM:E7:E7
chr4	4242047	4242206	TMEM128:E3:E3
chr4	152681958	152682134	PET112:E1:E1
chr4	82013539	82013606	PRKG2:E17:E17
chr4	81196062	81196166	FGF5:E2:E2
chr4	9889190	9889266	SLC2A9:E10:E10
chr4	9783653	9785087	DRD5:E1:E1
chr4	129127582	129127692	LARP1B:E16:E16
chr4	85594020	85594144	WDFY3:E65:E65
chr4	113181921	113182018	AP1AR:E5:E5
chr4	156831176	156831363	TDO2:E6:E6
chr4	184600505	184600639	TRAPPC11:E8:E8
chr4	79371304	79371493	FRAS1:E45:E45
chr4	77816620	77819002	SOWAHB:E1:E1
chr4	8021928	8022030	ABLIM2:E13:E13
chr4	107168295	107168444	TBCK:E9:E9
chr4	170601200	170601358	CLCN3:E2:E2
chr4	122833031	122833248	TRPC3:E5:E5
chr4	532941	533158	PIGG:E13:E13
chr4	187175741	187175917	KLKB1:E11:E11
chr4	77951935	77952123	SEPT11:E9:E9
chr4	145035841	145035920	GYPA:E6:E6
chr4	121774572	121774695	PRDM5:E3:E3
chr4	78641584	78641797	CNOT6L:E12:E12
chr4	85556416	85556504	CDS1:E8:E8
chr4	17706622	17706829	FAM184B:E5:E5
chr4	169229156	169229346	DDX60:E3:E3
chr4	6843793	6843931	KIAA0232:E2:E2
chr4	9264597	9266190	USP17L21:E1:E1
chr4	48502046	48502237	FRYL:E60:E60
chr4	57856913	57857064	POLR2B:E3:E3
chr4	65165691	65165735	TECRL:E8:E8
chr4	55129833	55130094	PDGFRA:E3:E3
chr4	68780305	68780448	TMPRSS11A:E9:E9
chr4	20736250	20736358	KCNIP4:E6:E6
chr4	144381516	144381640	GAB1:E9:E9
chr4	2263451	2263551	MXD4:E2:E2
chr4	77052382	77052437	NUP54:E7:E7
chr4	100789273	100789342	DAPP1:E9:E9
chr4	48588637	48588745	FRYL:E16:E16
chr4	89388209	89388355	HERC5:E7:E7
chr4	90855960	90857949	MMRN1:E6:E6
chr4	79799887	79800045	BMP2K:E14:E14
chr4	20493383	20493522	SLIT2:E9:E9
chr4	159051937	159052164	FAM198B:E4:E4
chr4	4436496	4436585	STX18:E7:E7
chr4	44712969	44713154	GNPDA2:E4:E4
chr4	83971033	83971137	COPS4:E4:E4
chr4	3030927	3031136	GRK4:E12:E12
chr4	115773880	115773977	NDST4:E7:E7
chr4	25396450	25396527	ANAPC4:E13:E13
chr4	151792496	151792605	LRBA:E18:E18
chr4	77021947	77021977	ART3:E6:E6
chr4	85639574	85639723	WDFY3:E45:E45
chr4	77247009	77247168	CCDC158:E21:E21
chr4	86898722	86898844	ARHGAP24:E7:E7
chr4	1206027	1206211	CTBP1:E9:E9
chr4	1817390	1817529	LETM1:E13:E13
chr4	111474470	111474611	ENPEP:E18:E18
chr4	88104354	88104541	KLHL8:E3:E3
chr4	140468073	140468203	SETD7:E2:E2
chr4	76812800	76812858	PPEF2:E3:E3
chr4	169336558	169336668	DDX60L:E21:E21
chr4	84342715	84342889	HELQ:E15:E15
chr4	68698921	68699099	TMPRSS11D:E7:E7
chr4	148827788	148827870	ARHGAP10:E11:E11
chr4	55594176	55594287	KIT:E13:E13
chr4	89358862	89358933	HERC6:E20:E20
chr4	85612783	85612938	WDFY3:E57:E57
chr4	122103830	122103951	TNIP3:E3:E3
chr4	141400643	141400781	LOC152586:E3:E3
chr4	40776281	40776434	NSUN7:E4:E4
chr4	85623505	85623659	WDFY3:E53:E53
chr4	169354160	169354266	DDX60L:E10:E10
chr4	123280711	123280877	KIAA1109:E83:E83
chr4	128863199	128863313	MFSD8:E5:E5
chr4	88940609	88940723	PKD2:E2:E2
chr4	56744082	56744232	EXOC1:E8:E8
chr4	71693568	71693753	GRSF1:E6:E6
chr4	156631693	156632403	GUCY1A3:E4:E4
chr4	169606635	169606710	PALLD:E5:E5
chr4	186111296	186112350	KIAA1430:E1:E1
chr4	48541987	48542085	FRYL:E44:E44
chr4	143003183	143003338	INPP4B:E22:E22
chr4	89689133	89689210	FAM13A:E12:E12
chr4	36149169	36149368	ARAP2:E17:E17
chr4	109738552	109738591	COL25A1:E36:E36
chr4	52740436	52740551	DCUN1D4:E4:E4
chr4	40762450	40762509	NSUN7:E2:E2
chr4	10090287	10090365	WDR1:E6:E6
chr4	52860544	52862331	LRRC66:E4:E4
chr4	89314639	89314734	HERC6:E5:E5
chr4	982620	984150	SLC26A1:E2:E2
chr4	56291542	56291619	TMEM165:E6:E6
chr4	160265187	160265211	RAPGEF2:E17:E17
chr4	140291364	140291558	NAA15:E15:E15
chr4	24854693	24854801	CCDC149:E4:E4
chr4	173942626	173942776	GALNTL6:E11:E11
chr4	69101868	69101984	TMPRSS11B:E3:E3
chr4	68789845	68789884	TMPRSS11A:E6:E6
chr4	103595075	103595227	MANBA:E8:E8
chr4	110394159	110394342	SEC24B:E3:E3
chr4	103189028	103189236	SLC39A8:E6:E6
chr4	48555231	48555400	FRYL:E33:E33
chr4	956222	956401	DGKQ:E18:E18
chr4	170511876	170511960	NEK1:E4:E4
chr4	146071953	146072057	OTUD4:E11:E11
chr4	100232677	100232813	ADH1B:E7:E7
chr4	144124560	144124719	USP38:E5:E5
chr4	52899596	52899806	SGCB:E2:E2
chr4	2949252	2949338	NOP14:E10:E10
chr4	120189422	120189575	USP53:E10:E10
chr4	78815292	78815404	MRPL1:E6:E6
chr4	887164	887277	GAK:E9:E9
chr4	156763358	156763506	ASIC5:E6:E6
chr4	95191878	95191969	SMARCAD1:E10:E10
chr4	119064710	119064839	NDST3:E5:E5
chr4	20568884	20569009	SLIT2:E27:E27
chr4	102783682	102783821	BANK1:E4:E4
chr4	79856274	79856437	PAQR3:E2:E2
chr4	159136342	159136465	TMEM144:E2:E2
chr4	42627630	42627730	ATP8A1:E3:E3
chr4	166913955	166914036	TLL1:E3:E3
chr4	154517409	154517537	KIAA0922:E20:E20
chr4	73943071	73943250	ANKRD17:E32:E32
chr4	85747967	85748134	WDFY3:E7:E7
chr4	47589035	47589223	ATP10D:E21:E21
chr4	83796879	83796975	SEC31A:E4:E4
chr4	169105709	169105832	ANXA10:E11:E11
chr4	154504715	154504824	KIAA0922:E11:E11
chr4	153601021	153601085	TMEM154:E1:E1
chr4	119661817	119661963	SEC24D:E16:E16
chr4	24542462	24542571	DHX15:E9:E9
chr4	76434386	76434506	RCHY1:E2:E2
chr4	143191815	143191927	INPP4B:E7:E7
chr4	71468340	71468379	AMBN:E7:E7
chr4	152625002	152625047	PET112:E8:E8
chr4	186539738	186539785	SORBS2:E15:E15
chr4	186392098	186392203	CCDC110:E2:E2
chr4	15480346	15480430	CC2D2A:E2:E2
chr4	109543260	109543360	RPL34:E2:E2
chr4	75719471	75719535	BTC:E1:E1
chr4	143352321	143352412	INPP4B:E1:E1
chr4	74007457	74007560	ANKRD17:E14:E14
chr4	177190063	177190259	ASB5:E1:E1
chr4	166009619	166009754	TMEM192:E4:E4
chr4	74303890	74304023	AFP:E3:E3
chr4	54374152	54374394	LNX1:E2:E2
chr4	170508709	170508764	NEK1:E7:E7
chr4	1936870	1936989	WHSC1:E6:E6
chr4	169182015	169182140	DDX60:E24:E24
chr4	169194429	169194549	DDX60:E17:E17
chr4	7705006	7705098	SORCS2:E13:E13
chr4	74313178	74313393	AFP:E8:E8
chr4	74007958	74008102	ANKRD17:E13:E13
chr4	128637479	128637591	INTU:E16:E16
chr4	674297	674376	MYL5:E5:E5
chr4	47679954	47680071	CORIN:E9:E9
chr4	39245867	39246008	WDR19:E22:E22
chr4	156764832	156764982	ASIC5:E5:E5
chr4	186425628	186425740	PDLIM3:E7:E7
chr4	36179448	36179627	ARAP2:E8:E8
chr4	75312250	75312499	AREG:E2:E2
chr4	156283199	156283293	MAP9:E5:E5
chr4	70352326	70352414	UGT2B4:E4:E4
chr4	80940051	80940130	ANTXR2:E11:E11
chr4	39558047	39558190	SMIM14:E3:E3
chr4	104004027	104004086	BDH2:E7:E7
chr4	71501548	71501611	ENAM:E6:E6
chr4	52938082	52938322	SPATA18:E6:E6
chr4	2044053	2044211	C4orf48:E2:E2
chr4	1208130	1208261	CTBP1:E6:E6
chr4	145985723	145985844	ANAPC10:E3:E3
chr4	39301640	39301758	RFC1:E21:E21
chr4	37962055	37962631	PTTG2:E1:E1
chr4	77025749	77025782	ART3:E9:E9
chr4	76927300	76927427	CXCL9:E2:E2
chr4	83788307	83788469	SEC31A:E8:E8
chr4	184606236	184606298	TRAPPC11:E15:E15
chr4	7795407	7795553	AFAP1:E10:E10
chr4	515448	515730	PIGG:E8:E8
chr4	169086397	169086477	ANXA10:E6:E6
chr4	185678278	185678419	ACSL1:E20:E20
chr4	89827529	89827613	FAM13A:E6:E6
chr4	25334804	25335080	ZCCHC4:E4:E4
chr4	140651569	140651821	MAML3:E3:E3
chr4	83748521	83748785	SEC31A:E23:E23
chr4	981596	981737	IDUA:E2:E2
chr4	70898883	70898937	HTN3:E4:E4
chr4	151729471	151729550	LRBA:E31:E31
chr4	155225820	155226030	DCHS2:E17:E17
chr4	41946809	41946943	TMEM33:E5:E5
chr4	37327557	37327646	KIAA1239:E2:E2
chr4	102951116	102951422	BANK1:E10:E10
chr4	84222112	84222259	HPSE:E11:E11
chr4	100784926	100785012	DAPP1:E7:E7
chr4	77230296	77230326	FAM47E-STBD1:E7:E7
chr4	169227529	169227871	DDX60:E4:E4
chr4	27009604	27009628	STIM2:E9:E9
chr4	3201458	3201666	HTT:E41:E41
chr4	103912799	103912868	SLC9B1:E1:E1
chr4	152070651	152070713	SH3D19:E4:E4
chr4	186366117	186366284	C4orf47:E6:E6
chr4	2964851	2965046	NOP14:E1:E1
chr4	4269615	4269750	LYAR:E8:E8
chr4	74367503	74367636	AFM:E13:E13
chr4	121737986	121738079	PRDM5:E6:E6
chr4	47643936	47644066	CORIN:E16:E16
chr4	1956887	1957067	WHSC1:E12:E12
chr4	945469	945505	TMEM175:E5:E5
chr4	173961083	173961251	GALNTL6:E12:E12
chr4	87686547	87686641	PTPN13:E25:E25
chr4	39875908	39876032	PDS5A:E19:E19
chr4	178281656	178281831	NEIL3:E9:E9
chr4	85525395	85525523	CDS1:E2:E2
chr4	1737457	1737561	TACC3:E7:E7
chr4	85716031	85716132	WDFY3:E17:E17
chr4	2933101	2933192	MFSD10:E9:E9
chr4	183814183	183814280	DCTD:E5:E5
chr4	120517677	120517767	PDE5A:E3:E3
chr4	76898798	76898909	SDAD1:E4:E4
chr4	122791432	122791468	BBS7:E1:E1
chr4	169083678	169083792	ANXA10:E4:E4
chr4	657558	657659	PDE6B:E16:E16
chr4	190947845	190947923	FRG2:E2:E2
chr4	152600964	152601043	PET112:E11:E11
chr4	71691012	71691148	GRSF1:E8:E8
chr4	146435765	146436165	SMAD1:E1:E1
chr4	166033898	166033925	TMEM192:E1:E1
chr4	106744387	106744432	GSTCD:E6:E6
chr4	41956086	41956216	TMEM33:E7:E7
chr4	56473603	56473633	NMU:E5:E5
chr4	88902626	88902950	SPP1:E5:E5
chr4	20530571	20530722	SLIT2:E16:E16
chr4	114254209	114254364	ANK2:E29:E29
chr4	55962395	55962509	KDR:E19:E19
chr4	82363450	82363530	RASGEF1B:E8:E8
chr4	100349648	100349787	ADH7:E3:E3
chr4	141403480	141403639	LOC152586:E2:E2
chr4	185940777	185940997	HELT:E3:E3
chr4	678271	678388	MFSD7:E6:E6
chr4	55141007	55141140	PDGFRA:E11:E11
chr4	73962833	73962989	ANKRD17:E27:E27
chr4	24833127	24833272	CCDC149:E9:E9
chr4	100237371	100237459	ADH1B:E4:E4
chr4	89015728	89015811	ABCG2:E14:E14
chr4	71895068	71895095	DCK:E7:E7
chr4	47880541	47880682	NFXL1:E16:E16
chr4	3424102	3424297	RGS12:E10:E10
chr4	84347146	84347245	HELQ:E14:E14
chr4	178272533	178272703	NEIL3:E7:E7
chr4	154519741	154519884	KIAA0922:E21:E21
chr4	76852366	76852457	NAAA:E4:E4
chr4	55136799	55136915	PDGFRA:E7:E7
chr4	74283804	74284028	ALB:E12:E12
chr4	144469080	144469293	SMARCA5:E22:E22
chr4	7726880	7727014	SORCS2:E20:E20
chr4	79458148	79458354	FRAS1:E72:E72
chr4	1165050	1165274	SPON2:E2:E2
chr4	89384682	89384774	HERC5:E5:E5
chr4	123145652	123145832	KIAA1109:E21:E21
chr4	41940618	41940713	TMEM33:E2:E2
chr4	76881218	76881345	SDAD1:E17:E17
chr4	39456162	39456269	RPL9:E6:E6
chr4	103808497	103808587	CISD2:E3:E3
chr4	129864150	129864343	SCLT1:E17:E17
chr4	99214555	99214666	RAP1GDS1:E2:E2
chr4	39439346	39439615	KLB:E3:E3
chr4	75695267	75695366	BTC:E2:E2
chr4	3478068	3478269	DOK7:E4:E4
chr4	46979077	46979160	GABRA4:E5:E5
chr4	48550706	48550810	FRYL:E37:E37
chr4	186357199	186357337	C4orf47:E3:E3
chr4	77292569	77292689	CCDC158:E8:E8
chr4	2214773	2214853	POLN:E2:E2
chr4	154524953	154525582	KIAA0922:E25:E25
chr4	47582414	47582495	ATP10D:E19:E19
chr4	109820309	109820336	COL25A1:E14:E14
chr4	57314583	57314763	PAICS:E5:E5
chr4	89415315	89415482	HERC5:E18:E18
chr4	76944523	76944584	CXCL10:E1:E1
chr4	88091230	88091390	KLHL8:E7:E7
chr4	1713600	1713717	SLBP:E2:E2
chr4	74735187	74735287	CXCL1:E1:E1
chr4	1987840	1987910	NELFA:E6:E6
chr4	100350688	100350790	ADH7:E2:E2
chr4	36160952	36161127	ARAP2:E13:E13
chr4	1373834	1374018	UVSSA:E10:E10
chr4	142147920	142148000	ZNF330:E4:E4
chr4	106510404	106510592	ARHGEF38:E2:E2
chr4	151518234	151518267	LRBA:E38:E38
chr4	2958396	2958538	NOP14:E3:E3
chr4	156698675	156698794	GUCY1B3:E4:E4
chr4	71498367	71498409	ENAM:E4:E4
chr4	84376549	84376846	HELQ:E1:E1
chr4	46263942	46264145	GABRA2:E6:E6
chr4	48496117	48496261	ZAR1:E4:E4
chr4	177071193	177071324	WDR17:E15:E15
chr4	123854593	123854652	SPATA5:E4:E4
chr4	1940177	1940259	WHSC1:E7:E7
chr4	173150806	173150915	GALNTL6:E2:E2
chr4	166385541	166385738	CPE:E2:E2
chr4	128812733	128812836	PLK4:E9:E9
chr4	36230203	36231108	ARAP2:E1:E1
chr4	6064038	6064167	JAKMIP1:E9:E9
chr4	70596218	70596399	SULT1B1:E6:E6
chr4	155163793	155163924	DCHS2:E22:E22
chr4	99055497	99055610	STPG2:E2:E2
chr4	110745120	110745189	GAR1:E5:E5
chr4	71098710	71098743	FDCSP:E2:E2
chr4	154707015	154707096	SFRP2:E2:E2
chr4	68528856	68528933	UBA6:E12:E12
chr4	77116859	77117017	SCARB2:E2:E2
chr4	169612419	169612443	PALLD:E7:E7
chr4	141548594	141548681	TBC1D9:E18:E18
chr4	83557743	83557976	SCD5:E4:E4
chr4	2158514	2158580	POLN:E14:E14
chr4	74846920	74847008	PF4:E3:E3
chr4	129812213	129812292	SCLT1:E19:E19
chr4	2129839	2129954	POLN:E17:E17
chr4	83996449	83996583	COPS4:E10:E10
chr4	76551004	76551172	CDKL2:E1:E1
chr4	95229784	95229894	HPGDS:E3:E3
chr4	187126353	187126456	CYP4V2:E8:E8
chr4	113461976	113462111	C4orf21:E25:E25
chr4	128802985	128803081	PLK4:E2:E2
chr4	71468976	71469036	AMBN:E10:E10
chr4	674880	674929	MYL5:E6:E6
chr4	3213655	3213869	HTT:E48:E48
chr4	122589622	122589682	ANXA5:E12:E12
chr4	77357205	77357373	SHROOM3:E1:E1
chr4	110737320	110737534	GAR1:E1:E1
chr4	120160914	120161058	USP53:E1:E1
chr4	169300876	169300981	DDX60L:E30:E30
chr4	20550110	20550182	SLIT2:E23:E23
chr4	3131650	3131774	HTT:E13:E13
chr4	151392775	151392891	LRBA:E43:E43
chr4	76888429	76888487	SDAD1:E12:E12
chr4	144464661	144464810	SMARCA5:E15:E15
chr4	121737607	121737729	PRDM5:E7:E7
chr4	69185840	69185923	YTHDC1:E12:E12
chr4	185556447	185556572	CASP3:E2:E2
chr4	128841784	128841991	MFSD8:E12:E12
chr4	7042997	7044665	CCDC96:E1:E1
chr4	140046317	140046483	ELF2:E2:E2
chr4	106853770	106853860	NPNT:E4:E4
chr4	86952520	86952584	MAPK10:E10:E10
chr4	79202551	79202587	FRAS1:E11:E11
chr4	75318260	75318354	AREG:E5:E5
chr4	39114639	39114852	KLHL5:E9:E9
chr4	85561990	85562143	CDS1:E10:E10
chr4	3179058	3179114	HTT:E34:E34
chr4	85676418	85676553	WDFY3:E31:E31
chr4	42025318	42025401	SLC30A9:E6:E6
chr4	184186130	184186260	WWC2:E12:E12
chr4	160266257	160266481	RAPGEF2:E18:E18
chr4	3039100	3039238	GRK4:E14:E14
chr4	70802838	70802862	CSN1S1:E7:E7
chr4	39779301	39779430	UBE2K:E6:E6
chr4	48990493	48990685	CWH43:E2:E2
chr4	8010776	8010829	ABLIM2:E15:E15
chr4	44700560	44700698	GUF1:E17:E17
chr4	780288	780486	CPLX1:E3:E3
chr4	99030343	99030456	STPG2:E4:E4
chr4	1800980	1801250	FGFR3:E2:E2
chr4	36317863	36318108	DTHD1:E7:E7
chr4	123229103	123229315	KIAA1109:E56:E56
chr4	122828457	122828722	TRPC3:E7:E7
chr4	151789333	151789457	LRBA:E20:E20
chr4	57897482	57897502	IGFBP7:E5:E5
chr4	8216201	8216307	SH3TC1:E4:E4
chr4	123257346	123257508	KIAA1109:E68:E68
chr4	100824882	100825055	DNAJB14:E7:E7
chr4	186429452	186429716	PDLIM3:E5:E5
chr4	76522118	76522420	CDKL2:E8:E8
chr4	100443656	100443866	C4orf17:E2:E2
chr4	47560939	47561046	ATP10D:E12:E12
chr4	10529699	10529718	CLNK:E12:E12
chr4	104115530	104115598	CENPE:E7:E7
chr4	2934077	2934239	MFSD10:E5:E5
chr4	56890666	56890769	CEP135:E24:E24
chr4	141395966	141396100	LOC152586:E4:E4
chr4	109769914	109769959	COL25A1:E26:E26
chr4	56277780	56278006	TMEM165:E2:E2
chr4	99993723	99993862	ADH5:E8:E8
chr4	140444507	140444589	SETD7:E5:E5
chr4	151793814	151793907	LRBA:E17:E17
chr4	88412769	88412842	SPARCL1:E4:E4
chr4	20852165	20852290	KCNIP4:E3:E3
chr4	145061751	145061788	GYPA:E1:E1
chr4	122602825	122602916	ANXA5:E5:E5
chr4	82348921	82348946	RASGEF1B:E13:E13
chr4	1079683	1079742	RNF212:E5:E5
chr4	144616643	144621828	FREM3:E1:E1
chr4	129805631	129805694	SCLT1:E21:E21
chr4	72433504	72433610	SLC4A4:E24:E24
chr4	89425645	89425748	HERC5:E22:E22
chr4	15995609	15995694	PROM1:E15:E15
chr4	103571693	103571858	MANBA:E13:E13
chr4	122599048	122599105	ANXA5:E7:E7
chr4	187538861	187542929	FAT1:E9:E9
chr4	100125375	100125400	ADH6:E9:E9
chr4	57344544	57344669	SRP72:E7:E7
chr4	54364807	54365010	LNX1:E4:E4
chr4	76572212	76572341	G3BP2:E9:E9
chr4	41673570	41673611	LIMCH1:E17:E17
chr4	159443128	159443177	RXFP1:E1:E1
chr4	5170025	5170177	STK32B:E3:E3
chr4	129964549	129964622	SCLT1:E4:E4
chr4	8594560	8594648	CPZ:E1:E1
chr4	186999993	187000185	TLR3:E2:E2
chr4	122740526	122740734	CCNA2:E5:E5
chr4	88295850	88295982	HSD17B11:E3:E3
chr4	5733151	5733384	EVC:E4:E4
chr4	119176747	119176867	NDST3:E13:E13
chr4	47322143	47322226	GABRB1:E5:E5
chr4	139980136	139980761	ELF2:E8:E8
chr4	146031526	146031596	ABCE1:E6:E6
chr4	39274599	39274681	WDR19:E32:E32
chr4	146032119	146032216	ABCE1:E7:E7
chr4	79410028	79410234	FRAS1:E59:E59
chr4	119689327	119689466	SEC24D:E8:E8
chr4	38937338	38937411	FAM114A1:E11:E11
chr4	143324090	143324207	INPP4B:E4:E4
chr4	76521430	76521524	CDKL2:E9:E9
chr4	100480310	100480495	TRMT10A:E1:E1
chr4	8235089	8235240	SH3TC1:E13:E13
chr4	56865656	56865811	CEP135:E16:E16
chr4	154501977	154502055	KIAA0922:E8:E8
chr4	113481888	113482151	C4orf21:E18:E18
chr4	48514497	48514705	FRYL:E54:E54
chr4	48988446	48988489	CWH43:E1:E1
chr4	39911863	39911958	PDS5A:E9:E9
chr4	24534486	24534677	DHX15:E12:E12
chr4	2943918	2944078	NOP14:E14:E14
chr4	47857075	47857180	NFXL1:E19:E19
chr4	25366075	25366127	ZCCHC4:E11:E11
chr4	77987401	77987515	CCNI:E1:E1
chr4	149115896	149116013	NR3C2:E3:E3
chr4	166946467	166946583	TLL1:E9:E9
chr4	109862521	109862593	COL25A1:E8:E8
chr4	175237316	175237441	CEP44:E8:E8
chr4	100060211	100060299	ADH4:E4:E4
chr4	100851606	100851778	DNAJB14:E2:E2
chr4	106861231	106861366	NPNT:E7:E7
chr4	86921631	86921875	ARHGAP24:E9:E9
chr4	146076720	146076838	OTUD4:E8:E8
chr4	184186840	184186921	WWC2:E13:E13
chr4	123202690	123202929	KIAA1109:E50:E50
chr4	190873316	190873442	FRG1:E3:E3
chr4	81865963	81866093	C4orf22:E6:E6
chr4	176594830	176594987	GPM6A:E3:E3
chr4	83803010	83803089	SEC31A:E1:E1
chr4	2083359	2083470	POLN:E20:E20
chr4	76882363	76882461	SDAD1:E15:E15
chr4	25835069	25835191	SEL1L3:E4:E4
chr4	658669	658733	PDE6B:E18:E18
chr4	74703339	74703358	CXCL6:E4:E4
chr4	62596339	62596354	LPHN3:E4:E4
chr4	184207119	184207212	WWC2:E20:E20
chr4	75675782	75675929	BTC:E4:E4
chr4	25030128	25030200	LGI2:E2:E2
chr4	88356132	88356372	NUDT9:E2:E2
chr4	119745774	119745904	SEC24D:E2:E2
chr4	184201928	184202050	WWC2:E17:E17
chr4	82074797	82074875	PRKG2:E6:E6
chr4	48178098	48178203	TEC:E2:E2
chr4	107154094	107154221	TBCK:E16:E16
chr4	15780037	15780270	CD38:E1:E1
chr4	151388824	151388937	LRBA:E44:E44
chr4	108641275	108641335	PAPSS1:E1:E1
chr4	77100669	77100858	SCARB2:E4:E4
chr4	20544116	20544249	SLIT2:E21:E21
chr4	55138560	55138687	PDGFRA:E8:E8
chr4	120241824	120241997	FABP2:E2:E2
chr4	175443094	175443218	HPGD:E2:E2
chr4	88278430	88278568	HSD17B11:E5:E5
chr4	2664564	2664718	FAM193A:E7:E7
chr4	85664852	85664952	WDFY3:E34:E34
chr4	100228996	100229021	ADH1B:E9:E9
chr4	169815729	169815828	PALLD:E11:E11
chr4	41945763	41945831	TMEM33:E4:E4
chr4	23803352	23803504	PPARGC1A:E12:E12
chr4	47685747	47685855	CORIN:E7:E7
chr4	134075461	134075520	PCDH10:E2:E2
chr4	69096920	69097098	TMPRSS11B:E7:E7
chr4	185687775	185687910	ACSL1:E12:E12
chr4	159636713	159636836	PPID:E5:E5
chr4	154394996	154395040	KIAA0922:E3:E3
chr4	186343638	186343717	UFSP2:E2:E2
chr4	106290881	106290910	PPA2:E12:E12
chr4	2254134	2254249	MXD4:E4:E4
chr4	52951081	52951165	SPATA18:E11:E11
chr4	57897064	57897154	POLR2B:E25:E25
chr4	39314371	39314551	RFC1:E11:E11
chr4	83984228	83984399	COPS4:E7:E7
chr4	79455602	79455769	FRAS1:E71:E71
chr4	3162008	3162119	HTT:E29:E29
chr4	98893430	98893591	STPG2:E7:E7
chr4	101108833	101109324	DDIT4L:E2:E2
chr4	25823617	25823750	SEL1L3:E7:E7
chr4	183664322	183664572	TENM3:E18:E18
chr4	6051545	6051599	JAKMIP1:E14:E14
chr4	41263731	41263817	UCHL1:E5:E5
chr4	141555101	141555342	TBC1D9:E16:E16
chr4	108829720	108829887	SGMS2:E4:E4
chr4	79403541	79403689	FRAS1:E58:E58
chr4	154547298	154547377	KIAA0922:E30:E30
chr4	154641335	154641456	RNF175:E6:E6
chr4	156727537	156727561	GUCY1B3:E14:E14
chr4	141331706	141331780	CLGN:E2:E2
chr4	151160893	151161027	DCLK2:E12:E12
chr4	143326358	143326477	INPP4B:E3:E3
chr4	108608194	108608333	PAPSS1:E4:E4
chr4	87080450	87080620	MAPK10:E2:E2
chr4	141847130	141847227	RNF150:E5:E5
chr4	39606690	39606765	SMIM14:E1:E1
chr4	55140697	55140792	PDGFRA:E10:E10
chr4	1015990	1016263	FGFRL1:E2:E2
chr4	174449885	174450440	HAND2:E1:E1
chr4	88732513	88733062	IBSP:E6:E6
chr4	8217837	8217984	SH3TC1:E5:E5
chr4	41699176	41699202	LIMCH1:E27:E27
chr4	154249681	154249822	TRIM2:E11:E11
chr4	153258953	153259088	FBXW7:E4:E4
chr4	36307812	36307974	DTHD1:E5:E5
chr4	104029959	104030246	CENPE:E48:E48
chr4	169604148	169604254	PALLD:E4:E4
chr4	8046890	8046968	ABLIM2:E9:E9
chr4	68511655	68511734	UBA6:E16:E16
chr4	47405334	47405472	GABRB1:E6:E6
chr4	41664837	41665001	LIMCH1:E15:E15
chr4	153883965	153884036	FHDC1:E6:E6
chr4	48577133	48577258	FRYL:E22:E22
chr4	26622234	26622310	TBC1D19:E4:E4
chr4	143181644	143181717	INPP4B:E8:E8
chr4	106890051	106890147	NPNT:E13:E13
chr4	88055622	88055846	AFF1:E19:E19
chr4	68338322	68338393	CENPC:E19:E19
chr4	997799	997900	IDUA:E13:E13
chr4	184210545	184210788	WWC2:E21:E21
chr4	100349243	100349331	ADH7:E4:E4
chr4	3230341	3230472	HTT:E58:E58
chr4	103968207	103968383	SLC9B2:E6:E6
chr4	57355553	57355649	SRP72:E13:E13
chr4	100128602	100128738	ADH6:E7:E7
chr4	175439121	175439228	HPGD:E3:E3
chr4	104012333	104012442	BDH2:E4:E4
chr4	148578942	148579126	PRMT10:E8:E8
chr4	145580788	145580990	HHIP:E4:E4
chr4	119273373	119273875	PRSS12:E1:E1
chr4	3241572	3241786	HTT:E67:E67
chr4	119148040	119148137	NDST3:E7:E7
chr4	85708634	85708866	WDFY3:E20:E20
chr4	54876261	54876312	CHIC2:E6:E6
chr4	36121271	36121340	ARAP2:E23:E23
chr4	187196940	187197050	F11:E5:E5
chr4	20728907	20728964	PACRGL:E8:E8
chr4	26689966	26690029	TBC1D19:E13:E13
chr4	103488143	103488292	NFKB1:E5:E5
chr4	147824695	147824881	TTC29:E4:E4
chr4	76943082	76943101	CXCL10:E4:E4
chr4	187538158	187538355	FAT1:E10:E10
chr4	83987590	83987706	COPS4:E8:E8
chr4	170322802	170323011	NEK1:E31:E31
chr4	4473365	4473433	STX18:E2:E2
chr4	109745329	109745383	COL25A1:E34:E34
chr4	39236385	39236495	WDR19:E20:E20
chr4	111543411	111543616	PITX2:E1:E1
chr4	169602482	169602549	PALLD:E3:E3
chr4	9226621	9228214	USP17L13:E1:E1
chr4	154214133	154214285	TRIM2:E4:E4
chr4	154502558	154502712	KIAA0922:E9:E9
chr4	120982028	120982132	MAD2L1:E4:E4
chr4	56851446	56851524	CEP135:E13:E13
chr4	123109049	123109243	KIAA1109:E7:E7
chr4	128739479	128739575	HSPA4L:E13:E13
chr4	92007100	92007145	CCSER1:E9:E9
chr4	177650686	177650900	VEGFC:E2:E2
chr4	122756298	122756438	BBS7:E14:E14
chr4	46043004	46043271	GABRG1:E9:E9
chr4	24577865	24578301	DHX15:E2:E2
chr4	76804318	76804355	PPEF2:E8:E8
chr4	185683560	185683677	ACSL1:E16:E16
chr4	74608165	74608181	IL8:E4:E4
chr4	10099334	10099515	WDR1:E5:E5
chr4	154510041	154510159	KIAA0922:E16:E16
chr4	54324819	54324957	FIP1L1:E17:E17
chr4	155278370	155278476	DCHS2:E6:E6
chr4	176561903	176561980	GPM6A:E5:E5
chr4	156696119	156696220	GUCY1B3:E3:E3
chr4	146002811	146002902	ANAPC10:E2:E2
chr4	107037359	107037535	TBCK:E23:E23
chr4	140272658	140272765	NAA15:E9:E9
chr4	104117076	104117195	CENPE:E4:E4
chr4	3134540	3134638	HTT:E18:E18
chr4	70707711	70707824	SULT1E1:E7:E7
chr4	17812700	17812811	NCAPG:E1:E1
chr4	129193516	129193672	PGRMC2:E2:E2
chr4	144133470	144133577	USP38:E8:E8
chr4	165878174	165878648	FAM218A:E1:E1
chr4	153895826	153897875	FHDC1:E11:E11
chr4	155532956	155533050	FGG:E4:E4
chr4	73181574	73181688	ADAMTS3:E11:E11
chr4	141481049	141481164	UCP1:E6:E6
chr4	85715671	85715890	WDFY3:E18:E18
chr4	115754761	115754871	NDST4:E11:E11
chr4	55593581	55593708	KIT:E11:E11
chr4	185045313	185045425	ENPP6:E3:E3
chr4	2940557	2940657	NOP14:E18:E18
chr4	99342405	99342545	RAP1GDS1:E12:E12
chr4	71200756	71201944	CABS1:E1:E1
chr4	104035611	104035709	CENPE:E46:E46
chr4	123178409	123178650	KIAA1109:E39:E39
chr4	89711736	89711778	FAM13A:E9:E9
chr4	128905493	128905578	C4orf29:E2:E2
chr4	8238004	8238155	SH3TC1:E15:E15
chr4	42466909	42467093	ATP8A1:E26:E26
chr4	147438189	147438272	SLC10A7:E2:E2
chr4	175749891	175749962	GLRA3:E1:E1
chr4	152550853	152551021	FAM160A1:E5:E5
chr4	73933745	73933846	COX18:E2:E2
chr4	8288287	8288510	HTRA3:E3:E3
chr4	128732591	128732791	HSPA4L:E12:E12
chr4	142641621	142641719	IL15:E2:E2
chr4	44687975	44688040	GUF1:E7:E7
chr4	7820802	7820898	AFAP1:E6:E6
chr4	123797475	123797579	FGF2:E2:E2
chr4	46053440	46053655	GABRG1:E8:E8
chr4	69179816	69180041	YTHDC1:E17:E17
chr4	81187978	81188333	FGF5:E1:E1
chr4	39928394	39928481	PDS5A:E3:E3
chr4	15042087	15042111	CPEB2:E6:E6
chr4	4314767	4314841	ZBTB49:E4:E4
chr4	10599601	10599673	CLNK:E2:E2
chr4	120460114	120460174	PDE5A:E11:E11
chr4	155490333	155490459	FGB:E6:E6
chr4	18023220	18023374	LCORL:E1:E1
chr4	122747014	122747148	BBS7:E19:E19
chr4	87967317	87967438	AFF1:E2:E2
chr4	169205970	169206086	DDX60:E11:E11
chr4	2044462	2044551	C4orf48:E3:E3
chr4	74702919	74703003	CXCL6:E3:E3
chr4	177084304	177084444	WDR17:E22:E22
chr4	3257451	3257692	MSANTD1:E3:E3
chr4	36168553	36168669	ARAP2:E9:E9
chr4	104084635	104084710	CENPE:E17:E17
chr4	25673222	25673343	SLC34A2:E8:E8
chr4	3465232	3465278	DOK7:E2:E2
chr4	169315615	169315768	DDX60L:E27:E27
chr4	169060636	169060731	ANXA10:E3:E3
chr4	110678918	110678939	CFI:E7:E7
chr4	56329851	56329972	CLOCK:E6:E6
chr4	104079456	104079615	CENPE:E24:E24
chr4	1803561	1803752	FGFR3:E6:E6
chr4	8376704	8376879	ACOX3:E14:E14
chr4	110864997	110865225	EGF:E4:E4
chr4	123304953	123305121	ADAD1:E3:E3
chr4	3424631	3424705	RGS12:E11:E11
chr4	15613888	15614037	FBXL5:E10:E10
chr4	169193193	169193289	DDX60:E18:E18
chr4	99802178	99802293	EIF4E:E8:E8
chr4	186353135	186353355	C4orf47:E2:E2
chr4	2010476	2010719	NELFA:E1:E1
chr4	177094417	177094520	WDR17:E26:E26
chr4	52948552	52948676	SPATA18:E10:E10
chr4	68355684	68355839	CENPC:E17:E17
chr4	189064991	189065014	TRIML1:E4:E4
chr4	68700800	68700839	TMPRSS11D:E6:E6
chr4	166403393	166403511	CPE:E4:E4
chr4	88580582	88580630	DMP1:E4:E4
chr4	88583113	88584472	DMP1:E5:E5
chr4	966999	967270	DGKQ:E1:E1
chr4	114223922	114223995	ANK2:E23:E23
chr4	76415790	76415911	RCHY1:E8:E8
chr4	3190677	3190820	HTT:E40:E40
chr4	20541063	20541207	SLIT2:E19:E19
chr4	123264564	123264765	KIAA1109:E71:E71
chr4	169232406	169232410	DDX60:E1:E1
chr4	108614926	108615162	PAPSS1:E3:E3
chr4	143045740	143045913	INPP4B:E16:E16
chr4	103978957	103979128	SLC9B2:E3:E3
chr4	3237010	3237125	HTT:E62:E62
chr4	153690617	153692156	TIGD4:E1:E1
chr4	89022381	89022471	ABCG2:E10:E10
chr4	1962761	1962878	WHSC1:E17:E17
chr4	2951660	2951940	NOP14:E8:E8
chr4	6873300	6873409	KIAA0232:E6:E6
chr4	1067386	1067450	RNF212:E9:E9
chr4	185694996	185695029	ACSL1:E7:E7
chr4	169201485	169201741	DDX60:E13:E13
chr4	56823388	56823530	CEP135:E4:E4
chr4	78079685	78079823	CCNG2:E1:E1
chr4	71698834	71698990	GRSF1:E3:E3
chr4	331772	331775	ZNF141:E1:E1
chr4	76529000	76529140	CDKL2:E5:E5
chr4	15530242	15530349	CC2D2A:E12:E12
chr4	26737076	26737109	TBC1D19:E16:E16
chr4	185621973	185622035	CENPU:E11:E11
chr4	24529546	24529664	DHX15:E14:E14
chr4	114823429	114824831	ARSJ:E2:E2
chr4	123663047	123665180	BBS12:E1:E1
chr4	169317109	169317275	DDX60L:E26:E26
chr4	68436801	68436873	STAP1:E2:E2
chr4	151271143	151271311	LRBA:E48:E48
chr4	52894133	52894265	SGCB:E5:E5
chr4	56877577	56877688	CEP135:E19:E19
chr4	79400527	79400872	FRAS1:E56:E56
chr4	171009546	171009715	AADAT:E2:E2
chr4	74315051	74315184	AFP:E9:E9
chr4	96052365	96052663	BMPR1B:E8:E8
chr4	155506689	155508070	FGA:E5:E5
chr4	113184143	113184242	AP1AR:E6:E6
chr4	128744671	128744779	HSPA4L:E16:E16
chr4	111464170	111464226	ENPEP:E13:E13
chr4	17625223	17625421	MED28:E4:E4
chr4	144826623	144826660	GYPE:E1:E1
chr4	159814854	159814869	C4orf45:E5:E5
chr4	128651700	128651932	SLC25A31:E1:E1
chr4	71464072	71464120	AMBN:E4:E4
chr4	102004342	102004420	PPP3CA:E7:E7
chr4	144336629	144336924	GAB1:E2:E2
chr4	170628018	170628417	CLCN3:E10:E10
chr4	90816122	90816745	MMRN1:E1:E1
chr4	120527863	120528452	PDE5A:E2:E2
chr4	95376439	95376535	PDLIM5:E1:E1
chr4	55968528	55968675	KDR:E14:E14
chr4	120427009	120427087	PDE5A:E17:E17
chr4	87693930	87694111	PTPN13:E31:E31
chr4	57356733	57356811	SRP72:E15:E15
chr4	184365950	184366222	CDKN2AIP:E1:E1
chr4	88723659	88723710	IBSP:E2:E2
chr4	1823907	1824039	LETM1:E10:E10
chr4	107016638	107016798	TBCK:E24:E24
chr4	175162250	175162369	FBXO8:E3:E3
chr4	70822991	70823522	CSN2:E5:E5
chr4	153809284	153809459	ARFIP1:E7:E7
chr4	25669501	25669613	SLC34A2:E5:E5
chr4	122082290	122082371	TNIP3:E5:E5
chr4	4411299	4411410	NSG1:E3:E3
chr4	337570	337697	ZNF141:E2:E2
chr4	38930862	38930954	FAM114A1:E8:E8
chr4	159162660	159162758	TMEM144:E9:E9
chr4	42602494	42602535	ATP8A1:E6:E6
chr4	100808452	100808511	LAMTOR3:E3:E3
chr4	77255174	77255320	CCDC158:E17:E17
chr4	47938437	47939846	CNGA1:E9:E9
chr4	2749381	2749672	TNIP2:E2:E2
chr4	75314763	75314965	AREG:E3:E3
chr4	154197044	154197282	TRIM2:E3:E3
chr4	1987998	1988129	NELFA:E5:E5
chr4	147108425	147108539	LSM6:E2:E2
chr4	6622914	6623012	MAN2B2:E19:E19
chr4	156723493	156723731	GUCY1B3:E10:E10
chr4	122053802	122053817	TNIP3:E13:E13
chr4	15937550	15938255	FGFBP1:E1:E1
chr4	175414301	175414465	HPGD:E6:E6
chr4	83956377	83956451	COPS4:E1:E1
chr4	170057468	170057771	SH3RF1:E4:E4
chr4	72338415	72338687	SLC4A4:E13:E13
chr4	46966986	46967246	GABRA4:E8:E8
chr4	3124615	3124663	HTT:E10:E10
chr4	9355363	9356956	USP17L29:E1:E1
chr4	159629515	159629679	ETFDH:E13:E13
chr4	154513626	154513736	KIAA0922:E18:E18
chr4	55592022	55592216	KIT:E9:E9
chr4	6374249	6374427	PPP2R2C:E5:E5
chr4	26997000	26997112	STIM2:E4:E4
chr4	1857595	1857677	LETM1:E1:E1
chr4	102839149	102839346	BANK1:E7:E7
chr4	79321887	79322041	FRAS1:E30:E30
chr4	47465602	47465668	COMMD8:E1:E1
chr4	122760785	122760851	BBS7:E13:E13
chr4	155749019	155749219	RBM46:E4:E4
chr4	144467928	144468061	SMARCA5:E20:E20
chr4	159782758	159782928	FNIP2:E12:E12
chr4	126369615	126373965	FAT4:E9:E9
chr4	128804416	128804512	PLK4:E3:E3
chr4	119726997	119727109	SEC24D:E6:E6
chr4	71339738	71339792	MUC7:E1:E1
chr4	619415	619883	PDE6B:E1:E1
chr4	89941610	89941820	FAM13A:E3:E3
chr4	41615482	41615678	LIMCH1:E7:E7
chr4	108852799	108853289	CYP2U1:E1:E1
chr4	166232615	166232717	KLHL2:E11:E11
chr4	1165639	1165859	SPON2:E1:E1
chr4	144361231	144361535	GAB1:E6:E6
chr4	16175826	16175895	TAPT1:E11:E11
chr4	155527856	155528134	FGG:E8:E8
chr4	85687404	85687525	WDFY3:E28:E28
chr4	70152469	70152601	UGT2B28:E3:E3
chr4	57976042	57976517	IGFBP7:E1:E1
chr4	48611760	48611840	FRYL:E5:E5
chr4	38045982	38046111	TBC1D1:E8:E8
chr4	6995910	6996029	TBC1D14:E3:E3
chr4	185618800	185618957	CENPU:E12:E12
chr4	156773342	156773468	ASIC5:E4:E4
chr4	68449291	68449420	STAP1:E6:E6
chr4	100806698	100806832	LAMTOR3:E4:E4
chr4	77304814	77304891	CCDC158:E5:E5
chr4	187086497	187086618	FAM149A:E8:E8
chr4	76892509	76892611	SDAD1:E9:E9
chr4	107237704	107237751	AIMP1:E1:E1
chr4	183549803	183550042	TENM3:E4:E4
chr4	48546799	48546921	FRYL:E40:E40
chr4	177100610	177100730	WDR17:E30:E30
chr4	70897794	70897824	HTN3:E3:E3
chr4	128715231	128715289	HSPA4L:E2:E2
chr4	17649259	17649414	FAM184B:E12:E12
chr4	79199808	79199898	FRAS1:E10:E10
chr4	83280623	83280792	HNRNPD:E3:E3
chr4	178257261	178257475	NEIL3:E4:E4
chr4	101337054	101337116	EMCN:E10:E10
chr4	148539107	148539230	TMEM184C:E1:E1
chr4	141607497	141607616	TBC1D9:E3:E3
chr4	123237886	123238017	KIAA1109:E60:E60
chr4	89443038	89443180	PYURF:E2:E2
chr4	185637550	185637787	CENPU:E6:E6
chr4	103527652	103527854	NFKB1:E16:E16
chr4	153802114	153802336	ARFIP1:E5:E5
chr4	147215081	147215247	SLC10A7:E8:E8
chr4	56428570	56428779	PDCL2:E5:E5
chr4	2965797	2965849	GRK4:E1:E1
chr4	62813817	62813994	LPHN3:E14:E14
chr4	955475	955622	DGKQ:E20:E20
chr4	2990453	2990566	GRK4:E3:E3
chr4	84374383	84375098	HELQ:E2:E2
chr4	39978059	39978197	PDS5A:E1:E1
chr4	17841693	17841832	NCAPG:E18:E18
chr4	159750230	159750377	FNIP2:E3:E3
chr4	184598610	184598707	TRAPPC11:E7:E7
chr4	42145444	42146011	BEND4:E2:E2
chr4	126389666	126389974	FAT4:E11:E11
chr4	74442329	74442448	RASSF6:E9:E9
chr4	907394	907456	GAK:E2:E2
chr4	190948181	190948359	FRG2:E1:E1
chr4	56762882	56763066	EXOC1:E15:E15
chr4	151656409	151656518	LRBA:E35:E35
chr4	122743557	122743801	CCNA2:E2:E2
chr4	153549697	153549713	TMEM154:E7:E7
chr4	190947538	190947616	FRG2:E3:E3
chr4	154315413	154315488	MND1:E5:E5
chr4	3137630	3137694	HTT:E20:E20
chr4	70918793	70918844	HTN1:E1:E1
chr4	42127599	42127691	BEND4:E3:E3
chr4	20255438	20255617	SLIT2:E1:E1
chr4	42618049	42618095	ATP8A1:E5:E5
chr4	122605831	122605926	ANXA5:E3:E3
chr4	87643364	87643587	PTPN13:E9:E9
chr4	122741696	122741920	CCNA2:E4:E4
chr4	123141487	123141625	KIAA1109:E20:E20
chr4	54245239	54245284	FIP1L1:E2:E2
chr4	4285347	4285469	LYAR:E1:E1
chr4	146563514	146563637	MMAA:E2:E2
chr4	960751	960842	DGKQ:E10:E10
chr4	41015599	41016415	APBB2:E2:E2
chr4	88901197	88901278	SPP1:E3:E3
chr4	178354367	178354501	AGA:E8:E8
chr4	178363402	178363529	AGA:E1:E1
chr4	56737266	56737399	EXOC1:E6:E6
chr4	2956150	2956290	NOP14:E4:E4
chr4	111409696	111409838	ENPEP:E2:E2
chr4	52752733	52752804	DCUN1D4:E6:E6
chr4	68536187	68536310	UBA6:E8:E8
chr4	151935578	151935794	LRBA:E1:E1
chr4	1807476	1807667	FGFR3:E12:E12
chr4	71462715	71462766	AMBN:E3:E3
chr4	68504660	68504842	UBA6:E19:E19
chr4	17616277	17616436	MED28:E1:E1
chr4	53728674	53728816	RASL11B:E1:E1
chr4	169819643	169819865	PALLD:E13:E13
chr4	36296416	36296661	DTHD1:E4:E4
chr4	23797444	23797548	PPARGC1A:E13:E13
chr4	140450184	140450374	SETD7:E4:E4
chr4	79793003	79793102	BMP2K:E12:E12
chr4	146033390	146033480	ABCE1:E8:E8
chr4	39847437	39847500	PDS5A:E28:E28
chr4	39466665	39466822	LIAS:E5:E5
chr4	166226759	166226877	KLHL2:E9:E9
chr4	89658622	89658706	FAM13A:E21:E21
chr4	71650512	71650596	RUFY3:E10:E10
chr4	71467134	71467371	AMBN:E6:E6
chr4	186278824	186278891	SNX25:E15:E15
chr4	4281173	4281257	LYAR:E4:E4
chr4	48536561	48536702	FRYL:E46:E46
chr4	175896676	175899139	ADAM29:E1:E1
chr4	154476938	154477062	KIAA0922:E5:E5
chr4	52904392	52904425	SGCB:E1:E1
chr4	7684469	7684616	SORCS2:E10:E10
chr4	8394059	8394180	ACOX3:E10:E10
chr4	39301879	39302034	RFC1:E20:E20
chr4	162421167	162421286	FSTL5:E11:E11
chr4	83859565	83859657	LIN54:E7:E7
chr4	88231394	88231511	HSD17B13:E6:E6
chr4	123155927	123156178	KIAA1109:E25:E25
chr4	995769	995949	IDUA:E7:E7
chr4	176572984	176573138	GPM6A:E4:E4
chr4	36069528	36069900	ARAP2:E32:E32
chr4	75040997	75041120	MTHFD2L:E3:E3
chr4	121957418	121958812	NDNF:E3:E3
chr4	147741276	147741400	TTC29:E8:E8
chr4	146061102	146061143	OTUD4:E19:E19
chr4	46307584	46307728	GABRA2:E4:E4
chr4	4322366	4323043	ZBTB49:E7:E7
chr4	55593383	55593490	KIT:E10:E10
chr4	109817822	109817867	COL25A1:E15:E15
chr4	100738070	100738171	DAPP1:E1:E1
chr4	76434029	76434145	RCHY1:E3:E3
chr4	114434985	114435069	CAMK2D:E11:E11
chr4	126400895	126401020	FAT4:E14:E14
[truncated: 183,739 more rows]
