# Supplementary material for: The intolerance to functional genetic variation of protein domains predicts the localization of pathogenic mutations within genes
Source: Genome Biol. 2016 Jan 18;17:9. doi: 10.1186/s13059-016-0869-4 (PMC4717634; doi:10.1186/s13059-016-0869-4)
Supplement: Additional file 3: — A text file of the FDR adjusted P values per-gene for the domain subRVIS gene-specific tests across the subset of genes for which we have at least two regions and at least one reported pathogenic variant. (TXT 35 kb) [file 13059_2016_869_MOESM3_ESM.txt]

score_fdr_pval
A2M	0.832418208149422
A4GALT	1
AAAS	0.832418208149422
AARS	1
AARS2	1
AASS	0.832418208149422
ABAT	1
ABCA1	0.229458013504159
ABCA12	0.811860744258478
ABCA13	0.725338691329207
ABCA3	1
ABCA4	1
ABCB1	1
ABCB11	1
ABCB4	1
ABCB6	1
ABCB7	0.236786970175301
ABCC2	1
ABCC6	0.0444285478033791
ABCC8	1
ABCC9	1
ABCD1	0.00151992400379981
ABCD3	1
ABCD4	1
ABCG1	1
ABCG5	0.641932244473048
ABCG8	0.442182047941483
ABHD12	1
ABHD5	1
ABL1	1
ACAD8	0.208977410554392
ACAD9	0.74610674610964
ACADM	0.00151992400379981
ACADS	0.3981948171
ACADSB	1
ACADVL	0.00151992400379981
ACAN	0.590452635044596
ACAT1	0.0515131000206746
ACBD5	1
ACD	0.849866141790404
ACE	1
ACO2	1
ACOX1	1
ACP5	1
ACSF3	1
ACTA1	1
ACTA2	1
ACTB	1
ACTC1	1
ACTG1	1
ACTG2	1
ACTN1	1
ACTN2	1
ACTN4	1
ACVR1	1
ACVR2B	1
ACVRL1	0.341226719758539
ACY1	1
ADA	0.736143225571946
ADAM10	1
ADAMTS10	1
ADAMTS13	0.0126057189204032
ADAMTS18	1
ADAMTSL2	0.0061706316393582
ADAMTSL4	0.523148570240333
ADAR	0.00151992400379981
ADAT3	1
ADCK3	0.0903249991685438
ADCK4	0.858401157077132
ADCY5	1
ADCY6	0.736143225571946
ADD3	1
ADIPOQ	1
ADK	1
ADRB2	1
ADSL	1
AFF4	0.970730489692744
AFG3L2	0.00151992400379981
AGA	1
AGBL1	1
AGGF1	1
AGL	1
AGPAT2	1
AGPS	0.233985891066892
AGRN	0.736143225571946
AGT	1
AGXT	1
AGXT2	1
AHCY	1
AHI1	0.889934990429966
AHSP	1
AICDA	1
AIFM1	0.798201542267819
AIP	1
AIPL1	0.209484128968155
AIRE	1
AK1	1
AK2	1
AKAP9	1
AKR1C2	1
AKR1D1	1
AKT1	1
AKT2	1
AKT3	1
ALAD	1
ALAS2	0.946761447457343
ALB	1
ALDH18A1	1
ALDH1A2	1
ALDH1A3	1
ALDH3A2	1
ALDH4A1	1
ALDH5A1	1
ALDH6A1	1
ALDH7A1	0.0061706316393582
ALDOA	1
ALDOB	0.624847653080857
ALG1	0.696614394753584
ALG10B	1
ALG11	1
ALG12	0.23474634651501
ALG13	1
ALG14	1
ALG2	1
ALG3	0.783814738384807
ALG6	1
ALG8	1
ALG9	1
ALK	0.0162849000407123
ALOX12B	0.783814738384807
ALOXE3	0.414197130519061
ALPL	0.00151992400379981
ALS2	1
ALX3	1
ALX4	1
AMACR	1
AMER1	1
AMH	1
AMHR2	1
AMN	1
AMPD1	1
AMPD2	0.540379041653978
AMPD3	1
AMT	0.641932244473048
ANG	1
ANGPTL3	1
ANGPTL4	1
ANGPTL5	1
ANK1	0.687258970384814
ANK2	1
ANK3	1
ANKH	0.946761447457343
ANKRD1	1
ANKRD11	1
ANKRD26	0.970730489692744
ANKRD6	1
ANKS1A	0.885687956039356
ANKS6	1
ANLN	1
ANO10	1
ANO3	0.811860744258478
ANO5	1
ANTXR1	0.888796100735504
ANTXR2	1
AP1S3	1
AP2S1	1
AP3B1	1
AP4M1	1
AP5Z1	1
APAF1	1
APC	1
APCDD1	1
APEX1	0.891780679783215
APOA4	0.826976832976533
APOB	1
APOC2	1
APOC3	1
APOPT1	1
APP	1
APRT	1
APTX	1
AQP1	1
AQP2	0.191579963485486
AQP4	0.970730489692744
AQP5	1
AR	1
ARFGEF2	1
ARG1	1
ARHGAP24	1
ARHGAP26	1
ARHGDIA	1
ARHGEF10	1
ARHGEF15	1
ARHGEF9	1
ARL13B	1
ARL14EP	1
ARL2BP	1
ARL6	1
ARMC4	0.976480718609311
ARMC5	0.330040640825102
ARSA	0.0952506996498915
ARSB	0.15163829622139
ARSE	0.833540141174759
ARV1	1
ARX	1
ASAH1	0.191896594095377
ASB10	1
ASCC3	0.382297075622409
ASCL1	1
ASL	0.0779049419622042
ASNS	1
ASPA	0.832418208149422
ASPH	0.891780679783215
ASPM	1
ASS1	0.478605283218985
ATCAY	1
ATF3	1
ATIC	1
ATL1	0.0491887493537411
ATL3	1
ATM	0.00151992400379981
ATOH7	1
ATP13A2	1
ATP13A4	1
ATP1A1	1
ATP1A2	0.150716551763653
ATP1A3	0.0340802835634616
ATP2A1	0.360807983697201
ATP2A2	0.635497775013402
ATP2A3	1
ATP2B2	1
ATP2B3	1
ATP2B4	0.887907843413799
ATP2C1	0.514557605453061
ATP5A1	0.970730489692744
ATP5J2-PTCD1	1
ATP6V1B1	0.282915935504038
ATP7A	0.832418208149422
ATP7B	0.946761447457343
ATP8A2	1
ATP8B1	1
ATPAF2	1
ATR	1
ATRX	1
ATXN2	1
AUH	0.623799640057523
AURKC	1
AVP	1
AXIN1	1
AXIN2	1
AXL	1
B2M	1
B3GALNT1	1
B3GALNT2	1
B3GALT6	1
B3GALTL	1
B3GAT3	1
B3GNT1	1
B4GALNT1	0.811860744258478
B4GALT7	1
B9D1	1
B9D2	1
BAAT	1
BAG3	1
BANF1	1
BAP1	1
BARD1	0.484838869167653
BAX	1
BBS1	0.687258970384814
BBS10	0.0387395264383122
BBS12	1
BBS2	1
BBS4	1
BBS5	1
BBS9	0.157519396757435
BCHE	0.154121371945587
BCKDHA	0.0903249991685438
BCKDHB	0.00151992400379981
BCKDK	1
BCL10	1
BCL9	1
BCL9L	1
BCMO1	1
BCOR	1
BCS1L	0.0878064204897863
BDNF	1
BEST1	0.00151992400379981
BHLHA9	1
BHLHE41	1
BICD2	0.946761447457343
BIN1	1
BLM	1
BLVRA	1
BMP1	1
BMP15	1
BMP4	1
BMP7	1
BMPER	1
BMPR1A	1
BMPR1B	1
BMPR2	1
BMS1	1
BOLA3	1
BPGM	1
BRAF	1
BRCA1	0.0649767511624419
BRCA2	0.648114159177537
BRF1	1
BRIP1	1
BRWD3	1
BSCL2	0.227965571418399
BSG	1
BSND	1
BTD	0.0188338409166498
BTK	0.00151992400379981
BUB1	1
BUB1B	1
BUB3	1
C10orf2	1
C11orf83	1
C12orf57	1
C15orf41	1
C1QA	1
C1QB	1
C1QC	1
C1QTNF5	1
C1S	1
C2	0.689987645946422
C2CD3	1
C3	1
C4B	1
C5	0.970730489692744
C5orf42	0.278949540261407
C6	1
C7	1
C8A	1
C8orf37	1
C9	0.198131193763936
CA1	1
CA2	1
CA4	0.655236935122941
CA5A	1
CA8	1
CABIN1	1
CABP4	1
CACNA1A	0.00151992400379981
CACNA1B	1
CACNA1C	1
CACNA1D	1
CACNA1F	0.0154312895042271
CACNA1S	0.623799640057523
CACNA2D1	1
CACNA2D2	1
CACNB2	1
CACNB4	0.888796100735504
CACNG2	1
CADM1	1
CADPS2	1
CALHM1	1
CALM1	0.989073064506581
CALM2	1
CALM3	1
CALR	1
CALR3	1
CANT1	0.769788262179248
CAPN12	1
CAPN3	0.699635121336717
CAPN5	1
CARD11	1
CARD14	0.319594303061197
CARD9	1
CARS2	1
CARTPT	1
CASC5	1
CASK	1
CASP10	1
CASP8	1
CASQ1	0.95210149518231
CASQ2	1
CASR	0.00151992400379981
CAT	1
CAV3	1
CBL	1
CBLB	1
CBS	0.00151992400379981
CBX2	1
CC2D2A	0.00939140034868175
CCBE1	1
CCDC103	1
CCDC50	0.965421096033806
CCM2	1
CCND2	1
CCNO	1
CCT5	1
CCT7	1
CD19	0.715845563654021
CD247	1
CD27	1
CD2AP	1
CD36	1
CD4	1
CD40	1
CD40LG	1
CD46	0.00386766375966916
CD59	1
CD79B	1
CD8A	1
CD96	1
CDAN1	1
CDC5L	1
CDC6	1
CDC73	1
CDH1	0.528917032409249
CDH15	0.6206001699915
CDH23	1
CDH3	1
CDHR1	1
CDK4	1
CDK5R1	1
CDK6	1
CDKL5	1
CDKN1A	1
CDKN1B	1
CDKN1C	0.243452943631888
CDKN2A	0.798201542267819
CDKN2B	1
CDKN2C	0.944843264988896
CDON	1
CDT1	1
CDX1	1
CEACAM16	1
CEBPA	1
CECR1	1
CELSR1	0.931189996791551
CENPE	1
CENPJ	1
CEP120	1
CEP164	0.922808114913403
CEP41	1
CERKL	1
CERS1	1
CERS3	1
CES1	1
CETP	1
CFB	0.608720370433091
CFC1	1
CFD	1
CFH	1
CFHR5	1
CFI	0.739601456409264
CFL2	1
CFP	0.327731196137394
CFTR	1
CHAF1B	1
CHAT	1
CHD1L	0.6070330826893
CHD7	1
CHEK2	1
CHIT1	1
CHKB	0.916479676683723
CHM	1
CHMP2B	1
CHMP4B	1
CHN1	1
CHRDL1	0.291495344803805
CHRNA1	1
CHRNA2	1
CHRNA4	0.687258970384814
CHRNB1	1
CHRNB2	0.260481294117112
CHRND	1
CHRNE	1
CHRNG	1
CHST14	0.74610674610964
CHST3	1
CHST6	0.00280374330798023
CHST8	1
CHSY1	1
CIB2	1
CIC	1
CIITA	1
CIRH1A	1
CISD2	1
CIZ1	1
CKM	1
CLCF1	1
CLCN1	0.00151992400379981
CLCN2	1
CLCN4	1
CLCN5	0.157519396757435
CLCN7	0.447386326335857
CLCNKA	1
CLCNKB	0.105769197136851
CLDN14	1
CLDN16	0.00728030825349489
CLDN19	0.80285865224811
CLHC1	1
CLIC2	1
CLMP	1
CLN3	0.617503393367406
CLN5	0.0283123098747023
CLN6	1
CLN8	0.965421096033806
CLP1	1
CLPB	1
CLPP	1
CLTCL1	1
CLU	1
CNGA1	1
CNGA3	1
CNGB1	1
CNGB3	1
CNNM2	1
CNNM4	1
CNTN3	1
CNTNAP2	1
CNTNAP3	1
CNTNAP5	1
COA5	1
COA6	1
COASY	0.952696539308758
COCH	0.0475931510687035
COG4	0.783814738384807
COG5	1
COG6	1
COL10A1	0.00151992400379981
COL11A1	0.771778263233102
COL11A2	0.221431611346262
COL12A1	1
COL14A1	0.989073064506581
COL18A1	1
COL1A1	0.320175295583047
COL1A2	0.00151992400379981
COL25A1	1
COL27A1	1
COL2A1	0.80285865224811
COL3A1	0.00151992400379981
COL4A1	1
COL4A2	1
COL4A3	0.593681059748665
COL4A4	1
COL4A5	0.219494907607561
COL5A1	1
COL5A2	1
COL6A1	1
COL6A2	1
COL6A3	0.110935916618803
COL7A1	0.00151992400379981
COL8A2	1
COL9A1	1
COLEC11	1
COLQ	1
COMP	0.687258970384814
COMT	1
COQ2	0.0594116127526957
COQ4	1
COQ6	1
CORIN	1
CORO1A	1
COX10	0.407977714321831
COX14	1
COX15	1
COX20	1
COX4I2	1
COX6B1	1
CP	1
CPA1	1
CPA6	1
CPN1	1
CPOX	1
CPS1	1
CPT1A	0.693832204941477
CPT1C	1
CPT2	1
CR1	1
CR2	1
CRADD	1
CRB1	0.221431611346262
CRB2	1
CREB1	1
CREB3L3	0.925417739737183
CREBBP	1
CRELD1	1
CRELD2	1
CRH	1
CRLF1	0.702678564701902
CRX	1
CRYAA	1
CRYAB	1
CRYBA1	0.615630385482738
CRYBA2	1
CRYBA4	1
CRYBB1	0.80825268045907
CRYBB2	1
CRYBB3	1
CRYGC	1
CRYGD	0.130960893815774
CRYGS	0.330040640825102
CRYM	1
CSF1R	0.00151992400379981
CSF2RB	1
CSF3R	1
CSNK1D	1
CSRP3	0.832418208149422
CST3	1
CSTB	1
CTC1	1
CTH	1
CTHRC1	1
CTLA4	0.849191106878223
CTNNA3	1
CTNNB1	1
CTNS	0.00151992400379981
CTRC	0.842291218772395
CTSA	0.355562851397382
CTSC	0.00151992400379981
CTSD	0.783814738384807
CTSF	1
CTSK	0.991067455071155
CUBN	0.970730489692744
CUL3	1
CUL4B	1
CUL7	1
CXCR4	1
CYB5R3	1
CYBA	1
CYBB	1
CYBRD1	1
CYC1	1
CYCS	1
CYLD	1
CYP11A1	1
CYP11B1	0.216589170541473
CYP11B2	0.601979676983564
CYP17A1	0.932250212886181
CYP19A1	0.833540141174759
CYP1B1	0.182642523502964
CYP21A2	1
CYP24A1	0.765028415245904
CYP26B1	1
CYP26C1	1
CYP27A1	0.0154312895042271
CYP27B1	0.303565924066001
CYP2C9	1
CYP2D6	1
CYP2R1	1
CYP2U1	1
CYP4F22	1
CYP4V2	0.295716414179291
CYP51A1	1
CYP7B1	1
CYR61	1
D2HGDH	0.122705327184234
DACH1	1
DAG1	1
DAO	1
DAPK3	1
DARS	1
DARS2	1
DAZL	1
DBH	1
DBT	1
DCAF8	1
DCC	1
DCDC2	1
DCHS1	1
DCLRE1C	1
DCN	1
DCTN1	1
DCX	1
DDB2	0.974426496607922
DDC	1
DDHD2	1
DDOST	1
DDR2	0.454606493419621
DDX11	1
DDX24	1
DDX58	0.237949049293097
DDX59	1
DEAF1	1
DEPDC5	1
DES	0.0929567255542802
DFNB31	1
DFNB59	1
DGKE	0.717085767333255
DGUOK	0.0594116127526957
DHCR24	1
DHCR7	0.00151992400379981
DHDDS	1
DHFR	1
DHH	1
DHODH	1
DHTKD1	1
DHX38	1
DIABLO	1
DIAPH3	1
DICER1	1
DIS3L2	1
DISC1	1
DISP1	1
DKC1	0.00151992400379981
DLAT	0.968034025605926
DLC1	1
DLD	1
DLG1	1
DLG4	1
DLGAP2	1
DLGAP3	1
DLL3	1
DLX3	1
DLX5	1
DMBX1	1
DMC1	1
DMD	0.989073064506581
DMGDH	1
DNAAF1	1
DNAAF3	0.684077355765239
DNAH1	0.593681059748665
DNAH11	1
DNAH5	1
DNAI1	0.092112635747523
DNAJB2	1
DNAJB6	1
DNAJC13	0.887907843413799
DNAJC5	1
DNAL1	1
DNASE1	1
DND1	1
DNM1	0.958443914538967
DNM1L	1
DNM2	1
DNMT1	1
DNMT3A	0.175782515222065
DNMT3B	1
DOCK8	1
DOK7	0.0188338409166498
DOLK	0.800267539493116
DPAGT1	0.482491054018728
DPH1	1
DPM1	1
DPM2	1
DPM3	1
DPY19L2	1
DPYD	1
DPYS	1
DROSHA	1
DSC2	0.239243169806319
DSG2	0.0697783292653549
DSG4	0.420388304594094
DSP	1
DSTYK	1
DTNA	1
DUOX2	1
DUOXA2	1
DUSP6	1
DYM	1
DYNC1H1	1
DYNC2H1	1
DYRK1B	1
DYSF	0.781433003232834
EARS2	0.0621999669247307
EBP	0.314288701149358
ECE1	1
ECEL1	0.558547450597233
ECHS1	1
ECI1	1
ECSIT	1
EDA	0.00151992400379981
EDAR	1
EDARADD	1
EDN1	1
EDN3	1
EDNRB	0.0769195185100558
EEF2	1
EFEMP1	1
EFEMP2	1
EFHC1	1
EFHC2	1
EFNB1	0.00151992400379981
EFTUD2	1
EGF	1
EGFR	0.0171132184131534
EGLN1	0.196899245946794
EGLN2	1
EGR2	1
EHHADH	0.935703214839258
EHMT1	1
EIF2AK3	0.241076835047137
EIF2AK4	1
EIF2B1	1
EIF2B2	0.675996162738679
EIF2B3	0.929360959007753
EIF2B4	1
EIF2B5	0.00151992400379981
EIF2S3	1
EIF4A3	1
EIF4G1	1
ELAC2	1
ELANE	0.00151992400379981
ELK1	1
ELMOD3	1
ELOVL4	1
ELOVL5	1
ELP2	1
EMD	1
EML1	1
EMP2	1
ENG	1
ENO3	1
ENPP1	0.216589170541473
ENTPD1	1
EOGT	1
EP300	0.685931459346887
EPAS1	1
EPB41	1
EPB41L1	1
EPB41L4A	1
EPB42	1
EPCAM	1
EPHA2	1
EPHA4	1
EPHB2	1
EPM2A	0.976480718609311
EPOR	1
EPS8L3	0.282931799355978
EPX	0.601979676983564
ERBB2	0.301842354690776
ERBB2IP	1
ERBB4	0.744124344671296
ERCC1	1
ERCC2	1
ERCC3	0.829995763676154
ERCC4	0.276056720579949
ERCC5	0.637523679371587
ERCC6	1
ERCC8	0.601979676983564
ERF	1
ERLIN1	1
ERMAP	1
ERMARD	1
ESCO2	0.778544144893069
ESPN	0.0641745690493253
ESR1	0.871308423604883
ESRRA	1
ESRRB	0.795593197439365
ETFA	0.0694196059427798
ETFB	1
ETFDH	0.293418484156006
ETHE1	1
ETV6	1
EXO1	1
EXOC8	1
EXOSC3	0.259326114154062
EXOSC8	1
EXT1	0.0444285478033791
EXT2	1
EYA1	1
EYA4	1
EYS	0.130346790053493
EZH2	1
F10	0.736143225571946
F11	1
F12	1
F13A1	0.837641051656867
F13B	1
F2	0.139004990049005
F5	0.00151992400379981
F7	1
F8	1
F9	0.00151992400379981
FA2H	0.590205489725514
FAAH	1
FABP7	1
FADD	0.982011949463577
FAH	0.0253662992526049
FAM111A	1
FAM111B	1
FAM126A	1
FAM20A	1
FAM20C	0.415594208579969
FAN1	0.174434231308569
FANCA	1
FANCC	0.667952316669881
FANCD2	1
FANCE	1
FANCI	1
FAR1	1
FARS2	1
FAS	0.00151992400379981
FASLG	1
FASN	1
FAT4	0.209484128968155
FBLN1	1
FBLN2	0.48130926786994
FBLN5	1
FBN1	1
FBN2	1
FBP1	1
FBXL4	1
FBXO7	1
FCGR3A	1
FCGR3B	1
FCN1	0.982011949463577
FECH	0.046471239656408
FERMT1	1
FERMT3	0.601686204349576
FEZF1	1
FGA	1
FGB	1
FGD1	0.0145512104239749
FGD4	1
FGF10	0.687258970384814
FGF14	1
FGF17	1
FGF23	0.445488324662108
FGF3	0.687258970384814
FGF5	1
FGF8	1
FGF9	1
FGFR1	1
FGFR2	1
FGFR3	1
FGFR4	1
FGG	0.00151992400379981
FH	0.00151992400379981
FHL1	0.447386326335857
FHL2	1
FHOD3	1
FIG4	1
FKBP10	0.180009666183358
FKBP6	1
FKRP	0.983103527750442
FKTN	1
FLCN	0.263232905770442
FLI1	1
FLNA	0.778544144893069
FLNB	0.00151992400379981
FLNC	1
FLRT3	1
FLT3	0.15163829622139
FLT4	1
FLVCR1	1
FLVCR2	1
FMO3	1
FMR1	0.811860744258478
FN1	0.590205489725514
FN3K	1
FOLR1	1
FOXA2	1
FOXC1	0.00151992400379981
FOXC2	0.0820413524778306
FOXD4	1
FOXE1	0.00939140034868175
FOXE3	0.41279347797316
FOXF1	1
FOXG1	1
FOXH1	1
FOXI1	0.162689125817682
FOXL2	1
FOXN1	1
FOXP1	1
FOXP2	1
FOXP3	1
FOXRED1	1
FPGT-TNNI3K	1
FRAS1	1
FREM1	1
FREM2	1
FRMD7	1
FRMPD4	1
FRZB	1
FSHB	1
FSHR	1
FTCD	0.970730489692744
FTL	1
FTO	1
FTSJ1	1
FUCA1	1
FUS	1
FUT1	0.648114159177537
FUT2	1
FUT6	1
FUT7	1
FXN	0.00151992400379981
FXYD2	1
FYCO1	0.687258970384814
FZD4	1
FZD6	0.260641205227874
G6PC	0.221431611346262
G6PC3	1
G6PD	0.218845307734613
GAA	0.00151992400379981
GABRA1	1
GABRA6	1
GABRB3	1
GABRG2	0.795593197439365
GAD1	1
GAL3ST2	1
GAL3ST4	0.484838869167653
GALC	1
GALE	1
GALK1	1
GALNS	0.0286934371230156
GALNT12	0.160880537288015
GALNT2	0.935703214839258
GALNT3	1
GALT	0.00151992400379981
GAMT	0.302919245572113
GAN	1
GARS	1
GAS1	1
GATA1	1
GATA2	1
GATA3	1
GATA4	0.887907843413799
GATA5	1
GATA6	0.0588266882952149
GATM	1
GBA	0.00151992400379981
GBA2	0.382297075622409
GBE1	1
GCDH	0.00151992400379981
GCGR	1
GCH1	1
GCK	0.00151992400379981
GCKR	1
GCLC	1
GCM2	0.995285013125998
GCNT2	1
GDAP1	0.0936105737086027
GDF1	0.687258970384814
GDF2	1
GDF3	1
GDF5	0.066808599868514
GDF6	1
GDF9	1
GDI1	1
GDNF	1
GFAP	1
GFER	1
GFI1	0.865363609398622
GFM1	1
GFPT1	1
GGCX	0.944843264988896
GH1	1
GHR	1
GHRHR	0.83367939099509
GIF	1
GIGYF2	1
GIPC3	1
GJA1	1
GJA3	0.00151992400379981
GJA5	0.330040640825102
GJA8	1
GJB1	0.00151992400379981
GJB2	1
GJB3	1
GJB4	1
GJB6	1
GJC2	0.514557605453061
GJC3	1
GK	0.996344894293747
GLA	0.00151992400379981
GLB1	0.114578886440293
GLDC	1
GLE1	0.585154775874652
GLI2	1
GLI3	1
GLIS3	1
GLP1R	1
GLRA1	1
GLRB	0.849866141790404
GLRX5	1
GLUD1	0.00151992400379981
GLUD2	1
GLUL	1
GLYCTK	1
GM2A	1
GMPPA	0.687309634518274
GMPPB	1
GNA11	1
GNAI2	1
GNAI3	1
GNAL	0.132174929715053
GNAO1	1
GNAQ	1
GNAS	0.00151992400379981
GNAT1	1
GNB1L	1
GNB4	1
GNE	0.534660468711922
GNMT	1
GNPAT	1
GNPTAB	1
GNPTG	1
GNS	1
GORAB	1
GOSR2	1
GP1BA	1
GP1BB	1
GP6	0.604809516116486
GP9	0.271986400679966
GPAM	1
GPATCH8	1
GPC3	1
GPD1	0.81202221370413
GPD1L	1
GPD2	1
GPHN	1
GPI	0.682389584224492
GPIHBP1	0.0903249991685438
GPR143	1
GPR179	0.0686573514461532
GPR56	1
GPR98	1
GPT2	1
GRB10	1
GRHL2	1
GRHL3	1
GRHPR	1
GRIA3	1
GRIN1	1
GRIN2A	1
GRIN2B	1
GRIP1	1
GRM1	1
GRM6	1
GRN	1
GRXCR1	1
GSN	1
GSR	1
GSS	1
GTF2H5	1
GTPBP3	1
GUCA1A	1
GUCA1B	1
GUCY1A3	1
GUCY2C	1
GUCY2D	1
GUSB	0.110935916618803
GYG1	1
GYG2	1
GYPA	1
GYPC	1
GYS2	1
H6PD	1
HADH	1
HADHA	0.826976832976533
HADHB	0.260641205227874
HAL	0.982011949463577
HAMP	0.781167201420837
HAND1	1
HARS	1
HARS2	1
HAS2	1
HBA1	1
HBA2	1
HBB	1
HBD	0.736143225571946
HBG1	1
HBG2	0.982011949463577
HCCS	1
HCFC1	1
HCN1	1
HCN2	1
HCN4	0.0437553879881763
HCRT	1
HCRTR2	1
HDAC4	1
HDAC8	1
HEPACAM	0.082323485635673
HERC2	1
HES7	0.646580338929311
HESX1	1
HEXA	0.00386766375966916
HEXB	0.252373468283108
HFE	1
HFE2	0.163055792788592
HFM1	1
HGD	0.783814738384807
HGF	1
HGSNAT	1
HHAT	1
HIBCH	1
HINT1	0.820287493749389
HIST3H3	1
HK1	0.920576075057765
HK2	1
HLCS	1
HMBS	0.00151992400379981
HMCN1	1
HMGCL	0.078881241123129
HMGCS2	0.736143225571946
HNF1A	1
HNF1B	1
HNF4A	0.00506641334599937
HNRNPA1	0.259577904295668
HNRNPA2B1	1
HNRNPDL	1
HOGA1	1
HOMEZ	1
HOXA10	1
HOXA13	0.887907843413799
HOXA2	1
HOXA4	1
HOXB1	1
HOXB13	0.989073064506581
HOXB6	1
HOXD10	1
HOXD13	1
HOXD4	1
HP	1
HPCA	1
HPD	0.952696539308758
HPGD	1
HPRT1	0.00280374330798023
HPS3	1
HPSE2	1
HR	0.585154775874652
HRAS	0.63402330865775
HRG	1
HS6ST1	0.498346764077725
HSD11B1	1
HSD11B2	0.0162849000407123
HSD17B10	1
HSD17B3	0.116091795410229
HSD17B4	1
HSD3B2	0.83367939099509
HSD3B7	1
HSF2	1
HSF4	1
HSPB1	0.162689125817682
HSPB3	1
HSPB6	1
HSPB8	1
HSPD1	1
HSPG2	1
HTRA1	0.0292441074148824
HTRA2	1
HUWE1	1
HYAL1	1
HYLS1	1
IAPP	1
IARS2	1
IBA57	0.969962598969673
ICK	1
IDH1	1
IDH2	1
IDH3B	1
IDS	1
IDUA	1
IER3IP1	1
IFIH1	1
IFITM5	1
IFNGR1	1
IFNGR2	1
IFT122	1
IFT140	1
IFT172	1
IFT27	1
IFT80	0.242899808362352
IGF1	1
IGF1R	1
IGF2R	1
IGFALS	1
IGHMBP2	0.645324656844081
IGLL1	1
IGSF1	1
IHH	1
IKBKAP	1
IKBKG	1
IL10	1
IL10RA	1
IL10RB	1
IL11RA	0.783814738384807
IL12RB1	1
IL12RB2	0.85051358543184
IL17F	1
IL17RD	1
IL1RAPL1	1
IL21	1
IL21R	0.0920582791821108
IL2RA	1
IL2RG	1
IL31RA	1
IL36RN	1
IL7R	0.092112635747523
ILK	1
IMPAD1	1
IMPDH1	0.403067998258855
IMPG1	0.736143225571946
IMPG2	1
INF2	0.00386766375966916
ING1	1
INHA	1
INHBA	1
INO80	1
INO80D	1
INPP5E	0.0645776756388311
INPPL1	1
INS	1
INS-IGF2	1
INSL3	1
INSR	0.60533896382104
INVS	1
IQCB1	1
IQSEC2	1
IRAK4	1
IRF1	1
IRF6	1
IRF7	1
IRF8	1
IRS1	0.682389584224492
IRX5	1
ISCA2	1
ISCU	1
ISL1	1
ITGA2	1
ITGA2B	0.687309634518274
ITGA3	1
ITGA4	1
ITGA6	1
ITGA7	1
ITGA8	1
ITGA9	1
ITGB2	0.0478650100644139
ITGB3	0.0515131000206746
ITGB4	0.00280374330798023
ITGB6	0.456752672570453
ITK	0.687258970384814
ITM2B	1
ITPA	1
ITPR1	1
ITPR2	1
IVD	0.0459052191899076
IYD	0.63402330865775
JAG1	1
JAGN1	1
JAK2	0.0903249991685438
JAK3	1
JAM3	0.962373282609755
JPH1	1
JPH2	1
JUP	1
KAL1	1
KANK2	0.739601456409264
KARS	1
KATNB1	0.219494907607561
KBTBD13	0.832418208149422
KCNA1	0.0766027426328214
KCNA2	1
KCNA5	0.783814738384807
KCNB1	1
KCNB2	1
KCNC1	1
KCNC3	0.355023996372997
KCND2	1
KCND3	1
KCNE1	1
KCNE2	0.982011949463577
KCNE3	1
KCNH1	1
KCNH2	1
KCNH7	1
KCNJ1	0.00151992400379981
KCNJ10	0.935703214839258
KCNJ11	0.0286934371230156
KCNJ13	1
KCNJ16	1
KCNJ2	0.00151992400379981
KCNJ5	0.724394756693142
KCNJ6	1
KCNJ8	1
KCNK17	1
KCNK3	1
KCNK9	1
KCNMA1	1
KCNQ1	0.849889077173401
KCNQ2	0.736143225571946
KCNQ3	1
KCNQ4	1
KCNT1	0.849866141790404
KCNV2	1
KCTD1	1
KDELC2	1
KDM5A	1
KDM5C	1
KDM6B	1
KDR	0.936285122916629
KEL	1
KERA	0.470661794224059
KHK	1
KIAA0196	1
KIAA1033	0.709910671417025
KIAA1199	1
KIF11	0.204556438844724
KIF1A	0.00386766375966916
KIF1B	1
KIF1C	0.102029609263338
KIF21A	1
KIF22	0.252478705544492
KIF23	1
KIF2A	1
KIF5A	1
KIF7	1
KIRREL3	1
KISS1	1
KISS1R	1
KIT	0.00151992400379981
KITLG	1
KL	1
KLF1	1
KLF10	1
KLF11	1
KLF6	1
KLHL10	1
KLHL3	1
KLHL40	1
KLHL41	1
KLHL7	0.221431611346262
KLHL9	1
KLK1	1
KLKB1	0.692786086084297
KMT2A	1
KMT2D	1
KPNA7	1
KRAS	0.188565571721414
KRIT1	1
KRT1	1
KRT16	1
KRT5	0.74098148751099
KRT71	1
KRT8	1
KSR2	1
KYNU	1
L1CAM	1
L2HGDH	0.110661680030753
LACC1	1
LAMA2	0.0960604689430801
LAMA3	0.83768149620688
LAMA4	1
LAMA5	1
LAMB2	0.101074946252687
LAMB3	1
LAMC1	1
LAMC3	0.143861924550831
LAMP2	1
LARGE	1
LARS	1
LARS2	1
LAS1L	1
LBR	0.85261447272464
LCAT	1
LCK	1
LCT	1
LDB3	1
LDHA	1
LDHB	1
LDLR	1
LDLRAP1	1
LEF1	1
LEFTY2	1
LEP	1
LEPR	1
LEPRE1	1
LEPREL1	1
LFNG	1
LGI1	1
LHB	1
LHFPL5	1
LHX3	1
LHX4	1
LIAS	1
LIFR	1
LIG1	1
LIG4	0.00151992400379981
LIM2	1
LIPA	0.946844012638078
LIPC	1
LIPG	1
LIPH	1
LIPI	1
LIPT1	1
LITAF	1
LMAN1	1
LMNA	0.236631750502027
LMNB2	1
LMOD3	1
LMX1B	1
LONP1	1
LOXHD1	1
LPA	1
LPAR6	1
LPIN1	0.200286759855556
LPIN2	1
LPIN3	1
LPL	0.684077355765239
LRAT	1
LRBA	1
LRIG2	1
LRIT3	0.985951189651236
LRP2	0.976480718609311
LRP4	0.425119209155821
LRP5	0.687258970384814
LRP6	0.976480718609311
LRPPRC	1
LRRC6	0.267126643667817
LRRK2	1
LRRTM4	1
LRTOMT	0.656578491830126
LTBP2	0.832418208149422
LTC4S	1
LY96	1
LYRM4	0.68170569166709
LYRM7	1
LYST	1
LYZ	0.877037791946019
LZTR1	1
MAB21L2	1
MACF1	1
MAF	0.00151992400379981
MAFB	0.00151992400379981
MAG	1
MAGT1	1
MAK	0.0694196059427798
MALT1	1
MAN1B1	0.280938127006693
MAN2B1	1
MANBA	1
MAP2K1	1
MAP2K2	1
MAP3K1	1
MAP3K6	1
MAP4	1
MAPK8IP1	1
MAPKAP1	1
MAPT	0.00151992400379981
MARS	0.259577904295668
MARVELD2	0.741621914042061
MASP1	0.278949540261407
MASP2	1
MASTL	1
MAT1A	0.125779648517574
MAT2A	1
MATN3	1
MATN4	1
MATR3	0.796141290496451
MAX	1
MBD1	1
MBTPS2	1
MC2R	0.792496780690919
MC4R	1
MCC	0.521014649486344
MCCC1	0.68170569166709
MCCC2	1
MCEE	1
MCFD2	1
MCHR1	1
MCIDAS	1
MCM8	1
MCPH1	0.0104801211552326
MCTP2	0.158479880884005
MECP2	1
MED12	1
MED13L	1
MED17	1
MED20	1
MED23	1
MED25	1
MEF2A	1
MEF2C	1
MEFV	1
MEGF10	1
MEGF8	1
MEN1	1
MERTK	0.3416819258047
MESP2	1
MET	0.00151992400379981
MFAP5	1
MFN2	0.0279159375364565
MFRP	1
MFSD6L	0.522399207550539
MFSD8	0.7614066581016
MGAT2	0.783814738384807
MGLL	0.829995763676154
MGST2	1
MGST3	1
MIB1	1
MID1	0.076282978303915
MID2	1
MINPP1	1
MIP	1
MITF	1
MKKS	0.795593197439365
MKRN3	1
MKS1	1
MLH1	0.020481245441274
MLH3	1
MLPH	1
MLYCD	1
MMAA	0.561389171920714
MMAB	0.15163829622139
MMACHC	0.119181342520176
MMADHC	1
MMP13	1
MMP14	1
MMP2	1
MMP20	1
MNX1	1
MOCOS	1
MOCS1	0.303565924066001
MOG	1
MOGS	1
MPC1	1
MPDU1	0.481093434117532
MPDZ	1
MPI	1
MPL	1
MPO	1
MPV17	1
MPZ	0.00151992400379981
MRAP	1
MRAP2	1
MRE11A	0.0372055016881058
MRI1	1
MRPL12	1
MRPL3	1
MRPL44	1
MRPS22	1
MRRF	1
MSH2	0.0245565952994867
MSH6	0.811860744258478
MSMO1	1
MSR1	1
MSRB3	1
MSTN	1
MSX1	1
MSX2	0.167807825824925
MTFMT	1
MTHFD1	1
MTHFR	0.798201542267819
MTM1	0.00151992400379981
MTMR14	1
MTMR2	0.725338691329207
MTNR1B	1
MTO1	1
MTOR	0.725338691329207
MTPAP	1
MTR	0.753252867051672
MTRR	1
MTSS1L	1
MURC	1
MUSK	1
MUT	0.0230627357521013
MUTYH	0.00151992400379981
MVK	0.139561795144444
MXI1	1
MYBPC1	1
MYBPC3	1
MYC	1
MYCN	1
MYD88	0.906315646784506
MYF6	1
MYH11	1
MYH14	1
MYH2	1
MYH3	0.00151992400379981
MYH6	0.964514417227042
MYH7	1
MYH7B	1
MYH8	1
MYH9	1
MYL2	1
MYL3	1
MYLK	1
MYLK2	1
MYO15A	0.00280374330798023
MYO1A	1
MYO1E	1
MYO3A	0.442182047941483
MYO5B	0.00151992400379981
MYO6	1
MYO7A	0.00151992400379981
MYOC	1
MYOCD	1
MYOM1	1
MYOT	1
MYOZ2	1
MYPN	1
NAA10	1
NAGA	1
NAGLU	0.0261651346962853
NAGPA	1
NAGS	0.330040640825102
NANOS1	0.736143225571946
NANOS3	1
NARS2	1
NAT1	1
NBAS	1
NBEAL2	1
NBN	0.970730489692744
NCF1	1
NCF2	1
NCF4	1
NCOA6	1
NCSTN	1
NDP	0.072196390180491
NDRG4	1
NDST1	1
NDUFA10	1
NDUFA13	1
NDUFA4	1
NDUFA6	1
NDUFA8	1
NDUFAF1	1
NDUFAF3	0.687258970384814
NDUFAF4	1
NDUFAF5	1
NDUFAF6	1
NDUFAF7	1
NDUFB1	1
NDUFB3	1
NDUFB9	1
NDUFS1	1
NDUFS2	1
NDUFS3	0.795593197439365
NDUFS4	1
NDUFS5	1
NDUFS6	1
NDUFS7	1
NDUFS8	0.772306868016346
NDUFV1	0.226025172905488
NEB	0.499159148002865
NEBL	1
NEDD4L	1
NEK1	0.278949540261407
NEK8	1
NEU1	0.0195961630489904
NEUROD1	1
NEUROG3	1
NEXN	0.58905004540568
NF1	1
NF2	1
NFASC	1
NFATC1	1
NFIX	1
NFKB2	1
NFKBIA	0.744124344671296
NFS1	1
NFU1	0.267126643667817
NGF	1
NHEJ1	1
NHP2	1
NIPA1	1
NIPA2	1
NIPAL4	0.623799640057523
NIPBL	1
NIPSNAP1	1
NIPSNAP3A	0.680670265552143
NKX2-1	0.709910671417025
NKX2-5	1
NKX3-2	1
NLGN2	1
NLGN3	1
NLGN4X	1
NLRC4	0.434853431342354
NLRP1	0.952026015172858
NLRP12	1
NLRP14	1
NLRP3	0.0475931510687035
NLRP7	0.0195961630489904
NME1	1
NMNAT1	1
NNT	1
NOD2	1
NODAL	0.583359017703123
NOG	1
NOL3	1
NOP10	1
NOTCH1	1
NOTCH2	1
NOTCH3	1
NPC1	1
NPC1L1	1
NPC2	1
NPEPPS	1
NPHP1	1
NPHP3	1
NPHS1	0.204556438844724
NPHS2	1
NPL	1
NPPA	1
NPR2	0.500922090459354
NR0B1	0.00151992400379981
NR0B2	1
NR1I2	1
NR1I3	1
NR2F1	1
NR2F2	1
NR3C1	0.00151992400379981
NR3C2	1
NR4A2	0.674284484650064
NR5A1	1
NRAS	0.687258970384814
NRG1	0.689932227825351
NRL	0.0061706316393582
NRTN	1
NRXN1	0.0475931510687035
NSD1	1
NSDHL	1
NT5C3A	0.314288701149358
NT5E	1
NTF4	1
NTRK1	1
NTRK2	1
NTRK3	0.776623629386354
NUB1	1
NUBPL	1
NUDC	1
NUP155	1
NUP62	1
NUS1	1
NXF5	1
NXNL1	1
NXPH3	1
NYX	0.136821623338309
OAT	0.262347446007981
OBSCN	1
OBSL1	1
OCA2	0.00151992400379981
OCLN	1
OCRL	0.0115514224288786
OGG1	1
OLFM2	1
OMG	1
OPA1	0.685931459346887
OPA3	1
OPCML	1
OPHN1	1
OPTC	1
OPTN	1
OR2J3	1
ORAI1	1
ORC1	0.0440959987928747
ORC4	1
ORC6	1
OSMR	0.00151992400379981
OTC	1
OTOA	0.891460009209782
OTOF	1
OTOG	1
OTUD4	1
OTX2	0.567655737384805
OXCT1	0.687258970384814
P2RX2	1
PABPN1	1
PACS1	1
PAFAH1B1	0.72196390180491
PAH	0.00151992400379981
PAK3	1
PANK2	0.00151992400379981
PAPSS2	1
PARK2	1
PARK7	1
PARL	1
PARN	1
PARP1	1
PARS2	1
PASK	1
PAX1	0.687258970384814
PAX2	1
PAX3	0.345829622099142
PAX4	1
PAX5	1
PAX6	1
PAX8	0.00151992400379981
PAX9	0.00386766375966916
PC	0.0512870531336821
PCBD1	0.946761447457343
PCCA	0.0245565952994867
PCCB	0.0820413524778306
PCDH15	1
PCDH19	1
PCNA	1
PCNT	1
PCSK1	0.368618107556161
PCSK7	1
PCSK9	1
PCYT1A	1
PDE11A	1
PDE4D	1
PDE6A	1
PDE6B	1
PDE6C	1
PDE8B	0.936759959387651
PDGFB	0.811860744258478
PDGFRA	0.00280374330798023
PDGFRB	0.687309634518274
PDGFRL	1
PDHA1	1
PDHB	0.637523679371587
PDHX	1
PDK3	1
PDPR	1
PDSS1	1
PDSS2	1
PDX1	1
PDYN	1
PDZD2	1
PECR	1
PEPD	0.320175295583047
PER2	1
PEX1	0.575420590672594
PEX10	1
PEX12	0.815733769524541
PEX13	0.0602877072641213
PEX16	1
PEX2	1
PEX26	1
PEX5	0.159433694981918
PEX6	1
PEX7	0.645176989705428
PFKM	1
PFN1	1
PGAM1	1
PGAM2	1
PGAP2	1
PGAP3	1
PGK1	1
PGM1	1
PGM3	1
PGR	0.725338691329207
PGRMC1	1
PHB	1
PHC1	1
PHEX	1
PHF6	1
PHF8	1
PHGDH	1
PHKA1	1
PHKA2	1
PHKB	1
PHKG2	0.256744511477596
PHOX2B	0.0931765377543089
PHYH	1
PHYKPL	1
PICK1	1
PIEZO1	0.684077355765239
PIF1	0.832418208149422
PIGA	1
PIGL	1
PIGN	1
PIGO	1
PIGT	1
PIGV	1
PIGW	1
PIK3CA	1
PIK3CD	0.687309634518274
PIK3R1	1
PIK3R2	0.447386326335857
PIK3R5	1
PIKFYVE	1
PIN1	1
PINK1	1
PIP5K1C	1
PITPNM3	1
PITX1	1
PITX2	1
PITX3	0.760545652717364
PKD1	0.00151992400379981
PKD2	1
PKHD1	1
PKLR	1
PKP2	0.687309634518274
PLA2G4A	1
PLA2G5	1
PLA2G6	0.00386766375966916
PLA2G7	1
PLB1	1
PLCB4	1
PLCD1	1
PLCE1	1
PLCG2	1
PLCZ1	0.85261447272464
PLD3	1
PLEC	1
PLEKHG5	0.15163829622139
PLEKHM1	1
PLG	0.278949540261407
PLN	0.642087044583941
PLOD1	0.136821623338309
PLOD2	0.0136434123175731
PLOD3	1
PLP1	1
PLS3	0.781433003232834
PLXND1	1
PMM2	0.167397731808325
PMP22	1
PMS1	1
[truncated: 889 more rows]
