# Supplementary material for: The intolerance to functional genetic variation of protein domains predicts the localization of pathogenic mutations within genes
Source: Genome Biol. 2016 Jan 18;17:9. doi: 10.1186/s13059-016-0869-4 (PMC4717634; doi:10.1186/s13059-016-0869-4)
Supplement: Additional file 4: — A text file of the FDR adjusted P values per-gene for the exon subRVIS gene-specific tests across the subset of genes for which we have at least two regions and at least one reported pathogenic variant. (TXT 35 kb) [file 13059_2016_869_MOESM4_ESM.txt]

score_fdr_pval
A2M	1
AAAS	1
AARS	0.977726409343133
AARS2	1
AASS	1
ABAT	1
ABCA1	0.351261008378153
ABCA12	0.754147882125544
ABCA13	0.884340759487847
ABCA3	1
ABCA4	1
ABCB1	1
ABCB11	1
ABCB4	1
ABCB6	1
ABCB7	1
ABCC2	1
ABCC6	0.200364267500911
ABCC8	1
ABCC9	1
ABCD1	0.00529064455868116
ABCD3	1
ABCD4	0.936965023257217
ABCG1	0.897571435627614
ABCG5	0.990210772237738
ABCG8	0.389712657224282
ABHD12	0.925079274950216
ABHD5	1
ABL1	1
ACAD8	1
ACAD9	0.907891647877343
ACADM	1
ACADS	0.4094397050059
ACADSB	1
ACADVL	0.00529064455868116
ACAN	0.773595466568135
ACAT1	0.141422998780131
ACBD5	1
ACD	1
ACE	1
ACO2	1
ACOX1	1
ACP5	1
ACSF3	1
ACTA1	0.382737619875763
ACTA2	0.993835646563537
ACTB	1
ACTC1	0.655916380005176
ACTG1	1
ACTG2	1
ACTN1	1
ACTN2	1
ACTN4	1
ACVR1	1
ACVR2B	1
ACVRL1	0.923517653904539
ACY1	1
ADA	1
ADAM10	0.068983619784528
ADAMTS10	1
ADAMTS13	1
ADAMTS18	1
ADAMTSL2	0.0297243202356011
ADAMTSL4	0.171606804275171
ADAR	1
ADCK3	1
ADCK4	1
ADCY5	1
ADCY6	1
ADD3	1
ADIPOQ	1
ADK	1
ADSL	1
AFF2	0.672001647959378
AFF4	1
AFG3L2	1
AGA	1
AGBL1	1
AGGF1	1
AGL	1
AGPAT2	1
AGPS	0.655730444675538
AGRN	1
AGT	1
AGXT	1
AGXT2	1
AHCY	1
AHI1	0.126786517816966
AHSP	1
AICDA	0.838098720063997
AIFM1	1
AIP	1
AIPL1	0.993835646563537
AIRE	0.672001647959378
AK1	1
AK2	0.981695025196384
AKAP9	0.915760733702445
AKR1C2	1
AKR1D1	1
AKT1	1
AKT2	1
AKT3	0.773595466568135
ALAD	0.353043959176449
ALAS2	1
ALB	1
ALDH18A1	0.733136508312199
ALDH1A2	1
ALDH1A3	1
ALDH3A2	0.773595466568135
ALDH4A1	0.857821202899586
ALDH5A1	1
ALDH6A1	1
ALDH7A1	1
ALDOA	1
ALDOB	1
ALG1	1
ALG10B	0.907891647877343
ALG11	1
ALG12	1
ALG13	1
ALG14	1
ALG2	1
ALG3	1
ALG6	0.994321231569344
ALG8	1
ALG9	1
ALK	1
ALOX12B	1
ALOXE3	1
ALPL	0.44272249906818
ALS2	1
ALX3	0.18860168102706
ALX4	0.591150253212891
AMACR	0.733136508312199
AMELX	1
AMH	1
AMHR2	1
AMN	1
AMPD1	1
AMPD2	1
AMPD3	1
AMT	1
ANGPTL3	1
ANGPTL4	0.456400416493698
ANGPTL5	1
ANK1	1
ANK2	1
ANK3	1
ANKH	1
ANKRD1	1
ANKRD11	1
ANKRD26	0.706627631581384
ANKRD6	1
ANKS1A	1
ANKS6	0.55377853944673
ANLN	0.77054945535985
ANO10	1
ANO3	1
ANO5	0.878472664044523
ANTXR1	1
ANTXR2	1
AP1S3	1
AP2S1	0.573139074675659
AP3B1	1
AP4M1	1
AP5Z1	1
APAF1	1
APC	0.735730258941598
APCDD1	1
APEX1	0.120189642691778
APOA1	1
APOA4	1
APOA5	0.915760733702445
APOB	0.890976093397165
APOC2	1
APOC3	1
APOE	1
APOPT1	1
APP	0.0531608034982866
APRT	0.66371278210283
APTX	1
AQP1	1
AQP2	1
AQP4	1
AQP5	1
AR	1
ARFGEF2	1
ARG1	1
ARHGAP24	1
ARHGAP26	1
ARHGDIA	1
ARHGEF10	1
ARHGEF15	1
ARHGEF9	1
ARL13B	1
ARL14EP	1
ARL2BP	1
ARL6	1
ARMC4	1
ARMC5	0.628459701275291
ARSA	0.0816178703259959
ARSB	1
ARSE	1
ARV1	0.97641358037639
ARX	1
ASAH1	1
ASB10	1
ASCC3	1
ASL	1
ASNS	0.63088655912032
ASPA	1
ASPH	1
ASPM	0.903185782414915
ASS1	0.207492466285777
ATCAY	1
ATF3	1
ATIC	1
ATL1	0.232632753389068
ATL3	1
ATM	1
ATP13A2	1
ATP13A4	1
ATP1A1	1
ATP1A2	0.733136508312199
ATP1A3	1
ATP2A1	1
ATP2A2	1
ATP2A3	1
ATP2B2	1
ATP2B3	1
ATP2B4	1
ATP2C1	1
ATP5A1	1
ATP5J2-PTCD1	1
ATP6V0A2	1
ATP6V0A4	1
ATP6V1B1	0.463532608493542
ATP7A	1
ATP7B	1
ATP8A2	1
ATP8B1	1
ATPAF2	0.768628955161313
ATR	1
ATRX	1
ATXN2	1
AUH	1
AURKC	1
AVP	1
AVPR2	1
AXIN1	0.923517653904539
AXIN2	1
AXL	1
B2M	1
B3GALNT2	1
B3GALTL	1
B3GAT3	1
B3GNT1	1
B4GALNT1	1
B4GALT7	0.733136508312199
B9D1	1
B9D2	1
BAAT	1
BAG3	1
BANF1	1
BAP1	1
BARD1	0.796396102524971
BAX	1
BBS1	1
BBS10	1
BBS2	1
BBS4	1
BBS5	1
BBS7	0.193409491202087
BBS9	0.456400416493698
BCHE	0.618234854023065
BCKDHA	0.939473053971611
BCKDHB	0.00290985450727464
BCKDK	1
BCL10	1
BCL9	1
BCL9L	1
BCMO1	1
BCOR	1
BCS1L	1
BDNF	1
BEST1	0.00290985450727464
BFSP2	1
BHLHE41	1
BICD2	1
BIN1	1
BLM	1
BLVRA	1
BMP1	1
BMP15	1
BMP4	1
BMP7	0.479952098012629
BMPER	1
BMPR1A	1
BMPR1B	1
BMPR2	1
BMS1	1
BOLA3	1
BPGM	1
BRAF	1
BRAT1	1
BRCA1	1
BRCA2	0.00290985450727464
BRF1	1
BRIP1	1
BRWD3	0.780663997103175
BSCL2	1
BSG	1
BSND	1
BTD	0.878472664044523
BTK	0.00290985450727464
BUB1	1
BUB1B	1
BUB3	1
C10orf2	1
C11orf83	1
C12orf57	1
C15orf41	1
C19orf12	0.932457578801732
C1QA	1
C1QB	1
C1QC	1
C1QTNF5	1
C1S	1
C2	1
C2CD3	1
C2orf71	1
C3	1
C4B	1
C4orf26	1
C5	1
C5orf42	1
C6	1
C7	1
C7orf10	1
C8A	1
C8orf37	1
C9	0.748110044608634
CA1	1
CA2	1
CA4	1
CA5A	1
CA8	1
CABIN1	1
CABP4	1
CACNA1A	0.0682399508343167
CACNA1B	1
CACNA1C	1
CACNA1D	1
CACNA1F	1
CACNA1G	1
CACNA1H	0.00739793518798636
CACNA1S	0.0221001608147441
CACNA2D1	0.982976926772957
CACNA2D2	0.76478567375979
CACNB2	1
CACNB4	0.838098720063997
CACNG2	1
CADM1	0.93943844474443
CADPS2	1
CALHM1	1
CALM1	1
CALM2	1
CALM3	1
CALR	1
CALR3	0.699977595578659
CANT1	1
CAPN12	1
CAPN3	1
CAPN5	0.748110044608634
CARD11	0.885879136364774
CARD14	1
CARD9	0.801457070003643
CARS2	1
CARTPT	1
CASC5	1
CASK	1
CASP10	1
CASP8	1
CASQ1	1
CASQ2	1
CASR	1
CAT	0.332753697243367
CAV3	1
CBL	1
CBLB	1
CBS	1
CBX2	1
CC2D2A	0.0227880172256447
CCBE1	1
CCDC103	1
CCDC22	1
CCDC41	1
CCDC50	0.754147882125544
CCDC88C	0.748110044608634
CCM2	0.97641358037639
CCND2	0.00290985450727464
CCNO	1
CCT5	1
CCT7	0.88393693522871
CD19	0.801457070003643
CD247	1
CD27	1
CD2AP	1
CD36	1
CD4	1
CD40	0.637100623601299
CD40LG	1
CD46	0.0969951502424879
CD59	1
CD79B	1
CD8A	1
CD96	1
CDAN1	1
CDC5L	0.97641358037639
CDC6	1
CDC73	1
CDH1	1
CDH15	1
CDH23	1
CDH3	1
CDHR1	1
CDK4	1
CDK6	0.772775979845076
CDKL5	1
CDKN1A	1
CDKN1B	1
CDKN1C	1
CDKN2A	1
CDKN2B	1
CDKN2C	1
CDON	1
CDSN	1
CDT1	1
CDX1	0.361385156548624
CEACAM16	1
CECR1	1
CELSR1	1
CENPE	0.783670072029598
CENPJ	1
CEP120	1
CEP152	1
CEP164	1
CEP290	1
CEP41	1
CERKL	1
CERS1	0.841060813738402
CERS3	1
CES1	1
CETP	1
CFB	1
CFC1	1
CFD	1
CFH	1
CFHR5	1
CFI	1
CFL2	1
CFP	0.657484788804038
CFTR	1
CHAF1B	0.733136508312199
CHAT	1
CHCHD10	1
CHD1L	0.987433186480211
CHD7	1
CHEK2	1
CHIT1	1
CHKB	0.521657553485962
CHM	1
CHMP2B	0.968184384303052
CHMP4B	0.993835646563537
CHN1	1
CHRDL1	0.190463204112522
CHRNA1	0.0227880172256447
CHRNA2	1
CHRNA4	0.801457070003643
CHRNB1	0.372329110817186
CHRNB2	1
CHRND	1
CHRNE	1
CHRNG	1
CHST3	1
CHST8	1
CHSY1	1
CIB2	0.878472664044523
CIC	1
CIITA	1
CIRH1A	1
CISD2	1
CIZ1	1
CKM	1
CLCF1	1
CLCN1	1
CLCN2	1
CLCN4	1
CLCN5	1
CLCN7	1
CLCNKA	1
CLCNKB	0.361385156548624
CLDN16	0.50362866472061
CLDN19	0.952388594562041
CLHC1	1
CLIC2	1
CLMP	1
CLN3	1
CLN5	0.0708810713310488
CLN6	1
CLN8	0.818136771732842
CLP1	1
CLPB	1
CLPP	0.565053142691703
CLRN1	1
CLTCL1	1
CLU	0.801457070003643
CNGA1	0.810875809592979
CNGA3	0.00290985450727464
CNGB1	1
CNGB3	1
CNNM2	1
CNNM4	1
CNTN3	1
CNTNAP2	1
CNTNAP3	1
CNTNAP5	1
CNTROB	1
COA5	1
COA6	0.802699408755798
COASY	1
COCH	0.105017305525701
COG4	0.56083513391898
COG5	1
COG6	0.68717333364101
COL10A1	1
COL11A1	1
COL11A2	1
COL12A1	1
COL14A1	1
COL17A1	1
COL18A1	1
COL1A1	1
COL1A2	0.817841513669379
COL25A1	0.497619087917199
COL27A1	0.430784982490006
COL2A1	1
COL3A1	1
COL4A1	0.773595466568135
COL4A2	1
COL4A3	1
COL4A4	1
COL4A5	1
COL5A1	1
COL5A2	0.885879136364774
COL6A1	1
COL6A2	1
COL6A3	1
COL7A1	1
COL8A2	1
COL9A1	1
COL9A3	1
COLEC11	1
COLQ	0.0239635077069676
COMP	0.240178467267113
COMT	1
COQ2	1
COQ4	1
COQ6	1
CORIN	1
CORO1A	1
COX10	0.907891647877343
COX15	1
COX20	1
COX4I2	1
COX6B1	0.939473053971611
CP	0.327005494385475
CPA1	0.932457578801732
CPA6	1
CPN1	1
CPOX	1
CPS1	0.885879136364774
CPT1A	1
CPT1C	1
CPT2	1
CR1	1
CR2	1
CRADD	1
CRB1	0.190463204112522
CRB2	0.068983619784528
CREB1	1
CREB3L3	1
CREBBP	1
CRELD1	1
CRELD2	1
CRLF1	0.504226697062093
CRTAP	1
CRX	1
CRYAA	1
CRYAB	1
CRYBA1	0.95683330587569
CRYBA2	1
CRYBA4	0.112328942376411
CRYBB1	0.733136508312199
CRYBB2	1
CRYBB3	1
CRYGC	1
CRYGD	0.241211623629345
CRYGS	0.517125829101803
CRYM	1
CSF1R	1
CSF2RB	1
CSF3R	1
CSNK1D	1
CSRP3	0.068983619784528
CST3	1
CSTB	1
CTC1	0.672001647959378
CTF1	1
CTH	1
CTHRC1	1
CTLA4	0.917949767251522
CTNNA3	1
CTNNB1	1
CTNS	0.00739793518798636
CTRC	1
CTSA	1
CTSC	0.211330215612124
CTSD	0.468545960457079
CTSF	1
CTSK	1
CUBN	0.817841513669379
CUL3	1
CUL4B	1
CUL7	1
CYB5R3	0.773595466568135
CYBA	1
CYBB	1
CYBRD1	1
CYC1	1
CYCS	1
CYLD	1
CYP11A1	1
CYP11B1	0.982976926772957
CYP11B2	1
CYP17A1	1
CYP19A1	0.517846329905727
CYP1B1	1
CYP21A2	1
CYP24A1	1
CYP26B1	0.67214608019599
CYP26C1	0.970533473326334
CYP27A1	1
CYP27B1	1
CYP2C9	1
CYP2D6	0.904349871792125
CYP2R1	1
CYP2U1	0.809662906685174
CYP4F22	1
CYP4V2	1
CYP51A1	1
CYP7B1	1
CYR61	1
D2HGDH	0.682493148069869
DACH1	1
DACT1	1
DAG1	1
DAO	1
DAPK3	1
DARS	0.817841513669379
DARS2	1
DAZL	1
DBH	0.878472664044523
DBT	0.733136508312199
DCAF8	1
DCC	1
DCDC2	1
DCHS1	1
DCLRE1C	1
DCN	1
DCTN1	0.0836296767838773
DCX	0.00290985450727464
DDB2	0.438359547539864
DDC	1
DDHD2	1
DDOST	1
DDR2	0.817841513669379
DDX11	1
DDX24	1
DDX58	0.903185782414915
DDX59	0.814650278722019
DEAF1	1
DEPDC5	1
DES	1
DFNB31	1
DFNB59	1
DGKE	0.993835646563537
DGUOK	0.801457070003643
DHCR24	1
DHCR7	0.923517653904539
DHDDS	1
DHFR	1
DHH	1
DHODH	1
DHTKD1	1
DHX38	1
DIABLO	1
DIAPH3	1
DICER1	1
DIS3L2	1
DISC1	1
DISP1	1
DKC1	0.748110044608634
DLAT	0.923517653904539
DLC1	1
DLD	1
DLG1	1
DLG4	1
DLGAP2	1
DLGAP3	1
DLL3	1
DLX3	1
DLX5	1
DMBX1	1
DMC1	1
DMD	1
DMGDH	1
DNAAF1	1
DNAAF3	0.925620620377432
DNAH1	1
DNAH11	1
DNAH5	1
DNAI1	0.563418137817941
DNAJB2	1
DNAJB6	1
DNAJC13	0.572523321885854
DNAJC5	1
DNAL1	1
DNASE1	1
DND1	1
DNM1	0.858333967723724
DNM1L	1
DNM2	1
DNMT1	0.783670072029598
DNMT3A	0.655730444675538
DNMT3B	1
DOCK8	1
DOK7	0.144489327257775
DPAGT1	0.791134700690708
DPH1	1
DPM1	1
DPM2	1
DPY19L2	0.748110044608634
DPYD	1
DPYS	1
DRD2	1
DROSHA	1
DSC2	0.817841513669379
DSE	1
DSG2	1
DSG4	0.819515263252655
DSP	1
DSPP	0.0216272970135277
DSTYK	0.814650278722019
DTNA	1
DUOX2	0.794373197191412
DUOXA2	1
DUSP6	1
DYM	1
DYNC1H1	0.955667970026156
DYNC2H1	1
DYRK1B	0.19847562535168
DYSF	1
EARS2	0.217033347227666
EBP	1
ECE1	1
ECEL1	0.275072183890805
ECHS1	1
ECI1	1
ECM1	1
ECSIT	1
EDA	0.00290985450727464
EDAR	0.191068759815021
EDARADD	0.773595466568135
EDN1	0.817841513669379
EDN3	1
EDNRA	1
EDNRB	1
EEF2	0.841060813738402
EFEMP1	1
EFEMP2	1
EFHC1	1
EFHC2	1
EFNB1	1
EFTUD2	0.907891647877343
EGF	1
EGFR	0.198007851086736
EGLN1	1
EGLN2	1
EGR2	0.761380231642013
EHHADH	0.773595466568135
EHMT1	1
EIF2AK3	1
EIF2AK4	1
EIF2B1	1
EIF2B2	1
EIF2B3	1
EIF2B4	0.704067811684793
EIF2B5	0.0216272970135277
EIF2S3	1
EIF4A3	1
EIF4G1	0.563355670600308
ELAC2	1
ELANE	1
ELK1	1
ELMOD3	1
ELN	1
ELOVL4	1
ELOVL5	0.646680130582706
ELP2	1
EMD	1
EML1	1
EMP2	1
ENAM	1
ENG	1
ENO3	1
ENPP1	1
ENTPD1	0.892384819302282
EOGT	1
EP300	1
EPAS1	0.00290985450727464
EPB41	1
EPB41L1	1
EPB41L4A	1
EPB42	1
EPCAM	1
EPG5	1
EPHA2	1
EPHA4	1
EPHB2	1
EPM2A	0.773595466568135
EPOR	1
EPS8L3	1
EPX	0.950805967266974
ERBB2	1
ERBB2IP	1
ERBB4	0.773595466568135
ERCC1	1
ERCC2	0.0250849526489193
ERCC3	1
ERCC4	0.993835646563537
ERCC5	0.990210772237738
ERCC6	1
ERCC8	1
ERF	1
ERLIN1	1
ERMAP	1
ERMARD	1
ESCO2	1
ESPN	0.0831387002078467
ESR1	0.535677761566467
ESRRA	1
ESRRB	0.991775411229438
ETFA	1
ETFB	1
ETFDH	0.279677725958262
ETHE1	0.101067465710684
ETV6	1
EVC	1
EVC2	1
EXO1	1
EXOSC3	0.963296264534599
EXOSC8	1
EXT1	1
EXT2	1
EYA1	1
EYA4	0.993835646563537
EYS	0.794373197191412
EZH2	1
F10	1
F11	1
F12	1
F13A1	0.819515263252655
F13B	1
F2	0.748110044608634
F5	0.00290985450727464
F7	1
F8	1
F9	0.00290985450727464
FA2H	0.56083513391898
FAAH	0.878472664044523
FABP7	1
FADD	1
FAH	1
FAM111A	1
FAM111B	1
FAM120AOS	1
FAM126A	1
FAM161A	1
FAM175A	1
FAM20A	0.73230186471674
FAM20C	0.163443126544971
FAN1	0.323079434263581
FANCA	0.708207236696989
FANCB	1
FANCC	1
FANCD2	1
FANCE	1
FANCG	1
FANCI	1
FAR1	1
FARS2	1
FAS	0.00290985450727464
FASLG	1
FASN	1
FAT4	1
FBLN1	1
FBLN2	0.5326164787167
FBLN5	1
FBN1	1
FBN2	1
FBP1	1
FBXL4	1
FBXO38	0.900126680412967
FBXO7	1
FCGR3A	1
FCGR3B	1
FCN1	1
FECH	0.296235188240588
FERMT1	1
FERMT3	1
FEZF1	1
FGA	1
FGB	1
FGD1	1
FGD4	1
FGF10	1
FGF14	1
FGF17	1
FGF23	1
FGF3	1
FGF5	1
FGF8	1
FGF9	1
FGFR1	1
FGFR2	0.0110221761639191
FGFR3	0.861521305205643
FGFR4	1
FGG	0.00290985450727464
FH	1
FHL1	0.0152007325006884
FHL2	1
FHOD3	1
FIG4	0.974723870189469
FKBP10	1
FKBP6	1
FKTN	1
FLCN	0.749030026374787
FLI1	0.833599681272481
FLNA	0.469007037453005
FLNB	0.907891647877343
FLNC	1
FLT3	0.817841513669379
FLT4	0.594095295235238
FLVCR1	1
FLVCR2	0.073958802059897
FMO3	0.878472664044523
FMR1	1
FN1	0.868606071357562
FN3K	1
FOLR1	1
FOXA2	1
FOXF1	1
FOXH1	0.878472664044523
FOXI1	0.323079434263581
FOXN1	1
FOXP1	0.923517653904539
FOXP2	1
FOXP3	0.670648525621212
FOXRED1	0.878472664044523
FPGT-TNNI3K	0.75374204858039
FRAS1	1
FREM1	1
FREM2	1
FRMD7	1
FRMPD4	1
FRZB	1
FSHB	1
FSHR	1
FTCD	1
FTL	1
FTO	1
FTSJ1	1
FUCA1	1
FUS	1
FUT7	1
FUZ	1
FXN	1
FXYD2	1
FYCO1	0.670648525621212
FZD4	0.56083513391898
FZD6	0.713657747769546
G6PC	1
G6PC3	1
G6PD	0.103608455940839
GAA	1
GABRA1	1
GABRA6	1
GABRB3	1
GABRG2	0.613179310822978
GAD1	1
GAL3ST2	0.878472664044523
GAL3ST4	0.63088655912032
GALC	1
GALE	1
GALK1	1
GALNS	1
GALNT12	0.654102506142299
GALNT2	1
GALNT3	1
GALT	1
GAMT	0.791134700690708
GAN	1
GARS	1
GATA1	1
GATA2	0.629469997088381
GATA3	1
GATA4	0.00290985450727464
GATA5	0.430760121382577
GATA6	0.00290985450727464
GATAD1	1
GATM	0.892384819302282
GBA	1
GBA2	0.670648525621212
GBE1	1
GCDH	0.0227880172256447
GCGR	1
GCH1	1
GCK	0.00290985450727464
GCKR	1
GCLC	1
GCM2	0.968184384303052
GCNT2	1
GDAP1	1
GDF1	1
GDF2	1
GDF3	1
GDF5	0.817841513669379
GDF6	1
GDF9	1
GDI1	0.801457070003643
GDNF	0.773595466568135
GEMIN4	1
GFAP	0.038600110810786
GFER	0.867136643167842
GFI1	1
GFM1	1
GFPT1	1
GGCX	1
GH1	1
GHR	1
GHRHR	1
GHSR	1
GIF	1
GIGYF2	1
GIPC3	0.963296264534599
GJC3	1
GK	1
GLA	1
GLB1	0.655730444675538
GLDC	1
GLE1	0.977044033173835
GLI2	1
GLI3	1
GLIS3	0.937191998338802
GLP1R	1
GLRA1	0.00529064455868116
GLRB	1
GLRX5	1
GLUD1	0.165204642993657
GLUL	0.772775979845076
GLYCTK	1
GM2A	1
GMPPA	1
GMPPB	1
GNA11	1
GNAI2	1
GNAI3	1
GNAL	0.816767930260203
GNAO1	1
GNAQ	1
GNAS	0.00290985450727464
GNAT1	1
GNB1L	0.726764142562103
GNB4	1
GNE	0.796396102524971
GNMT	1
GNPAT	1
GNPTAB	1
GNPTG	1
GNRHR	1
GNS	0.787577387597686
GORAB	1
GOSR2	1
GP1BB	1
GP6	0.713757790371351
GPAM	1
GPATCH8	1
GPC3	0.713657747769546
GPD1	0.598534688650183
GPD1L	1
GPD2	1
GPHN	1
GPI	0.176801286517953
GPIHBP1	0.521657553485962
GPR143	0.0508518263407218
GPR161	1
GPR179	0.35686894900538
GPR56	0.0831387002078467
GPR98	1
GPT2	1
GRB10	1
GRHL2	1
GRHL3	1
GRHPR	1
GRIA3	1
GRIN1	1
GRIN2A	1
GRIN2B	1
GRIP1	1
GRM1	1
GRM6	0.796396102524971
GRN	1
GRXCR1	1
GSN	1
GSR	1
GSS	1
GTF2H5	1
GTPBP3	1
GUCA1A	1
GUCA1B	1
GUCY1A3	1
GUCY2C	0.991775411229438
GUCY2D	1
GUSB	1
GYG1	1
GYG2	1
GYPA	1
GYPC	0.504226697062093
GYS2	0.63088655912032
H6PD	1
HADH	1
HADHA	0.993835646563537
HADHB	1
HAL	1
HAMP	1
HAND1	1
HARS	0.479952098012629
HARS2	1
HAS2	1
HAX1	1
HBA1	1
HBA2	0.885879136364774
HBB	0.526051989215486
HBD	1
HBG1	1
HBG2	1
HCCS	0.846013254892811
HCFC1	1
HCN1	1
HCN2	1
HCN4	1
HCRT	1
HCRTR2	1
HDAC4	1
HDAC8	1
HEATR2	1
HEPACAM	0.0163935465198571
HERC2	1
HES7	0.768628955161313
HESX1	1
HEXA	1
HEXB	0.0239635077069676
HFE	1
HFE2	0.622674223431686
HFM1	0.818493834666555
HGD	1
HGF	1
HGSNAT	1
HHAT	1
HIBCH	1
HINT1	0.878472664044523
HK1	1
HK2	1
HLCS	1
HMBS	0.0287787808411777
HMCN1	1
HMGCL	1
HMGCS2	1
HNF1A	0.00290985450727464
HNF1B	1
HNF4A	1
HNRNPA1	1
HNRNPA2B1	1
HNRNPDL	1
HOGA1	1
HOMEZ	1
HOXA10	1
HOXA13	1
HOXA2	1
HOXA4	1
HOXB1	1
HOXB13	1
HOXB6	1
HOXD10	1
HOXD13	1
HOXD4	1
HP	1
HPCA	1
HPD	1
HPGD	1
HPRT1	0.706627631581384
HPS1	0.646680130582706
HPS3	1
HPS4	1
HPS5	1
HPSE2	1
HR	1
HRAS	1
HRG	0.5326164787167
HS6ST1	0.15713214339283
HSD11B1	1
HSD11B2	0.0359982000899955
HSD17B10	1
HSD17B3	0.0407379631018449
HSD17B4	1
HSD3B2	1
HSD3B7	1
HSF2	0.878472664044523
HSF4	0.706627631581384
HSPB1	1
HSPB6	1
HSPB8	1
HSPD1	1
HSPG2	1
HTRA1	0.0163935465198571
HTRA2	1
HUWE1	1
HYAL1	1
IAPP	1
IARS2	0.19847562535168
IBA57	0.97503281334607
ICK	0.655916380005176
IDH1	1
IDH2	1
IDH3B	1
IDS	1
IDUA	1
IER3IP1	1
IFIH1	1
IFITM5	1
IFNGR1	1
IFNGR2	1
IFT122	0.801457070003643
IFT140	1
IFT172	1
IFT27	1
IFT80	0.0682399508343167
IGF1	1
IGF1R	1
IGF2R	0.996190862098686
IGFALS	1
IGHMBP2	1
IGLL1	1
IGSF1	1
IHH	1
IKBKAP	1
IKBKG	1
IL10	1
IL10RA	1
IL10RB	1
IL11RA	0.565590925751726
IL12RB1	1
IL12RB2	0.928616016456561
IL17F	1
IL17RD	1
IL1RAPL1	1
IL21	1
IL21R	0.966008610138599
IL2RA	0.878472664044523
IL2RG	1
IL31RA	1
IL36RN	1
IL7R	0.118942957961591
ILDR1	1
ILK	1
IMPAD1	1
IMPDH1	0.00290985450727464
IMPG1	1
IMPG2	1
INF2	0.00290985450727464
ING1	0.819515263252655
INHA	1
INHBA	1
INO80	1
INO80D	1
INPP5E	0.00290985450727464
INPPL1	1
INS	1
INS-IGF2	0.0831387002078467
INSL3	0.706627631581384
INSR	1
INVS	1
IQCB1	1
IQSEC2	0.848259267708883
IRAK4	0.995800770359988
IRF1	1
IRF6	0.313254745425994
IRF7	1
IRF8	1
IRX5	0.594095295235238
ISCA2	1
ISCU	1
ISL1	1
ITGA2	1
ITGA2B	0.773595466568135
ITGA3	1
ITGA4	1
ITGA6	1
ITGA7	1
ITGA8	1
ITGA9	1
ITGB2	0.572523321885854
ITGB3	1
ITGB4	0.817841513669379
ITGB6	0.323079434263581
ITK	1
ITM2B	1
ITPA	1
ITPR1	1
ITPR2	0.937191998338802
IVD	0.657484788804038
IYD	1
JAG1	1
JAGN1	0.907891647877343
JAK2	0.768853798689376
JAK3	1
JAM3	1
JPH1	1
JPH2	1
JUP	0.733136508312199
KAL1	1
KANK2	0.878472664044523
KARS	1
KATNB1	0.903357817183768
KCNB1	1
KCNB2	1
KCNC1	1
KCNC3	0.526051989215486
KCND2	1
KCND3	1
KCNH1	1
KCNH2	0.00290985450727464
KCNH7	1
KCNJ1	0.672001647959378
KCNJ13	1
KCNJ5	1
KCNJ6	1
KCNJ8	1
KCNK17	1
KCNK3	1
KCNK9	1
KCNMA1	1
KCNQ1	0.0984873833231415
KCNQ2	1
KCNQ3	1
KCNQ4	0.032503693964238
KCNT1	1
KCNV2	1
KCTD1	1
KDELC2	1
KDM5A	1
KDM5C	1
KDM6B	1
KDR	1
KEL	1
KERA	1
KHK	1
KIAA0196	1
KIAA1033	1
KIAA1199	0.224923888940688
KIF11	0.903185782414915
KIF1A	1
KIF1B	0.591150253212891
KIF1C	1
KIF21A	0.497619087917199
KIF22	1
KIF23	1
KIF2A	1
KIF5A	1
KIF7	0.794373197191412
KIRREL3	1
KISS1	1
KISS1R	0.982976926772957
KIT	1
KITLG	1
KL	1
KLF1	0.00529064455868116
KLF10	0.923517653904539
KLF11	1
KLF6	0.817841513669379
KLHL10	1
KLHL3	1
KLHL40	1
KLHL41	0.878472664044523
KLHL7	0.819515263252655
KLK1	1
KLKB1	0.819515263252655
KMT2A	1
KMT2D	1
KPNA7	1
KRAS	1
KRIT1	1
KRT1	1
KRT10	1
KRT12	0.776353894855864
KRT13	0.878472664044523
KRT14	1
KRT16	1
KRT17	0.841060813738402
KRT18	1
KRT2	1
KRT3	0.0682399508343167
KRT4	0.359291894560202
KRT5	0.00290985450727464
KRT6A	1
KRT6B	0.841060813738402
KRT6C	0.914586387468948
KRT71	1
KRT74	1
KRT8	1
KRT81	0.217033347227666
KRT83	1
KRT85	1
KRT86	0.0287787808411777
KRT9	0.733136508312199
KSR2	0.220637319782363
KYNU	1
L1CAM	1
L2HGDH	0.0110221761639191
LACC1	1
LAMA2	0.772775979845076
LAMA3	1
LAMA4	1
LAMA5	1
LAMB2	1
LAMB3	1
LAMC1	1
LAMC3	0.0352245545617456
LAMP2	1
LARGE	0.512793228263115
LARS	1
LARS2	1
LAS1L	1
LBR	1
LCA5	0.867872579748716
LCAT	1
LCK	1
LCT	1
LDB3	1
LDHA	1
LDHB	1
LDLR	0.00290985450727464
LDLRAP1	1
LEF1	1
LEFTY2	1
LEP	1
LEPR	1
LEPRE1	0.507841528075687
LEPREL1	1
LFNG	0.632830822642249
LGI1	1
LHB	1
LHCGR	0.00290985450727464
LHFPL5	1
LHX3	1
LHX4	1
LIAS	0.73230186471674
LIFR	1
LIG1	1
LIM2	1
LIPA	0.323079434263581
LIPC	1
LIPG	1
LIPH	1
LIPI	1
LITAF	1
LMAN1	1
LMNA	1
LMNB2	1
LMOD3	1
LMX1B	1
LONP1	0.497619087917199
LOXHD1	1
LPA	1
LPIN1	1
LPIN2	1
LPIN3	1
LPL	0.0163935465198571
LRAT	1
LRBA	1
LRIG2	1
LRIT3	1
LRP2	1
LRP4	1
LRP5	0.655916380005176
LRP6	1
LRPPRC	0.980071075186398
LRRC6	1
LRRK2	0.63088655912032
LRRTM4	1
LRTOMT	1
LTBP2	0.323079434263581
LTC4S	1
LY96	1
LYRM4	0.95595288635021
LYRM7	1
LYST	1
LYZ	0.706627631581384
LZTFL1	1
LZTR1	1
LZTS1	1
MACF1	0.657674433351503
MAD1L1	1
MAF	1
MAG	0.885879136364774
MAGT1	1
MAK	1
MALT1	1
MAMLD1	1
MAN1B1	0.497619087917199
MAN2B1	1
MANBA	0.621175528049945
MAP2K1	0.801457070003643
MAP2K2	0.141422998780131
MAP3K1	1
MAP3K6	1
MAP4	1
MAPK8IP1	1
MAPKAP1	1
MAPT	0.00290985450727464
MARS	1
MARVELD2	1
MASP1	0.521657553485962
MASP2	1
MASTL	0.923517653904539
MAT1A	0.567085507110783
MAT2A	1
MATN3	0.0221001608147441
MATN4	1
MATR3	0.613179310822978
MAX	1
MBD1	0.93943844474443
MBTPS2	1
MCC	1
MCCC1	0.0733576766539824
MCCC2	0.535677761566467
MCEE	1
MCFD2	0.915760733702445
MCHR1	1
MCIDAS	1
MCM8	1
MCOLN1	1
MCPH1	0.622674223431686
MCTP2	0.885879136364774
MECP2	0.382494449938137
MED12	0.875842158305308
MED13L	1
MED17	1
MED20	1
MED23	1
MED25	1
MEF2A	1
MEF2C	1
MEFV	1
MEGF10	1
MEGF8	1
MEN1	0.841060813738402
MERTK	1
MESP2	1
MET	1
MFAP5	1
MFN2	1
MFRP	1
MFSD8	1
MGLL	1
MGME1	1
MGST2	1
MGST3	1
MIB1	1
MID1	1
MID2	1
MINPP1	1
MIP	0.565053142691703
MITF	1
MKKS	1
MKS1	1
MLC1	0.36000990648142
MLH1	1
MLH3	1
MLPH	1
MLYCD	1
MMAA	1
MMAB	0.00290985450727464
MMACHC	0.186158393943657
MMADHC	0.23231902920983
MMP13	0.97641358037639
MMP14	1
MMP2	1
MMP20	1
MNX1	0.19847562535168
MOCOS	1
MOCS1	0.175147293590734
MOG	1
MOGS	1
MPC1	0.748110044608634
MPDU1	0.754147882125544
MPDZ	1
MPI	1
MPL	1
MPLKIP	0.878472664044523
MPO	1
MPV17	0.994321231569344
MPZ	0.00739793518798636
MRAP	1
MRAP2	1
MRE11A	1
MRI1	1
MRPL12	1
MRPL3	1
MRPL44	1
MRPS22	1
MRRF	1
MSH2	1
MSH6	0.819515263252655
MSMO1	0.771703384852171
MSR1	0.993835646563537
MSRB3	1
MSTN	1
MSX1	1
MSX2	1
MTFMT	1
MTHFD1	1
MTHFR	0.524925192589291
MTM1	1
MTMR14	1
MTMR2	0.524925192589291
MTNR1B	1
MTO1	0.521657553485962
MTOR	1
MTPAP	1
MTR	0.892384819302282
MTRR	0.878472664044523
MTSS1L	1
MTTP	0.55377853944673
MURC	1
MUSK	0.993835646563537
MUT	0.0221001608147441
MUTYH	0.687648482026027
MVK	0.879381898412966
MXI1	0.733136508312199
MYBPC1	0.969627320772999
MYBPC3	1
MYC	1
MYCN	0.0110221761639191
MYD88	1
MYF6	1
MYH11	1
MYH14	0.969627320772999
MYH2	1
MYH3	1
MYH6	1
MYH7	1
MYH7B	1
MYH8	1
MYH9	1
MYL2	1
MYL3	1
MYLK	1
MYLK2	1
MYO15A	1
MYO1A	1
MYO1E	1
MYO3A	1
MYO5B	1
MYO6	1
MYO7A	0.468545960457079
MYOC	1
MYOCD	1
MYOM1	1
MYOT	1
MYOZ2	1
MYPN	1
NAA10	1
NAGA	1
NAGLU	0.708207236696989
NAGPA	0.915760733702445
NAGS	0.0227880172256447
NALCN	1
NANOS3	1
NARS2	0.513053294703686
NAT1	1
NBAS	0.594095295235238
NBEAL2	1
NBN	1
NCF1	1
NCF2	0.816390956153127
NCF4	1
NCOA6	1
NCSTN	1
NDP	0.658649499957434
NDRG4	1
NDST1	1
NDUFA1	1
NDUFA10	0.706627631581384
NDUFA13	1
NDUFA4	1
NDUFA6	1
NDUFA8	1
NDUFAF1	0.969627320772999
NDUFAF3	1
NDUFAF4	1
NDUFAF5	1
NDUFAF6	1
NDUFAF7	1
NDUFB1	1
NDUFB3	1
NDUFB9	1
NDUFS1	1
NDUFS2	1
NDUFS3	1
NDUFS4	1
NDUFS5	1
NDUFS6	1
NDUFS7	0.904519409987896
NDUFS8	1
NDUFV1	1
NEB	1
NEBL	1
NEDD4L	1
NEFM	1
NEK1	1
NEK8	1
NEU1	0.699977595578659
NEXN	0.56083513391898
NF1	1
NF2	1
NFASC	1
NFATC1	1
NFIX	0.878472664044523
NFKB2	1
NFKBIA	0.912307454802698
NFS1	1
NFU1	0.18392476602585
NHEJ1	1
NHP2	1
NHS	1
NIN	1
NIPA1	1
NIPA2	1
NIPAL4	1
NIPBL	1
NIPSNAP1	1
NIPSNAP3A	0.885879136364774
NKX2-1	1
NKX2-5	1
NKX3-2	1
NLGN2	1
NLGN3	1
NLGN4X	1
NLRC4	1
NLRP1	0.808873544980596
NLRP12	0.748110044608634
NLRP14	1
NLRP3	0.00290985450727464
NLRP7	0.00290985450727464
NME1	1
NMNAT1	1
NNT	1
NOD2	1
NODAL	0.903185782414915
NOL3	1
NOP10	1
NOTCH1	1
NOTCH2	1
NOTCH3	1
NPC1	1
NPC1L1	1
NPC2	1
NPEPPS	1
NPHP1	1
NPHP3	1
NPHP4	1
NPHS1	0.331555537607735
NPHS2	1
NPL	0.885879136364774
NPPA	1
NPR2	0.878472664044523
NR0B1	1
NR0B2	1
NR1I2	0.817841513669379
NR1I3	1
NR2F1	1
NR2F2	1
NR3C1	0.00739793518798636
NR3C2	1
NR4A2	0.841060813738402
NR5A1	1
NRAS	1
NRG1	0.841060813738402
NRL	0.0221001608147441
NRTN	1
NRXN1	0.968184384303052
NSD1	1
NSDHL	1
NSMF	1
NSUN2	1
NT5C3A	0.841060813738402
NT5E	1
NTRK1	0.869578411626682
NTRK2	0.969627320772999
NTRK3	1
NUB1	1
NUBPL	1
NUDC	1
NUP155	1
NUS1	0.841060813738402
NXF5	0.733136508312199
NXNL1	0.817841513669379
NXPH3	1
NYX	1
OAT	1
OBSCN	1
OBSL1	1
OCA2	0.980693429286596
OCLN	1
OCRL	0.162609516582994
OFD1	0.00954050658122832
OGG1	1
OLFM2	1
OPA1	0.77054945535985
OPA3	0.594095295235238
OPCML	1
OPHN1	1
OPN1LW	1
OPN1MW	1
OPN1SW	1
OPTC	1
OPTN	1
ORAI1	1
ORC1	0.0432156609991283
ORC4	1
ORC6	0.993835646563537
OSMR	0.0181865906704665
OTC	0.198007851086736
OTOA	0.707395664699524
OTOF	1
OTOG	1
OTUD4	1
OTX2	0.699977595578659
OXCT1	1
P2RX2	1
PABPN1	1
PACS1	1
PAFAH1B1	1
PAH	0.655916380005176
PAK3	1
PALB2	1
PANK2	0.00290985450727464
PAPSS2	0.877037831276753
PARK2	1
PARK7	1
PARL	1
PARN	1
PARP1	1
PASK	1
PAX1	0.668260469955226
PAX2	1
PAX3	0.885879136364774
PAX4	0.923517653904539
PAX5	1
PAX6	1
PAX8	0.00290985450727464
PAX9	0.1289829125565
PC	0.993835646563537
PCBD1	0.448291687979704
PCCA	0.56083513391898
PCCB	0.372036192710912
PCDH15	1
PCDH19	0.00290985450727464
PCNA	1
PCNT	1
PCSK1	0.731283244906967
PCSK7	1
PCSK9	0.581509019787106
PCYT1A	1
PDE11A	0.617467620594874
PDE4D	1
PDE6A	1
PDE6B	1
PDE6C	0.987433186480211
PDE8B	0.915760733702445
PDGFB	1
PDGFRA	1
PDGFRB	0.841060813738402
PDGFRL	0.977289951291909
PDHA1	1
PDHB	0.15713214339283
PDHX	1
PDK3	1
PDPR	1
PDSS1	1
PDSS2	0.768628955161313
PDX1	0.684451638600589
PDYN	1
PDZD2	1
PECR	1
PEPD	1
PER2	0.733136508312199
PEX1	0.00954050658122832
PEX10	0.969692503358811
PEX12	1
PEX13	0.818136771732842
PEX16	0.817841513669379
PEX26	1
PEX5	0.526051989215486
PEX6	1
PEX7	0.776353894855864
PFKM	1
PFN1	0.0733576766539824
PGAM1	0.668260469955226
PGAM2	0.923517653904539
PGAP2	1
PGAP3	1
PGK1	0.733136508312199
PGM1	1
PGM3	0.993835646563537
PGR	0.952388594562041
PGRMC1	1
PHB	1
PHC1	1
PHEX	1
PHF6	1
PHF8	1
PHGDH	1
PHKA1	1
PHKA2	1
PHKB	1
PHKG2	0.939473053971611
PHOX2B	0.152374138049854
PHYH	1
PHYKPL	1
PICK1	0.804067751157897
PIEZO1	1
PIF1	1
PIGA	1
PIGL	1
PIGN	1
PIGO	1
PIGT	1
PIGV	0.841060813738402
PIK3CA	1
PIK3CD	1
PIK3R1	1
PIK3R2	0.817841513669379
PIK3R5	1
PIKFYVE	1
PIN1	1
PINK1	0.224564858713586
PIP5K1C	0.794373197191412
PITPNM3	1
PITX1	1
PITX2	1
PITX3	1
PKD1	1
PKD2	0.97503281334607
PKHD1	1
PKLR	1
PKP2	1
PLA2G4A	0.657484788804038
PLA2G5	1
PLA2G6	1
PLA2G7	0.323079434263581
PLB1	1
PLCB4	1
PLCD1	1
PLCE1	1
PLCG2	0.573139074675659
PLCZ1	1
[truncated: 911 more rows]
