# Supplementary material for: The intolerance to functional genetic variation of protein domains predicts the localization of pathogenic mutations within genes
Source: Genome Biol. 2016 Jan 18;17:9. doi: 10.1186/s13059-016-0869-4 (PMC4717634; doi:10.1186/s13059-016-0869-4)
Supplement: Additional file 5: — A text file containing the subset of genes for which we have reported pathogenic variants (3,046 genes). The columns denote whether or not we have subRVIS, RVIS, or subGERP scores for the gene in question. (TXT 53 kb) [file 13059_2016_869_MOESM5_ESM.txt]

gene	subRVIS	genic_RVIS	subGERP
A2M	Yes	Yes	Yes
A4GALT	Yes	Yes	Yes
AAAS	Yes	Yes	Yes
AARS	Yes	Yes	Yes
AARS2	Yes	Yes	Yes
AASS	Yes	Yes	Yes
ABAT	Yes	Yes	Yes
ABCA1	Yes	Yes	Yes
ABCA12	Yes	Yes	Yes
ABCA13	Yes	Yes	Yes
ABCA3	Yes	Yes	Yes
ABCA4	Yes	Yes	Yes
ABCB1	Yes	Yes	Yes
ABCB11	Yes	Yes	Yes
ABCB4	Yes	Yes	Yes
ABCB6	Yes	Yes	Yes
ABCB7	Yes	Yes	Yes
ABCC2	Yes	Yes	Yes
ABCC6	Yes	Yes	Yes
ABCC8	Yes	Yes	Yes
ABCC9	Yes	Yes	Yes
ABCD1	Yes	Yes	Yes
ABCD3	Yes	Yes	Yes
ABCD4	Yes	Yes	Yes
ABCG1	Yes	Yes	Yes
ABCG5	Yes	Yes	Yes
ABCG8	Yes	Yes	Yes
ABHD12	Yes	Yes	Yes
ABHD5	Yes	Yes	Yes
ABL1	Yes	Yes	Yes
ACAD8	Yes	Yes	Yes
ACAD9	Yes	Yes	Yes
ACADM	Yes	Yes	Yes
ACADS	Yes	Yes	Yes
ACADSB	Yes	Yes	Yes
ACADVL	Yes	Yes	Yes
ACAN	Yes	Yes	Yes
ACAT1	Yes	Yes	Yes
ACBD5	Yes	Yes	Yes
ACD	Yes	Yes	Yes
ACE	Yes	Yes	Yes
ACO2	Yes	Yes	Yes
ACOX1	Yes	Yes	Yes
ACP5	Yes	Yes	Yes
ACSF3	Yes	Yes	Yes
ACTA1	Yes	Yes	Yes
ACTA2	Yes	Yes	Yes
ACTB	Yes	Yes	Yes
ACTC1	Yes	Yes	Yes
ACTG1	Yes	Yes	Yes
ACTG2	Yes	Yes	Yes
ACTN1	Yes	Yes	Yes
ACTN2	Yes	Yes	Yes
ACTN4	Yes	Yes	Yes
ACVR1	Yes	Yes	Yes
ACVR2B	Yes	Yes	Yes
ACVRL1	Yes	Yes	Yes
ACY1	Yes	Yes	Yes
ADA	Yes	Yes	Yes
ADAM10	Yes	Yes	Yes
ADAMTS10	Yes	Yes	Yes
ADAMTS13	Yes	Yes	Yes
ADAMTS18	Yes	Yes	Yes
ADAMTSL2	Yes	No	Yes
ADAMTSL4	Yes	Yes	Yes
ADAR	Yes	Yes	Yes
ADAT3	Yes	No	Yes
ADCK3	Yes	Yes	Yes
ADCK4	Yes	Yes	Yes
ADCY5	Yes	Yes	Yes
ADCY6	Yes	Yes	Yes
ADD3	Yes	Yes	Yes
ADIPOQ	Yes	Yes	Yes
ADK	Yes	Yes	Yes
ADRB2	Yes	Yes	Yes
ADSL	Yes	Yes	Yes
AFF2	Yes	Yes	Yes
AFF4	Yes	Yes	Yes
AFG3L2	Yes	Yes	Yes
AGA	Yes	Yes	Yes
AGBL1	Yes	No	Yes
AGGF1	Yes	Yes	Yes
AGL	Yes	Yes	Yes
AGPAT2	Yes	Yes	Yes
AGPS	Yes	Yes	Yes
AGRN	Yes	Yes	Yes
AGT	Yes	Yes	Yes
AGTR1	Yes	Yes	Yes
AGTR2	Yes	Yes	Yes
AGXT	Yes	Yes	Yes
AGXT2	Yes	Yes	Yes
AHCY	Yes	Yes	Yes
AHI1	Yes	Yes	Yes
AHSP	Yes	Yes	Yes
AICDA	Yes	Yes	Yes
AIFM1	Yes	Yes	Yes
AIP	Yes	Yes	Yes
AIPL1	Yes	Yes	Yes
AIRE	Yes	Yes	Yes
AK1	Yes	Yes	Yes
AK2	Yes	Yes	Yes
AKAP9	Yes	Yes	Yes
AKR1C2	Yes	Yes	Yes
AKR1D1	Yes	Yes	Yes
AKT1	Yes	Yes	Yes
AKT2	Yes	Yes	Yes
AKT3	Yes	Yes	Yes
ALAD	Yes	Yes	Yes
ALAS2	Yes	Yes	Yes
ALB	Yes	Yes	Yes
ALDH18A1	Yes	Yes	Yes
ALDH1A2	Yes	Yes	Yes
ALDH1A3	Yes	Yes	Yes
ALDH3A2	Yes	Yes	Yes
ALDH4A1	Yes	Yes	Yes
ALDH5A1	Yes	Yes	Yes
ALDH6A1	Yes	Yes	Yes
ALDH7A1	Yes	Yes	Yes
ALDOA	Yes	Yes	Yes
ALDOB	Yes	Yes	Yes
ALG1	Yes	Yes	Yes
ALG10B	Yes	Yes	Yes
ALG11	Yes	Yes	Yes
ALG12	Yes	Yes	Yes
ALG13	Yes	Yes	Yes
ALG14	Yes	Yes	Yes
ALG2	Yes	Yes	Yes
ALG3	Yes	Yes	Yes
ALG6	Yes	Yes	Yes
ALG8	Yes	Yes	Yes
ALG9	Yes	Yes	Yes
ALK	Yes	Yes	Yes
ALOX12B	Yes	Yes	Yes
ALOXE3	Yes	Yes	Yes
ALPL	Yes	Yes	Yes
ALS2	Yes	Yes	Yes
ALX3	Yes	Yes	Yes
ALX4	Yes	Yes	Yes
AMACR	Yes	Yes	Yes
AMELX	Yes	Yes	Yes
AMER1	Yes	Yes	Yes
AMH	Yes	No	Yes
AMHR2	Yes	Yes	Yes
AMN	Yes	No	Yes
AMPD1	Yes	Yes	Yes
AMPD2	Yes	Yes	Yes
AMPD3	Yes	Yes	Yes
AMT	Yes	Yes	Yes
ANG	Yes	Yes	Yes
ANGPTL3	Yes	Yes	Yes
ANGPTL4	Yes	Yes	Yes
ANGPTL5	Yes	Yes	Yes
ANK1	Yes	Yes	Yes
ANK2	Yes	Yes	Yes
ANK3	Yes	Yes	Yes
ANKH	Yes	Yes	Yes
ANKRD1	Yes	Yes	Yes
ANKRD11	Yes	Yes	Yes
ANKRD26	Yes	Yes	Yes
ANKRD6	Yes	Yes	Yes
ANKS1A	Yes	Yes	Yes
ANKS6	Yes	Yes	Yes
ANLN	Yes	Yes	Yes
ANO10	Yes	Yes	Yes
ANO3	Yes	Yes	Yes
ANO5	Yes	Yes	Yes
ANTXR1	Yes	Yes	Yes
ANTXR2	Yes	Yes	Yes
AP1S3	Yes	Yes	Yes
AP2S1	Yes	Yes	Yes
AP3B1	Yes	Yes	Yes
AP4M1	Yes	Yes	Yes
AP5Z1	Yes	Yes	Yes
APAF1	Yes	Yes	Yes
APC	Yes	Yes	Yes
APCDD1	Yes	Yes	Yes
APEX1	Yes	Yes	Yes
APOA1	Yes	Yes	Yes
APOA4	Yes	Yes	Yes
APOA5	Yes	Yes	Yes
APOB	Yes	Yes	Yes
APOC2	Yes	Yes	Yes
APOC3	Yes	Yes	Yes
APOE	Yes	No	Yes
APOPT1	Yes	Yes	Yes
APP	Yes	Yes	Yes
APRT	Yes	Yes	Yes
APTX	Yes	Yes	Yes
AQP1	Yes	Yes	Yes
AQP2	Yes	Yes	Yes
AQP4	Yes	Yes	Yes
AQP5	Yes	Yes	Yes
AR	Yes	Yes	Yes
ARFGEF2	Yes	Yes	Yes
ARG1	Yes	Yes	Yes
ARHGAP24	Yes	Yes	Yes
ARHGAP26	Yes	Yes	Yes
ARHGDIA	Yes	Yes	Yes
ARHGEF10	Yes	Yes	Yes
ARHGEF15	Yes	Yes	Yes
ARHGEF9	Yes	Yes	Yes
ARL13B	Yes	Yes	Yes
ARL14EP	Yes	Yes	Yes
ARL2BP	Yes	Yes	Yes
ARL6	Yes	Yes	Yes
ARMC4	Yes	Yes	Yes
ARMC5	Yes	Yes	Yes
ARSA	Yes	Yes	Yes
ARSB	Yes	Yes	Yes
ARSE	Yes	Yes	Yes
ARV1	Yes	Yes	Yes
ARX	Yes	No	Yes
ASAH1	Yes	Yes	Yes
ASB10	Yes	Yes	Yes
ASCC3	Yes	Yes	Yes
ASCL1	Yes	No	Yes
ASL	Yes	Yes	Yes
ASNS	Yes	Yes	Yes
ASPA	Yes	Yes	Yes
ASPH	Yes	Yes	Yes
ASPM	Yes	Yes	Yes
ASS1	Yes	Yes	Yes
ATCAY	Yes	Yes	Yes
ATF3	Yes	Yes	Yes
ATIC	Yes	Yes	Yes
ATL1	Yes	Yes	Yes
ATL3	Yes	Yes	Yes
ATM	Yes	Yes	Yes
ATOH7	Yes	Yes	Yes
ATP13A2	Yes	Yes	Yes
ATP13A4	Yes	Yes	Yes
ATP1A1	Yes	Yes	Yes
ATP1A2	Yes	Yes	Yes
ATP1A3	Yes	Yes	Yes
ATP2A1	Yes	Yes	Yes
ATP2A2	Yes	Yes	Yes
ATP2A3	Yes	Yes	Yes
ATP2B2	Yes	Yes	Yes
ATP2B3	Yes	Yes	Yes
ATP2B4	Yes	Yes	Yes
ATP2C1	Yes	Yes	Yes
ATP5A1	Yes	Yes	Yes
ATP5J2-PTCD1	Yes	Yes	Yes
ATP6V0A2	Yes	Yes	Yes
ATP6V0A4	Yes	Yes	Yes
ATP6V1B1	Yes	Yes	Yes
ATP7A	Yes	Yes	Yes
ATP7B	Yes	Yes	Yes
ATP8A2	Yes	Yes	Yes
ATP8B1	Yes	Yes	Yes
ATPAF2	Yes	Yes	Yes
ATR	Yes	Yes	Yes
ATRX	Yes	Yes	Yes
ATXN2	Yes	Yes	Yes
AUH	Yes	Yes	Yes
AURKC	Yes	Yes	Yes
AVP	Yes	No	Yes
AVPR2	Yes	Yes	Yes
AXIN1	Yes	Yes	Yes
AXIN2	Yes	Yes	Yes
AXL	Yes	Yes	Yes
B2M	Yes	Yes	Yes
B3GALNT1	Yes	Yes	Yes
B3GALNT2	Yes	Yes	Yes
B3GALT6	Yes	No	Yes
B3GALTL	Yes	Yes	Yes
B3GAT3	Yes	Yes	Yes
B3GNT1	Yes	Yes	Yes
B4GALNT1	Yes	Yes	Yes
B4GALT7	Yes	Yes	Yes
B9D1	Yes	Yes	Yes
B9D2	Yes	Yes	Yes
BAAT	Yes	Yes	Yes
BAG3	Yes	Yes	Yes
BANF1	Yes	Yes	Yes
BAP1	Yes	Yes	Yes
BARD1	Yes	Yes	Yes
BAX	Yes	Yes	Yes
BBS1	Yes	Yes	Yes
BBS10	Yes	Yes	Yes
BBS12	Yes	Yes	Yes
BBS2	Yes	Yes	Yes
BBS4	Yes	Yes	Yes
BBS5	Yes	Yes	Yes
BBS7	Yes	Yes	Yes
BBS9	Yes	Yes	Yes
BCHE	Yes	Yes	Yes
BCKDHA	Yes	Yes	Yes
BCKDHB	Yes	Yes	Yes
BCKDK	Yes	Yes	Yes
BCL10	Yes	Yes	Yes
BCL9	Yes	Yes	Yes
BCL9L	Yes	Yes	Yes
BCMO1	Yes	Yes	Yes
BCOR	Yes	Yes	Yes
BCS1L	Yes	Yes	Yes
BDNF	Yes	Yes	Yes
BEST1	Yes	Yes	Yes
BFSP2	Yes	Yes	Yes
BHLHA9	Yes	No	Yes
BHLHE41	Yes	No	Yes
BICD2	Yes	Yes	Yes
BIN1	Yes	Yes	Yes
BLM	Yes	Yes	Yes
BLVRA	Yes	Yes	Yes
BMP1	Yes	Yes	Yes
BMP15	Yes	Yes	Yes
BMP4	Yes	Yes	Yes
BMP7	Yes	Yes	Yes
BMPER	Yes	Yes	Yes
BMPR1A	Yes	Yes	Yes
BMPR1B	Yes	Yes	Yes
BMPR2	Yes	Yes	Yes
BMS1	Yes	Yes	Yes
BOLA3	Yes	Yes	Yes
BPGM	Yes	Yes	Yes
BRAF	Yes	Yes	Yes
BRAT1	Yes	Yes	Yes
BRCA1	Yes	Yes	Yes
BRCA2	Yes	Yes	Yes
BRF1	Yes	Yes	Yes
BRIP1	Yes	Yes	Yes
BRWD3	Yes	Yes	Yes
BSCL2	Yes	Yes	Yes
BSG	Yes	Yes	Yes
BSND	Yes	Yes	Yes
BTD	Yes	Yes	Yes
BTK	Yes	Yes	Yes
BUB1	Yes	Yes	Yes
BUB1B	Yes	Yes	Yes
BUB3	Yes	Yes	Yes
C10orf2	Yes	No	Yes
C11orf83	Yes	No	Yes
C12orf57	Yes	No	Yes
C15orf41	Yes	No	Yes
C19orf12	Yes	No	Yes
C1GALT1C1	Yes	Yes	Yes
C1QA	Yes	Yes	Yes
C1QB	Yes	Yes	Yes
C1QC	Yes	Yes	Yes
C1QTNF5	Yes	No	Yes
C1S	Yes	Yes	Yes
C2	Yes	Yes	Yes
C2CD3	Yes	Yes	Yes
C2orf71	Yes	No	Yes
C3	Yes	Yes	Yes
C4B	Yes	No	Yes
C4orf26	Yes	No	Yes
C5	Yes	Yes	Yes
C5AR2	Yes	Yes	Yes
C5orf42	Yes	No	Yes
C6	Yes	Yes	Yes
C7	Yes	Yes	Yes
C7orf10	Yes	No	Yes
C8A	Yes	Yes	Yes
C8orf37	Yes	No	Yes
C9	Yes	Yes	Yes
CA1	Yes	Yes	Yes
CA2	Yes	Yes	Yes
CA4	Yes	Yes	Yes
CA5A	Yes	Yes	Yes
CA8	Yes	Yes	Yes
CABIN1	Yes	Yes	Yes
CABP4	Yes	Yes	Yes
CACNA1A	Yes	Yes	Yes
CACNA1B	Yes	No	Yes
CACNA1C	Yes	Yes	Yes
CACNA1D	Yes	Yes	Yes
CACNA1F	Yes	Yes	Yes
CACNA1G	Yes	Yes	Yes
CACNA1H	Yes	Yes	Yes
CACNA1S	Yes	Yes	Yes
CACNA2D1	Yes	Yes	Yes
CACNA2D2	Yes	Yes	Yes
CACNB2	Yes	Yes	Yes
CACNB4	Yes	Yes	Yes
CACNG2	Yes	Yes	Yes
CADM1	Yes	Yes	Yes
CADPS2	Yes	Yes	Yes
CALHM1	Yes	Yes	Yes
CALM1	Yes	Yes	Yes
CALM2	Yes	Yes	Yes
CALM3	Yes	Yes	Yes
CALR	Yes	Yes	Yes
CALR3	Yes	Yes	Yes
CANT1	Yes	Yes	Yes
CAPN12	Yes	Yes	Yes
CAPN3	Yes	Yes	Yes
CAPN5	Yes	Yes	Yes
CARD11	Yes	Yes	Yes
CARD14	Yes	Yes	Yes
CARD9	Yes	Yes	Yes
CARS2	Yes	Yes	Yes
CARTPT	Yes	Yes	Yes
CASC5	Yes	Yes	Yes
CASK	Yes	Yes	Yes
CASP10	Yes	Yes	Yes
CASP8	Yes	Yes	Yes
CASQ1	Yes	Yes	Yes
CASQ2	Yes	Yes	Yes
CASR	Yes	Yes	Yes
CAT	Yes	Yes	Yes
CAV3	Yes	Yes	Yes
CBL	Yes	Yes	Yes
CBLB	Yes	Yes	Yes
CBS	Yes	Yes	Yes
CBX2	Yes	Yes	Yes
CC2D2A	Yes	Yes	Yes
CCBE1	Yes	Yes	Yes
CCDC103	Yes	Yes	Yes
CCDC22	Yes	Yes	Yes
CCDC41	Yes	Yes	Yes
CCDC50	Yes	Yes	Yes
CCDC88C	Yes	Yes	Yes
CCM2	Yes	Yes	Yes
CCND2	Yes	Yes	Yes
CCNO	Yes	Yes	Yes
CCT5	Yes	Yes	Yes
CCT7	Yes	Yes	Yes
CD19	Yes	Yes	Yes
CD247	Yes	Yes	Yes
CD27	Yes	Yes	Yes
CD2AP	Yes	Yes	Yes
CD36	Yes	Yes	Yes
CD4	Yes	Yes	Yes
CD40	Yes	Yes	Yes
CD40LG	Yes	Yes	Yes
CD46	Yes	Yes	Yes
CD59	Yes	Yes	Yes
CD79B	Yes	Yes	Yes
CD8A	Yes	Yes	Yes
CD96	Yes	Yes	Yes
CDAN1	Yes	Yes	Yes
CDC5L	Yes	Yes	Yes
CDC6	Yes	Yes	Yes
CDC73	Yes	Yes	Yes
CDH1	Yes	Yes	Yes
CDH15	Yes	Yes	Yes
CDH23	Yes	Yes	Yes
CDH3	Yes	Yes	Yes
CDHR1	Yes	Yes	Yes
CDK4	Yes	Yes	Yes
CDK5R1	Yes	Yes	Yes
CDK6	Yes	Yes	Yes
CDKL5	Yes	Yes	Yes
CDKN1A	Yes	Yes	Yes
CDKN1B	Yes	Yes	Yes
CDKN1C	Yes	No	Yes
CDKN2A	Yes	Yes	Yes
CDKN2B	Yes	Yes	Yes
CDKN2C	Yes	Yes	Yes
CDON	Yes	Yes	Yes
CDSN	Yes	Yes	Yes
CDT1	Yes	Yes	Yes
CDX1	Yes	No	Yes
CEACAM16	Yes	Yes	Yes
CEBPA	Yes	No	Yes
CECR1	Yes	Yes	Yes
CELSR1	Yes	Yes	Yes
CENPE	Yes	Yes	Yes
CENPJ	Yes	Yes	Yes
CEP120	Yes	Yes	Yes
CEP152	Yes	Yes	Yes
CEP164	Yes	Yes	Yes
CEP290	Yes	Yes	Yes
CEP41	Yes	Yes	Yes
CERKL	Yes	Yes	Yes
CERS1	Yes	Yes	Yes
CERS3	Yes	Yes	Yes
CES1	Yes	Yes	Yes
CETP	Yes	Yes	Yes
CFB	Yes	Yes	Yes
CFC1	Yes	No	Yes
CFD	Yes	No	Yes
CFH	Yes	Yes	Yes
CFHR5	Yes	Yes	Yes
CFI	Yes	Yes	Yes
CFL2	Yes	Yes	Yes
CFP	Yes	Yes	Yes
CFTR	Yes	Yes	Yes
CHAF1B	Yes	Yes	Yes
CHAT	Yes	Yes	Yes
CHCHD10	Yes	No	Yes
CHD1L	Yes	Yes	Yes
CHD7	Yes	Yes	Yes
CHEK2	Yes	Yes	Yes
CHIT1	Yes	Yes	Yes
CHKB	Yes	Yes	Yes
CHM	Yes	Yes	Yes
CHMP2B	Yes	Yes	Yes
CHMP4B	Yes	Yes	Yes
CHN1	Yes	Yes	Yes
CHRDL1	Yes	Yes	Yes
CHRM2	Yes	Yes	Yes
CHRNA1	Yes	Yes	Yes
CHRNA2	Yes	Yes	Yes
CHRNA4	Yes	Yes	Yes
CHRNB1	Yes	Yes	Yes
CHRNB2	Yes	Yes	Yes
CHRND	Yes	Yes	Yes
CHRNE	Yes	Yes	Yes
CHRNG	Yes	Yes	Yes
CHST14	Yes	Yes	Yes
CHST3	Yes	Yes	Yes
CHST6	Yes	Yes	Yes
CHST8	Yes	Yes	Yes
CHSY1	Yes	Yes	Yes
CIB2	Yes	Yes	Yes
CIC	Yes	Yes	Yes
CIITA	Yes	Yes	Yes
CIRH1A	Yes	Yes	Yes
CISD2	Yes	Yes	Yes
CITED2	Yes	Yes	Yes
CIZ1	Yes	Yes	Yes
CKM	Yes	Yes	Yes
CLCF1	Yes	Yes	Yes
CLCN1	Yes	Yes	Yes
CLCN2	Yes	Yes	Yes
CLCN4	Yes	Yes	Yes
CLCN5	Yes	Yes	Yes
CLCN7	Yes	Yes	Yes
CLCNKA	Yes	Yes	Yes
CLCNKB	Yes	Yes	Yes
CLDN14	Yes	Yes	Yes
CLDN16	Yes	Yes	Yes
CLDN19	Yes	Yes	Yes
CLHC1	Yes	Yes	Yes
CLIC2	Yes	Yes	Yes
CLMP	Yes	Yes	Yes
CLN3	Yes	Yes	Yes
CLN5	Yes	Yes	Yes
CLN6	Yes	Yes	Yes
CLN8	Yes	Yes	Yes
CLP1	Yes	Yes	Yes
CLPB	Yes	Yes	Yes
CLPP	Yes	Yes	Yes
CLRN1	Yes	Yes	Yes
CLTCL1	Yes	Yes	Yes
CLU	Yes	Yes	Yes
CNGA1	Yes	Yes	Yes
CNGA3	Yes	Yes	Yes
CNGB1	Yes	Yes	Yes
CNGB3	Yes	Yes	Yes
CNNM2	Yes	Yes	Yes
CNNM4	Yes	Yes	Yes
CNTN3	Yes	Yes	Yes
CNTNAP2	Yes	Yes	Yes
CNTNAP3	Yes	No	Yes
CNTNAP5	Yes	Yes	Yes
CNTROB	Yes	Yes	Yes
COA5	Yes	Yes	Yes
COA6	Yes	Yes	Yes
COASY	Yes	Yes	Yes
COCH	Yes	Yes	Yes
COG4	Yes	Yes	Yes
COG5	Yes	Yes	Yes
COG6	Yes	Yes	Yes
COL10A1	Yes	Yes	Yes
COL11A1	Yes	Yes	Yes
COL11A2	Yes	Yes	Yes
COL12A1	Yes	Yes	Yes
COL14A1	Yes	Yes	Yes
COL17A1	Yes	Yes	Yes
COL18A1	Yes	Yes	Yes
COL1A1	Yes	Yes	Yes
COL1A2	Yes	Yes	Yes
COL25A1	Yes	Yes	Yes
COL27A1	Yes	Yes	Yes
COL2A1	Yes	Yes	Yes
COL3A1	Yes	Yes	Yes
COL4A1	Yes	Yes	Yes
COL4A2	Yes	Yes	Yes
COL4A3	Yes	Yes	Yes
COL4A4	Yes	Yes	Yes
COL4A5	Yes	Yes	Yes
COL5A1	Yes	Yes	Yes
COL5A2	Yes	Yes	Yes
COL6A1	Yes	Yes	Yes
COL6A2	Yes	Yes	Yes
COL6A3	Yes	Yes	Yes
COL7A1	Yes	Yes	Yes
COL8A2	Yes	No	Yes
COL9A1	Yes	Yes	Yes
COL9A3	Yes	Yes	Yes
COLEC11	Yes	Yes	Yes
COLQ	Yes	Yes	Yes
COMP	Yes	Yes	Yes
COMT	Yes	Yes	Yes
COQ2	Yes	Yes	Yes
COQ4	Yes	Yes	Yes
COQ6	Yes	Yes	Yes
CORIN	Yes	Yes	Yes
CORO1A	Yes	Yes	Yes
COX10	Yes	Yes	Yes
COX14	Yes	Yes	Yes
COX15	Yes	Yes	Yes
COX20	Yes	Yes	Yes
COX4I2	Yes	Yes	Yes
COX6B1	Yes	Yes	Yes
CP	Yes	Yes	Yes
CPA1	Yes	Yes	Yes
CPA6	Yes	Yes	Yes
CPN1	Yes	Yes	Yes
CPOX	Yes	Yes	Yes
CPS1	Yes	Yes	Yes
CPT1A	Yes	Yes	Yes
CPT1C	Yes	Yes	Yes
CPT2	Yes	Yes	Yes
CR1	Yes	No	Yes
CR2	Yes	Yes	Yes
CRADD	Yes	Yes	Yes
CRB1	Yes	Yes	Yes
CRB2	Yes	Yes	Yes
CREB1	Yes	Yes	Yes
CREB3L3	Yes	Yes	Yes
CREBBP	Yes	Yes	Yes
CRELD1	Yes	Yes	Yes
CRELD2	Yes	Yes	Yes
CRH	Yes	No	Yes
CRLF1	Yes	Yes	Yes
CRTAP	Yes	No	Yes
CRX	Yes	Yes	Yes
CRYAA	Yes	Yes	Yes
CRYAB	Yes	Yes	Yes
CRYBA1	Yes	Yes	Yes
CRYBA2	Yes	Yes	Yes
CRYBA4	Yes	Yes	Yes
CRYBB1	Yes	Yes	Yes
CRYBB2	Yes	Yes	Yes
CRYBB3	Yes	Yes	Yes
CRYGC	Yes	Yes	Yes
CRYGD	Yes	Yes	Yes
CRYGS	Yes	Yes	Yes
CRYM	Yes	Yes	Yes
CSF1R	Yes	Yes	Yes
CSF2RB	Yes	Yes	Yes
CSF3R	Yes	Yes	Yes
CSNK1D	Yes	Yes	Yes
CSRP3	Yes	Yes	Yes
CST3	Yes	Yes	Yes
CSTB	Yes	Yes	Yes
CTC1	Yes	Yes	Yes
CTF1	Yes	No	Yes
CTH	Yes	Yes	Yes
CTHRC1	Yes	Yes	Yes
CTLA4	Yes	Yes	Yes
CTNNA3	Yes	Yes	Yes
CTNNB1	Yes	Yes	Yes
CTNS	Yes	Yes	Yes
CTRC	Yes	Yes	Yes
CTSA	Yes	Yes	Yes
CTSC	Yes	Yes	Yes
CTSD	Yes	Yes	Yes
CTSF	Yes	Yes	Yes
CTSK	Yes	Yes	Yes
CUBN	Yes	Yes	Yes
CUL3	Yes	Yes	Yes
CUL4B	Yes	Yes	Yes
CUL7	Yes	Yes	Yes
CXCR4	Yes	Yes	Yes
CYB5R3	Yes	Yes	Yes
CYBA	Yes	No	Yes
CYBB	Yes	Yes	Yes
CYBRD1	Yes	Yes	Yes
CYC1	Yes	Yes	Yes
CYCS	Yes	Yes	Yes
CYLD	Yes	Yes	Yes
CYP11A1	Yes	Yes	Yes
CYP11B1	Yes	Yes	Yes
CYP11B2	Yes	Yes	Yes
CYP17A1	Yes	Yes	Yes
CYP19A1	Yes	Yes	Yes
CYP1B1	Yes	Yes	Yes
CYP21A2	Yes	No	Yes
CYP24A1	Yes	Yes	Yes
CYP26B1	Yes	Yes	Yes
CYP26C1	Yes	No	Yes
CYP27A1	Yes	Yes	Yes
CYP27B1	Yes	Yes	Yes
CYP2C9	Yes	Yes	Yes
CYP2D6	Yes	Yes	Yes
CYP2R1	Yes	Yes	Yes
CYP2U1	Yes	Yes	Yes
CYP4F22	Yes	Yes	Yes
CYP4V2	Yes	Yes	Yes
CYP51A1	Yes	Yes	Yes
CYP7B1	Yes	Yes	Yes
CYR61	Yes	Yes	Yes
D2HGDH	Yes	Yes	Yes
DACH1	Yes	Yes	Yes
DACT1	Yes	Yes	Yes
DAG1	Yes	Yes	Yes
DAO	Yes	Yes	Yes
DAPK3	Yes	Yes	Yes
DARC	Yes	Yes	Yes
DARS	Yes	Yes	Yes
DARS2	Yes	Yes	Yes
DAZL	Yes	Yes	Yes
DBH	Yes	Yes	Yes
DBT	Yes	Yes	Yes
DCAF8	Yes	Yes	Yes
DCC	Yes	Yes	Yes
DCDC2	Yes	Yes	Yes
DCHS1	Yes	Yes	Yes
DCLRE1C	Yes	Yes	Yes
DCN	Yes	Yes	Yes
DCTN1	Yes	Yes	Yes
DCX	Yes	Yes	Yes
DDB2	Yes	Yes	Yes
DDC	Yes	Yes	Yes
DDHD2	Yes	Yes	Yes
DDOST	Yes	Yes	Yes
DDR2	Yes	Yes	Yes
DDX11	Yes	Yes	Yes
DDX24	Yes	Yes	Yes
DDX58	Yes	Yes	Yes
DDX59	Yes	Yes	Yes
DEAF1	Yes	Yes	Yes
DEPDC5	Yes	Yes	Yes
DES	Yes	Yes	Yes
DFNB31	Yes	Yes	Yes
DFNB59	Yes	Yes	Yes
DGKE	Yes	Yes	Yes
DGUOK	Yes	Yes	Yes
DHCR24	Yes	Yes	Yes
DHCR7	Yes	Yes	Yes
DHDDS	Yes	Yes	Yes
DHFR	Yes	Yes	Yes
DHH	Yes	No	Yes
DHODH	Yes	Yes	Yes
DHTKD1	Yes	Yes	Yes
DHX38	Yes	Yes	Yes
DIABLO	Yes	Yes	Yes
DIAPH3	Yes	Yes	Yes
DICER1	Yes	Yes	Yes
DIS3L2	Yes	Yes	Yes
DISC1	Yes	Yes	Yes
DISP1	Yes	Yes	Yes
DKC1	Yes	Yes	Yes
DLAT	Yes	Yes	Yes
DLC1	Yes	Yes	Yes
DLD	Yes	Yes	Yes
DLG1	Yes	Yes	Yes
DLG4	Yes	Yes	Yes
DLGAP2	Yes	Yes	Yes
DLGAP3	Yes	Yes	Yes
DLL3	Yes	No	Yes
DLX3	Yes	Yes	Yes
DLX5	Yes	Yes	Yes
DMBX1	Yes	Yes	Yes
DMC1	Yes	Yes	Yes
DMD	Yes	Yes	Yes
DMGDH	Yes	Yes	Yes
DNAAF1	Yes	Yes	Yes
DNAAF3	Yes	Yes	Yes
DNAH1	Yes	Yes	Yes
DNAH11	Yes	No	Yes
DNAH5	Yes	Yes	Yes
DNAI1	Yes	Yes	Yes
DNAJB2	Yes	Yes	Yes
DNAJB6	Yes	Yes	Yes
DNAJC13	Yes	Yes	Yes
DNAJC5	Yes	Yes	Yes
DNAL1	Yes	Yes	Yes
DNASE1	Yes	Yes	Yes
DND1	Yes	No	Yes
DNM1	Yes	Yes	Yes
DNM1L	Yes	Yes	Yes
DNM2	Yes	Yes	Yes
DNMT1	Yes	Yes	Yes
DNMT3A	Yes	Yes	Yes
DNMT3B	Yes	Yes	Yes
DOCK8	Yes	Yes	Yes
DOK7	Yes	No	Yes
DOLK	Yes	Yes	Yes
DPAGT1	Yes	Yes	Yes
DPH1	Yes	Yes	Yes
DPM1	Yes	Yes	Yes
DPM2	Yes	Yes	Yes
DPM3	Yes	Yes	Yes
DPY19L2	Yes	Yes	Yes
DPYD	Yes	Yes	Yes
DPYS	Yes	Yes	Yes
DRD2	Yes	Yes	Yes
DROSHA	Yes	Yes	Yes
DSC2	Yes	Yes	Yes
DSE	Yes	Yes	Yes
DSG2	Yes	Yes	Yes
DSG4	Yes	Yes	Yes
DSP	Yes	Yes	Yes
DSPP	Yes	Yes	Yes
DSTYK	Yes	Yes	Yes
DTNA	Yes	Yes	Yes
DUOX2	Yes	Yes	Yes
DUOXA2	Yes	Yes	Yes
DUSP6	Yes	Yes	Yes
DYM	Yes	Yes	Yes
DYNC1H1	Yes	Yes	Yes
DYNC2H1	Yes	Yes	Yes
DYRK1B	Yes	Yes	Yes
DYSF	Yes	Yes	Yes
EARS2	Yes	Yes	Yes
EBP	Yes	Yes	Yes
ECE1	Yes	Yes	Yes
ECEL1	Yes	Yes	Yes
ECHS1	Yes	Yes	Yes
ECI1	Yes	Yes	Yes
ECM1	Yes	Yes	Yes
ECSIT	Yes	Yes	Yes
EDA	Yes	Yes	Yes
EDAR	Yes	Yes	Yes
EDARADD	Yes	Yes	Yes
EDN1	Yes	Yes	Yes
EDN3	Yes	Yes	Yes
EDNRA	Yes	Yes	Yes
EDNRB	Yes	Yes	Yes
EEF2	Yes	Yes	Yes
EFEMP1	Yes	Yes	Yes
EFEMP2	Yes	Yes	Yes
EFHC1	Yes	Yes	Yes
EFHC2	Yes	Yes	Yes
EFNB1	Yes	Yes	Yes
EFTUD2	Yes	Yes	Yes
EGF	Yes	Yes	Yes
EGFR	Yes	Yes	Yes
EGLN1	Yes	No	Yes
EGLN2	Yes	Yes	Yes
EGR2	Yes	Yes	Yes
EHHADH	Yes	Yes	Yes
EHMT1	Yes	Yes	Yes
EIF2AK3	Yes	Yes	Yes
EIF2AK4	Yes	Yes	Yes
EIF2B1	Yes	Yes	Yes
EIF2B2	Yes	Yes	Yes
EIF2B3	Yes	Yes	Yes
EIF2B4	Yes	Yes	Yes
EIF2B5	Yes	Yes	Yes
EIF2S3	Yes	Yes	Yes
EIF4A3	Yes	Yes	Yes
EIF4G1	Yes	Yes	Yes
ELAC2	Yes	Yes	Yes
ELANE	Yes	Yes	Yes
ELK1	Yes	Yes	Yes
ELMOD3	Yes	Yes	Yes
ELN	Yes	Yes	Yes
ELOVL4	Yes	Yes	Yes
ELOVL5	Yes	Yes	Yes
ELP2	Yes	Yes	Yes
EMD	Yes	Yes	Yes
EML1	Yes	Yes	Yes
EMP2	Yes	Yes	Yes
ENAM	Yes	Yes	Yes
ENG	Yes	Yes	Yes
ENO3	Yes	Yes	Yes
ENPP1	Yes	Yes	Yes
ENTPD1	Yes	Yes	Yes
EOGT	Yes	Yes	Yes
EP300	Yes	Yes	Yes
EPAS1	Yes	Yes	Yes
EPB41	Yes	Yes	Yes
EPB41L1	Yes	Yes	Yes
EPB41L4A	Yes	Yes	Yes
EPB42	Yes	Yes	Yes
EPCAM	Yes	Yes	Yes
EPG5	Yes	Yes	Yes
EPHA2	Yes	Yes	Yes
EPHA4	Yes	Yes	Yes
EPHB2	Yes	Yes	Yes
EPM2A	Yes	No	Yes
EPOR	Yes	Yes	Yes
EPS8L3	Yes	Yes	Yes
EPX	Yes	Yes	Yes
ERBB2	Yes	Yes	Yes
ERBB2IP	Yes	Yes	Yes
ERBB4	Yes	Yes	Yes
ERCC1	Yes	Yes	Yes
ERCC2	Yes	Yes	Yes
ERCC3	Yes	Yes	Yes
ERCC4	Yes	Yes	Yes
ERCC5	Yes	Yes	Yes
ERCC6	Yes	Yes	Yes
ERCC8	Yes	Yes	Yes
ERF	Yes	Yes	Yes
ERLIN1	Yes	Yes	Yes
ERMAP	Yes	Yes	Yes
ERMARD	Yes	Yes	Yes
ESCO2	Yes	Yes	Yes
ESPN	Yes	No	Yes
ESR1	Yes	Yes	Yes
ESRRA	Yes	Yes	Yes
ESRRB	Yes	Yes	Yes
ETFA	Yes	Yes	Yes
ETFB	Yes	Yes	Yes
ETFDH	Yes	Yes	Yes
ETHE1	Yes	Yes	Yes
ETV6	Yes	Yes	Yes
EVC	Yes	Yes	Yes
EVC2	Yes	Yes	Yes
EXO1	Yes	Yes	Yes
EXOC8	Yes	Yes	Yes
EXOSC3	Yes	Yes	Yes
EXOSC8	Yes	Yes	Yes
EXT1	Yes	Yes	Yes
EXT2	Yes	Yes	Yes
EYA1	Yes	Yes	Yes
EYA4	Yes	Yes	Yes
EYS	Yes	Yes	Yes
EZH2	Yes	Yes	Yes
F10	Yes	Yes	Yes
F11	Yes	Yes	Yes
F12	Yes	Yes	Yes
F13A1	Yes	Yes	Yes
F13B	Yes	Yes	Yes
F2	Yes	Yes	Yes
F5	Yes	Yes	Yes
F7	Yes	Yes	Yes
F8	Yes	Yes	Yes
F9	Yes	Yes	Yes
FA2H	Yes	Yes	Yes
FAAH	Yes	Yes	Yes
FABP7	Yes	Yes	Yes
FADD	Yes	Yes	Yes
FAH	Yes	Yes	Yes
FAM111A	Yes	Yes	Yes
FAM111B	Yes	Yes	Yes
FAM120AOS	Yes	Yes	Yes
FAM126A	Yes	Yes	Yes
FAM161A	Yes	Yes	Yes
FAM175A	Yes	Yes	Yes
FAM20A	Yes	Yes	Yes
FAM20C	Yes	Yes	Yes
FAN1	Yes	Yes	Yes
FANCA	Yes	Yes	Yes
FANCB	Yes	Yes	Yes
FANCC	Yes	Yes	Yes
FANCD2	Yes	Yes	Yes
FANCE	Yes	Yes	Yes
FANCG	Yes	Yes	Yes
FANCI	Yes	Yes	Yes
FAR1	Yes	Yes	Yes
FARS2	Yes	Yes	Yes
FAS	Yes	Yes	Yes
FASLG	Yes	Yes	Yes
FASN	Yes	Yes	Yes
FAT4	Yes	Yes	Yes
FBLN1	Yes	Yes	Yes
FBLN2	Yes	Yes	Yes
FBLN5	Yes	Yes	Yes
FBN1	Yes	Yes	Yes
FBN2	Yes	Yes	Yes
FBP1	Yes	Yes	Yes
FBXL4	Yes	Yes	Yes
FBXO38	Yes	Yes	Yes
FBXO7	Yes	Yes	Yes
FCGR3A	Yes	Yes	Yes
FCGR3B	Yes	Yes	Yes
FCN1	Yes	Yes	Yes
FECH	Yes	Yes	Yes
FERMT1	Yes	Yes	Yes
FERMT3	Yes	Yes	Yes
FEZF1	Yes	Yes	Yes
FFAR1	Yes	Yes	Yes
FGA	Yes	Yes	Yes
FGB	Yes	Yes	Yes
FGD1	Yes	Yes	Yes
FGD4	Yes	Yes	Yes
FGF10	Yes	Yes	Yes
FGF14	Yes	Yes	Yes
FGF17	Yes	Yes	Yes
FGF23	Yes	Yes	Yes
FGF3	Yes	No	Yes
FGF5	Yes	Yes	Yes
FGF8	Yes	Yes	Yes
FGF9	Yes	Yes	Yes
FGFR1	Yes	Yes	Yes
FGFR2	Yes	Yes	Yes
FGFR3	Yes	Yes	Yes
FGFR4	Yes	Yes	Yes
FGG	Yes	Yes	Yes
FH	Yes	Yes	Yes
FHL1	Yes	Yes	Yes
FHL2	Yes	Yes	Yes
FHOD3	Yes	Yes	Yes
FIG4	Yes	Yes	Yes
FKBP10	Yes	Yes	Yes
FKBP6	Yes	Yes	Yes
FKRP	Yes	No	Yes
FKTN	Yes	Yes	Yes
FLCN	Yes	Yes	Yes
FLI1	Yes	Yes	Yes
FLNA	Yes	Yes	Yes
FLNB	Yes	Yes	Yes
FLNC	Yes	Yes	Yes
FLRT3	Yes	Yes	Yes
FLT3	Yes	Yes	Yes
FLT4	Yes	Yes	Yes
FLVCR1	Yes	Yes	Yes
FLVCR2	Yes	Yes	Yes
FMO3	Yes	Yes	Yes
FMR1	Yes	Yes	Yes
FN1	Yes	Yes	Yes
FN3K	Yes	Yes	Yes
FOLR1	Yes	Yes	Yes
FOXA2	Yes	Yes	Yes
FOXC1	Yes	No	Yes
FOXC2	Yes	No	Yes
FOXD4	Yes	Yes	Yes
FOXE1	Yes	No	Yes
FOXE3	Yes	No	Yes
FOXF1	Yes	No	Yes
FOXG1	Yes	Yes	Yes
FOXH1	Yes	Yes	Yes
FOXI1	Yes	Yes	Yes
FOXL2	Yes	No	Yes
FOXN1	Yes	Yes	Yes
FOXP1	Yes	Yes	Yes
FOXP2	Yes	Yes	Yes
FOXP3	Yes	Yes	Yes
FOXRED1	Yes	Yes	Yes
FPGT-TNNI3K	Yes	Yes	Yes
FRAS1	Yes	Yes	Yes
FREM1	Yes	Yes	Yes
FREM2	Yes	Yes	Yes
FRMD7	Yes	Yes	Yes
FRMPD4	Yes	Yes	Yes
FRZB	Yes	Yes	Yes
FSHB	Yes	Yes	Yes
FSHR	Yes	Yes	Yes
FTCD	Yes	Yes	Yes
FTL	Yes	Yes	Yes
FTO	Yes	Yes	Yes
FTSJ1	Yes	Yes	Yes
FUCA1	Yes	Yes	Yes
FUS	Yes	Yes	Yes
FUT1	Yes	Yes	Yes
FUT2	Yes	Yes	Yes
FUT6	Yes	Yes	Yes
FUT7	Yes	Yes	Yes
FUZ	Yes	Yes	Yes
FXN	Yes	Yes	Yes
FXYD2	Yes	Yes	Yes
FYCO1	Yes	Yes	Yes
FZD4	Yes	Yes	Yes
FZD6	Yes	Yes	Yes
G6PC	Yes	Yes	Yes
G6PC3	Yes	Yes	Yes
G6PD	Yes	Yes	Yes
GAA	Yes	Yes	Yes
GABRA1	Yes	Yes	Yes
GABRA6	Yes	Yes	Yes
GABRB3	Yes	Yes	Yes
GABRG2	Yes	Yes	Yes
GAD1	Yes	Yes	Yes
GAL3ST2	Yes	No	Yes
GAL3ST4	Yes	Yes	Yes
GALC	Yes	Yes	Yes
GALE	Yes	Yes	Yes
GALK1	Yes	Yes	Yes
GALNS	Yes	Yes	Yes
GALNT12	Yes	Yes	Yes
GALNT2	Yes	Yes	Yes
GALNT3	Yes	Yes	Yes
GALT	Yes	Yes	Yes
GAMT	Yes	Yes	Yes
GAN	Yes	Yes	Yes
GARS	Yes	Yes	Yes
GAS1	Yes	No	Yes
GATA1	Yes	Yes	Yes
GATA2	Yes	Yes	Yes
GATA3	Yes	Yes	Yes
GATA4	Yes	No	Yes
GATA5	Yes	No	Yes
GATA6	Yes	No	Yes
GATAD1	Yes	Yes	Yes
GATM	Yes	Yes	Yes
GBA	Yes	Yes	Yes
GBA2	Yes	Yes	Yes
GBE1	Yes	Yes	Yes
GCDH	Yes	Yes	Yes
GCGR	Yes	Yes	Yes
GCH1	Yes	Yes	Yes
GCK	Yes	Yes	Yes
GCKR	Yes	Yes	Yes
GCLC	Yes	Yes	Yes
GCM2	Yes	Yes	Yes
GCNT2	Yes	Yes	Yes
GDAP1	Yes	Yes	Yes
GDF1	Yes	No	Yes
GDF2	Yes	Yes	Yes
GDF3	Yes	Yes	Yes
GDF5	Yes	Yes	Yes
GDF6	Yes	No	Yes
GDF9	Yes	Yes	Yes
GDI1	Yes	Yes	Yes
GDNF	Yes	Yes	Yes
GEMIN4	Yes	Yes	Yes
GFAP	Yes	Yes	Yes
GFER	Yes	No	Yes
GFI1	Yes	Yes	Yes
GFM1	Yes	Yes	Yes
GFPT1	Yes	Yes	Yes
GGCX	Yes	Yes	Yes
GH1	Yes	Yes	Yes
GHR	Yes	Yes	Yes
GHRHR	Yes	Yes	Yes
GHSR	Yes	Yes	Yes
GIF	Yes	Yes	Yes
GIGYF2	Yes	Yes	Yes
GIPC3	Yes	Yes	Yes
GJA1	Yes	Yes	Yes
GJA3	Yes	No	Yes
GJA5	Yes	Yes	Yes
GJA8	Yes	Yes	Yes
GJB1	Yes	Yes	Yes
GJB2	Yes	Yes	Yes
GJB3	Yes	Yes	Yes
GJB4	Yes	Yes	Yes
GJB6	Yes	Yes	Yes
GJC2	Yes	No	Yes
GJC3	Yes	Yes	Yes
GK	Yes	Yes	Yes
GLA	Yes	Yes	Yes
GLB1	Yes	Yes	Yes
GLDC	Yes	Yes	Yes
GLE1	Yes	Yes	Yes
GLI2	Yes	Yes	Yes
GLI3	Yes	Yes	Yes
GLIS3	Yes	Yes	Yes
GLP1R	Yes	Yes	Yes
GLRA1	Yes	Yes	Yes
GLRB	Yes	Yes	Yes
GLRX5	Yes	No	Yes
GLUD1	Yes	Yes	Yes
GLUD2	Yes	Yes	Yes
GLUL	Yes	Yes	Yes
GLYCTK	Yes	Yes	Yes
GM2A	Yes	Yes	Yes
GMPPA	Yes	Yes	Yes
GMPPB	Yes	Yes	Yes
GNA11	Yes	Yes	Yes
GNAI2	Yes	Yes	Yes
GNAI3	Yes	Yes	Yes
GNAL	Yes	Yes	Yes
GNAO1	Yes	Yes	Yes
GNAQ	Yes	Yes	Yes
GNAS	Yes	Yes	Yes
GNAT1	Yes	Yes	Yes
GNB1L	Yes	Yes	Yes
GNB4	Yes	Yes	Yes
GNE	Yes	Yes	Yes
GNMT	Yes	Yes	Yes
GNPAT	Yes	Yes	Yes
GNPTAB	Yes	Yes	Yes
GNPTG	Yes	Yes	Yes
GNRHR	Yes	Yes	Yes
GNS	Yes	Yes	Yes
GORAB	Yes	Yes	Yes
GOSR2	Yes	Yes	Yes
GP1BA	Yes	Yes	Yes
GP1BB	Yes	No	Yes
GP6	Yes	Yes	Yes
GP9	Yes	No	Yes
GPAM	Yes	Yes	Yes
GPATCH8	Yes	Yes	Yes
GPC3	Yes	Yes	Yes
GPD1	Yes	Yes	Yes
GPD1L	Yes	Yes	Yes
GPD2	Yes	Yes	Yes
GPHN	Yes	Yes	Yes
GPI	Yes	Yes	Yes
GPIHBP1	Yes	Yes	Yes
GPR101	Yes	Yes	Yes
GPR143	Yes	Yes	Yes
GPR161	Yes	Yes	Yes
GPR179	Yes	Yes	Yes
GPR56	Yes	Yes	Yes
GPR98	Yes	Yes	Yes
GPT2	Yes	Yes	Yes
GRB10	Yes	Yes	Yes
GRHL2	Yes	Yes	Yes
GRHL3	Yes	Yes	Yes
GRHPR	Yes	Yes	Yes
GRIA3	Yes	Yes	Yes
GRIN1	Yes	Yes	Yes
GRIN2A	Yes	Yes	Yes
GRIN2B	Yes	Yes	Yes
GRIP1	Yes	Yes	Yes
GRM1	Yes	Yes	Yes
GRM6	Yes	Yes	Yes
GRN	Yes	Yes	Yes
GRXCR1	Yes	Yes	Yes
GSN	Yes	Yes	Yes
GSR	Yes	Yes	Yes
GSS	Yes	Yes	Yes
GTF2H5	Yes	Yes	Yes
GTPBP3	Yes	Yes	Yes
GUCA1A	Yes	Yes	Yes
GUCA1B	Yes	Yes	Yes
GUCY1A3	Yes	Yes	Yes
GUCY2C	Yes	Yes	Yes
GUCY2D	Yes	Yes	Yes
GUSB	Yes	Yes	Yes
GYG1	Yes	Yes	Yes
GYG2	Yes	Yes	Yes
GYPA	Yes	Yes	Yes
GYPC	Yes	Yes	Yes
GYS2	Yes	Yes	Yes
H6PD	Yes	Yes	Yes
HADH	Yes	Yes	Yes
HADHA	Yes	Yes	Yes
HADHB	Yes	Yes	Yes
HAL	Yes	Yes	Yes
HAMP	Yes	Yes	Yes
HAND1	Yes	Yes	Yes
HARS	Yes	Yes	Yes
HARS2	Yes	Yes	Yes
HAS2	Yes	Yes	Yes
HAX1	Yes	Yes	Yes
HBA1	Yes	No	Yes
HBA2	Yes	No	Yes
HBB	Yes	Yes	Yes
HBD	Yes	Yes	Yes
HBG1	Yes	No	Yes
HBG2	Yes	Yes	Yes
HCCS	Yes	Yes	Yes
HCFC1	Yes	Yes	Yes
HCN1	Yes	Yes	Yes
HCN2	Yes	No	Yes
HCN4	Yes	No	Yes
HCRT	Yes	No	Yes
HCRTR2	Yes	Yes	Yes
HDAC4	Yes	Yes	Yes
HDAC8	Yes	Yes	Yes
HEATR2	Yes	Yes	Yes
HEPACAM	Yes	Yes	Yes
HERC2	Yes	Yes	Yes
HES7	Yes	No	Yes
HESX1	Yes	Yes	Yes
HEXA	Yes	Yes	Yes
HEXB	Yes	Yes	Yes
HFE	Yes	Yes	Yes
HFE2	Yes	Yes	Yes
HFM1	Yes	Yes	Yes
HGD	Yes	Yes	Yes
HGF	Yes	Yes	Yes
HGSNAT	Yes	Yes	Yes
HHAT	Yes	Yes	Yes
HIBCH	Yes	Yes	Yes
HINT1	Yes	Yes	Yes
HIST3H3	Yes	Yes	Yes
HK1	Yes	Yes	Yes
HK2	Yes	Yes	Yes
HLCS	Yes	Yes	Yes
HMBS	Yes	Yes	Yes
HMCN1	Yes	Yes	Yes
HMGCL	Yes	Yes	Yes
HMGCS2	Yes	Yes	Yes
HNF1A	Yes	Yes	Yes
HNF1B	Yes	Yes	Yes
HNF4A	Yes	Yes	Yes
HNRNPA1	Yes	Yes	Yes
HNRNPA2B1	Yes	Yes	Yes
HNRNPDL	Yes	Yes	Yes
HOGA1	Yes	Yes	Yes
HOMEZ	Yes	Yes	Yes
HOXA10	Yes	No	Yes
HOXA13	Yes	No	Yes
HOXA2	Yes	Yes	Yes
HOXA4	Yes	No	Yes
HOXB1	Yes	Yes	Yes
HOXB13	Yes	Yes	Yes
HOXB6	Yes	No	Yes
HOXD10	Yes	Yes	Yes
HOXD13	Yes	Yes	Yes
HOXD4	Yes	Yes	Yes
HP	Yes	Yes	Yes
HPCA	Yes	Yes	Yes
HPD	Yes	Yes	Yes
HPGD	Yes	Yes	Yes
HPRT1	Yes	Yes	Yes
HPS1	Yes	Yes	Yes
HPS3	Yes	Yes	Yes
HPS4	Yes	Yes	Yes
HPS5	Yes	Yes	Yes
HPS6	Yes	Yes	Yes
HPSE2	Yes	Yes	Yes
HR	Yes	Yes	Yes
HRAS	Yes	Yes	Yes
HRG	Yes	Yes	Yes
HS6ST1	Yes	No	Yes
HSD11B1	Yes	Yes	Yes
HSD11B2	Yes	Yes	Yes
HSD17B10	Yes	Yes	Yes
HSD17B3	Yes	Yes	Yes
HSD17B4	Yes	Yes	Yes
HSD3B2	Yes	Yes	Yes
HSD3B7	Yes	Yes	Yes
HSF2	Yes	Yes	Yes
HSF4	Yes	Yes	Yes
HSPB1	Yes	No	Yes
HSPB3	Yes	Yes	Yes
HSPB6	Yes	No	Yes
HSPB8	Yes	Yes	Yes
HSPD1	Yes	Yes	Yes
HSPG2	Yes	Yes	Yes
HTRA1	Yes	No	Yes
HTRA2	Yes	Yes	Yes
HUWE1	Yes	Yes	Yes
HYAL1	Yes	Yes	Yes
HYLS1	Yes	Yes	Yes
IAPP	Yes	Yes	Yes
IARS2	Yes	Yes	Yes
IBA57	Yes	No	Yes
ICK	Yes	Yes	Yes
IDH1	Yes	Yes	Yes
IDH2	Yes	Yes	Yes
IDH3B	Yes	Yes	Yes
IDS	Yes	Yes	Yes
IDUA	Yes	No	Yes
IER3IP1	Yes	Yes	Yes
IFIH1	Yes	Yes	Yes
IFITM5	Yes	Yes	Yes
IFNGR1	Yes	Yes	Yes
IFNGR2	Yes	Yes	Yes
IFT122	Yes	Yes	Yes
IFT140	Yes	Yes	Yes
IFT172	Yes	Yes	Yes
IFT27	Yes	Yes	Yes
IFT80	Yes	Yes	Yes
IGF1	Yes	Yes	Yes
IGF1R	Yes	Yes	Yes
IGF2R	Yes	Yes	Yes
IGFALS	Yes	Yes	Yes
IGHMBP2	Yes	Yes	Yes
IGLL1	Yes	No	Yes
IGSF1	Yes	Yes	Yes
IHH	Yes	Yes	Yes
IKBKAP	Yes	Yes	Yes
IKBKG	Yes	No	Yes
IL10	Yes	Yes	Yes
IL10RA	Yes	Yes	Yes
IL10RB	Yes	Yes	Yes
IL11RA	Yes	Yes	Yes
IL12RB1	Yes	Yes	Yes
IL12RB2	Yes	Yes	Yes
IL17F	Yes	Yes	Yes
IL17RD	Yes	Yes	Yes
IL1RAPL1	Yes	Yes	Yes
IL21	Yes	Yes	Yes
IL21R	Yes	Yes	Yes
IL2RA	Yes	Yes	Yes
IL2RG	Yes	Yes	Yes
IL31RA	Yes	Yes	Yes
IL36RN	Yes	Yes	Yes
IL7R	Yes	Yes	Yes
ILDR1	Yes	Yes	Yes
ILK	Yes	Yes	Yes
IMPAD1	Yes	Yes	Yes
IMPDH1	Yes	Yes	Yes
IMPG1	Yes	Yes	Yes
IMPG2	Yes	Yes	Yes
INF2	Yes	Yes	Yes
ING1	Yes	Yes	Yes
INHA	Yes	Yes	Yes
INHBA	Yes	Yes	Yes
INO80	Yes	Yes	Yes
INO80D	Yes	Yes	Yes
INPP5E	Yes	No	Yes
INPPL1	Yes	Yes	Yes
INS	Yes	Yes	Yes
INS-IGF2	Yes	Yes	Yes
INSL3	Yes	No	Yes
INSR	Yes	Yes	Yes
INVS	Yes	Yes	Yes
IQCB1	Yes	Yes	Yes
IQSEC2	Yes	Yes	Yes
IRAK4	Yes	Yes	Yes
IRF1	Yes	Yes	Yes
IRF6	Yes	Yes	Yes
IRF7	Yes	Yes	Yes
IRF8	Yes	Yes	Yes
IRS1	Yes	Yes	Yes
IRX5	Yes	No	Yes
ISCA2	Yes	Yes	Yes
ISCU	Yes	Yes	Yes
ISL1	Yes	Yes	Yes
ITGA2	Yes	Yes	Yes
ITGA2B	Yes	Yes	Yes
ITGA3	Yes	Yes	Yes
ITGA4	Yes	Yes	Yes
ITGA6	Yes	Yes	Yes
ITGA7	Yes	Yes	Yes
ITGA8	Yes	Yes	Yes
ITGA9	Yes	Yes	Yes
ITGB2	Yes	Yes	Yes
ITGB3	Yes	Yes	Yes
ITGB4	Yes	Yes	Yes
ITGB6	Yes	Yes	Yes
ITK	Yes	Yes	Yes
ITM2B	Yes	Yes	Yes
ITPA	Yes	Yes	Yes
ITPR1	Yes	Yes	Yes
ITPR2	Yes	Yes	Yes
IVD	Yes	Yes	Yes
IYD	Yes	Yes	Yes
JAG1	Yes	Yes	Yes
JAGN1	Yes	Yes	Yes
JAK2	Yes	Yes	Yes
JAK3	Yes	Yes	Yes
JAM3	Yes	Yes	Yes
JPH1	Yes	Yes	Yes
JPH2	Yes	No	Yes
JUP	Yes	Yes	Yes
KAL1	Yes	Yes	Yes
KANK2	Yes	Yes	Yes
KARS	Yes	Yes	Yes
KATNB1	Yes	Yes	Yes
KBTBD13	Yes	No	Yes
KCNA1	Yes	Yes	Yes
KCNA2	Yes	Yes	Yes
KCNA5	Yes	Yes	Yes
KCNB1	Yes	Yes	Yes
KCNB2	Yes	Yes	Yes
KCNC1	Yes	Yes	Yes
KCNC3	Yes	No	Yes
KCND2	Yes	Yes	Yes
KCND3	Yes	Yes	Yes
KCNE1	Yes	Yes	Yes
KCNE1L	Yes	No	Yes
KCNE2	Yes	Yes	Yes
KCNE3	Yes	Yes	Yes
KCNH1	Yes	Yes	Yes
KCNH2	Yes	Yes	Yes
KCNH7	Yes	Yes	Yes
KCNJ1	Yes	Yes	Yes
KCNJ10	Yes	Yes	Yes
KCNJ11	Yes	Yes	Yes
KCNJ13	Yes	Yes	Yes
KCNJ16	Yes	Yes	Yes
KCNJ2	Yes	Yes	Yes
KCNJ5	Yes	Yes	Yes
KCNJ6	Yes	Yes	Yes
KCNJ8	Yes	Yes	Yes
KCNK17	Yes	Yes	Yes
KCNK3	Yes	No	Yes
KCNK9	Yes	Yes	Yes
KCNMA1	Yes	Yes	Yes
KCNQ1	Yes	Yes	Yes
KCNQ2	Yes	Yes	Yes
KCNQ3	Yes	Yes	Yes
KCNQ4	Yes	Yes	Yes
KCNT1	Yes	Yes	Yes
KCNV2	Yes	Yes	Yes
KCTD1	Yes	Yes	Yes
KDELC2	Yes	Yes	Yes
KDM5A	Yes	Yes	Yes
KDM5C	Yes	Yes	Yes
KDM6B	Yes	Yes	Yes
KDR	Yes	Yes	Yes
KEL	Yes	Yes	Yes
KERA	Yes	Yes	Yes
KHK	Yes	Yes	Yes
KIAA0196	Yes	Yes	Yes
KIAA1033	Yes	Yes	Yes
KIAA1199	Yes	Yes	Yes
KIF11	Yes	Yes	Yes
KIF1A	Yes	Yes	Yes
KIF1B	Yes	Yes	Yes
KIF1C	Yes	Yes	Yes
KIF21A	Yes	Yes	Yes
KIF22	Yes	Yes	Yes
KIF23	Yes	Yes	Yes
KIF2A	Yes	Yes	Yes
KIF5A	Yes	Yes	Yes
KIF7	Yes	Yes	Yes
KIRREL3	Yes	Yes	Yes
KISS1	Yes	No	Yes
KISS1R	Yes	No	Yes
KIT	Yes	Yes	Yes
KITLG	Yes	Yes	Yes
KL	Yes	Yes	Yes
KLF1	Yes	No	Yes
KLF10	Yes	Yes	Yes
KLF11	Yes	Yes	Yes
KLF6	Yes	Yes	Yes
KLHL10	Yes	Yes	Yes
KLHL3	Yes	Yes	Yes
KLHL40	Yes	Yes	Yes
KLHL41	Yes	Yes	Yes
KLHL7	Yes	Yes	Yes
KLHL9	Yes	Yes	Yes
KLK1	Yes	Yes	Yes
KLKB1	Yes	Yes	Yes
KMT2A	Yes	Yes	Yes
KMT2D	Yes	Yes	Yes
KPNA7	Yes	Yes	Yes
KRAS	Yes	Yes	Yes
KRIT1	Yes	Yes	Yes
KRT1	Yes	Yes	Yes
KRT10	Yes	Yes	Yes
KRT12	Yes	Yes	Yes
KRT13	Yes	Yes	Yes
KRT14	Yes	Yes	Yes
KRT16	Yes	Yes	Yes
KRT17	Yes	Yes	Yes
KRT18	Yes	Yes	Yes
KRT2	Yes	Yes	Yes
KRT3	Yes	Yes	Yes
KRT4	Yes	Yes	Yes
KRT5	Yes	Yes	Yes
KRT6A	Yes	Yes	Yes
KRT6B	Yes	Yes	Yes
KRT6C	Yes	Yes	Yes
KRT71	Yes	Yes	Yes
KRT74	Yes	Yes	Yes
KRT8	Yes	Yes	Yes
KRT81	Yes	No	Yes
KRT83	Yes	Yes	Yes
KRT85	Yes	Yes	Yes
KRT86	Yes	No	Yes
KRT9	Yes	Yes	Yes
KSR2	Yes	No	Yes
KYNU	Yes	Yes	Yes
L1CAM	Yes	Yes	Yes
L2HGDH	Yes	Yes	Yes
LACC1	Yes	Yes	Yes
LAMA2	Yes	Yes	Yes
LAMA3	Yes	Yes	Yes
LAMA4	Yes	Yes	Yes
LAMA5	Yes	Yes	Yes
LAMB2	Yes	Yes	Yes
LAMB3	Yes	Yes	Yes
LAMC1	Yes	Yes	Yes
LAMC3	Yes	Yes	Yes
LAMP2	Yes	Yes	Yes
LARGE	Yes	Yes	Yes
LARS	Yes	Yes	Yes
LARS2	Yes	Yes	Yes
LAS1L	Yes	Yes	Yes
LBR	Yes	Yes	Yes
LCA5	Yes	Yes	Yes
LCAT	Yes	Yes	Yes
LCK	Yes	Yes	Yes
LCT	Yes	Yes	Yes
LDB3	Yes	Yes	Yes
LDHA	Yes	Yes	Yes
LDHB	Yes	Yes	Yes
LDLR	Yes	Yes	Yes
LDLRAP1	Yes	Yes	Yes
LEF1	Yes	Yes	Yes
LEFTY2	Yes	Yes	Yes
LEP	Yes	Yes	Yes
LEPR	Yes	Yes	Yes
LEPRE1	Yes	Yes	Yes
LEPREL1	Yes	Yes	Yes
LFNG	Yes	Yes	Yes
LGI1	Yes	Yes	Yes
LHB	Yes	Yes	Yes
LHCGR	Yes	Yes	Yes
LHFPL5	Yes	Yes	Yes
LHX3	Yes	No	Yes
LHX4	Yes	Yes	Yes
LIAS	Yes	Yes	Yes
LIFR	Yes	Yes	Yes
LIG1	Yes	Yes	Yes
LIG4	Yes	Yes	Yes
LIM2	Yes	Yes	Yes
LIPA	Yes	Yes	Yes
LIPC	Yes	Yes	Yes
LIPG	Yes	Yes	Yes
LIPH	Yes	Yes	Yes
LIPI	Yes	Yes	Yes
LIPT1	Yes	Yes	Yes
LITAF	Yes	Yes	Yes
LMAN1	Yes	Yes	Yes
LMNA	Yes	Yes	Yes
LMNB2	Yes	Yes	Yes
LMOD3	Yes	Yes	Yes
LMX1B	Yes	Yes	Yes
LONP1	Yes	Yes	Yes
LOXHD1	Yes	Yes	Yes
LPA	Yes	No	Yes
LPAR6	Yes	Yes	Yes
LPIN1	Yes	Yes	Yes
LPIN2	Yes	Yes	Yes
LPIN3	Yes	Yes	Yes
LPL	Yes	Yes	Yes
LRAT	Yes	Yes	Yes
LRBA	Yes	Yes	Yes
LRIG2	Yes	Yes	Yes
LRIT3	Yes	Yes	Yes
LRP2	Yes	Yes	Yes
LRP4	Yes	Yes	Yes
LRP5	Yes	Yes	Yes
LRP6	Yes	Yes	Yes
LRPPRC	Yes	Yes	Yes
LRRC6	Yes	Yes	Yes
LRRK2	Yes	Yes	Yes
LRRTM4	Yes	Yes	Yes
LRTOMT	Yes	Yes	Yes
LTBP2	Yes	Yes	Yes
LTC4S	Yes	No	Yes
LY96	Yes	Yes	Yes
LYRM4	Yes	No	Yes
LYRM7	Yes	Yes	Yes
LYST	Yes	Yes	Yes
LYZ	Yes	Yes	Yes
LZTFL1	Yes	Yes	Yes
LZTR1	Yes	Yes	Yes
LZTS1	Yes	Yes	Yes
MAB21L2	Yes	Yes	Yes
MACF1	Yes	Yes	Yes
MAD1L1	Yes	Yes	Yes
MAF	Yes	No	Yes
MAFB	Yes	Yes	Yes
MAG	Yes	Yes	Yes
MAGT1	Yes	Yes	Yes
MAK	Yes	Yes	Yes
MALT1	Yes	Yes	Yes
MAMLD1	Yes	No	Yes
MAN1B1	Yes	Yes	Yes
MAN2B1	Yes	Yes	Yes
MANBA	Yes	Yes	Yes
MAP2K1	Yes	Yes	Yes
MAP2K2	Yes	Yes	Yes
MAP3K1	Yes	Yes	Yes
MAP3K6	Yes	Yes	Yes
MAP4	Yes	Yes	Yes
MAPK8IP1	Yes	Yes	Yes
MAPKAP1	Yes	Yes	Yes
MAPT	Yes	Yes	Yes
MARS	Yes	Yes	Yes
MARVELD2	Yes	Yes	Yes
MASP1	Yes	Yes	Yes
MASP2	Yes	Yes	Yes
MASTL	Yes	Yes	Yes
MAT1A	Yes	Yes	Yes
MAT2A	Yes	Yes	Yes
MATN3	Yes	Yes	Yes
MATN4	Yes	Yes	Yes
MATR3	Yes	Yes	Yes
MAX	Yes	Yes	Yes
MBD1	Yes	Yes	Yes
MBTPS2	Yes	Yes	Yes
MC1R	Yes	Yes	Yes
MC2R	Yes	Yes	Yes
MC3R	Yes	Yes	Yes
MC4R	Yes	Yes	Yes
MCC	Yes	Yes	Yes
MCCC1	Yes	Yes	Yes
MCCC2	Yes	Yes	Yes
MCEE	Yes	Yes	Yes
MCFD2	Yes	Yes	Yes
MCHR1	Yes	Yes	Yes
MCIDAS	Yes	No	Yes
MCM8	Yes	Yes	Yes
MCOLN1	Yes	Yes	Yes
MCPH1	Yes	Yes	Yes
MCTP2	Yes	Yes	Yes
MECP2	Yes	Yes	Yes
MED12	Yes	Yes	Yes
MED13L	Yes	Yes	Yes
MED17	Yes	Yes	Yes
MED20	Yes	Yes	Yes
MED23	Yes	Yes	Yes
MED25	Yes	Yes	Yes
MEF2A	Yes	Yes	Yes
MEF2C	Yes	Yes	Yes
MEFV	Yes	Yes	Yes
MEGF10	Yes	Yes	Yes
MEGF8	Yes	Yes	Yes
MEN1	Yes	Yes	Yes
MERTK	Yes	Yes	Yes
MESP2	Yes	No	Yes
MET	Yes	Yes	Yes
MFAP5	Yes	Yes	Yes
MFN2	Yes	Yes	Yes
MFRP	Yes	Yes	Yes
MFSD6L	Yes	Yes	Yes
MFSD8	Yes	Yes	Yes
MGAT2	Yes	Yes	Yes
MGLL	Yes	Yes	Yes
MGME1	Yes	Yes	Yes
MGST2	Yes	Yes	Yes
MGST3	Yes	Yes	Yes
MIB1	Yes	Yes	Yes
MID1	Yes	Yes	Yes
MID2	Yes	Yes	Yes
MINPP1	Yes	Yes	Yes
MIP	Yes	Yes	Yes
MITF	Yes	Yes	Yes
MKKS	Yes	Yes	Yes
MKRN3	Yes	Yes	Yes
MKS1	Yes	Yes	Yes
MLC1	Yes	Yes	Yes
MLH1	Yes	Yes	Yes
MLH3	Yes	Yes	Yes
MLPH	Yes	Yes	Yes
MLYCD	Yes	No	Yes
MMAA	Yes	Yes	Yes
MMAB	Yes	Yes	Yes
MMACHC	Yes	Yes	Yes
MMADHC	Yes	Yes	Yes
MMP13	Yes	Yes	Yes
MMP14	Yes	Yes	Yes
MMP2	Yes	Yes	Yes
MMP20	Yes	Yes	Yes
MNX1	Yes	No	Yes
MOCOS	Yes	Yes	Yes
MOCS1	Yes	Yes	Yes
MOG	Yes	Yes	Yes
MOGS	Yes	Yes	Yes
MPC1	Yes	Yes	Yes
MPDU1	Yes	Yes	Yes
MPDZ	Yes	Yes	Yes
MPI	Yes	Yes	Yes
MPL	Yes	Yes	Yes
MPLKIP	Yes	No	Yes
MPO	Yes	Yes	Yes
MPV17	Yes	Yes	Yes
MPZ	Yes	Yes	Yes
MRAP	Yes	Yes	Yes
MRAP2	Yes	Yes	Yes
MRE11A	Yes	Yes	Yes
MRI1	Yes	Yes	Yes
MRPL12	Yes	Yes	Yes
MRPL3	Yes	Yes	Yes
MRPL44	Yes	Yes	Yes
MRPS22	Yes	Yes	Yes
MRRF	Yes	Yes	Yes
MSH2	Yes	Yes	Yes
MSH6	Yes	Yes	Yes
MSMO1	Yes	Yes	Yes
MSR1	Yes	Yes	Yes
MSRB3	Yes	Yes	Yes
MSTN	Yes	Yes	Yes
MSX1	Yes	No	Yes
MSX2	Yes	No	Yes
MTFMT	Yes	Yes	Yes
MTHFD1	Yes	Yes	Yes
MTHFR	Yes	Yes	Yes
MTM1	Yes	Yes	Yes
MTMR14	Yes	Yes	Yes
MTMR2	Yes	Yes	Yes
MTNR1B	Yes	Yes	Yes
MTO1	Yes	Yes	Yes
MTOR	Yes	Yes	Yes
MTPAP	Yes	Yes	Yes
MTR	Yes	Yes	Yes
MTRR	Yes	Yes	Yes
MTSS1L	Yes	Yes	Yes
MTTP	Yes	Yes	Yes
MURC	Yes	Yes	Yes
MUSK	Yes	Yes	Yes
MUT	Yes	Yes	Yes
MUTYH	Yes	Yes	Yes
MVK	Yes	Yes	Yes
MXI1	Yes	Yes	Yes
MYBPC1	Yes	Yes	Yes
MYBPC3	Yes	Yes	Yes
MYC	Yes	Yes	Yes
MYCN	Yes	Yes	Yes
MYD88	Yes	Yes	Yes
MYF6	Yes	Yes	Yes
MYH11	Yes	Yes	Yes
MYH14	Yes	Yes	Yes
MYH2	Yes	Yes	Yes
MYH3	Yes	Yes	Yes
MYH6	Yes	Yes	Yes
MYH7	Yes	Yes	Yes
MYH7B	Yes	Yes	Yes
MYH8	Yes	Yes	Yes
MYH9	Yes	Yes	Yes
MYL2	Yes	Yes	Yes
MYL3	Yes	Yes	Yes
MYLK	Yes	Yes	Yes
MYLK2	Yes	Yes	Yes
MYO15A	Yes	Yes	Yes
MYO1A	Yes	Yes	Yes
MYO1E	Yes	Yes	Yes
MYO3A	Yes	Yes	Yes
MYO5B	Yes	Yes	Yes
MYO6	Yes	Yes	Yes
MYO7A	Yes	Yes	Yes
MYOC	Yes	Yes	Yes
MYOCD	Yes	Yes	Yes
MYOM1	Yes	Yes	Yes
MYOT	Yes	Yes	Yes
MYOZ2	Yes	Yes	Yes
MYPN	Yes	Yes	Yes
NAA10	Yes	Yes	Yes
NAGA	Yes	Yes	Yes
NAGLU	Yes	Yes	Yes
NAGPA	Yes	Yes	Yes
NAGS	Yes	Yes	Yes
NALCN	Yes	Yes	Yes
NANOS1	Yes	No	Yes
NANOS3	Yes	Yes	Yes
NARS2	Yes	Yes	Yes
NAT1	Yes	Yes	Yes
NBAS	Yes	Yes	Yes
NBEAL2	Yes	Yes	Yes
NBN	Yes	Yes	Yes
NCF1	Yes	No	Yes
NCF2	Yes	Yes	Yes
NCF4	Yes	Yes	Yes
NCOA6	Yes	Yes	Yes
NCSTN	Yes	Yes	Yes
NDP	Yes	Yes	Yes
NDRG4	Yes	Yes	Yes
NDST1	Yes	Yes	Yes
NDUFA1	Yes	Yes	Yes
NDUFA10	Yes	Yes	Yes
NDUFA13	Yes	Yes	Yes
NDUFA4	Yes	Yes	Yes
NDUFA6	Yes	Yes	Yes
NDUFA8	Yes	Yes	Yes
NDUFAF1	Yes	Yes	Yes
NDUFAF3	Yes	Yes	Yes
NDUFAF4	Yes	Yes	Yes
NDUFAF5	Yes	Yes	Yes
NDUFAF6	Yes	Yes	Yes
NDUFAF7	Yes	Yes	Yes
NDUFB1	Yes	Yes	Yes
NDUFB3	Yes	Yes	Yes
NDUFB9	Yes	Yes	Yes
NDUFS1	Yes	Yes	Yes
NDUFS2	Yes	Yes	Yes
NDUFS3	Yes	Yes	Yes
NDUFS4	Yes	Yes	Yes
NDUFS5	Yes	Yes	Yes
NDUFS6	Yes	Yes	Yes
NDUFS7	Yes	Yes	Yes
NDUFS8	Yes	Yes	Yes
NDUFV1	Yes	Yes	Yes
NEB	Yes	Yes	Yes
NEBL	Yes	Yes	Yes
NEDD4L	Yes	Yes	Yes
NEFM	Yes	Yes	Yes
NEK1	Yes	Yes	Yes
NEK8	Yes	Yes	Yes
NEU1	Yes	Yes	Yes
NEUROD1	Yes	Yes	Yes
NEUROG3	Yes	Yes	Yes
NEXN	Yes	Yes	Yes
NF1	Yes	Yes	Yes
NF2	Yes	Yes	Yes
NFASC	Yes	Yes	Yes
NFATC1	Yes	Yes	Yes
NFIX	Yes	Yes	Yes
NFKB2	Yes	Yes	Yes
NFKBIA	Yes	Yes	Yes
NFS1	Yes	Yes	Yes
NFU1	Yes	Yes	Yes
NGF	Yes	Yes	Yes
NHEJ1	Yes	Yes	Yes
NHLRC1	Yes	Yes	Yes
NHP2	Yes	Yes	Yes
NHS	Yes	Yes	Yes
NIN	Yes	Yes	Yes
NIPA1	Yes	Yes	Yes
NIPA2	Yes	Yes	Yes
NIPAL4	Yes	Yes	Yes
NIPBL	Yes	Yes	Yes
NIPSNAP1	Yes	Yes	Yes
NIPSNAP3A	Yes	Yes	Yes
NKX2-1	Yes	No	Yes
NKX2-5	Yes	Yes	Yes
NKX3-2	Yes	No	Yes
NLGN2	Yes	Yes	Yes
NLGN3	Yes	Yes	Yes
NLGN4X	Yes	Yes	Yes
NLRC4	Yes	Yes	Yes
NLRP1	Yes	Yes	Yes
NLRP12	Yes	Yes	Yes
NLRP14	Yes	Yes	Yes
NLRP3	Yes	Yes	Yes
NLRP7	Yes	Yes	Yes
NME1	Yes	Yes	Yes
NMNAT1	Yes	Yes	Yes
NNT	Yes	Yes	Yes
NOD2	Yes	Yes	Yes
NODAL	Yes	Yes	Yes
NOG	Yes	Yes	Yes
NOL3	Yes	Yes	Yes
NOP10	Yes	Yes	Yes
NOTCH1	Yes	Yes	Yes
NOTCH2	Yes	Yes	Yes
NOTCH3	Yes	Yes	Yes
NPC1	Yes	Yes	Yes
NPC1L1	Yes	Yes	Yes
NPC2	Yes	Yes	Yes
NPEPPS	Yes	Yes	Yes
NPHP1	Yes	Yes	Yes
NPHP3	Yes	Yes	Yes
NPHP4	Yes	Yes	Yes
NPHS1	Yes	Yes	Yes
NPHS2	Yes	Yes	Yes
NPL	Yes	Yes	Yes
NPPA	Yes	Yes	Yes
NPR2	Yes	Yes	Yes
NR0B1	Yes	Yes	Yes
NR0B2	Yes	Yes	Yes
NR1I2	Yes	Yes	Yes
NR1I3	Yes	Yes	Yes
NR2F1	Yes	Yes	Yes
NR2F2	Yes	Yes	Yes
NR3C1	Yes	Yes	Yes
NR3C2	Yes	Yes	Yes
NR4A2	Yes	Yes	Yes
NR5A1	Yes	Yes	Yes
NRAS	Yes	Yes	Yes
NRG1	Yes	Yes	Yes
NRL	Yes	No	Yes
NRTN	Yes	No	Yes
NRXN1	Yes	Yes	Yes
NSD1	Yes	Yes	Yes
NSDHL	Yes	Yes	Yes
NSMF	Yes	Yes	Yes
NSUN2	Yes	Yes	Yes
NT5C3A	Yes	Yes	Yes
NT5E	Yes	Yes	Yes
NTF4	Yes	No	Yes
NTRK1	Yes	Yes	Yes
NTRK2	Yes	Yes	Yes
NTRK3	Yes	Yes	Yes
NUB1	Yes	Yes	Yes
NUBPL	Yes	Yes	Yes
NUDC	Yes	Yes	Yes
NUP155	Yes	Yes	Yes
NUP62	Yes	Yes	Yes
NUS1	Yes	No	Yes
NXF5	Yes	Yes	Yes
NXNL1	Yes	No	Yes
NXPH3	Yes	Yes	Yes
NYX	Yes	No	Yes
OAT	Yes	Yes	Yes
OBSCN	Yes	No	Yes
OBSL1	Yes	Yes	Yes
OCA2	Yes	Yes	Yes
OCLN	Yes	Yes	Yes
OCRL	Yes	Yes	Yes
OFD1	Yes	Yes	Yes
OGG1	Yes	Yes	Yes
OLFM2	Yes	Yes	Yes
OMG	Yes	Yes	Yes
OPA1	Yes	Yes	Yes
OPA3	Yes	Yes	Yes
OPCML	Yes	Yes	Yes
OPHN1	Yes	Yes	Yes
OPN1LW	Yes	Yes	Yes
OPN1MW	Yes	No	Yes
OPN1SW	Yes	Yes	Yes
OPTC	Yes	Yes	Yes
OPTN	Yes	Yes	Yes
OR2J3	Yes	Yes	Yes
ORAI1	Yes	Yes	Yes
ORC1	Yes	Yes	Yes
ORC4	Yes	Yes	Yes
ORC6	Yes	Yes	Yes
OSMR	Yes	Yes	Yes
OTC	Yes	Yes	Yes
OTOA	Yes	Yes	Yes
OTOF	Yes	Yes	Yes
OTOG	Yes	No	Yes
OTUD4	Yes	Yes	Yes
OTX2	Yes	Yes	Yes
OXCT1	Yes	Yes	Yes
P2RX2	Yes	Yes	Yes
P2RY12	Yes	Yes	Yes
PABPN1	Yes	No	Yes
PACS1	Yes	Yes	Yes
PAFAH1B1	Yes	Yes	Yes
PAH	Yes	Yes	Yes
PAK3	Yes	Yes	Yes
PALB2	Yes	Yes	Yes
PANK2	Yes	Yes	Yes
PAPSS2	Yes	Yes	Yes
PARK2	Yes	Yes	Yes
PARK7	Yes	Yes	Yes
PARL	Yes	Yes	Yes
PARN	Yes	Yes	Yes
PARP1	Yes	Yes	Yes
PARS2	Yes	Yes	Yes
PASK	Yes	Yes	Yes
PAX1	Yes	Yes	Yes
PAX2	Yes	Yes	Yes
PAX3	Yes	Yes	Yes
PAX4	Yes	Yes	Yes
PAX5	Yes	Yes	Yes
PAX6	Yes	Yes	Yes
PAX8	Yes	Yes	Yes
PAX9	Yes	Yes	Yes
PC	Yes	Yes	Yes
PCBD1	Yes	Yes	Yes
PCCA	Yes	Yes	Yes
PCCB	Yes	Yes	Yes
PCDH15	Yes	Yes	Yes
PCDH19	Yes	Yes	Yes
[truncated: 1,047 more rows]
