# Supplementary material for: The intolerance to functional genetic variation of protein domains predicts the localization of pathogenic mutations within genes
Source: Genome Biol. 2016 Jan 18;17:9. doi: 10.1186/s13059-016-0869-4 (PMC4717634; doi:10.1186/s13059-016-0869-4)
Supplement: Additional file 7: — A text file containing the set of 250,000 random variants generated for the variant level predictors comparisons with the corresponding variant prediction scores and disease-associated status (1 indicates that the domain region the variant falls in has at least one previously reported pathogenic variant, 0 indicates that it has no previously reported pathogenic variants). (TXT 12240 kb) [file 13059_2016_869_MOESM7_ESM.txt]

chrom	pos	ref	alt	disease_status	cadd	mt	subrvis	pph2
1	100152499	A	T	0	5.035377	0.00019899999999994922	2.10911	0.898
1	100152690	T	G	0	0.630897	0.0	2.10911	NA
1	100155080	C	A	0	0.537311	0.567999	0.108319	0.055
1	100155130	G	T	0	0.262172	0.0	0.108319	NA
1	100155147	T	G	0	6.141033	0.0	0.108319	1
1	100155209	C	G	0	0.054384	0.00041199999999996795	0.108319	0.046
1	100159582	G	C	0	5.026127	0.00151100000000004	-0.442505	0.994
1	100159585	G	C	0	1.202682	0.684267	-0.442505	0.001
1	100159609	G	A	0	-0.245181	0.0	-0.442505	NA
1	100174525	G	C	0	0.660780	0.998699	0.434377	0.128
1	100174780	G	T	0	2.530581	0.990272	0.434377	0.003
1	100176411	A	C	0	-0.542003	0.0	-0.804646	NA
1	100178044	A	G	0	3.021019	0.04935400000000001	-0.804646	0.859
1	100181151	G	A	0	0.506581	0.0	-0.804646	NA
1	100181177	C	G	0	0.466913	0.997359	-0.804646	0.104
1	100195252	T	A	0	2.114874	0.999393	0.333086	0.219
1	100203674	A	C	0	-0.609085	0.931206	0.333086	0.005
1	100207751	T	A	0	2.187507	1.0	-0.217738	0.325
1	100212888	T	G	0	1.020648	0.999998	-0.217738	0.082
1	100214257	T	A	0	4.707046	6.999999999979245e-06	-0.116447	0.132
1	100214291	T	A	0	-0.902760	1.0	-0.116447	0.003
1	100214307	A	C	0	0.191145	1.0	-0.116447	0.002
1	100214309	A	T	0	0.117914	1.0	-0.116447	0.006
1	10032143	C	T	0	1.294762	0.40650699999999995	0.0139757	NA
1	10032147	A	G	0	2.876982	0.594103	0.0139757	0.169
1	10032152	T	A	0	1.231160	0.0	0.0139757	NA
1	10032153	G	C	0	1.738305	0.006172999999999984	0.0139757	0.475
1	10032154	A	G	0	3.295990	0.0002990000000000492	0.0139757	0.354
1	100327825	T	G	0	1.439689	0.0006469999999999532	0.0431076	0.039
1	100336346	T	A	1	0.861019	0.008426000000000045	1.03654	0
1	100340363	A	T	1	2.011516	0.0	1.03654	0.005
1	100346852	C	G	1	13.180033	0.0	0.724356	NA
1	100346982	T	A	1	0.704772	0.0	0.753489	NA
1	100349770	T	G	1	-0.849006	0.999999	0.753489	0
1	100350159	G	T	1	13.600551	0.0	0.753489	NA
1	100353603	A	T	1	1.796852	0.00013099999999999223	0.753489	0.011
1	100356906	T	G	0	1.978760	0.685396	1.24606	0.125
1	100358011	T	G	0	6.373995	0.0	1.24606	0.928
1	100358113	T	A	0	10.755929	0.0	1.24606	NA
1	100361843	C	T	1	1.332244	0.0	0.710475	NA
1	100379237	T	G	1	-0.288540	0.0	0.710475	NA
1	100387193	C	A	0	2.981475	9.99999999995449e-06	0.0791873	0.03
1	100387194	T	G	0	5.261816	0.0	0.0791873	0.759
1	100387198	T	G	0	10.568742	0.998468	0.0791873	NA
1	100387199	G	T	0	5.364292	1.0000000000287557e-06	0.0791873	0.927
1	10041095	T	A	1	5.166734	1.0999999999983245e-05	-1.02941	0.863
1	10042687	T	C	1	0.310012	1.999999999946489e-06	1.24606	NA
1	10042688	G	C	1	2.962291	0.0009280000000000399	1.24606	0.462
1	10042698	A	T	1	4.252875	3.799999999998249e-05	1.24606	0.329
1	10042730	C	G	1	2.196563	0.14294300000000004	1.24606	0.007
1	10042736	A	G	1	2.587548	0.324299	1.24606	0.477
1	10042743	C	T	1	1.982779	1.0	1.24606	0.024
1	10042754	A	T	1	-2.420154	1.0	1.24606	0
1	100459159	A	G	0	3.598546	0.0	0.499589	0.212
1	100459228	T	A	0	2.112309	0.0	0.499589	0.083
1	100464838	A	C	0	2.002092	3.799999999998249e-05	0.499589	0
1	100464892	C	G	0	2.967939	0.0	-0.833777	0.021
1	100487982	T	C	0	3.879411	0.0	-0.833777	0.038
1	100487991	G	A	0	2.276994	0.0	0.0791873	0.009
1	100487994	T	G	0	3.720446	0.0	0.0791873	0.017
1	100488009	G	A	0	2.262967	0.0	0.0791873	0.015
1	100488009	G	T	0	1.140162	0.0	0.0791873	0.009
1	100488013	G	A	0	0.960667	0.0	0.0791873	0.011
1	100488023	T	G	0	0.401371	0.0	0.0791873	NA
1	100503793	C	T	0	4.398661	2.199999999996649e-05	-0.181659	0.147
1	100524231	G	C	0	4.392886	1.0999999999983245e-05	-1.09463	0.057
1	100524274	A	T	0	4.223105	0.0	-1.09463	0.013
1	100544052	C	A	0	2.393367	0.0	-1.09463	NA
1	100546176	C	G	0	1.423931	0.792796	0.499589	0
1	100546204	C	T	0	4.547447	0.0008920000000000039	0.499589	0.007
1	100547569	T	C	0	5.259004	0.0	0.499589	0.133
1	100547571	C	A	0	5.909047	0.0	0.499589	0.917
1	10057321	C	G	0	4.967803	0.0	0.0791873	0.967
1	10057323	G	A	0	1.774500	0.94487	0.0791873	0.011
1	10057323	G	T	0	1.047445	0.94487	0.0791873	0.01
1	100584601	C	G	1	1.027030	0.0	-1.07246	NA
1	100585980	A	C	1	3.887169	0.001998999999999973	-1.07246	0.102
1	100586002	G	T	1	12.090999	0.0	-1.07246	NA
1	100586976	C	A	1	1.809021	0.0	-1.07246	NA
1	100588830	G	A	1	1.088174	0.0	-1.07246	NA
1	100598779	T	C	0	5.009884	0.0	-0.0512358	1
1	100598780	G	T	0	5.443236	0.0	-0.0512358	1
1	100598859	T	G	0	1.388502	0.0	1.24606	NA
1	100598868	G	C	0	2.138802	0.0	1.24606	NA
1	100602443	A	G	0	0.571231	0.0	1.24606	NA
1	100602458	A	C	0	5.539639	0.0	1.24606	0.96
1	100602474	G	A	0	6.716008	0.0	0.0139757	1
1	100602578	A	C	0	-1.052081	0.0	0.0139757	NA
1	100605786	A	C	0	4.804664	0.0	-0.507717	0.974
1	100609640	T	G	0	6.246557	0.0	-1.02941	0.996
1	100614343	A	G	0	0.290780	0.0	0.144399	NA
1	100614358	A	C	0	-1.860616	0.853544	0.144399	NA
1	100617958	T	A	0	6.192389	0.0	-0.24687	0.997
1	100620617	C	T	0	0.101805	0.980311	-0.24687	0
1	100620682	T	C	0	1.184122	0.0013319999999999999	-0.312082	0.038
1	100620740	A	G	0	0.718197	0.0	-0.312082	NA
1	100621756	G	T	0	5.880567	6.999999999979245e-06	-0.63814	0.137
1	100621776	A	G	0	6.379118	0.0	-0.63814	1
1	100623841	G	C	0	2.640250	0.0010959999999999859	-0.63814	0.011
1	100624825	T	G	0	-0.727785	0.0	0.564801	NA
1	100624836	A	G	0	4.758385	0.271582	0.564801	0.583
1	100624867	G	T	0	0.379548	0.0	0.564801	NA
1	100626075	C	G	0	2.161910	0.00041800000000002946	-0.63814	0.978
1	100626090	T	G	0	3.788021	0.016086000000000045	-0.63814	0.186
1	100634013	T	C	0	0.141150	1.0000000000287557e-06	-0.63814	NA
1	100661814	T	A	0	5.696069	1.999999999946489e-06	0.144399	0.966
1	100661817	C	A	0	1.309998	0.0	0.144399	NA
1	100661819	G	A	0	0.775853	0.0	0.144399	NA
1	100671819	A	C	1	-0.295602	0.0	0.593932	NA
1	100672005	C	A	1	7.318963	0.0	0.593932	1
1	10067735	T	G	0	5.669991	8.500000000000174e-05	0.173531	0.969
1	10067740	T	C	0	-0.012167	1.0	0.173531	NA
1	100680528	C	T	1	3.625955	0.0	1.05042	0.008
1	100681702	T	A	0	2.867117	0.0	0.434377	0.737
1	100681742	T	G	0	3.522615	0.0	0.434377	0.159
1	100684204	C	A	0	7.954837	0.0	0.434377	1
1	100684206	A	G	0	0.646070	0.0	0.434377	NA
1	100684260	A	G	0	-0.686040	0.0	0.144399	NA
1	100696307	C	A	0	13.193043	0.0	0.144399	NA
1	100696388	T	A	1	6.125274	0.0	-0.181659	0.955
1	100696457	C	A	1	12.126720	0.0	-0.181659	NA
1	100696468	T	A	1	0.448597	0.0	-0.181659	0.006
1	100701053	C	A	1	2.830660	0.030688999999999966	0.434377	0.008
1	100701063	G	C	1	-0.325203	1.0	0.434377	NA
1	100706406	A	T	1	1.043939	1.0	0.434377	0.092
1	100715350	G	A	1	0.238088	0.94466	0.434377	NA
1	1007237	C	A	0	2.159319	1.0	0.144399	NA
1	100731936	C	G	0	2.927951	0.986262	0.144399	0.168
1	100731947	G	A	0	3.268453	1.999999999946489e-06	0.144399	0.228
1	100731966	T	A	0	6.745762	1.0000000000287557e-06	0.166583	0.789
1	100736159	G	A	0	3.346600	0.0	0.166583	0.124
1	100740464	T	A	0	1.582350	0.0	0.166583	NA
1	100741160	A	T	0	0.422894	0.0	0.166583	NA
1	100741263	A	C	0	5.696212	1.0000000000287557e-06	0.166583	0.919
1	1007552	T	A	0	3.347858	0.960143	0.144399	NA
1	100756996	A	T	0	5.540984	1.0000000000287557e-06	0.499589	0.173
1	100757021	T	G	0	4.664593	3.6000000000036e-05	0.499589	0.964
1	10075888	T	G	0	1.685290	1.0	0.144399	NA
1	10075889	G	C	0	0.224252	1.0	0.144399	NA
1	10075890	A	C	0	2.013264	1.0	0.144399	NA
1	1007669	C	T	0	-0.969351	1.0	0.144399	NA
1	1007678	C	T	0	0.114611	1.0	0.144399	NA
1	1007698	C	G	0	0.681282	0.997784	0.144399	NA
1	1007704	C	A	0	1.022305	0.0	0.144399	NA
1	1007771	T	G	0	5.672109	0.03099300000000005	0.144399	NA
1	1007801	A	C	0	4.625957	0.997174	0.144399	NA
1	1007806	G	A	0	-0.271552	0.0	0.144399	NA
1	1007863	G	T	0	-0.707036	0.057284	0.144399	NA
1	1007897	C	G	0	0.812208	1.0	0.144399	NA
1	1007910	G	C	0	0.718305	0.999886	0.144399	NA
1	1007933	T	C	0	-1.784171	0.999935	0.144399	NA
1	100818540	G	T	0	0.520251	0.0	0.0139757	NA
1	100843109	G	A	0	4.949751	0.0	-0.703352	0.552
1	100905511	C	A	0	3.070291	1.4999999999987246e-05	-0.703352	0.025
1	100908510	T	A	0	1.602129	0.00024299999999999322	0.144399	0.028
1	100908546	T	A	0	5.015737	0.0003589999999999982	0.144399	0.948
1	100920973	G	A	0	6.833254	0.0	0.144399	0.996
1	100920978	C	T	0	1.177435	0.0	0.144399	NA
1	100928315	A	C	0	3.678939	0.0	-0.543797	0.441
1	100949984	C	T	0	10.979017	0.0	-0.0290518	NA
1	100963654	C	T	0	0.695464	0.004577999999999971	-0.0290518	NA
1	100963747	G	C	0	1.261001	0.44946699999999995	-0.0290518	0.012
1	101004653	G	A	0	2.487889	0.02190000000000003	-0.507717	0.864
1	101004821	A	C	0	0.619913	0.999246	-0.507717	0.147
1	101185423	G	T	0	5.757322	0.991816	-0.116447	0.613
1	101185426	A	C	0	1.868761	0.973555	-0.116447	0.122
1	101185462	T	G	0	5.597627	0.205194	-0.116447	0.015
1	101186170	A	G	0	-0.198630	0.999963	0.0139757	0.554
1	101186285	A	T	0	2.851570	0.999936	0.0139757	0.944
1	101186290	T	A	0	3.104731	0.982314	0.0139757	0.244
1	101188686	G	C	0	0.249852	1.0	-0.181659	0.154
1	101188878	A	G	0	-0.101595	1.0	0.144399	0.004
1	101188888	A	T	0	3.470849	0.99927	0.144399	0.341
1	101188894	A	G	0	3.677135	0.007709999999999995	0.144399	0.938
1	101190182	T	C	0	1.656730	1.0	0.144399	0.187
1	101190281	G	A	0	0.615644	0.999157	-0.181659	0.03
1	101190446	G	C	0	3.394536	0.758054	0.695225	0.448
1	101194663	A	G	0	1.122373	0.0	0.695225	0.009
1	101194687	C	G	0	3.083978	0.99985	0.695225	0.974
1	101194706	T	C	0	-0.365583	0.998238	0.695225	NA
1	101194741	G	T	0	0.535627	1.0	0.434377	0.381
1	101194895	T	A	0	8.532861	0.0	0.144399	NA
1	101194918	G	T	0	-0.186338	0.999998	0.144399	0.099
1	101196754	C	T	0	6.626941	0.0	0.144399	0.977
1	101196757	T	A	0	6.793205	0.0	0.144399	0.979
1	101196758	C	T	0	2.331563	0.0	0.144399	NA
1	101196791	C	G	0	0.515874	1.0	0.173531	NA
1	101196857	G	C	0	0.416100	0.0	0.173531	NA
1	101197074	G	A	0	0.738834	0.0	0.0791873	0.03
1	101197987	T	G	0	0.047284	1.0	0.0791873	0.011
1	101198003	A	T	0	3.514524	0.0008329999999999727	0.499589	0.838
1	101198019	T	G	0	5.135366	0.999993	0.499589	0.857
1	101198051	T	G	0	-0.491821	0.997895	0.499589	0.065
1	101200118	C	G	0	2.754592	0.811999	-0.312082	0.226
1	101200138	T	A	0	4.518576	0.22956900000000002	-0.312082	0.124
1	101200204	A	T	0	10.993535	0.0	-0.312082	NA
1	101200321	C	A	0	0.883333	0.880498	0.303954	0
1	101200323	A	T	0	3.031878	0.06092399999999998	0.303954	0.235
1	101339500	A	G	0	1.145356	0.999999	0.0791873	NA
1	101339728	G	T	0	1.776271	8.000000000008e-06	-1.00028	0.005
1	101342364	A	G	0	6.676817	0.0	-1.00028	0.999
1	101343195	T	A	0	0.257292	0.0	-1.00028	NA
1	101343351	G	A	0	-0.070544	9.499999999995623e-05	-0.181659	NA
1	101361863	G	C	0	1.827298	0.00012199999999995548	-0.116447	0.111
1	101362140	A	T	0	6.104961	0.0	-0.116447	0.983
1	101362141	C	A	0	2.312745	0.0	-0.116447	0.395
1	101362167	T	C	0	6.299548	0.0	-0.116447	1
1	101362227	G	T	0	4.680075	1.999999999946489e-06	-0.24687	0.275
1	101376635	G	A	0	4.800686	0.0	-0.24687	0.721
1	101377716	T	A	0	5.812909	0.0	-0.24687	0.995
1	101377773	C	T	0	5.010039	0.0	-0.572929	0.564
1	101379259	T	A	0	0.433259	0.999617	-0.572929	0.039
1	101379286	C	A	0	9.646863	0.0	-0.572929	NA
1	101383666	G	A	0	2.416000	0.0	-0.572929	0.216
1	101383668	A	T	0	13.886005	0.0	-0.572929	NA
1	101427414	A	G	0	0.553263	0.0	-1.02941	NA
1	101427437	C	A	0	2.802154	0.0	-1.02941	0.219
1	101431333	G	T	0	0.956662	1.0000000000287557e-06	-1.02941	0.376
1	101431375	T	A	0	1.311551	0.0	-1.02941	NA
1	101440380	G	T	0	2.307501	0.0	-1.02941	0.133
1	101440384	T	G	0	5.085598	0.0	-1.02941	0.807
1	101440389	A	C	0	0.226043	0.0	-1.02941	NA
1	101440408	A	G	0	2.350458	9.000000000036756e-06	0.0791873	0.033
1	101440408	A	T	0	2.789970	1.2000000000012001e-05	0.0791873	0.033
1	101440409	T	A	0	6.152972	1.999999999946489e-06	0.0791873	0.575
1	101458195	G	T	0	1.825216	0.0	0.528721	0.063
1	101458239	C	G	0	4.745188	0.0	0.528721	0.999
1	101479295	T	G	0	1.215702	2.0000000000020002e-05	0.528721	0.006
1	101479348	A	G	0	6.100840	0.0	0.528721	0.989
1	101487313	A	T	0	1.971723	1.0000000000287557e-06	0.528721	0.044
1	101490888	G	C	0	4.783279	0.0	0.528721	0.817
1	10155552	T	A	0	6.615073	0.0	-3.02206	0.77
1	10155559	T	A	0	1.043866	0.0	-3.02206	NA
1	101705379	T	G	0	4.798077	0.0	-0.31903	0.833
1	10179621	G	C	0	4.331634	0.0	-3.02206	0.993
1	1018273	T	C	0	2.090763	1.0	0.144399	NA
1	1018273	T	G	0	1.629018	1.0	0.144399	NA
1	1018274	C	A	0	0.353625	1.0	0.144399	NA
1	1018274	C	G	0	-0.223762	1.0	0.144399	NA
1	1018275	A	C	0	0.907460	1.0	0.144399	NA
1	1018343	C	G	0	5.806963	0.299025	-1.74677	0.958
1	10205079	C	T	0	1.847969	0.0	-1.49287	NA
1	10211559	A	T	0	2.424319	4.000000000004e-06	-1.49287	0.038
1	102269803	A	C	0	0.444107	0.0	0.144399	0.002
1	102269816	A	C	0	5.889702	0.0	0.144399	0.944
1	102270058	C	G	0	5.075213	0.0	-1.22505	0.994
1	102270297	T	A	0	5.038356	0.0	-1.22505	0.776
1	102271658	G	C	0	5.520569	0.0	-1.22505	0.163
1	102271662	T	A	0	1.266567	0.0	-1.22505	NA
1	102271736	A	G	0	4.092212	0.0	-0.181659	0.157
1	102290645	C	G	0	2.161304	1.399999999995849e-05	-0.181659	0.03
1	102290732	T	G	0	1.740328	0.991978	-0.181659	0.015
1	102302534	C	A	0	4.698332	0.0	-0.833777	0.985
1	102302579	A	C	0	1.183570	0.0	0.0791873	NA
1	102302580	G	A	0	2.801017	0.0	0.0791873	0.969
1	102302580	G	C	0	1.381465	0.0	0.0791873	0.899
1	102302580	G	T	0	2.051734	0.0	0.0791873	0.95
1	102302581	T	A	0	1.482122	0.0	0.0791873	0.899
1	10231319	G	C	0	6.480276	0.0	-1.49287	0.971
1	10238726	G	T	0	16.005959	0.0	-1.49287	NA
1	10238805	A	T	0	6.774125	5.000000000032756e-06	-1.49287	0.852
1	10238821	G	A	0	1.596497	0.0	-0.116447	NA
1	10238840	G	A	0	7.574723	0.0	-0.116447	0.696
1	10238850	A	T	0	2.729875	0.0	-0.116447	0.023
1	10238855	G	A	0	6.987251	0.0	-0.116447	0.999
1	10238868	A	T	0	6.865546	0.0	0.564801	0.999
1	10238872	C	A	0	6.873051	0.0	0.564801	0.976
1	10239988	A	C	0	0.520818	0.0	0.564801	NA
1	10239998	A	G	0	2.566164	0.0	0.564801	0.421
1	10240005	C	G	0	5.394576	0.44385300000000005	0.0139757	0.058
1	10240006	G	A	0	5.419225	0.00824999999999998	0.0139757	0.113
1	10240011	C	G	0	3.846036	0.433963	0.0139757	0.255
1	10240012	T	A	0	2.576489	1.0	0.0139757	NA
1	102462321	C	T	0	2.280222	0.150806	0.0791873	0.241
1	102462329	A	C	0	1.909200	0.46696499999999996	0.0791873	0.397
1	1025802	G	C	0	0.585661	0.999951	-1.74677	0
1	1026858	C	A	0	0.110316	0.999994	-1.74677	0.003
1	1026858	C	T	0	0.638718	0.996596	-1.74677	NA
1	1026882	C	T	0	1.175131	0.0	0.760437	NA
1	1026884	C	T	0	2.936634	0.999925	0.760437	0.586
1	1026913	C	G	0	-1.742413	1.0	0.760437	0.001
1	1026919	G	A	0	2.605609	0.999207	0.760437	0.722
1	10292388	T	C	0	4.880906	0.0	0.144399	0.838
1	10292389	G	C	0	5.635936	0.0	0.144399	0.679
1	10331578	G	C	1	6.615073	0.0	-0.833777	0.928
1	10331631	A	T	1	0.765037	0.0	-0.833777	NA
1	103343576	T	A	0	2.182558	0.999995	0.144399	NA
1	103343578	G	A	0	0.446635	0.0	0.144399	NA
1	103343581	A	G	0	-0.393429	0.0	0.144399	NA
1	103347282	A	T	1	3.800089	0.0	-0.833777	0.997
1	103348793	C	T	1	5.354397	0.0	-0.833777	0.999
1	103348804	A	C	1	4.497405	0.0	-0.833777	0.997
1	103348841	C	G	1	5.264896	0.0	-0.833777	1
1	103354305	C	G	1	6.043253	0.0	-0.789446	1
1	10338057	G	A	1	5.344334	0.0	-0.833777	0.988
1	10338069	A	T	1	12.563921	0.0	-0.833777	NA
1	10338131	G	C	0	5.236454	1.0000000000287557e-06	-0.312082	0.979
1	10338148	A	G	0	6.220816	0.0	-0.312082	0.26
1	103405960	T	A	1	11.610904	0.0	-0.789446	NA
1	103428290	T	G	1	1.481321	0.0	-0.789446	NA
1	103435800	C	G	1	4.737158	0.0	-0.789446	0.637
1	103444978	A	T	0	4.031306	0.0	0.564801	0.979
1	103449716	T	G	0	5.157267	0.0	0.564801	0.996
1	103449733	A	G	0	1.152269	0.0	0.564801	NA
1	103453220	T	G	0	4.072029	5.000000000032756e-06	0.564801	0.168
1	103453248	G	A	0	4.206789	0.0	0.564801	0.998
1	103470165	C	G	1	5.274028	0.0	-1.81896	0.99
1	103496770	C	G	1	6.273784	0.0	1.01434	0.948
1	103540302	T	C	1	2.122515	0.0001020000000000465	1.01434	0.269
1	103548426	G	C	1	11.766161	0.0	1.01434	NA
1	103548488	A	G	1	0.662488	0.0	1.01434	NA
1	103548515	A	G	1	0.485720	0.0	1.01434	NA
1	10356714	C	G	0	5.185099	0.0	-0.377293	0.969
1	10356999	C	T	0	6.324137	0.0	-0.377293	0.922
1	103573653	A	T	0	1.877550	0.987403	0.630013	0.015
1	103573697	C	T	0	11.710635	0.0	0.630013	NA
1	103573719	A	G	0	2.137781	0.995794	0.630013	0
1	10380187	G	T	1	3.050561	0.00021099999999996122	-0.572929	0.022
1	10381865	G	T	1	6.352979	0.0	-0.572929	0.98
1	10383970	A	T	1	6.347143	0.0	-0.572929	0.858
1	10384902	C	A	1	5.429313	0.0	-0.377293	0.985
1	10384945	T	C	1	0.508579	0.0	-0.377293	NA
1	10386169	C	G	1	0.919650	1.999999999946489e-06	-0.377293	0.019
1	10386169	C	T	1	1.467296	0.0	-0.377293	NA
1	10403339	A	G	1	6.660608	8.099999999999774e-05	-0.253819	0.969
1	104068745	C	T	0	3.046521	1.0	0.144399	0.006
1	104068832	T	G	0	6.022388	9.000000000036756e-06	0.0791873	1
1	104070342	C	G	0	1.948107	0.011919000000000013	0.0791873	0.007
1	104070349	A	C	0	2.369517	0.0008580000000000254	0.0791873	0.968
1	104076375	C	G	0	1.691221	0.0	0.0791873	NA
1	104076410	T	C	0	3.659966	5.999999999950489e-06	0.0791873	0.991
1	104078770	T	A	0	5.973254	3.500000000000725e-05	-0.116447	0.113
1	104078772	A	C	0	4.173819	0.003717999999999999	-0.116447	0.77
1	104080047	T	C	0	-0.062923	0.0	-0.116447	NA
1	104089612	T	G	1	7.390564	0.0	-0.116447	1
1	104089647	C	T	1	12.914531	0.0	-0.116447	NA
1	104093570	A	G	1	2.108736	0.00011200000000000099	-0.116447	0.735
1	104093643	A	G	1	4.306628	0.00011300000000002974	-0.116447	0.161
1	104094361	A	G	0	5.808493	0.023804000000000047	0.144399	0.54
1	104094363	A	G	0	0.516883	0.0	0.144399	NA
1	104114236	T	C	0	-0.373098	0.004445000000000032	0.0791873	NA
1	104114239	G	T	0	0.251932	1.0000000000287557e-06	0.0791873	NA
1	104114265	G	A	0	10.292407	0.0	0.0791873	NA
1	104115754	A	G	0	3.596219	0.007649000000000017	0.616124	0.375
1	104117940	C	A	0	5.575884	0.0	0.616124	0.049
1	104120374	G	C	0	3.086722	0.0	0.0791873	0.307
1	104120375	C	G	0	0.070369	0.0	0.0791873	NA
1	104120379	C	G	0	0.170373	0.00015500000000001624	0.0791873	0.001
1	104120383	T	C	0	2.437191	0.000248000000000026	0.0791873	0.28
1	104120452	T	C	0	5.987536	1.0000000000287557e-06	-0.63814	0.867
1	104121979	T	A	0	6.239953	0.0	-0.63814	1
1	104122035	C	G	0	8.414859	0.0	-0.63814	NA
1	104122039	T	G	0	0.126495	1.0	-0.63814	0
1	104122104	T	A	0	5.453381	1.999999999946489e-06	-0.63814	1
1	104122117	T	A	0	2.140634	5.000000000032756e-06	0.144399	0.075
1	104122117	T	G	0	1.363376	2.9999999999752447e-06	0.144399	0.073
1	104122119	A	C	0	3.685397	4.000000000004e-06	0.144399	0.7
1	104122119	A	T	0	3.755120	4.000000000004e-06	0.144399	0.7
1	104122120	T	A	0	1.922017	1.0	0.144399	NA
1	104160091	T	G	0	0.885445	0.882576	-0.0512358	0.066
1	104160096	T	A	0	0.508850	0.979597	-0.0512358	0.006
1	104160115	C	T	0	0.741152	0.999854	-0.0512358	0.001
1	104160128	A	C	0	-1.845190	1.0	-0.0512358	0.048
1	104163295	G	T	0	3.802055	0.02386200000000005	1.30432	0.416
1	104164244	T	A	0	0.992241	0.0	1.30432	NA
1	104164260	C	G	0	6.038865	0.0	1.30432	1
1	104166584	G	C	0	4.639291	0.0	1.30432	0.983
1	104166728	A	T	0	-0.866643	1.0	1.30432	0.079
1	104166747	A	G	0	-0.254222	0.02233799999999997	0.144399	0.026
1	104166748	T	G	0	0.194142	0.14783500000000005	0.144399	0.004
1	104166749	G	A	0	3.365006	0.0	0.144399	0.602
1	104166757	T	G	0	-0.713451	0.0	0.144399	NA
1	104166787	C	G	0	3.510548	1.0000000000287557e-06	0.144399	0.997
1	104166820	C	A	0	5.786844	0.0	0.144399	0.995
1	104168194	T	G	0	0.557971	0.0	0.144399	NA
1	104168363	T	G	0	0.528377	9.000000000036756e-06	0.144399	0.073
1	104168364	T	A	0	9.653798	0.986214	0.144399	NA
1	104168365	G	A	0	0.106665	0.0	0.144399	NA
1	104168368	A	G	0	-0.037495	0.0	0.144399	NA
1	104168368	A	T	0	2.030315	1.0	0.144399	NA
1	104199013	A	G	0	-1.241299	0.999999	0.144399	0.001
1	104199023	G	A	0	1.735980	0.406767	0.144399	0.657
1	104199049	G	C	0	3.964323	0.0	0.303954	0.983
1	104201158	A	C	0	-0.576975	0.018796000000000035	0.303954	0.02
1	104205531	T	A	0	1.829930	0.0	0.303954	0.958
1	104205536	G	T	0	0.916827	0.05600700000000003	0.144399	0.193
1	104205538	T	A	0	0.813829	0.532375	0.144399	0.006
1	104205540	G	T	0	4.536979	0.0	0.144399	0.907
1	104205542	C	A	0	1.597854	0.0015060000000000073	0.144399	0.006
1	104205542	C	G	0	0.535210	0.0029850000000000154	0.144399	0.004
1	104205543	A	G	0	1.504944	0.001607000000000025	0.144399	0.204
1	104205547	T	A	0	0.034255	0.0	0.144399	NA
1	104207055	C	A	0	7.590874	0.0	0.144399	NA
1	104207058	T	C	0	-0.831146	0.610138	0.144399	NA
1	104207081	T	G	0	4.378102	1.0000000000287557e-06	0.144399	1
1	104207137	T	C	0	-0.590223	0.0	0.144399	NA
1	104207138	T	G	0	3.902859	1.999999999946489e-06	0.144399	0.988
1	104207139	G	A	0	-0.132738	0.0	0.144399	NA
1	104207142	A	C	0	1.810189	1.0	0.144399	NA
1	104207142	A	G	0	-0.230566	0.0	0.144399	NA
1	10421809	C	T	0	2.164747	0.0	-0.898989	NA
1	104230071	T	C	0	-0.299024	0.0	0.144399	NA
1	104230072	T	A	0	2.401224	1.0	0.144399	NA
1	104230073	A	T	0	0.785210	1.0	0.144399	NA
1	104230074	C	G	0	2.551528	1.7000000000044757e-05	0.144399	0.7
1	104230075	A	G	0	4.056368	5.000000000032756e-06	0.144399	0.933
1	104230075	A	T	0	11.644542	0.989883	0.144399	NA
1	104230113	A	G	0	0.178624	0.0	0.144399	NA
1	104230252	G	A	0	2.361860	1.0	0.144399	0.02
1	104231599	C	T	0	2.046717	0.10469099999999998	0.144399	0.017
1	104231602	T	C	0	1.958716	1.999999999946489e-06	0.144399	0.694
1	104231640	C	A	0	4.122412	1.0000000000287557e-06	0.144399	0.96
1	104231664	A	C	0	4.339006	0.0003170000000000117	0.144399	0.936
1	104231668	G	T	0	0.373148	0.0007040000000000379	0.144399	0.457
1	104231680	C	G	0	2.842828	0.0	0.144399	0.029
1	104231911	T	A	0	0.177118	0.0	0.144399	NA
1	104234146	G	T	0	5.008289	0.0	0.144399	0.896
1	104235927	G	C	0	1.844068	0.0	0.144399	0.982
1	104236121	T	G	0	4.394158	0.0	0.144399	0.999
1	104237603	C	G	0	4.730553	0.0	0.144399	1
1	104238213	A	G	0	1.274583	0.017236999999999947	0.144399	0.012
1	104238245	A	G	0	3.723883	0.0009580000000000144	0.144399	0.703
1	104293094	G	T	0	4.062786	0.0	0.144399	0.993
1	104293119	A	T	0	-0.928408	0.999625	0.144399	0.001
1	104293123	G	T	0	0.846621	0.0	0.144399	0.03
1	104293141	A	C	0	2.669165	0.0004750000000000032	0.144399	0.517
1	104293156	A	T	0	-1.597050	1.0	0.144399	0
1	104297420	A	C	0	0.804974	0.998296	2.28255	0.006
1	104299662	C	G	0	5.101695	0.0	2.28255	0.984
1	104299665	A	G	0	4.702152	0.0	2.28255	0.999
1	104299678	G	T	0	4.564827	0.0	0.144399	0.907
1	104299680	C	T	0	10.894431	0.0	0.144399	NA
1	104299684	C	G	0	3.106418	4.499999999996174e-05	0.144399	0.86
1	104299735	G	A	0	5.130677	0.0	0.144399	0.844
1	104301275	T	A	0	3.129525	1.3000000000040757e-05	0.144399	0.859
1	104301277	G	T	0	1.715099	1.7000000000044757e-05	0.144399	0.7
1	10434389	T	A	1	1.869811	0.00041000000000002146	-0.31903	0.051
1	10435095	C	A	0	2.161409	0.0	-0.377293	NA
1	10435412	C	A	0	7.400207	0.0	-0.377293	0.953
1	10435421	G	T	0	7.223828	0.0	0.695225	0.998
1	10436621	A	G	0	0.190256	0.0	0.695225	NA
1	10436625	C	G	0	1.728695	0.0	0.695225	0.002
1	10436641	A	G	0	3.432503	0.0	0.695225	0.417
1	10459178	G	A	0	3.384039	0.0	0.144399	0.007
1	10459181	C	G	0	2.385425	0.0	0.144399	0
1	10459182	A	G	0	2.683190	0.0	0.144399	0
1	10468135	A	G	0	-0.619256	1.0000000000287557e-06	-1.02941	0.035
1	10471476	T	A	0	7.116904	0.0	0.0791873	0.998
1	10471483	T	C	0	-0.138067	0.0	0.0791873	NA
1	10471487	G	A	0	7.080439	0.0	0.0791873	1
1	10471508	A	G	0	4.827057	0.0	-1.0655	0.999
1	10471551	G	C	0	2.610936	0.0	-1.0655	0.125
1	10473215	C	G	0	0.678028	0.0	-1.0655	0.164
1	10473305	A	T	0	6.496352	0.0	-1.0655	0.99
1	10477067	T	C	0	0.850497	0.0	-1.0655	NA
1	10477504	T	A	0	3.659031	0.0	-1.0655	0.016
1	10479767	C	T	0	2.017097	0.0	0.0139757	NA
1	10479768	C	T	0	4.690997	0.0	0.0139757	0.344
1	10479779	C	A	0	2.245557	0.0	0.0139757	NA
1	10479781	T	A	0	4.711291	0.0	0.0139757	0.659
1	10479804	T	A	0	2.516339	1.0	0.0139757	NA
1	10490581	G	A	0	2.863999	0.998381	0.144399	NA
1	10490584	G	C	0	0.220113	1.0	0.144399	NA
1	10490585	A	C	0	0.632469	1.0	0.144399	NA
1	10490591	A	T	0	0.938029	1.0	0.144399	NA
1	10490592	G	C	0	0.093490	1.0	0.144399	NA
1	10490604	G	A	0	0.873042	0.0	0.144399	NA
1	10490615	C	A	0	3.989780	1.0	0.144399	NA
1	10490622	A	G	0	0.896916	0.0	0.144399	NA
1	10490623	C	A	0	2.230596	0.40398999999999996	-0.377293	NA
1	10493919	C	A	0	3.954338	0.054841999999999946	-0.377293	NA
1	10494721	T	C	0	0.116307	0.0	-0.377293	NA
1	10500440	G	C	0	0.968585	0.0	-0.377293	NA
1	10502343	A	T	0	2.665840	0.0	0.695225	NA
1	10502461	A	T	0	0.259610	1.0	0.695225	NA
1	10510290	T	A	0	-0.179345	0.999999	-0.768564	0
1	10510325	C	T	0	1.395996	1.0	-0.768564	NA
1	10511439	G	T	0	2.094328	0.999727	-0.768564	0.001
1	10511487	T	G	0	0.110556	0.999998	-0.768564	NA
1	10511540	A	G	0	1.007753	0.999988	-0.768564	0.008
1	10511549	A	G	0	2.753930	0.999999	-0.768564	0.014
1	10511551	G	C	0	-0.063958	1.0	-0.768564	0.005
1	10511553	G	A	0	0.076495	1.0	-0.768564	NA
1	10511600	A	T	0	2.309324	0.993685	0.0791873	0.609
1	10511609	C	A	0	6.003939	0.0	0.0791873	0.999
1	10511612	G	C	0	5.827314	0.0	0.0791873	0.999
1	10511634	C	A	0	2.886865	0.0	0.0791873	NA
1	10511634	C	T	0	2.211513	0.0	0.0791873	NA
1	10511638	T	A	0	6.120520	0.0	0.0791873	0.991
1	10511648	A	G	0	5.923426	0.0	0.144399	0.994
1	10511652	A	C	0	1.940568	1.0	0.144399	NA
1	10511652	A	T	0	1.974650	1.0	0.144399	NA
1	10521557	T	G	0	1.003310	1.0	0.593932	0
1	10521673	C	T	0	0.775502	0.999891	0.593932	NA
1	10521700	C	G	0	2.772674	0.04860399999999998	0.593932	0.722
1	10521706	T	A	0	0.610326	1.0	0.593932	NA
1	10521710	T	A	0	3.851034	4.000000000004e-06	0.593932	0.391
1	10523643	T	G	0	2.040306	0.801572	0.137451	0.569
1	10527254	T	A	0	4.675627	1.0000000000287557e-06	0.137451	0.939
1	10529234	C	T	0	6.222858	6.999999999979245e-06	0.137451	0.783
1	10529235	T	C	0	0.990179	0.0	0.144399	NA
1	10532481	G	T	0	2.428798	1.0	0.144399	0.014
1	10532489	T	C	0	-0.168500	0.999996	0.144399	NA
1	10532498	G	A	0	0.230202	0.999993	0.144399	NA
1	10532503	C	G	0	0.024055	1.0	0.144399	0.006
1	10532508	A	T	0	2.311656	1.0	0.144399	0.006
1	10535031	C	A	0	5.208644	0.0	0.0139757	0.603
1	10535039	C	T	0	10.882256	0.0	0.0139757	NA
1	10555344	C	T	0	5.564208	0.0	0.0139757	0.996
1	10659322	C	A	0	6.299026	0.0	-0.572929	1
1	10659411	T	A	0	-0.334853	1.0	-0.572929	0.01
1	10678413	A	T	0	6.153696	0.0	-1.07246	0.981
1	10683166	G	T	0	2.538763	4.000000000004e-06	-1.07246	0.034
1	10702970	T	A	0	2.959320	0.227313	-8.04908	0.173
1	10711101	G	T	0	1.050743	0.503085	-8.04908	0.121
1	10714484	G	A	0	1.138059	0.0	-8.04908	NA
1	10719829	T	G	0	1.764417	0.08123199999999997	-8.04908	0.002
1	10719902	G	T	0	-1.237625	0.0	-8.04908	NA
1	10753937	C	A	0	10.453935	0.0	-8.04908	NA
1	107599360	A	G	0	2.603188	0.0	-0.377293	0.002
1	107599473	C	A	0	1.221376	0.0	-0.377293	0.065
1	107599503	G	C	0	2.926874	0.0	-0.377293	0.109
1	107599573	C	G	0	0.952953	0.0	-0.377293	0.017
1	107599597	T	A	0	4.606681	0.0	-0.377293	0.997
1	107599685	C	T	0	0.373237	0.0	-0.377293	NA
1	107599936	T	C	0	0.666599	0.0	-0.609009	0
1	107599976	G	T	0	4.623184	0.919305	-0.609009	0.854
1	107600000	C	T	0	1.186991	0.0	-0.609009	NA
1	107600140	A	T	0	2.238206	0.0	-0.609009	0.001
1	107600308	A	C	0	3.546830	0.0	-0.609009	0.248
1	107691257	T	C	0	0.799374	0.0	-0.24687	NA
1	107691284	C	A	0	10.244111	0.0	-0.24687	NA
1	107691397	T	A	0	5.856810	9.499999999995623e-05	-0.24687	0.935
1	107691440	T	A	0	0.478601	0.0	-0.768564	NA
1	107691457	C	G	0	4.196039	0.0	-0.768564	0.005
1	107867543	A	G	0	5.884831	0.0	0.0139757	0.998
1	107867544	G	C	0	4.331200	0.0	0.0139757	0.998
1	107937807	G	A	0	2.388071	0.48123400000000005	0.0139757	0.319
1	107937841	A	C	0	4.366973	0.0	0.0139757	0.833
1	107937848	C	A	0	6.296222	0.0	0.0139757	0.962
1	107950330	A	G	0	1.465951	0.0	0.0791873	0
1	107973388	C	T	0	1.440989	0.0	-0.181659	NA
1	107973414	A	T	0	5.673579	0.0	-0.181659	0.583
1	107973481	C	A	0	13.814183	0.0	-0.181659	NA
1	107973484	G	A	0	1.022268	0.0	-0.181659	NA
1	107973500	A	G	0	2.692447	0.0	-0.181659	0.006
1	107973510	C	A	0	3.314577	0.0	-0.181659	0.405
1	107973522	A	G	0	4.996474	0.0	0.144399	0.174
1	107973527	A	G	0	4.167705	0.0	0.144399	0.497
1	107973530	G	T	0	3.290409	0.0	0.144399	0.006
1	107979287	A	C	0	2.365263	0.0	0.144399	0.053
1	107979287	A	T	0	3.374711	0.0	0.144399	0.013
1	107979288	G	T	0	1.861154	0.0	0.144399	0.003
1	108023241	T	A	0	4.407857	0.0	0.0139757	0.999
1	108023346	T	G	0	4.433216	0.0	-0.24687	0.996
1	108115954	T	A	0	3.832489	1.0	0.144399	NA
1	108115955	A	C	0	1.839794	1.0	0.144399	NA
1	108115972	T	G	0	6.900944	0.0	-0.24687	1
1	108116808	T	A	0	6.539025	8.900000000000574e-05	0.144399	0.836
1	108116815	T	G	0	4.103423	6.899999999998574e-05	0.144399	0.077
1	108116820	A	C	0	3.129773	0.0	0.144399	0.199
1	108138842	C	A	0	3.093922	0.0	0.144399	0.004
1	108145739	T	C	0	1.791345	1.999999999946489e-06	0.238742	0.01
1	108152574	A	C	0	5.665965	0.0	0.144399	0.147
1	108160206	C	A	0	6.612164	0.0001100000000000545	0.144399	0.967
1	108160222	A	T	0	5.611689	0.007847000000000048	0.919993	0.719
1	108226151	C	A	0	4.314042	0.0	-0.181659	0.006
1	108226154	T	G	0	2.512128	0.0	-0.181659	0.002
1	108231022	C	G	0	2.457148	0.0	-0.181659	0.003
1	108247183	A	G	0	0.667488	0.750924	-0.181659	0.002
1	108247185	T	G	0	3.657300	0.0008240000000000469	-0.181659	0.196
1	108247240	T	C	0	1.203675	4.8000000000048004e-05	-0.116447	0.02
1	108247272	C	A	0	5.438010	9.00000000000345e-05	-0.116447	0.967
1	108247614	G	C	0	0.926432	0.0	-0.116447	NA
1	108247629	A	C	0	4.892863	6.099999999997774e-05	-0.116447	0.944
1	108247632	C	A	0	5.526968	1.0000000000287557e-06	-0.116447	0.983
1	108247655	A	G	0	2.967165	0.03272200000000003	0.144399	0.001
1	108247664	A	T	0	1.135032	0.0022780000000000022	0.144399	0
1	108247683	C	T	0	1.496805	0.0	-0.898989	NA
1	108293766	G	C	0	1.582282	8.000000000008e-06	-0.898989	0.015
1	108298052	A	G	0	0.132252	0.0	-0.898989	NA
1	108298070	A	C	0	4.341514	3.6999999999953737e-05	-0.898989	0.728
1	108298073	C	T	0	1.547561	0.0	-0.898989	NA
1	108298122	T	G	0	5.243527	0.0	-0.0512358	0.196
1	108298134	T	C	0	6.450232	0.0	-0.0512358	0.832
1	108299913	T	G	0	-0.318348	0.0	-0.0512358	NA
1	108299920	T	G	0	5.125595	1.8999999999991246e-05	-0.152527	0.98
1	108299940	T	A	0	5.636635	0.0012309999999999821	-0.152527	0.927
1	108311078	T	A	0	1.824089	0.0	-0.152527	NA
1	108313329	G	T	0	0.903751	0.0	-0.152527	NA
1	108315411	A	G	0	0.553530	0.0	0.238742	NA
1	108319882	G	C	0	2.515727	0.0008270000000000222	0.238742	0.066
1	108417524	T	A	0	6.543038	0.0	0.238742	0.989
1	108417545	A	C	0	6.244653	0.0	0.108319	1
1	108507360	G	A	0	1.591859	0.0	0.108319	NA
1	108507364	A	C	0	6.533114	0.0	0.108319	0.998
1	108507449	T	G	0	2.363806	0.0	-0.24687	0.393
1	108507483	C	T	0	2.766776	0.0	-0.24687	NA
1	108679277	A	T	0	2.641551	1.0	0.144399	NA
1	108679278	T	C	0	0.518726	0.0	0.144399	NA
1	108679279	T	C	0	1.750451	0.008839999999999959	0.144399	0.009
1	108679283	G	C	0	1.486968	0.951501	0.144399	0.002
1	108679285	G	A	0	3.319919	0.992612	0.144399	0.012
1	108679291	C	G	0	6.405146	4.000000000004e-06	0.144399	0.996
1	108681724	G	C	0	5.534818	1.0000000000287557e-06	-0.377293	0.68
1	108681773	T	A	0	-1.555995	1.0	-0.377293	0.001
1	108681799	G	T	0	4.583338	0.00047799999999997844	0.0791873	0.062
1	108681811	A	C	0	6.995212	0.000276000000000054	-0.964202	0.916
1	108686320	T	C	0	6.272078	9.40000000000385e-05	-0.964202	0.996
1	108700123	T	C	0	0.452876	0.0	-0.964202	NA
1	108700175	T	G	0	3.770711	0.011896000000000018	-0.312082	0.425
1	108703857	A	G	0	1.253259	0.03307199999999999	-0.312082	0.004
1	108703864	G	A	0	0.873935	0.0	-0.312082	NA
1	108728493	C	A	0	5.494628	0.001603000000000021	0.0791873	0.902
1	108728504	C	G	0	6.867215	0.0	0.0791873	0.566
1	108728549	T	A	0	10.433835	0.0	-0.312082	NA
1	108742602	G	C	0	0.692691	0.05166599999999999	-0.312082	0.01
1	108742650	T	A	0	1.994459	0.0	-0.312082	NA
1	108742719	G	A	0	2.207881	0.0	-0.116447	NA
1	108742757	A	C	0	1.602113	0.417141	-0.116447	0.211
1	108769308	C	G	0	-0.905461	1.0	0.695225	0.007
1	108769326	G	T	0	1.399521	1.0	0.695225	0
1	108769455	A	G	0	2.358813	1.0	0.695225	0.155
1	108774878	A	C	0	-1.890978	1.0	0.695225	0.021
1	108775791	G	A	0	0.855230	1.0	0.144399	0.039
1	108776866	T	A	0	0.894231	1.0	0.144399	0.103
1	108776964	C	G	0	0.491301	1.0	0.144399	0.017
1	108776974	C	A	0	1.731162	1.0	0.144399	0.848
1	108777001	T	G	0	-2.310500	1.0	0.144399	0
1	108777861	G	C	0	2.087451	1.0	0.144399	0.859
1	108777877	G	T	0	-0.618939	1.0	0.144399	0.005
1	108778969	T	C	0	-1.315237	1.0	0.144399	0.027
1	108779001	A	C	0	-0.948699	1.0	0.144399	0.149
1	108781394	C	G	0	-0.915622	1.0	0.144399	0.025
1	108781413	T	A	0	-0.403452	1.0	0.144399	0.208
1	108782461	T	A	0	-0.125992	0.999999	0.144399	NA
1	108782463	A	C	0	-1.064740	1.0	0.144399	0.9
1	108782469	G	T	0	-0.945312	1.0	0.144399	0.688
1	108783684	C	T	0	-0.782572	1.0	0.144399	NA
1	108783751	T	A	0	1.885942	1.0	0.144399	0.957
1	108783763	G	A	0	2.287744	1.0	0.144399	0.984
1	108784793	A	C	0	-1.269302	1.0	0.144399	0.099
1	108786259	A	C	0	1.547436	1.0	0.144399	0.05
1	108786338	T	G	0	1.963700	1.0	0.144399	0.99
1	108786368	C	G	0	2.812624	1.0	0.144399	0.826
1	108993273	T	A	0	1.354195	1.0	0.144399	0.38
1	108994812	A	T	0	2.431217	0.999999	0.144399	0.971
1	108994872	A	T	0	2.028474	1.0	0.144399	0.981
1	108995995	C	G	0	-1.340693	1.0	0.144399	0.037
1	108996002	C	G	0	-1.373725	1.0	0.144399	0.025
1	108997080	T	G	0	-0.093040	1.0	0.144399	0.015
1	108997085	A	C	0	2.491343	1.0	0.144399	0.05
1	108997089	A	G	0	-0.636963	0.999997	0.144399	NA
1	109000642	T	G	0	1.315540	0.999999	0.144399	0.975
1	109001709	G	C	0	1.488266	0.999996	0.144399	0.972
1	109001714	A	C	0	-0.044269	1.0	0.144399	0.596
1	109001724	G	C	0	-0.235611	1.0	0.144399	0.004
1	109002568	C	G	0	-2.363104	1.0	0.144399	0.437
1	109002600	G	C	0	2.268580	1.0	0.144399	0.996
1	109002711	G	T	0	-1.254913	1.0	0.144399	0.223
1	109003765	G	C	0	0.967769	1.0	0.144399	0.683
1	109003769	C	G	0	1.441606	1.0	0.144399	0.9
1	109103053	G	A	0	2.464495	9.000000000036756e-06	0.144399	0.045
1	109103055	T	C	0	1.092101	4.099999999995774e-05	0.144399	0.012
1	109103067	A	G	0	3.464178	8.799999999997699e-05	0.144399	0.032
1	109143277	A	T	0	6.277760	0.0	-0.181659	0.955
1	109148855	G	C	0	6.211999	0.0	-0.181659	1
1	109154894	G	T	0	6.955219	0.0	-0.181659	0.828
1	109159011	T	A	0	6.979387	0.0	-0.181659	0.983
1	109159017	T	G	0	6.236552	0.0	-0.181659	0.493
1	109170790	T	C	0	0.791516	0.0	-0.348162	NA
1	109171423	G	C	0	5.303682	0.0	-0.348162	0.997
1	109192850	G	T	0	-0.102375	1.0	0.818701	0.003
1	109192993	T	A	0	0.691206	1.0	0.818701	0.369
1	109193653	A	G	0	5.053726	0.0	0.818701	0.992
1	109193654	G	C	0	-0.062636	0.0	0.818701	NA
1	109193723	G	A	0	0.778922	0.0	0.463509	NA
1	109197355	C	A	0	5.536237	0.00027200000000005	0.463509	0.995
1	109197357	A	C	0	4.368813	0.0010510000000000241	0.463509	0.961
1	109200097	T	C	0	0.027224	0.0	0.463509	NA
1	109200179	T	C	0	-0.537559	1.0	0.695225	0.057
1	109202491	G	A	0	-0.039411	1.0	0.695225	NA
1	109202491	G	T	0	-1.577146	1.0	0.695225	0.001
1	109202498	T	G	0	1.547714	1.0	0.695225	0.004
1	109202504	C	T	0	3.690477	0.0	0.695225	0.041
1	109235243	C	G	0	0.717496	0.0	0.0139757	NA
1	109235246	C	G	0	3.311399	0.0	0.0139757	0.757
1	109235269	C	A	0	0.941183	0.0	0.0139757	0.001
1	109235294	G	A	0	0.162374	0.0	0.0139757	NA
1	109235404	C	T	0	6.170456	0.0	-0.572929	0.905
1	109235418	T	G	0	5.013808	0.0	-0.572929	0.73
1	109238766	A	T	0	0.087782	0.0	-0.572929	NA
1	109238930	T	G	0	6.269534	0.0	-0.572929	0.995
1	109238935	T	G	0	2.229689	0.0009310000000000151	-0.572929	0.097
1	109241330	T	A	0	1.314920	0.0	-0.572929	NA
1	109241391	A	C	0	1.178020	0.0	0.557854	0.987
1	109241449	G	C	0	2.637339	0.0	0.557854	0.95
1	109242409	C	T	0	11.278269	0.0	0.557854	NA
1	109255588	G	A	0	0.259968	2.9999999999752447e-06	0.0139757	NA
1	109255601	C	G	0	0.103592	1.0	0.0139757	0.004
1	109255606	C	A	0	1.716412	0.0	0.0139757	NA
1	109256134	T	A	0	2.417319	0.0004750000000000032	0.0139757	0.832
1	109256140	C	G	0	11.209089	0.0	0.0139757	NA
1	109256151	G	C	0	5.496979	0.0	0.303954	0.929
1	109260542	T	A	0	4.883912	0.00044599999999994644	0.303954	0.995
1	109261438	G	C	0	2.228887	0.748993	2.73213	0.252
1	109261439	C	A	0	2.632055	0.204496	2.73213	0.011
1	109261461	C	G	0	0.634040	0.994867	2.73213	0.027
1	109265139	G	C	0	0.848307	0.58011	2.73213	0.027
1	109270523	A	G	0	6.776300	0.0	-0.0873154	0.997
1	109270607	C	G	0	2.785153	0.011041999999999996	-0.0873154	0.993
1	109270672	C	A	0	0.587836	1.0	-0.0873154	0.001
1	109270686	A	G	0	0.934117	0.0	0.782624	NA
1	109271317	G	A	0	11.962223	0.0	0.782624	NA
1	109271472	C	T	0	5.541546	0.997434	0.782624	0.427
1	109273535	C	T	0	13.406528	0.0	0.782624	NA
1	109280128	G	T	0	15.757766	0.0	0.782624	NA
1	109294882	T	C	0	5.553893	0.0008179999999999854	-0.116447	0.395
1	109294898	T	G	0	2.636412	0.09741	-0.116447	0
1	109294916	A	T	0	1.965972	0.13178199999999995	-0.116447	0.104
1	109321929	T	C	0	0.012221	0.0	-1.58721	NA
1	109321981	C	A	0	6.486868	0.0	-1.58721	1
1	109351456	T	C	0	6.047955	0.0	0.144399	0.998
1	109351472	T	A	0	0.199106	0.11323399999999995	0.144399	0.084
1	109351497	T	A	0	-0.225687	1.0	0.144399	NA
1	109366090	T	A	0	4.207262	0.976567	0.355275	0.965
1	109391633	T	G	0	4.161069	0.721348	0.303954	0.864
1	109391671	C	T	0	5.642509	0.910412	0.303954	0.999
1	109394445	G	T	0	1.351444	1.0	1.3626	0.071
1	109395181	A	C	0	-1.500069	1.0	1.3626	0.82
1	109395191	G	T	0	3.012078	0.0	1.3626	NA
1	109439636	C	G	0	1.405446	0.0	0.369165	NA
1	109439684	C	A	0	5.688529	0.0	0.369165	1
1	109440693	A	G	0	-0.114316	0.999999	-0.181659	0.009
1	109441272	T	A	0	5.329642	0.0	-0.181659	0.999
1	109441344	A	G	0	6.075022	0.0	-0.312082	0.999
1	109441516	A	G	0	6.210980	0.0	-0.312082	0.084
1	109446855	G	T	0	13.431096	0.0	0.398297	NA
1	109457011	T	C	0	2.741743	0.0	0.398297	0.079
1	109461335	A	G	0	1.250575	0.0	0.398297	0
1	109465073	T	G	0	6.792414	0.0	-0.377293	0.992
1	109465084	T	C	0	0.404280	0.0	-0.377293	NA
1	109465110	G	T	0	3.356668	0.0	-0.377293	0.208
1	109465120	A	C	0	-1.249862	0.0	-0.377293	NA
1	109465123	T	G	0	4.122464	0.0	-0.377293	0.24
1	109466628	C	G	0	3.733346	0.0	0.144399	0.956
1	109466696	C	A	0	4.495504	0.0	-0.181659	0.989
1	109466702	G	C	0	6.796020	0.0	-0.181659	0.87
1	109466707	G	T	0	5.983936	0.0	-0.181659	0.951
1	109466728	G	T	0	4.482297	0.0	0.695225	0.998
1	109466765	C	G	0	2.945436	0.0	0.695225	0.714
1	109466831	T	C	0	6.467141	0.0	0.695225	0.993
1	109466834	C	A	0	6.737980	0.0	0.695225	0.998
1	109466834	C	T	0	14.206415	0.0	0.695225	NA
1	109472356	C	A	0	6.563345	0.0	0.0791873	0.963
1	109472371	A	C	0	2.284803	0.0	0.0791873	0.033
1	109472372	A	T	0	5.540166	0.0	0.0791873	0.701
1	109472377	C	A	0	4.938231	0.0	0.0791873	0.98
1	109472409	T	G	0	1.040787	0.0	0.0791873	NA
1	109472414	T	G	0	12.699536	0.0	0.0791873	NA
1	109472426	G	T	0	3.934702	0.0	0.0791873	0.055
1	109472450	T	G	0	5.657168	0.0	0.0791873	0.977
1	109472520	G	C	0	2.896774	0.0	-0.0512358	0.069
1	109472539	G	T	0	4.408446	0.993883	-0.0512358	0.299
1	109472545	A	T	0	10.357069	0.999948	-0.0512358	NA
1	109477293	T	G	0	2.375619	0.0	0.144399	NA
1	109477294	A	G	0	2.517478	0.0	0.144399	NA
1	109479859	T	C	0	4.379862	1.0	2.36307	0.339
1	109486135	G	T	0	3.283533	1.0000000000287557e-06	2.36307	0.956
1	109486479	C	A	0	2.107357	0.0	2.36307	NA
1	109492466	G	C	0	-0.318575	0.999823	2.36307	0.005
1	109493023	G	A	0	-0.118039	0.994975	0.0791873	NA
1	109493040	A	T	0	2.640644	0.0	0.0791873	0.977
1	109493044	G	C	0	-0.162761	0.0	0.0791873	0.268
1	109514054	A	T	0	-1.431804	1.0	0.0791873	NA
1	109514057	C	T	0	5.334900	0.45035400000000003	0.0791873	0.157
1	109514060	T	C	0	0.002562	0.950105	0.0791873	0.007
1	109533923	G	A	0	1.570145	0.999703	-1.81199	0
1	109547316	C	T	0	1.221206	0.0	-1.81199	NA
1	109556493	G	A	0	1.332291	0.0	0.0791873	NA
1	109566064	G	A	0	3.766194	0.0	0.0791873	0.1
1	109566099	A	G	0	0.713351	0.0	0.0791873	NA
1	109566102	C	G	0	5.591639	6.60000000000105e-05	0.0791873	0.967
1	109607155	T	A	0	2.843061	2.6999999999999247e-05	0.0791873	0.009
1	109607157	A	C	0	0.671484	0.0044039999999999635	0.0791873	0.002
1	109617677	T	C	0	4.755866	0.0070750000000000535	0.0791873	0.403
1	109618568	A	G	0	3.671371	0.0	0.0791873	0.025
1	109633501	A	T	0	5.733702	0.13596299999999995	0.144399	0.65
1	109635513	G	T	0	1.745159	0.0	0.144399	NA
1	109635533	T	A	0	6.482210	0.014564000000000021	0.0139757	0.947
1	109635550	T	G	0	2.180335	0.017471000000000014	0.0139757	0.012
1	109635590	T	C	0	6.241791	0.0	0.0139757	0.967
1	109635604	C	G	0	4.451751	0.007535999999999987	0.0139757	0.086
1	109635640	A	T	0	15.024527	0.0	0.0139757	NA
1	109635643	G	A	0	5.658942	0.0	0.0139757	0.454
1	109637101	T	C	0	5.732203	0.0013720000000000399	0.0139757	0.963
1	109648655	T	C	0	5.478012	0.22011499999999995	0.434377	0.994
1	109649169	G	C	0	1.493094	0.591871	0.434377	0.013
1	109649186	T	A	0	6.499689	0.21318099999999995	0.434377	0.891
1	109649200	G	T	0	1.057787	0.0	0.434377	NA
1	109649221	C	T	0	1.556813	0.999973	2.02168	NA
1	109650548	G	A	0	-1.511955	1.0	2.02168	0.007
1	109650622	T	G	0	4.217461	0.0	2.02168	0.865
1	109656262	T	A	0	-0.318442	1.0	0.144399	0.001
1	109656268	A	G	0	0.276349	1.0	0.144399	0.001
1	109716106	A	C	0	1.649395	0.296106	-2.1009	0.05
1	109727689	C	A	0	1.335056	0.989667	-2.1009	0.001
1	109740676	C	A	0	4.849193	1.0000000000287557e-06	-2.1009	0.304
1	109756615	A	C	0	5.742517	0.0	0.144399	0.992
1	109756616	T	A	0	6.663845	0.0	0.144399	0.998
1	109756722	G	T	0	1.238408	0.0	-0.116447	NA
1	109756743	G	T	0	6.966919	0.0	-0.116447	1
1	109766652	A	C	0	-0.402512	0.0	-0.116447	NA
1	109766663	A	G	0	5.294398	0.0	-0.116447	0.814
1	109771042	A	T	0	0.482396	0.0	-0.442505	NA
1	109772045	G	C	0	3.023027	0.0	-0.442505	0.189
1	109773504	T	G	0	1.144829	0.0	-0.442505	0.008
1	109779156	A	C	0	2.491392	0.0	-0.28295	0.285
1	109779919	C	A	0	2.637748	0.0	-0.28295	NA
1	109780371	C	G	0	4.694063	0.035621000000000014	-0.116447	0.049
1	109780446	A	C	0	2.408478	0.0	-0.116447	0.987
1	109793343	T	A	0	0.070071	0.0	-0.572929	NA
1	109793349	G	C	0	-0.492090	0.0	-0.572929	NA
1	109793576	A	C	0	0.342666	0.19111	0.0791873	0.001
1	109793665	G	A	0	5.573849	9.000000000036756e-06	-0.507717	0.982
1	109793671	A	G	0	0.855015	0.00046000000000001595	-0.507717	0.609
1	109793673	T	A	0	0.662389	0.0	-0.507717	NA
1	109793891	C	A	0	5.663772	0.0	0.0139757	1
1	109793900	G	C	0	1.630694	0.00016700000000002824	0.0139757	0.113
1	109793902	G	C	0	3.615980	2.9999999999752447e-06	0.0139757	0.919
1	109793908	C	G	0	6.146383	1.999999999946489e-06	0.0139757	0.903
1	109793909	G	C	0	5.921654	9.000000000036756e-06	0.0139757	0.985
1	109794145	C	G	0	3.939426	5.999999999950489e-06	-0.63814	0.997
1	109794182	A	T	0	3.601006	1.6000000000016e-05	-0.63814	0.947
1	109794205	G	T	0	1.661170	8.300000000005525e-05	-0.0512358	0.081
1	109794209	C	G	0	4.772349	0.0	-0.0512358	1
1	109794210	C	A	0	0.566461	0.0	-0.0512358	NA
1	109794210	C	T	0	0.155078	0.0	-0.0512358	NA
1	109794221	G	C	0	2.747152	0.0027719999999999967	-0.0512358	0.989
1	109794222	C	G	0	4.796090	0.0004229999999999512	-0.0512358	0.997
1	109794357	C	T	0	0.348496	0.0	0.333086	NA
1	109794461	C	A	0	0.406457	0.999894	0.333086	0.012
1	109794521	A	T	0	1.579172	0.01611600000000002	0.144399	0.36
1	109794525	A	C	0	-1.426100	0.0	0.144399	NA
1	109794603	T	C	0	-0.762063	0.0	0.434377	NA
1	109794614	A	C	0	5.070766	0.0	0.434377	1
1	109794643	A	T	0	0.022645	0.364437	0.434377	0.057
1	109794740	A	T	0	3.728866	4.499999999996174e-05	0.434377	0.808
1	109794834	C	A	0	1.160906	0.0	0.144399	NA
1	109794836	T	C	0	5.136406	2.199999999996649e-05	0.144399	0.987
1	109795009	C	T	0	10.950482	0.0	-0.768564	NA
1	109795077	T	G	0	3.269443	0.03309399999999996	-0.768564	0.999
1	109795112	T	G	0	3.393565	0.0006589999999999652	-0.768564	0.997
1	109795138	C	T	0	5.662986	0.0	0.0791873	0.995
1	109795145	T	C	0	4.984302	0.00011799999999995148	0.0791873	0.993
1	109795147	C	A	0	2.012692	0.31300399999999995	0.0791873	0.387
1	109795152	A	T	0	-1.367812	1.0000000000287557e-06	0.0791873	NA
1	109795154	A	C	0	0.573243	0.007472999999999952	0.0791873	0.117
1	109795181	A	C	0	5.113203	1.999999999946489e-06	-0.833777	1
1	109795285	G	T	0	6.061877	0.0	-0.833777	1
1	109795477	T	G	0	3.429522	0.02223200000000003	0.0139757	0.542
1	109795479	T	C	0	-0.731047	0.0	0.0139757	NA
1	109795493	A	T	0	2.325796	0.0026119999999999477	0.0139757	0.96
1	109795494	A	T	0	0.817049	0.07746399999999998	0.0139757	0.945
1	109795550	A	C	0	4.578741	2.5000000000052758e-05	0.173531	0.996
1	109795551	A	C	0	3.510978	0.003187000000000051	0.173531	0.996
1	109795594	A	G	0	0.062653	0.08397299999999996	0.173531	0.241
1	109795768	C	A	0	4.445010	0.004058000000000006	0.144399	0.999
1	109795812	C	T	0	0.679435	0.0	0.144399	NA
1	109796007	G	T	0	0.942128	0.0	0.789568	NA
1	109801056	G	C	0	5.819700	0.0	0.789568	0.834
1	109801067	C	G	0	1.983579	0.014264999999999972	0.789568	0.012
1	109801074	G	T	0	5.642521	0.0	0.789568	0.492
1	109801181	A	C	0	-1.484156	0.0	0.398297	NA
1	109801465	T	A	0	2.680273	0.0	0.398297	0.276
1	109801620	T	A	0	3.897517	9.000000000036756e-06	0.0139757	0.839
1	109803684	G	T	0	1.632400	0.760214	0.695225	0.015
1	109803686	T	A	0	0.693452	0.0	0.695225	NA
1	109803701	C	A	0	11.743396	0.0	0.695225	NA
1	109803717	A	T	0	13.519673	0.0	0.0139757	NA
1	109803723	G	C	0	6.409010	0.0	0.0139757	1
1	109803779	A	T	0	0.424103	0.0	0.0139757	NA
1	109803804	G	C	0	1.600218	0.02829400000000004	0.144399	0.009
1	109803806	G	C	0	1.074139	0.0	0.144399	NA
1	109803808	C	G	0	1.991279	0.023877000000000037	0.144399	0.038
1	109805557	G	C	0	3.881963	1.999999999946489e-06	-0.312082	0.495
1	109805780	G	A	0	0.938689	0.0	-0.312082	NA
1	109805786	G	A	0	0.707622	0.0	-0.312082	NA
1	109805827	A	G	0	1.544027	0.00042799999999998395	0.369165	0.338
1	109805854	G	T	0	5.755840	0.0	0.369165	0.995
1	109805888	G	C	0	1.645225	0.014232000000000022	0.0791873	0.1
1	109806247	C	G	0	3.639774	0.012970000000000037	0.0791873	0.675
1	109806262	A	T	0	5.122579	0.00034999999999996145	-0.739433	0.312
1	109807078	T	C	0	-0.211502	0.0	-0.739433	NA
1	109807116	T	A	0	3.414629	0.010588000000000042	-0.181659	0.909
1	109807134	A	T	0	2.175820	0.012283999999999962	-0.181659	0.032
1	109807199	A	C	0	0.181194	0.0021799999999999597	-0.181659	0.021
1	109807497	T	C	0	-0.100779	0.0	-0.181659	NA
1	109807534	T	A	0	5.897168	0.0	0.238742	0.997
1	109807600	C	T	0	0.553394	1.0	0.238742	0.001
1	109807863	C	T	0	6.135544	0.0	0.238742	0.999
1	109808368	C	T	0	1.103308	0.0	0.238742	NA
1	109808382	G	T	0	6.315675	1.999999999946489e-06	0.238742	0.741
1	109808400	G	A	0	6.255043	0.0	0.985206	1
1	109808446	G	C	0	1.672978	0.255282	0.985206	0.018
1	109808501	G	T	0	6.747659	0.0	0.985206	1
1	109808525	A	C	0	2.140975	0.370795	0.985206	0.006
1	109808727	T	C	0	5.858414	0.0	0.144399	0.996
1	109808728	G	T	0	1.478085	0.0	0.144399	NA
1	109810174	T	A	0	1.084792	0.0	0.173531	NA
1	109810262	T	C	0	1.184312	0.11866299999999996	0.0139757	0.001
1	109810262	T	G	0	2.463494	0.06501699999999999	0.0139757	0.037
1	109810473	G	C	0	1.880074	0.0	0.0139757	0.46
1	109810491	A	G	0	5.066493	2.999999999997449e-05	0.0139757	0.997
1	109811559	A	T	0	1.171254	0.022757000000000027	-1.65243	0.018
1	109812073	A	G	0	-0.627755	0.0	-1.65243	NA
1	109812107	G	A	0	2.047917	0.31952800000000003	-0.312082	0.002
1	109812119	C	A	0	2.646161	0.0	-0.312082	NA
1	109812142	G	C	0	0.465996	0.574488	-0.312082	NA
1	109812205	T	C	0	-0.737526	0.0	-0.442505	NA
1	109812320	A	C	0	1.059250	0.033764000000000016	-0.442505	0.065
1	109812439	G	T	0	0.423235	0.0	-0.442505	NA
1	109812595	C	T	0	5.153083	0.0040679999999999605	0.695225	0.507
1	109812631	T	C	0	4.316599	0.307369	0.695225	0.793
1	109814938	G	A	0	1.448803	0.0	1.07261	NA
1	109816177	G	T	0	4.146804	0.091507	1.07261	0.979
1	109816224	G	T	0	0.354216	0.0	1.07261	NA
1	109822778	C	T	0	1.975062	0.0	0.260928	NA
1	109823789	T	G	0	-0.519887	1.0	0.260928	NA
1	109824294	A	G	0	4.110205	0.963621	0.260928	0.01
1	109824629	C	T	0	7.505556	0.600589	1.63039	0.947
1	109824675	C	G	0	5.833978	0.04340299999999997	1.63039	0.998
1	109825304	T	C	0	4.565671	0.0	0.144399	0.998
1	109825306	C	G	0	2.530008	0.970769	0.144399	0.117
1	109825320	T	C	0	5.354500	0.0	0.144399	0.969
1	109836863	A	G	0	1.135363	1.0	0.144399	NA
1	109837735	T	C	0	0.430578	6.399999999995298e-05	0.144399	0.085
1	109837735	T	G	0	5.175835	0.05962199999999995	0.144399	0.944
1	109837833	T	G	0	1.038040	0.0	0.0431076	NA
1	109838856	C	A	0	2.189695	0.0	0.0431076	NA
1	109838860	G	T	0	5.620927	0.00019899999999994922	0.0431076	1
1	109838944	G	C	0	6.277225	0.0004969999999999697	0.499589	0.501
1	109838962	T	G	0	3.448992	0.607057	0.499589	0.009
1	109838991	A	C	0	1.262464	0.0	0.499589	NA
1	109839406	T	C	0	1.432156	0.0	0.499589	NA
1	109839411	T	C	0	6.000950	0.00038800000000005497	0.499589	0.988
1	109839501	C	G	0	6.512051	8.500000000000174e-05	-0.478585	1
1	109839678	T	G	0	5.500961	0.0020569999999999755	-0.478585	0.955
1	109839762	G	C	0	2.502094	0.00024199999999996447	-0.478585	0.008
1	109839810	C	T	0	1.572146	0.0	0.144399	NA
1	109840046	A	C	0	4.255344	0.000264000000000042	0.144399	0.551
1	109840047	T	A	0	5.582828	0.00024500000000005073	0.144399	0.616
1	109840209	G	A	0	3.099873	1.0	1.14476	0.317
1	109840797	T	C	0	0.140357	0.0	1.14476	NA
1	109884739	G	T	0	1.278405	0.291658	0.449624	0.002
1	109944676	A	T	0	3.773144	1.999999999946489e-06	0.0791873	0.014
1	109944704	T	G	0	0.772944	0.0	-0.572929	NA
1	109952592	G	T	0	0.904180	0.0	-0.572929	NA
1	109953727	A	G	0	1.643992	0.0	-0.572929	0.012
1	109954702	G	A	0	1.509507	0.0	-0.572929	NA
1	109957871	C	T	0	6.718574	1.999999999946489e-06	-0.572929	0.796
1	109964494	A	C	0	3.485313	0.0	-0.572929	0.048
1	110009502	A	T	0	13.241137	0.0	0.144399	NA
1	110009699	G	T	0	6.629615	0.09276399999999996	0.144399	0.013
1	110020622	C	A	0	6.399873	0.0	1.72474	0.99
1	110022048	G	A	0	5.977910	0.0004979999999999984	0.564801	0.916
1	110022083	G	C	0	4.451131	0.022599999999999953	0.564801	0.656
1	110022084	G	C	0	2.889358	0.010194999999999954	0.564801	0.164
1	110022103	A	T	0	0.302500	0.10682800000000003	0.564801	0.015
1	110022128	C	A	0	4.125653	0.00031400000000003647	0.564801	0.002
1	110026662	G	A	0	9.079467	0.0	-0.348162	NA
1	110026697	C	A	0	1.379581	0.992881	-0.348162	0.023
1	110028693	G	T	0	11.995792	0.0	-0.348162	NA
1	110028713	G	A	0	0.946322	0.0	-0.348162	NA
1	110028740	A	T	0	5.566054	6.099999999997774e-05	-0.348162	0.991
1	110029196	C	T	0	11.044122	0.0	-0.348162	NA
1	110029790	C	A	0	2.352553	0.0	-0.348162	NA
1	110031049	G	C	0	4.515584	1.2000000000012001e-05	-0.181659	0.998
1	110031502	G	C	0	6.357688	0.0	-0.181659	1
1	110031531	G	T	0	0.605608	0.0	-0.181659	NA
1	110034256	G	C	0	0.151502	0.999995	-2.36983	0.001
1	110036857	G	C	0	1.181042	0.0	-0.181659	NA
1	110036890	G	A	0	2.044734	0.0	-0.181659	NA
1	110037188	G	C	0	0.290828	0.999999	-0.181659	NA
1	110037190	G	T	0	1.836269	0.999998	-0.181659	0.011
1	110037244	A	C	0	-0.044130	0.999996	-0.217738	0
1	110038776	A	C	0	3.680611	0.0	-0.217738	0.943
1	110038832	T	C	0	4.029146	0.0	0.0139757	0.736
1	110038854	C	A	0	11.301509	0.0	0.0139757	NA
1	110038859	C	A	0	5.379433	0.0	0.0139757	1
1	110038876	A	T	0	1.211732	0.0	0.0139757	0.002
1	110050123	T	C	0	3.551306	0.00012000000000000899	0.173531	0.075
1	110050562	T	A	0	3.683606	0.368328	-0.0512358	0.776
1	110050596	C	T	0	-0.690386	0.0	-0.0512358	NA
1	110050710	C	T	0	0.350238	0.0021799999999999597	-0.24687	NA
1	110050719	C	T	0	0.699041	0.0	-0.24687	NA
1	110050783	A	T	0	3.516023	0.0019449999999999745	-0.24687	0.99
1	110051043	G	A	0	-0.667207	0.0	-0.24687	NA
1	110051055	C	A	0	0.796204	0.0	-0.24687	NA
1	110051112	G	A	0	-0.082287	0.0	0.144399	NA
1	110051130	T	G	0	-1.849453	0.00010500000000002174	0.144399	NA
1	110051274	T	G	0	-0.360279	0.901006	0.173531	0
1	110051293	G	A	0	3.280108	1.999999999946489e-06	0.173531	0.995
1	110085967	C	T	0	0.363176	0.803193	-1.81199	0.001
1	110086615	G	C	0	-0.302166	0.999999	-1.81199	0.002
1	110116363	T	G	0	1.284724	0.0	-0.0512358	NA
1	110121861	T	C	1	0.664438	0.0	-0.964202	NA
1	110121974	C	G	1	6.627216	0.0	-0.964202	0.998
1	110128847	T	G	1	6.235925	0.0	-0.964202	0.985
1	110128955	G	A	1	1.454782	0.0	-0.964202	NA
1	110134855	A	T	0	0.635917	1.0	0.144399	NA
1	11014078	A	G	0	4.190574	0.99997	2.29097	0.086
1	110145978	A	G	0	2.593770	1.0	0.0791873	NA
1	110145981	A	T	0	6.686308	0.0	0.0791873	0.999
1	110153087	T	G	0	4.508527	0.0	-0.188607	0.801
1	110153099	A	T	0	6.794407	0.0	-0.188607	0.902
1	110155383	A	T	0	6.259490	0.0	-0.188607	1
1	110155463	T	C	0	-0.077212	0.0	0.0139757	NA
1	110155483	C	G	0	3.044100	0.0	0.0139757	0.17
1	110155487	T	C	0	-0.509659	0.0	0.0139757	NA
1	110167965	C	G	0	1.511683	0.0	-1.19592	NA
1	110170754	T	C	1	6.222695	0.0	-2.92072	1
1	110170835	A	C	1	5.827072	0.0005929999999999547	-2.92072	0.137
1	11017105	A	T	0	7.207486	0.0	-0.449454	NA
1	11017129	C	T	0	10.463695	0.0	-0.449454	NA
1	110172042	G	A	1	3.233850	0.002071000000000045	-2.92072	0.14
1	110172466	T	C	1	1.058615	0.0	-2.92072	NA
1	110172505	T	G	1	1.422656	0.0	-2.92072	NA
1	110172893	C	A	1	2.252897	0.0	-2.92072	NA
1	110173364	T	A	1	6.218612	0.0011640000000000539	-2.92072	0.998
1	110173697	A	T	0	3.279179	0.10692299999999999	-0.116447	0.017
1	110173722	T	C	0	5.412843	0.0	-0.116447	0.028
1	110173738	G	A	0	0.431778	0.0	-0.116447	NA
1	110173742	G	C	0	1.081386	0.998347	-0.116447	0.063
1	11018776	T	G	0	0.078806	0.999999	-0.449454	NA
1	11018797	G	T	0	3.884370	1.0	-0.449454	0.546
1	110199012	A	C	0	4.142239	0.0	0.144399	0.973
1	110199013	T	C	0	4.488676	0.0	0.144399	0.996
1	110199016	C	A	0	3.238711	0.0	0.144399	0.168
1	110199016	C	T	0	3.459973	0.0	0.144399	0.127
1	110199042	C	G	0	7.458307	0.0	0.238742	1
1	110199900	A	C	0	5.524266	0.0	0.238742	0.761
1	110200288	A	C	0	3.727605	0.0	0.0791873	0.027
1	110200399	G	T	0	12.837606	0.0	0.0791873	NA
1	110200402	A	T	0	2.481319	0.0	0.0791873	0.005
1	110200404	A	G	0	0.124968	0.0	0.0791873	NA
1	110200430	T	A	0	6.392045	0.0	1.89125	0.575
1	110201460	G	T	0	9.490354	0.0	1.89125	NA
1	110201627	C	G	0	1.211823	0.0	1.89125	NA
1	110203860	T	A	0	0.558382	1.0	0.760437	0.022
1	110210739	T	A	0	5.468125	0.0	0.144399	NA
1	110211073	G	T	0	0.979656	0.0	0.108319	NA
1	110211557	T	G	0	8.598782	0.0	0.108319	NA
1	110211583	A	T	0	5.614473	0.0	0.108319	NA
1	110211921	T	G	0	4.053261	0.0	0.108319	NA
1	110211948	C	T	0	10.082041	0.0	0.108319	NA
1	110211992	G	C	0	1.062905	0.0	0.144399	NA
1	110211993	T	C	0	3.342718	0.0	0.144399	NA
1	110212191	T	A	0	4.769336	0.0011299999999999644	-0.703352	NA
1	110214191	A	C	0	-0.639443	1.0000000000287557e-06	-0.703352	NA
1	110217434	G	A	0	0.417400	0.11096399999999995	-0.703352	NA
1	110217440	T	C	0	-0.728660	0.999979	0.0791873	NA
1	110217442	T	C	0	-2.277981	1.0	0.0791873	NA
1	110217448	G	C	0	2.194358	0.99997	0.0791873	NA
1	110217450	A	T	0	1.754615	0.790697	0.0791873	NA
1	110217452	C	G	0	0.970490	0.999998	0.0791873	NA
1	110230498	G	C	0	3.923379	0.00036400000000003097	0.144399	0.943
1	110230499	C	A	0	-0.729999	0.991097	0.144399	0.076
1	110230499	C	G	0	-1.906413	0.991097	0.144399	0.011
1	110230501	C	T	0	0.922885	0.999994	0.144399	NA
1	110230523	A	G	0	0.570901	9.000000000036756e-06	-0.24687	0.074
1	110231703	A	T	0	1.647652	0.0	-0.24687	0.995
1	110231849	G	T	0	6.298201	0.0	0.695225	1
1	110231859	A	C	0	3.233485	0.0	0.695225	0.971
1	110235855	A	G	0	2.627300	0.0	3.38435	0.069
1	110235902	C	G	0	0.836512	0.0032569999999999544	0.144399	NA
1	11024210	A	G	0	3.095112	1.0	-0.449454	0.791
1	11024224	C	T	0	0.670781	0.998955	-0.449454	NA
1	11024328	T	A	0	10.344799	0.0	-0.181659	NA
1	110254935	A	C	0	4.476689	0.0	0.144399	0.971
1	110254935	A	G	0	4.074803	0.0	0.144399	0.987
1	110254935	A	T	0	4.568133	0.0	0.144399	0.971
1	110256181	A	C	0	1.201061	0.884756	0.144399	0.008
1	110256183	C	A	0	2.266597	0.776201	0.144399	0.003
1	110256185	T	C	0	5.826322	0.0	0.144399	0.991
1	110256303	A	T	0	12.580057	0.0	1.49996	NA
1	110257859	T	C	0	0.429707	0.0	1.49996	NA
1	110260020	G	T	0	-1.206919	1.0	1.49996	0.033
1	110260030	T	C	0	-0.681844	0.0048559999999999715	0.760437	NA
1	110260033	A	T	0	-1.860011	0.037076	0.760437	NA
1	110260040	A	C	0	1.906577	0.0	0.760437	0.058
1	110260045	A	G	0	-0.962179	0.999996	0.760437	NA
1	110260047	A	T	0	2.202955	0.998521	0.760437	NA
1	11026433	G	T	0	0.848490	0.996787	-0.181659	NA
1	11026476	A	C	0	0.293806	0.999556	-0.181659	NA
1	110279719	G	T	0	2.073087	0.511406	0.760437	0
1	110279722	C	A	0	6.780003	0.0	0.760437	0.455
1	110279734	T	C	0	4.016893	6.899999999998574e-05	-0.507717	0.785
1	110280120	C	T	0	3.991170	1.399999999995849e-05	-0.507717	0.148
1	110280734	C	A	0	1.081157	1.0	-0.507717	0.005
1	110280776	G	C	0	-0.474188	0.15702000000000005	-0.507717	0.009
1	110280800	T	A	0	1.524534	2.8999999999945736e-05	0.144399	0.009
1	110280802	C	G	0	6.109677	0.0	0.144399	0.772
1	110280908	C	A	0	4.495968	0.00985999999999998	0.144399	0.032
1	110280909	A	G	0	5.332552	0.00035799999999996945	0.144399	0.679
1	110280918	T	A	0	6.584187	0.0	0.985206	0.941
1	110282473	G	A	0	5.822345	0.999998	0.985206	0.957
1	110282516	G	C	0	6.543929	0.0	0.985206	0.87
1	110282530	G	A	0	2.490520	0.0	0.985206	NA
1	110282868	A	T	0	0.855691	0.0	0.985206	NA
1	110282900	C	T	0	0.113703	1.0	0.144399	0
1	110282902	C	T	0	0.882699	1.0	0.144399	0.01
1	110282909	T	C	0	0.653618	0.998235	0.144399	0.007
1	110293016	A	T	0	-1.518076	0.999973	0.144399	NA
1	110293019	G	C	0	1.063972	1.0	0.144399	0.238
1	110293022	T	A	0	-0.084156	0.002954000000000012	0.144399	NA
1	110293282	C	G	0	1.685641	0.0	0.144399	NA
1	110293341	A	G	0	5.870399	0.0	-0.0873154	0.999
1	110293935	G	A	0	-0.177756	0.00023399999999995647	-0.0873154	NA
1	110293968	T	A	0	-0.422724	1.0	0.0791873	NA
1	110293971	A	T	0	-0.650149	0.999624	0.0791873	NA
1	110294278	G	C	0	1.232859	1.0	0.0791873	0.43
1	110294296	G	A	0	8.368778	0.0	0.0791873	NA
1	110294316	T	G	0	-0.014430	1.0	0.0791873	0.009
1	110294671	C	G	0	5.258554	0.33912	0.434377	0.997
1	110294678	A	G	0	5.194348	0.999999	0.434377	0.923
1	11030027	C	G	0	4.325822	0.0	-0.181659	NA
1	11030067	C	T	0	1.489759	0.999914	-0.181659	NA
1	110301285	T	A	0	3.488095	0.12412800000000002	0.391352	0.365
1	110301288	G	A	0	0.970625	0.0	1.89125	NA
1	110301288	G	T	0	0.408057	0.0	1.89125	0.996
1	110301894	G	T	0	-1.011510	1.0	1.89125	0.232
1	110304138	G	C	0	0.619936	0.25485	1.89125	NA
1	110304166	T	A	1	5.968286	0.00036400000000003097	-0.181659	0.997
1	110304355	C	T	1	6.163873	0.584343	-0.181659	0.975
1	110453653	C	T	0	7.169325	0.993409	-0.898989	0.992
1	110460050	A	T	0	3.769486	1.0	-0.898989	0.94
1	110466017	C	G	0	4.955388	0.0	0.0791873	0.997
1	110466208	A	C	0	2.134260	0.999759	1.29739	0.197
1	110467794	G	C	0	3.312037	0.61017	1.29739	0.386
1	110467809	T	A	0	1.455699	1.0	0.144399	NA
1	110467809	T	C	0	2.033317	1.0	0.144399	NA
1	110467810	A	G	0	1.384614	1.0	0.144399	NA
1	110527772	C	T	0	4.389102	0.015869000000000022	-0.312082	0
1	110527777	A	T	0	1.483967	0.09584599999999999	-0.312082	0.002
1	110551669	C	G	0	4.732953	0.0	-0.312082	0.24
1	110553906	C	A	0	1.751999	0.0	-0.312082	NA
1	110555042	T	C	0	0.239317	0.0	-1.22505	NA
1	110555065	A	T	0	6.036014	0.0	-1.22505	1
1	110555520	T	C	0	5.984686	0.0	-1.22505	0.999
1	110555599	A	T	0	-0.025048	0.0	-1.22505	NA
1	110557444	C	T	0	5.465874	0.0	-1.22505	0.727
1	110559022	A	C	0	5.573878	0.0	-1.22505	1
1	110560142	T	G	0	6.736484	0.0	-1.22505	1
1	110564302	A	T	0	2.718343	1.0	0.144399	NA
1	110577405	G	T	0	4.416565	0.0	0.0791873	0.931
1	110580517	A	G	0	2.190393	0.0	0.0791873	0.428
1	110580520	C	G	0	5.250457	0.0	0.0791873	0.734
1	110580524	G	A	0	0.872340	0.0	0.0791873	NA
1	110580576	C	G	0	4.889112	0.0	-1.48591	0.765
1	110581889	A	G	0	3.279727	0.0	-1.48591	0.882
1	110582066	C	T	0	1.525468	0.0	-1.48591	NA
1	110583300	T	C	0	6.254071	0.0	-1.48591	0.992
1	110584482	T	A	0	11.637990	0.0	-1.48591	NA
1	110585733	G	C	0	2.718854	2.1000000000048757e-05	-1.48591	0.062
1	110586294	A	C	0	3.728110	0.0	-0.442505	0.646
1	110586359	C	A	0	3.110283	5.500000000002725e-05	-0.442505	0.007
1	110586378	T	G	0	1.791227	1.399999999995849e-05	-0.442505	0.124
1	110586403	T	A	0	1.902556	0.0	-0.442505	0.07
1	110589372	G	T	0	2.733161	0.0	-1.8772	0.008
1	110591806	T	C	0	0.579794	0.0	-1.8772	NA
1	110591850	A	G	0	5.560107	0.0	-1.8772	0.999
1	110592101	A	T	0	6.471450	0.0	-1.8772	0.573
1	110603550	C	A	0	0.597603	0.0	-0.348162	NA
1	110604171	G	C	1	6.130676	0.0	-0.0512358	0.998
1	110607267	T	A	1	6.060734	0.0	-0.0512358	0.998
1	110607270	G	A	1	6.078284	0.0	-0.0512358	0.999
1	110607349	T	A	0	11.153017	0.0	-0.507717	NA
1	110613132	C	A	0	0.436769	1.0	-0.507717	0.002
1	110655357	C	T	0	0.809082	5.599999999994498e-05	-0.312082	NA
1	110655392	T	A	0	-1.358948	1.0	0.202663	0.007
1	110655527	A	T	0	4.130935	1.0	0.202663	0.204
1	110709621	C	G	0	4.988848	0.0010879999999999779	0.985206	0.939
1	110709834	G	A	1	6.499399	0.0	-2.89161	1
1	110717482	C	G	1	7.031620	1.0000000000287557e-06	-2.89161	0.959
1	110734609	G	C	1	6.132804	0.0	-2.89161	0.928
1	11073822	A	T	0	4.451141	0.0	-0.442505	0.412
1	110740147	G	C	1	4.745966	0.005784000000000011	-2.89161	0.611
1	110740859	C	T	0	1.497040	0.0	-0.0873154	NA
1	110740936	C	A	0	6.481110	1.0000000000287557e-06	-0.0873154	0.906
1	110741048	C	T	0	1.541190	0.0	-0.0873154	NA
1	110754133	G	C	0	1.093352	0.0	-0.181659	NA
1	110754162	A	G	0	5.440613	0.0007160000000000499	-0.181659	0.077
1	110754187	A	G	0	0.082677	0.0	-0.181659	NA
1	110754196	G	A	0	0.944210	0.0	-0.181659	NA
1	110754220	G	T	0	2.167746	0.007577999999999974	0.144399	0.016
1	110754247	G	C	0	0.666727	0.0	-0.116447	NA
1	110754769	C	G	0	2.588850	2.9999999999752447e-06	-0.31903	0.235
1	110754789	G	A	0	3.471262	0.010040000000000049	-0.31903	0.012
1	110765717	C	G	0	1.444962	0.989478	-0.31903	0.001
1	110766099	A	G	0	4.697479	0.0	-0.31903	0.089
1	110766196	C	T	0	6.467485	0.0	-0.181659	0.999
1	110766438	G	A	0	2.218571	0.0002889999999999837	-0.224688	0.013
1	11076910	G	A	0	6.541859	0.0	-0.442505	0.376
1	11077026	G	T	1	12.759199	0.0	0.0791873	NA
1	110774882	C	G	0	1.983513	0.999664	-0.224688	0.022
1	110774889	T	C	0	0.994978	0.999961	-0.224688	NA
1	11080498	G	A	0	3.519713	0.0	0.0139757	0.007
1	11080530	G	A	0	1.338772	0.0	0.0139757	NA
1	11080534	T	C	0	3.090133	0.0	0.0139757	0.161
1	11080607	T	G	0	6.913380	0.0	-0.0512358	0.997
1	11082506	C	A	1	11.818701	0.0	-0.572929	NA
1	11086951	A	G	0	-0.524998	1.0	0.760437	NA
1	11086956	T	A	0	3.182208	0.0	0.760437	0.173
1	11086995	T	C	0	4.466129	1.2000000000012001e-05	-1.94242	0.873
1	11087066	C	G	0	0.716369	1.0	-1.94242	0.008
1	11087635	A	C	0	5.511808	0.00024100000000004673	-1.94242	0.899
1	11087701	A	G	0	-0.432666	0.0	0.564801	NA
1	110882128	T	G	0	1.816971	0.25922900000000004	-0.478585	0.094
1	110882323	A	T	0	1.454891	1.0	-0.478585	0.019
1	110882473	G	T	0	1.919376	1.0999999999983245e-05	-0.478585	0.019
1	110882590	A	T	0	5.623639	0.0	0.108319	0.994
1	110882876	C	A	0	1.074013	0.0	-0.703352	NA
1	110882926	T	A	0	10.060895	0.0	-0.703352	NA
1	110883044	G	C	0	-0.228051	0.0	-0.703352	NA
1	110883106	A	T	0	1.345718	5.900000000003125e-05	-0.703352	0.348
1	110883389	C	G	0	-0.041706	0.0	0.144399	NA
1	110883393	C	G	0	5.785032	0.0	0.144399	0.989
1	110883448	A	C	0	4.645608	0.0	0.0791873	0.994
1	110883518	T	A	0	8.497271	0.0	0.0791873	NA
1	110883640	T	C	0	3.696967	0.0	-0.579879	0.675
1	110883842	G	C	0	-0.546654	0.0	-0.579879	NA
1	110884285	C	T	0	1.513389	1.0	-0.579879	0.011
1	110884333	A	C	0	1.229668	0.012928999999999968	-0.579879	0.766
1	110884545	C	A	0	2.841272	0.0	-0.377293	0.831
1	110884698	C	T	0	5.801288	0.0	-0.377293	1
1	110884734	G	T	0	5.337202	3.2000000000032e-05	-0.377293	0.869
1	110884810	T	C	0	5.629282	0.0	-0.312082	0.993
1	110884825	T	A	0	5.773172	1.0000000000287557e-06	-0.312082	0.817
1	110884870	T	C	0	5.450158	0.0	-0.312082	0.972
1	110884878	A	T	0	3.229398	1.399999999995849e-05	-0.312082	0.265
1	110906391	G	A	0	0.751729	1.0	0.760437	NA
1	110906398	C	A	0	4.189656	1.0	0.760437	0.276
1	110906404	T	G	0	5.707928	0.31923500000000005	0.760437	0.872
1	110906417	C	A	0	5.547682	0.006229999999999958	0.760437	0.972
1	11090898	C	A	0	1.039624	1.0	1.20998	0.011
1	11090936	A	G	0	4.145082	0.005650999999999962	0.144399	0.251
1	110921659	A	T	0	-1.556388	1.0	0.303954	NA
1	110921770	A	G	0	0.525445	1.0	0.303954	NA
1	110921927	A	C	0	5.916266	0.0	0.528721	0.987
1	110924362	A	G	0	0.484244	0.0	0.528721	NA
1	110931877	A	T	0	-0.245930	0.0	0.0791873	NA
1	110931909	T	A	0	3.016021	0.0	0.0791873	NA
1	110931913	G	T	0	6.839157	0.0	0.0791873	NA
1	110931934	C	A	0	2.274813	0.999996	0.0791873	0.055
1	110944164	A	G	0	4.611097	1.0999999999983245e-05	1.46389	0.025
1	110946604	T	G	0	4.477352	4.000000000004e-06	1.46389	0.016
1	11094887	C	G	0	1.543708	0.002426999999999957	0.144399	0.003
1	11097784	G	A	0	0.496036	1.0	0.173531	0.073
1	11097804	G	T	0	9.830616	0.0	0.173531	NA
1	11097816	C	T	0	1.577550	0.0	0.173531	NA
1	11097839	G	C	0	2.350781	0.02475499999999997	0.173531	0.024
1	11097862	G	C	0	3.404008	8.000000000008e-06	0.0791873	0.515
1	110996700	A	C	0	5.527354	0.0004589999999999872	1.14476	0.994
1	110998949	G	A	0	0.001058	1.0	0.0791873	0.001
1	110998951	A	G	0	4.195948	5.699999999997374e-05	0.0791873	0.129
1	110998952	C	A	0	3.059079	0.002838000000000007	0.0791873	0.129
1	110998952	C	T	0	1.028667	0.0	0.0791873	NA
1	110998956	A	G	0	3.443211	0.0017930000000000446	0.0791873	0.019
1	110998957	A	G	0	4.228163	0.0009980000000000544	0.0791873	0.283
1	110998958	G	A	0	1.011808	0.0	0.0791873	NA
1	110998958	G	C	0	5.298927	0.0018880000000000008	0.0791873	0.563
1	110998963	T	A	0	3.438942	0.279894	0.0791873	0.049
1	110998967	T	G	0	2.086355	0.41833200000000004	0.0791873	0.058
1	11102934	G	A	0	3.939263	0.021182000000000034	0.0791873	0.011
1	11102949	A	C	0	6.283972	5.000000000032756e-06	-0.152527	0.765
1	11103076	G	C	0	-0.094201	1.0	-0.152527	0.002
1	11103406	T	A	0	5.206851	0.0	-0.152527	1
1	11103421	G	A	0	-0.704617	0.999998	-0.152527	0.001
1	11103536	A	T	0	4.354227	5.000000000032756e-06	-0.152527	0.999
1	11103589	A	C	0	0.753120	0.919248	0.144399	0.018
1	11103590	G	C	0	0.473049	0.99491	0.144399	0.009
1	11103591	G	A	0	0.854796	0.0	0.144399	NA
1	11105568	T	G	0	0.345344	0.0	0.854781	NA
1	11105585	A	G	0	5.527623	0.0	0.854781	0.989
1	111059900	A	G	0	1.020021	1.999999999946489e-06	0.919993	0
1	111059934	G	A	0	-0.258385	0.0	0.919993	NA
1	111059957	T	A	0	0.469327	1.0	0.919993	0.133
1	111060022	A	C	0	4.882219	1.999999999946489e-06	0.919993	0.997
1	111060073	A	G	0	5.394723	1.999999999946489e-06	-0.703352	0.995
1	111060120	G	C	0	-0.242340	0.0	-0.703352	NA
1	111060173	A	C	0	4.961117	0.0	-0.703352	0.997
1	111060230	A	G	0	4.884560	5.999999999950489e-06	-0.703352	0.999
1	111060403	G	C	0	4.988064	0.0	-0.224688	0.997
1	111060778	C	A	0	5.667178	0.0	-0.224688	0.839
1	111060878	G	C	0	0.429348	0.005399000000000043	-0.964202	0.015
1	111061023	A	T	0	10.183218	0.0	-0.964202	NA
1	111061052	G	T	0	1.004240	0.538786	-0.964202	0.023
1	111061099	A	T	0	4.925889	2.8000000000028002e-05	-0.964202	1
1	111061115	T	G	0	4.862379	1.0000000000287557e-06	-0.964202	0.999
1	111061134	A	T	0	-0.784856	0.0	-0.964202	NA
1	11106613	C	T	0	6.379178	0.0	0.854781	0.913
1	11106614	C	A	0	2.892673	9.40000000000385e-05	0.144399	0.506
1	11106615	T	C	0	5.390098	1.0000000000287557e-06	0.144399	0.769
1	11106616	C	G	0	4.775843	0.0	0.144399	0.807
1	11106633	T	G	1	4.416442	1.0000000000287557e-06	1.59432	0.226
1	11106715	C	T	1	0.442287	1.0	1.59432	0.014
1	11106754	C	A	1	6.744777	0.0	1.59432	1
1	11107001	A	C	1	5.408794	0.0	1.59432	0.999
1	11107029	T	G	1	-0.517463	0.0	1.59432	NA
1	11107121	T	A	1	2.400504	0.0	1.59432	NA
1	11107165	A	C	0	0.791359	0.985399	0.0791873	0.28
1	11107171	A	T	0	4.113267	0.020213000000000036	0.0791873	0.927
1	11107261	T	A	0	5.129554	0.01910500000000004	0.0791873	0.704
1	11107261	T	G	0	0.963843	0.0	0.0791873	NA
1	111145929	A	C	0	2.243641	0.0	-0.442505	0.364
1	111146024	T	A	0	3.823518	0.0	-0.442505	0.459
1	111146222	C	G	0	5.632388	0.0	-0.24687	1
1	111146311	A	T	0	4.934180	0.0	-0.24687	0.996
1	111146959	A	C	1	4.255568	0.0	-0.181659	0.845
1	111147062	A	G	0	5.509472	0.0	-0.312082	0.999
1	111147150	A	C	0	3.725222	0.0	-0.312082	0.999
1	111147172	A	G	0	5.566258	0.0	-0.312082	1
1	111147319	T	C	0	1.973207	0.0	0.0791873	0.09
1	111147320	G	C	0	3.202128	0.0	0.0791873	0.066
1	111147336	A	T	0	8.682604	0.0	0.0791873	NA
1	11114923	C	A	0	-0.390387	1.0	0.144399	NA
1	11115042	C	A	0	4.053396	0.12633899999999998	-1.55112	0.006
1	11115118	C	G	0	0.280182	0.0	-1.55112	NA
1	11115843	T	C	0	0.986713	2.1000000000048757e-05	-1.55112	0.009
1	11119916	G	A	0	5.263930	1.0000000000287557e-06	-1.55112	0.544
1	11119960	G	C	0	1.806491	0.838337	0.144399	0.002
1	11119963	G	A	0	1.045160	0.0006939999999999724	0.144399	0
1	11119993	G	A	0	2.852310	0.021789999999999976	0.144399	0.007
1	11119996	T	G	0	2.749126	0.789239	0.144399	0.002
1	111216311	A	G	0	5.270462	0.0	0.108319	0.958
1	111216345	G	A	0	0.253478	0.0	0.108319	NA
1	111216437	T	G	0	5.631925	0.0	0.108319	1
1	111216513	A	G	0	3.620816	0.0	0.108319	0.078
1	111216527	C	G	0	5.454645	0.0	0.108319	1
1	111216731	C	G	0	6.852361	0.0	0.108319	0.991
1	111217004	A	T	0	5.743098	0.0	-0.181659	1
1	111217059	A	G	0	6.015726	0.0	-0.181659	0.98
1	111217232	G	T	0	-0.305134	0.001403000000000043	0.760437	0.004
1	111217357	G	C	0	0.656759	0.999905	0.760437	NA
1	111217378	G	A	0	1.486385	0.0	0.760437	NA
1	111217409	A	T	0	4.366961	0.236873	0.760437	0.063
1	111217420	G	C	0	1.673114	0.0	0.760437	NA
1	11128067	G	T	0	1.338649	0.0	-1.522	0.015
1	11139843	T	A	0	0.355337	0.0	-0.181659	NA
1	11140840	T	A	0	6.731790	0.360433	-0.181659	0.911
1	11140902	A	T	0	5.124422	1.0000000000287557e-06	-0.0512358	0.995
1	11140957	G	T	0	5.618624	0.0	-0.0512358	0.841
1	11140961	G	A	0	1.420119	0.0	-0.0512358	NA
1	11141150	T	C	0	1.627871	1.8999999999991246e-05	-0.0512358	0.012
1	11141150	T	G	0	2.878446	8.000000000008e-06	-0.0512358	0.012
1	11141242	A	C	0	4.792907	0.0	-1.29027	0.997
1	11142879	A	C	0	6.457378	0.0	-1.29027	NA
1	11142922	G	A	0	7.167209	0.0	-1.29027	0.999
1	111434988	G	A	0	3.053465	5.3999999999998494e-05	-0.312082	0.54
1	111435083	C	G	0	1.498015	0.0	-0.312082	NA
1	111436954	C	T	0	1.247422	0.0	-0.312082	NA
1	111437016	A	G	0	5.273130	6.099999999997774e-05	-0.377293	0.99
1	111437021	A	T	0	13.364182	0.0	-0.377293	NA
1	111437627	T	C	0	3.617451	0.0	-0.377293	0.376
1	111437660	G	T	0	6.484713	0.0	-0.377293	0.995
1	111439287	G	T	0	6.043277	0.0	-0.377293	1
1	111439324	C	T	0	5.720370	0.0	-0.377293	0.996
1	111440506	G	C	0	2.108787	0.010565000000000047	0.0139757	0.142
1	111441746	G	C	0	4.279826	2.9999999999752447e-06	0.0139757	0.959
1	111441753	G	C	0	4.395396	0.0	0.0139757	0.67
1	1114620	A	G	0	-2.181284	1.0	7.07544	0
1	11147639	A	C	0	6.529694	0.0	-1.29027	0.987
1	11147956	A	C	0	-1.133261	0.0	-1.09463	NA
1	11148209	C	A	0	5.527584	8.000000000008e-06	-1.09463	0.212
1	11148236	A	G	0	2.997180	0.0	-1.09463	0.027
1	11148249	T	G	0	1.091296	0.0	-1.09463	NA
1	111492690	T	A	0	2.200734	1.0	-1.9855	0.015
1	111495286	T	C	0	3.046094	0.0	-1.9855	0.037
1	111506308	C	T	0	2.498835	0.0	-1.9855	0.007
1	11151645	G	C	0	5.412722	0.0	0.564801	0.987
1	11155830	T	A	0	1.245158	0.0	0.564801	NA
1	11155856	C	T	0	5.533990	0.0	0.564801	0.995
1	11155862	T	G	0	4.311717	0.0003189999999999582	0.564801	0.378
1	11158146	T	C	0	5.049945	0.0	0.564801	0.981
1	11158147	A	C	0	5.389960	0.0	0.564801	0.974
1	11158210	C	A	0	2.831505	5.999999999950489e-06	0.238742	0.542
1	1115902	C	T	0	1.011435	0.0	7.07544	NA
1	1116226	G	T	0	-0.615175	1.0	7.07544	NA
1	111660805	G	A	0	3.810217	0.998248	0.630013	0
1	111660820	T	A	0	1.728743	0.39816799999999997	0.630013	0.04
1	111661515	T	A	0	2.700603	0.0011170000000000346	-1.48591	0.069
1	111674159	T	A	0	5.540685	0.008485999999999994	0.144399	0.921
1	111674165	A	G	0	0.648811	0.0	0.144399	NA
1	111674170	A	G	0	6.128383	4.700000000001925e-05	0.144399	0.998
1	11167542	T	G	0	2.521017	1.0	0.144399	NA
1	11167550	A	T	0	6.973369	0.0	-0.0512358	0.999
1	11168247	T	C	0	6.261522	0.0	-0.0512358	0.999
1	11168256	C	T	0	7.167930	0.0	-0.0512358	0.998
1	11168293	G	A	0	1.326106	0.0	-0.0512358	NA
1	111690352	T	G	0	1.502857	0.972984	0.303954	0
1	11169781	A	T	0	2.377242	0.0011740000000000084	-0.312082	0.004
1	111726912	G	T	0	1.697228	0.10324	0.695225	0.067
1	111726927	C	A	0	3.963442	6.999999999979245e-06	0.695225	0.971
1	111726927	C	G	0	3.692577	9.99999999995449e-06	0.695225	0.987
1	111726929	T	A	0	1.253740	0.0023769999999999625	0.695225	0.987
1	11172952	T	C	0	1.063383	0.0	-0.312082	NA
1	111730237	G	T	0	2.808196	0.959526	-0.0512358	0.021
1	111730772	C	A	0	2.461583	0.8779	-0.0512358	0.002
1	111730778	G	C	0	0.588933	0.0	-0.0512358	NA
1	111730845	T	A	0	6.551026	2.599999999997049e-05	-0.312082	1
1	111730982	T	G	0	3.791798	0.953752	-0.0512358	0.467
1	111731369	C	G	0	2.302038	0.213769	-0.0512358	0.472
1	111731855	A	G	0	0.438217	0.0	-0.28295	NA
1	111731873	G	T	0	1.728904	0.0	-0.28295	NA
1	111737220	G	A	0	2.120507	0.0	-0.28295	NA
1	111738607	T	C	0	0.347169	0.0	-0.28295	NA
1	111740544	A	T	0	4.799516	0.02604799999999996	1.18084	0.984
1	111740603	A	C	0	6.081029	7.00000000000145e-05	-0.312082	0.983
1	111742371	G	A	0	1.337103	0.727222	-0.572929	NA
1	111742411	T	G	0	0.865294	1.0	-0.572929	0.139
1	111742415	G	C	0	-1.950315	1.0	-0.572929	0
1	111743064	T	C	0	0.733397	0.0	-0.572929	NA
1	11174887	A	C	0	5.057056	1.0000000000287557e-06	-0.703352	0.999
1	111772492	T	C	0	3.795296	0.0	0.0139757	0.94
1	111773905	T	G	0	4.045880	0.034652000000000016	0.290063	0.706
1	1117745	C	T	0	0.766918	0.0	7.07544	NA
1	1117759	G	T	0	-1.272977	0.997258	7.07544	0.018
1	111777535	C	A	0	4.074620	0.993689	0.290063	0.765
1	111777660	A	T	0	-0.123885	1.0	0.290063	0.002
1	1117790	A	G	0	1.528969	1.0	0.456564	0.342
1	111781554	G	C	0	5.930004	0.0	0.290063	0.959
1	111783950	T	C	0	5.011544	0.39298	0.290063	0.983
1	111783972	C	T	0	0.591768	0.999793	0.290063	NA
1	111784924	T	A	0	3.295602	0.999341	0.290063	0.026
1	111784985	G	C	0	-0.930867	1.0	0.0139757	NA
1	1118416	G	C	0	-0.284267	0.0	0.456564	NA
1	111853093	A	C	0	3.008354	0.0	-0.0512358	0.039
1	111854814	T	G	0	2.216300	0.0	-0.0512358	0.098
1	111854816	T	G	0	0.460678	0.0	-0.0512358	NA
1	111854817	G	A	0	2.579731	0.0	-0.0512358	0.091
1	111854818	C	T	0	5.837286	0.0	-0.0512358	0.521
1	111854901	T	A	0	3.173384	0.0	4.85706	0.72
1	111862903	G	T	0	4.864963	0.999994	-0.63814	0.821
1	111862945	T	C	0	5.773561	0.0	0.919993	0.376
1	111862962	C	G	0	1.309505	0.999999	0.919993	0.046
1	111863008	G	A	0	0.389268	1.0	0.919993	0.443
1	111863052	C	A	0	1.966090	0.0	0.919993	NA
1	111863086	T	A	0	0.497918	1.0	0.144399	NA
1	11186783	G	A	0	5.270487	0.0	0.0139757	1
1	11186832	A	G	0	4.580010	0.0	0.0139757	0.569
1	11187101	T	G	0	5.951300	0.0	-0.116447	0.849
1	11187112	G	T	0	4.075345	0.0	-0.116447	0.702
1	11187728	T	A	0	4.389072	0.0	-0.116447	0.011
1	11187758	T	C	0	5.272878	0.0	-0.116447	0.997
1	11187815	G	C	0	6.312243	0.0	-0.116447	0.996
1	111889292	A	G	0	0.399735	0.0	0.528721	NA
1	111889532	A	C	0	0.991383	0.998797	0.528721	0.015
1	111889572	G	C	0	5.552217	0.684853	0.528721	0.884
1	111889620	T	G	0	3.415920	0.988454	0.528721	0.572
1	111890347	T	G	0	6.062543	0.0	0.528721	0.948
1	111892816	T	C	0	1.234918	0.0013530000000000486	0.528721	0.058
1	11189796	T	G	1	1.915400	0.0	-4.74727	NA
1	11189814	T	G	1	6.162173	0.0	-4.74727	0.744
1	111957445	T	G	0	0.384483	1.0	5.71199	0.302
1	111958951	G	C	0	0.978281	1.0	5.71199	0.014
1	111963940	T	C	0	0.487684	0.0	-1.65243	NA
1	111964209	A	C	0	1.763403	1.0	-1.65243	0.055
1	111968014	C	T	0	4.767523	5.599999999994498e-05	-1.65243	0.97
1	111968052	C	G	0	1.293811	0.833971	-1.65243	0.065
1	111968058	G	C	0	3.871489	0.0043400000000000105	-1.65243	0.998
1	111969064	C	A	0	6.530702	0.0008909999999999751	-1.65243	0.998
1	111969162	G	T	0	5.609964	0.0	-1.65243	0.998
1	111969259	A	C	0	0.237072	2.0000000000020002e-05	0.144399	NA
1	111970319	C	T	0	6.405725	0.096912	0.144399	0.887
1	111970334	G	A	0	0.503930	0.999811	0.144399	NA
1	111970341	C	T	0	3.268524	0.0	0.144399	0.449
1	111983876	A	T	0	0.388698	0.999981	-0.0512358	NA
1	111984669	G	A	0	1.681514	0.0	-0.478585	NA
1	111985366	C	G	0	2.846811	4.899999999996574e-05	-0.478585	0.625
1	111990104	A	T	0	3.010858	0.0	-0.478585	0.751
1	111991368	G	C	0	0.937197	0.0	-0.24687	NA
1	111991376	C	G	0	7.407683	0.0	-0.24687	1
1	111991768	G	T	0	-0.102139	0.36782400000000004	-0.24687	NA
1	111991787	C	T	0	7.664193	0.0	-0.24687	0.14
1	111992181	A	C	0	0.279772	0.046958000000000055	-0.507717	NA
1	111998733	T	C	0	0.583591	0.0	-0.478585	NA
1	111998841	T	A	0	0.684530	1.0	-0.478585	0.033
1	111999269	A	C	0	-0.776012	2.9999999999752447e-06	-0.478585	NA
1	112002253	C	T	0	9.260431	0.0	-0.478585	NA
1	112003579	T	A	0	4.653102	0.854263	0.0139757	0.293
1	112003608	G	T	0	3.676432	1.0	0.0139757	0.125
1	112019957	A	G	0	-0.313154	0.0	-0.217738	0.494
1	112026341	G	C	0	0.216055	1.0	-0.478585	NA
1	112028412	G	T	0	1.147901	1.0	-0.478585	NA
1	112029258	T	C	0	-0.437843	0.990482	-0.478585	NA
1	112031302	T	A	0	7.615574	0.0	-0.478585	NA
1	112031608	C	A	0	4.566674	0.990139	-0.0512358	NA
1	112031614	T	G	0	5.155377	0.999229	-0.0512358	NA
1	112033325	A	G	0	3.128694	0.999996	-0.0512358	NA
1	1120436	A	T	0	1.851096	0.995656	0.456564	0.112
1	112045795	A	T	0	6.320770	0.0	-0.348162	0.998
1	112045954	A	C	0	-0.966724	1.0	0.0139757	0.063
1	112045976	T	A	0	2.580994	0.0	0.0139757	0.01
1	112233983	A	G	0	2.210914	0.0	0.0791873	0.004
1	112233986	C	A	0	5.220933	0.0	0.0791873	0.207
1	112233991	G	C	0	2.884256	1.999999999946489e-06	0.0791873	0.101
1	112234003	G	A	0	1.600678	0.0	0.0791873	NA
1	112234016	G	T	0	11.909266	0.0	0.0791873	NA
1	112247085	A	C	0	3.755988	0.0	-0.507717	0.152
1	112251787	T	C	0	4.341085	0.0	-0.507717	0.188
1	112251821	G	T	0	3.462533	0.00020399999999998197	0.0791873	0.034
1	112251834	A	G	0	3.253462	0.0	0.0791873	0.004
1	112269602	A	G	0	-0.012000	0.0	-0.898989	NA
1	112269683	C	T	0	1.299982	6.399999999995298e-05	-0.898989	NA
1	112269714	G	T	0	5.339736	0.37588	-0.898989	0.838
1	112269943	T	C	0	3.680968	0.0	-0.898989	0.126
1	112270022	A	C	0	-0.415668	0.0	-0.572929	NA
1	112270083	T	C	0	2.853599	0.0	-0.572929	0.708
1	112281821	A	G	0	3.272152	0.0	-0.377293	0.223
1	112281851	C	A	0	3.425103	0.0	-0.377293	0.61
1	112298596	C	T	0	-0.126697	1.0	-0.24687	0.001
1	112298607	G	A	0	2.577299	1.0	-0.24687	0.041
1	112298609	G	A	0	0.087104	0.999985	-0.24687	NA
1	112298630	G	C	0	0.551044	0.999986	-0.24687	NA
1	112298631	G	A	0	1.184574	1.0	-0.24687	0.001
1	112299313	T	C	0	6.574975	0.0	0.593932	1
1	112302073	A	C	0	4.536342	0.0	0.593932	0.464
1	112303154	T	A	0	4.667487	0.0	0.593932	0.843
1	112303443	C	T	0	1.605212	0.0	0.144399	NA
1	112303464	C	G	0	5.465732	0.0	0.144399	0.999
1	112303609	G	C	0	5.324675	0.0	0.144399	0.968
1	112303609	G	T	0	6.002928	0.0	0.144399	0.999
1	112303658	G	T	0	5.486759	0.0	0.919993	0.385
1	112304949	C	G	0	6.243395	0.0	0.919993	0.998
1	112305317	G	T	0	6.461107	0.0	0.919993	0.993
1	112305547	G	C	0	0.807314	0.0	0.919993	NA
1	112305550	C	T	0	1.687913	0.0	0.919993	NA
1	112305551	T	G	0	6.335074	0.0	0.919993	0.898
1	112308940	A	G	0	2.379216	0.42020599999999997	3.27613	0.016
1	112318716	T	C	1	3.814110	0.0	-0.377293	0.14
1	112318850	T	G	1	1.847263	1.3000000000040757e-05	-0.377293	0.09
1	112319688	T	A	1	2.416865	0.0002830000000000332	-0.377293	0.374
1	112319694	T	G	1	3.737952	0.0	-0.377293	0.67
1	112319822	G	T	1	4.478885	0.06425499999999995	-0.312082	0.077
1	112321100	A	T	1	-0.705583	0.0	-0.312082	NA
1	112323339	C	T	1	1.777163	0.0	-0.312082	NA
1	112323341	C	T	1	6.206130	0.0	-0.312082	0.178
1	112323356	G	T	1	2.909579	0.0	-0.312082	0.002
1	112323396	C	T	1	1.728789	0.0	0.0139757	NA
1	112323400	G	T	1	6.706976	0.0	0.0139757	0.992
1	112323413	T	A	1	13.482782	0.0	0.0139757	NA
1	112329622	T	C	1	4.364094	0.0	0.0139757	0.994
1	112329635	A	T	1	-0.349289	0.0	0.0139757	NA
1	112329646	G	C	1	5.666788	0.0	0.0139757	0.98
1	112329656	C	G	1	1.090974	0.0	0.0139757	NA
1	11249929	C	T	0	1.892069	0.0	0.173531	0.012
1	11252327	A	G	0	4.046227	0.0	0.173531	0.3
1	11252391	T	G	0	0.596695	0.0	0.00702797	NA
1	112524358	C	G	1	5.942524	0.0	-0.181659	0.383
1	112524382	A	C	0	4.830274	0.0	-0.964202	0.854
1	112524420	A	G	0	5.563204	0.0	-0.964202	0.999
1	112524915	T	A	0	3.937469	0.0	-0.964202	0.071
1	112524988	A	C	0	3.207866	0.0	-0.116447	0.915
1	112525014	G	A	0	5.301916	0.0	-0.116447	0.875
1	112525033	G	T	0	4.886989	0.0	-0.116447	0.995
1	112525115	G	T	0	0.421077	0.0016899999999999693	-0.116447	0
1	112525186	T	G	0	-0.362393	0.0	-0.116447	NA
1	112525256	C	T	0	1.394061	0.0	0.0139757	NA
1	112525333	C	G	0	3.639201	0.0	0.144399	0.205
1	112525343	C	A	0	1.489210	0.0	0.144399	NA
1	112525343	C	T	0	1.350477	0.0	0.144399	NA
1	112525344	G	A	0	4.194412	0.0	0.144399	0.992
1	112525345	C	T	0	4.107553	0.0	0.144399	0.987
1	11253759	G	T	0	0.671125	0.0	0.00702797	NA
1	11255074	G	T	0	1.766007	0.0	0.0791873	0.006
1	11270938	T	G	1	4.515272	0.0	-4.74727	0.954
1	11288968	A	C	0	11.267195	0.0	-0.442505	NA
1	11291101	A	T	0	6.684790	0.0	-0.442505	0.999
1	112958788	A	T	0	3.644902	0.0	0.144399	0.018
1	112958790	G	C	0	5.815545	0.0	0.144399	0.344
1	112958795	T	A	0	6.344596	2.8000000000028002e-05	0.144399	0.899
1	112991663	A	G	0	0.221255	0.262864	-0.0221039	0.001
1	112998578	A	C	0	5.299535	0.0008939999999999504	-0.0221039	0.861
1	112998653	C	A	0	5.292062	9.000000000036756e-06	-0.0221039	0.837
1	112999519	C	G	0	3.107379	0.0005439999999999889	-0.55075	0.812
1	11303301	T	A	0	12.106471	0.0	-3.3482	NA
1	113052038	C	T	0	1.934171	0.0	-0.116447	NA
1	113057650	C	A	0	1.147696	2.9999999999752447e-06	-2.26851	0.017
1	113058789	C	A	0	6.811464	0.0	-2.26851	0.993
1	113058981	A	G	0	0.932843	0.003194999999999948	-2.26851	0.013
1	113062982	G	T	0	6.772144	0.0	-2.26851	1
1	113063111	G	T	0	13.939098	0.0	0.0139757	NA
1	113063130	G	C	0	0.801500	1.0	0.0139757	NA
1	113068690	A	G	0	3.108966	1.0	0.695225	0.001
1	113068702	G	A	0	3.312497	1.0	0.695225	0.002
1	11307914	G	T	0	1.291544	0.0	-3.3482	NA
1	113098531	A	T	0	6.307920	0.0	4.02276	0.821
1	113161632	G	T	0	5.267796	0.0004870000000000152	0.369165	0.269
1	113161642	G	T	0	0.466539	0.0	0.369165	NA
1	113161688	A	G	0	-0.254457	0.999994	0.369165	NA
1	113162472	C	T	0	3.007977	0.0	1.11563	NA
1	113162481	T	G	0	0.838486	0.999571	1.11563	0
1	113162482	G	T	0	4.995337	0.01109899999999997	1.11563	0.985
1	113162490	G	C	0	1.357312	0.0	1.11563	NA
1	113162490	G	T	0	1.514558	0.0	1.11563	NA
1	113162496	T	G	0	3.010271	0.014070999999999945	1.11563	0
1	113189848	A	T	0	6.379614	2.999999999997449e-05	-0.478585	0.85
1	11319338	C	G	0	2.181108	0.008867999999999987	-3.3482	0.001
1	11319422	T	C	0	0.761702	0.0	-3.3482	NA
1	1132014	T	G	0	2.653833	0.90979	0.456564	0.354
1	113212723	A	C	0	6.158343	0.0	-0.478585	0.996
1	113212742	G	C	0	2.904392	0.0	0.144399	0.775
1	113212743	C	T	0	13.855268	0.010495000000000032	0.144399	NA
1	113212744	A	C	0	4.118863	1.999999999946489e-06	0.144399	0.363
1	113212747	A	C	0	3.992499	0.008962000000000026	0.144399	0.157
1	113231749	C	T	0	2.216235	0.0	-3.05117	NA
1	113232539	C	T	0	2.049582	0.0	-3.05117	NA
1	113232594	T	A	0	1.529391	0.04697899999999999	-3.05117	0.057
1	113234312	A	G	0	1.473642	1.0	-3.05117	0.013
1	113234385	G	T	0	3.904709	0.47045000000000003	-3.05117	0.024
1	113237463	T	G	0	6.701697	1.0000000000287557e-06	-0.898989	0.995
1	113239333	T	A	0	6.503374	0.0	0.144399	0.877
1	113239339	C	T	0	6.501752	0.0	0.144399	0.582
1	113239340	C	T	0	2.093548	0.0	0.144399	NA
1	113240662	G	T	0	5.943875	0.999753	-0.739433	0.994
1	113241010	C	T	0	1.227117	0.0	-0.739433	NA
1	113241079	C	T	0	2.033090	0.0	-0.739433	NA
1	113242522	A	T	0	6.005733	0.0	-0.739433	1
1	113242594	G	T	0	1.630731	0.072403	-0.24687	0.004
1	113242928	G	T	0	0.489417	0.999972	-0.24687	NA
1	113243087	C	A	0	1.864381	0.065778	-0.24687	NA
1	113243126	C	G	0	1.340899	0.0	-0.24687	NA
1	113244188	G	C	0	3.466877	0.01157600000000003	0.0139757	0.001
1	113244203	C	T	0	3.482075	0.0	0.0139757	0
1	113244204	C	A	0	3.237931	0.0	0.0139757	0.008
1	113245210	C	A	0	3.818400	0.0	-0.964202	0.079
1	113246349	A	G	0	6.456228	0.0	-0.964202	0.915
1	113246363	C	A	0	7.127183	0.0	-0.964202	0.363
1	113246411	A	G	0	4.162866	0.0	0.144399	0.046
1	113246416	A	C	0	0.448454	0.0	0.144399	NA
1	113246417	G	T	0	6.089459	0.0	0.144399	0.576
1	113246419	C	G	0	5.981545	0.0	0.144399	0.979
1	113246420	A	G	0	5.645234	0.0	0.144399	0.98
1	113246421	T	G	0	6.002919	0.0	0.144399	0.904
1	113255019	C	G	0	5.097852	8.500000000000174e-05	1.55824	0.484
1	113255035	C	G	0	1.475167	0.0	1.55824	NA
1	113255060	T	A	0	6.707846	0.0	1.55824	0.999
1	113257690	C	A	0	2.347397	0.0	0.144399	NA
1	113257707	G	A	0	1.254756	0.0	0.144399	NA
1	113257725	A	G	0	4.661045	0.0006500000000000394	0.144399	0.081
1	113257857	G	C	0	0.889183	0.999996	0.144399	0.014
1	113257864	A	C	0	0.523320	0.998442	0.144399	NA
1	113264874	C	T	0	2.614548	1.0	0.434377	0.001
1	113264913	C	G	0	2.679203	0.962276	0.434377	0.04
1	113265641	T	A	0	2.734185	0.996627	0.434377	0.004
1	113265651	G	T	0	5.485980	0.016117000000000048	0.499589	0.346
1	113265670	G	A	0	2.298168	0.01758599999999999	0.499589	0.176
1	113265682	T	A	0	6.278373	4.000000000004e-06	0.499589	0.998
1	113265692	G	C	0	6.439199	0.06881300000000001	0.499589	0.838
1	113265787	G	A	0	4.816257	0.0	1.40562	0.544
1	113266678	C	T	0	2.540928	0.0	1.40562	0.026
1	113266722	G	A	0	6.990129	1.999999999946489e-06	1.40562	1
1	113266741	C	G	0	5.806580	0.0011440000000000339	1.40562	0.084
1	1132829	G	A	0	5.558421	0.08670199999999995	0.144399	0.854
1	1132894	G	T	0	-0.226343	0.0	0.144399	NA
1	1133180	G	C	0	1.158586	1.0	0.144399	0.008
1	1133226	A	G	0	0.454189	1.0	0.144399	NA
1	11333594	G	C	0	1.576999	0.0	-0.181659	NA
1	11333613	G	A	0	2.872509	0.993481	-0.181659	0.017
1	11333616	A	G	0	2.690602	0.983537	-0.181659	0
1	11333643	G	C	0	0.698625	1.0	-0.181659	0.002
1	11334066	T	C	1	-0.247111	0.0	-0.449454	NA
1	11334078	T	C	1	5.503654	0.0	-0.449454	0.796
1	11334103	T	C	1	4.983742	0.0	-0.449454	0.566
1	113456701	T	G	1	2.080539	0.0014049999999999896	-0.0221039	0.042
1	113456777	A	G	1	-0.605815	0.0	-0.0221039	NA
1	113456785	G	C	1	0.085409	0.962704	-0.0221039	0.175
1	11345764	C	G	1	4.417568	0.0	-0.449454	0.149
1	113459937	C	A	1	6.704675	0.0	-0.0221039	1
1	113460307	C	A	1	9.271739	0.0	-0.181659	NA
1	113460309	T	G	1	-1.599214	1.0	-0.181659	0.003
1	113460311	T	A	1	-0.001612	0.973848	-0.181659	0.035
1	113460326	A	C	1	-0.081300	0.09727600000000003	-0.181659	0.027
1	113460422	T	A	1	-0.725366	9.99999999995449e-06	-0.181659	NA
1	113460422	T	C	1	-1.341414	9.99999999995449e-06	-0.181659	NA
1	113460604	T	A	0	4.022049	0.010902999999999996	-0.572929	0.989
1	11346150	A	G	0	1.156139	0.0	0.0791873	0.214
1	11346156	C	T	0	1.428952	0.0	0.0791873	NA
1	11346179	C	A	0	1.626203	0.0	0.0791873	NA
1	113471897	T	G	0	2.619969	0.0	0.0139757	0.012
1	113471900	A	C	0	5.635030	1.0000000000287557e-06	0.0139757	0.439
1	113616103	C	G	0	0.396301	0.996786	-0.0512358	NA
1	113616152	C	G	0	0.399085	0.99939	-0.0512358	0.001
1	113633962	T	G	0	1.955041	0.986071	-0.0873154	0.096
1	113638626	A	G	0	4.113450	0.0019540000000000113	-1.15984	0.019
1	113638949	T	C	0	0.427325	0.0	-1.15984	NA
1	113641336	A	G	0	0.064681	0.0	-1.15984	NA
1	113643058	G	A	0	5.478437	2.9999999999752447e-06	-0.116447	0.871
1	113643108	A	T	0	2.591358	0.958475	0.0791873	0.45
1	113650229	A	C	0	3.555363	0.00030799999999997496	0.0791873	0.089
1	113650260	G	T	0	6.928455	0.0	0.564801	0.825
1	113650357	G	C	0	0.980736	0.0	0.564801	NA
1	113650360	T	G	0	1.091989	0.969438	0.564801	0.004
1	113652864	A	T	0	3.871121	0.0	0.564801	0.17
1	113652871	T	A	0	2.244083	8.699999999994823e-05	0.144399	0.002
1	113652887	A	C	0	-0.385796	0.999971	0.144399	NA
1	113652935	C	G	1	2.976828	7.00000000000145e-05	0.659144	0.163
1	113652996	G	A	1	1.384556	0.0015849999999999476	0.659144	0.001
1	113653022	G	T	1	13.333864	0.0	0.659144	NA
1	113653163	A	T	1	13.756481	0.0	0.659144	NA
1	113653172	C	T	1	1.421030	0.0	0.659144	NA
1	113653184	G	A	0	3.817018	0.0	-0.0512358	0.379
1	113655116	T	C	0	5.199093	0.0	-0.0512358	0.861
1	113655143	G	C	0	7.292773	0.0	-0.0512358	0.988
1	113655245	A	C	0	5.904234	0.0	-0.181659	0.934
1	113655291	C	A	0	2.367974	0.0	-0.181659	NA
1	113655382	G	A	0	6.642749	0.0	0.0791873	0.688
1	113655382	G	C	0	5.470738	0.0	0.0791873	0.77
1	113657052	C	A	0	4.898116	0.0	0.0791873	0.223
1	113657222	A	G	0	2.142872	2.8000000000028002e-05	0.303954	0.557
1	113657438	T	G	1	6.155462	0.0	-0.0942637	1
1	113657448	T	G	1	5.612001	0.0	-0.0942637	0.969
1	113933827	T	A	0	1.914309	0.38731499999999996	0.434377	0.004
1	113933922	T	A	0	1.467643	0.0	0.144399	NA
1	113933933	A	T	0	5.424821	1.999999999946489e-06	0.144399	0.98
1	113933955	C	G	0	0.979411	0.0	0.144399	NA
1	113933964	G	C	0	0.839607	0.0	0.144399	NA
1	113933970	A	T	0	1.876429	0.0	0.144399	NA
1	113933971	G	A	0	6.324339	0.0	0.144399	0.999
1	1139845	T	A	0	-0.984290	1.0	1.78996	0.006
1	1140776	G	C	0	3.129248	0.999848	1.78996	0.857
1	114092165	T	A	0	4.055843	3.799999999998249e-05	0.144399	0.997
1	114092215	A	C	0	5.846251	0.0	-0.24687	0.996
1	114128013	C	T	0	1.417117	0.0	-0.24687	NA
1	114128044	C	A	0	6.490137	0.0	-0.24687	0.984
1	114128169	A	G	0	0.565892	0.0	0.108319	NA
1	114133184	A	T	0	5.040582	0.0	0.108319	0.911
1	114133207	G	C	0	4.367627	2.9999999999752447e-06	0.108319	0.914
1	114137112	C	T	0	1.607234	0.0	0.144399	NA
1	114157239	G	T	0	7.042362	0.0	0.144399	1
1	114157249	G	T	0	12.973887	0.0	0.144399	NA
1	114162367	C	T	0	1.457381	0.0	0.144399	NA
1	114162371	A	C	0	5.634891	0.0	0.144399	0.988
1	114162395	G	T	0	11.917184	0.0	0.144399	NA
1	114162397	G	T	0	2.614049	0.751793	0.144399	0.002
1	114162432	A	G	0	3.071387	0.025530000000000053	-0.116447	0.047
1	114165500	A	C	0	5.731249	0.0	-0.116447	1
1	114165523	A	T	0	5.800138	0.0	-0.116447	0.955
1	114165555	C	G	0	5.391647	0.0	-0.116447	0.999
1	1141807	A	G	0	3.968700	0.00011200000000000099	1.78996	0.997
1	114184550	A	T	0	5.797537	0.0	-0.116447	1
1	114184593	T	G	0	5.362272	0.0	-0.116447	1
1	114184724	T	A	0	0.482309	0.892612	-0.377293	0.135
1	114185083	G	C	0	-0.131909	1.3000000000040757e-05	-0.24687	0.039
1	114185112	A	T	0	5.465382	0.0	-0.24687	0.854
1	114191860	A	C	0	0.839611	0.0	-0.24687	NA
1	114191933	G	A	0	5.138214	0.0	0.630013	0.705
1	114193826	G	A	0	3.965035	0.21737099999999998	-0.312082	0.01
1	114196495	A	C	0	-0.395029	0.0	-0.312082	NA
1	114201783	C	A	0	5.711211	0.0	-0.24687	0.999
1	114201785	G	C	0	6.549419	0.0	-0.24687	1
1	114201849	C	T	0	7.497769	0.0	-0.24687	0.999
1	114201881	G	A	0	6.275234	0.0	-0.377293	0.095
1	114201886	A	T	0	0.562467	6.899999999998574e-05	-0.377293	0.001
1	114215349	A	G	0	0.513768	0.580281	-0.377293	0.001
1	114215953	T	A	0	5.485007	0.0	-0.377293	0.037
1	114215959	C	T	0	2.197902	9.999999999998899e-05	-0.377293	0.237
1	114216044	G	T	0	7.720316	0.0	-0.0512358	0.996
1	114216053	A	G	0	6.932199	0.0	-0.0512358	0.946
1	114223933	A	T	0	-0.122263	0.0	-0.0581836	NA
1	114223934	G	T	0	14.482690	0.0	-0.0581836	NA
1	114225858	G	A	0	4.526077	0.0	-0.0581836	0.961
1	114225972	G	A	0	2.206119	0.0	-0.0581836	0.155
1	114243541	C	G	0	3.983603	0.554409	-2.30461	0.547
1	114267404	A	C	0	1.208138	0.0	-2.30461	0
1	114269135	G	T	0	-0.324041	0.0	0.753489	NA
1	114300337	T	G	0	6.352295	0.0	0.753489	0.999
1	114300366	G	T	0	10.496515	0.0	0.753489	NA
1	114300370	G	A	0	5.078782	0.0	0.753489	0.248
1	114301286	T	A	0	10.582754	0.0	0.753489	NA
1	114301320	G	A	0	1.346064	0.0	0.144399	NA
1	114301323	C	A	0	6.564291	0.0	0.144399	0.914
1	114319887	C	G	0	6.987156	0.0	-2.95684	1
1	114319892	C	G	0	4.956322	0.0	-2.95684	0.985
1	114320383	C	G	0	1.219119	0.0	-2.95684	NA
1	114340458	A	C	0	0.860471	0.969092	-2.95684	0.036
1	114362229	A	T	0	5.081154	0.790975	1.29739	0.678
1	114372321	C	A	0	3.652784	0.0	1.29739	0.037
1	114377589	T	G	0	2.874397	0.0014999999999999458	1.29739	0.073
1	114391189	A	G	0	0.028110	0.999075	1.29739	NA
1	114399182	G	A	0	0.566812	0.0	-0.413373	NA
1	114399196	C	T	0	0.457443	1.0	-0.413373	0.001
1	114400363	T	A	0	0.847822	0.0	-0.413373	NA
1	114414191	T	A	0	0.049919	0.997772	-0.312082	0.014
1	114414204	G	T	0	-0.149719	0.0	-0.312082	NA
1	114429170	T	A	0	1.123885	1.0	-0.478585	0.311
1	114437691	G	A	0	5.755938	0.09656699999999996	0.0791873	0.942
1	114437700	T	G	0	2.109545	0.997327	0.0791873	0
1	114437706	A	G	0	3.571200	0.08118199999999998	0.0791873	0.004
1	114437727	A	C	0	13.925973	0.0	-0.312082	NA
1	114437766	T	G	0	-0.213064	1.0	-0.312082	0.009
1	114437777	C	G	0	0.564915	0.0	-0.312082	NA
1	114437886	G	A	0	1.376354	0.0042079999999999895	-0.312082	0.003
1	114440541	A	G	0	6.384808	0.0	-0.528583	0.999
1	114440558	C	A	0	2.311019	0.0	-0.528583	NA
1	114448252	T	C	0	5.157397	0.0007120000000000459	-0.0512358	0.92
1	114448253	C	T	0	2.087220	0.0	-0.0512358	NA
1	114449690	G	A	0	5.895565	0.0	-0.543797	0.994
1	114449726	T	C	0	5.838509	0.0	-0.543797	0.999
1	114449734	T	A	0	0.742986	0.0	-0.543797	NA
1	114450633	G	T	0	6.523824	0.0	-0.543797	1
1	114450659	A	C	0	-0.288943	2.8999999999945736e-05	-0.543797	NA
1	114453784	G	C	0	0.279746	0.0	0.144399	NA
1	114453819	T	G	0	1.941093	0.0	0.144399	0.13
1	114453912	A	G	0	0.993082	0.16308699999999998	0.434377	0.015
1	114453914	C	G	0	1.775703	0.997038	0.434377	0.062
1	114453980	C	G	0	5.741138	0.0	0.434377	0.945
1	114454066	C	A	0	2.190831	0.0	0.434377	NA
1	114454075	A	G	0	0.685379	0.707967	0.434377	NA
1	114454106	G	A	0	4.445604	0.0017449999999999966	0.434377	0.945
1	114454109	A	T	0	-1.081380	1.0	0.434377	0.75
1	114454184	C	A	0	2.693497	0.17488800000000004	-0.413373	0.03
1	114454242	G	C	0	-0.238879	1.0	-0.413373	0.006
1	114454269	T	C	0	3.843811	0.00011099999999997223	-0.413373	0.444
1	114454566	T	A	0	2.259028	1.0	-0.413373	0.034
1	114454588	A	C	0	-0.870891	1.0	-0.413373	NA
1	114454665	C	T	0	0.714607	1.0	-0.413373	0.001
1	114454700	G	T	0	8.201996	0.0	0.695225	NA
1	114454789	G	T	0	0.850530	0.0	0.695225	NA
1	114454802	A	G	0	1.453841	1.0	0.144399	0.027
1	114454810	C	A	0	8.481752	0.999998	0.144399	NA
1	114483243	G	T	0	-0.222381	1.0	-1.02941	0.001
1	114483296	A	G	0	-0.073246	1.999999999946489e-06	-1.02941	NA
1	114483351	G	A	0	3.184929	0.0	-1.02941	0.037
1	114495429	T	C	0	5.814505	0.0	-0.507717	0.954
1	114498269	C	G	0	5.574010	0.0	-0.507717	0.959
1	114499391	T	A	0	6.620414	0.0	-0.507717	0.973
1	114511226	A	C	0	0.072210	0.0	-3.15252	NA
1	114514461	A	C	0	1.433099	0.03107099999999996	-3.15252	0.025
1	114514561	A	G	0	-0.591660	0.0	-3.15252	NA
1	114522240	A	T	0	0.969647	0.0	-0.28295	NA
1	114523110	G	T	0	12.840301	0.0	-0.28295	NA
1	114523158	G	T	0	3.258457	9.300000000000974e-05	-0.28295	0.01
1	114523576	G	A	0	0.684097	0.998519	-0.28295	0
1	114523986	C	A	0	1.127524	0.000264000000000042	0.101372	NA
1	114524272	A	C	0	-0.627748	0.0	0.101372	NA
1	114524391	A	G	0	1.582481	1.0	0.0791873	NA
1	114636412	A	T	0	15.694990	0.0015460000000000473	0.0139757	NA
1	114636421	T	A	0	3.990152	0.96295	0.0139757	0.003
1	114640354	T	G	0	4.300241	0.0007740000000000524	0.0139757	0.306
1	114640375	C	T	0	3.865726	0.0026199999999999557	0.0139757	0.082
1	114646229	A	G	0	4.281016	0.0	-0.703352	0.087
1	114646233	T	A	0	1.679355	0.0	-0.703352	NA
1	114646271	C	T	0	5.873129	0.0	-0.703352	0.854
1	114646336	A	C	0	6.007820	0.0	-0.181659	0.615
1	114680119	T	A	0	3.690620	0.0002870000000000372	-0.181659	0.404
1	114680172	G	T	0	2.198683	0.44725000000000004	-0.181659	0.002
1	114680229	T	G	0	5.863566	0.0	-0.28295	0.997
1	114680237	G	A	0	0.293350	0.0	-0.28295	NA
1	114680256	T	A	0	5.074404	0.0	-0.28295	0.953
1	114680270	C	A	0	3.219058	0.0	-0.28295	0.03
1	114680476	G	T	0	2.012132	0.008396999999999988	-0.28295	0.016
1	114680603	T	G	0	-0.511084	0.003662999999999972	-1.35548	NA
1	114682290	G	T	0	1.183508	0.0	-1.35548	NA
1	114682408	T	G	0	-0.108706	0.679534	-1.35548	0
1	114682465	C	G	0	1.882159	0.04604699999999995	-1.35548	0.001
1	1147212	C	A	0	4.021148	0.460118	-0.0873154	0.788
1	1148019	T	A	0	2.861591	0.04849199999999998	-0.0873154	0.169
1	1148415	G	C	1	3.431198	0.79429	-0.28295	0.971
1	114940296	C	A	0	5.786803	0.0	-0.181659	0.96
1	114940601	A	C	0	-1.355989	0.0	0.434377	NA
1	1149432	C	A	0	-0.732732	1.0	0.630013	0.002
1	1149438	T	A	0	1.002801	1.0	0.630013	0.334
1	114944017	A	G	0	1.072903	0.0	0.434377	NA
1	114945388	G	T	0	3.842709	0.0	0.434377	0.017
1	114945408	G	A	0	13.214235	0.0	0.0791873	NA
1	114945412	A	C	0	0.218594	0.0	0.0791873	NA
1	114948041	C	G	0	3.424825	2.0000000000020002e-05	0.0139757	0.748
1	114948124	G	C	0	0.692479	0.0	0.0139757	NA
1	114948156	C	T	0	5.759328	0.0	-1.39157	0.016
1	114949634	C	T	0	4.139340	0.00014199999999997548	-1.39157	0.041
1	114967281	T	A	0	12.453621	0.0	-1.39157	NA
1	114968277	G	A	0	2.525213	5.000000000032756e-06	-1.39157	0.045
1	114973470	G	T	0	5.763955	0.0	-0.377293	0.692
1	114976275	T	C	0	1.385863	0.0	-0.377293	0.015
1	114976340	T	C	0	-0.198790	0.0	0.144399	NA
1	115005728	A	C	0	5.108702	0.0	0.0791873	1
1	115005831	G	A	0	6.231870	0.0	0.0791873	0.246
1	115005842	A	T	0	-0.110553	0.0	0.0791873	NA
1	115006063	T	A	0	6.179544	0.0	0.0791873	0.85
1	115006073	T	A	0	4.502107	0.0	0.0791873	0.774
1	115006893	T	A	0	6.557934	0.0	0.144399	0.639
1	115006894	G	A	0	11.989434	0.0	0.144399	NA
1	115006899	G	A	0	6.890466	0.0	0.144399	0.18
1	115006922	A	G	0	1.120416	0.0	0.0791873	NA
1	115006941	A	T	0	6.307700	0.0	0.0791873	0.822
1	115006952	A	G	0	0.618279	0.0	0.0791873	NA
1	115006989	A	G	0	2.860079	4.300000000001525e-05	0.0791873	0.069
1	115053241	A	G	0	5.606744	0.0	0.0791873	1
1	115053374	A	G	0	0.672527	0.0	0.144399	NA
1	115053419	T	A	0	0.305328	0.999994	0.144399	NA
1	115053536	G	C	0	0.841986	0.0	0.144399	NA
1	115053676	C	A	0	5.095985	3.2999999999949736e-05	0.144399	0.807
1	115053696	A	T	0	3.581494	0.0	0.144399	0.066
1	115110753	A	C	0	2.102288	1.0	0.0791873	NA
1	115110759	C	G	0	6.879425	8.000000000008e-06	0.0791873	0.671
1	115110770	T	A	0	6.513999	1.0000000000287557e-06	0.0791873	0.952
1	115112689	G	T	0	4.056275	0.981459	-0.507717	0.002
1	115113364	C	A	0	7.284601	0.0015760000000000218	-0.507717	0.446
1	115118366	C	A	0	2.690767	0.0	-0.507717	0.037
1	115119367	T	G	0	0.662888	0.0	-0.507717	NA
1	115123929	A	T	0	0.470269	0.0	-0.507717	NA
1	115124160	T	A	0	6.713096	0.0	-0.507717	0.984
1	115124194	C	G	0	3.293865	0.0	0.760437	0.228
1	115128228	T	A	0	5.970188	0.00013399999999996748	0.0139757	0.99
1	115128250	T	A	0	5.485329	0.0	0.0139757	0.641
1	115130078	C	G	0	1.485742	0.0	0.0139757	NA
1	115130480	C	G	0	6.092065	0.384332	0.238742	0.294
1	115130496	T	C	0	4.596001	5.699999999997374e-05	0.238742	0.237
1	115130549	G	A	0	6.382330	0.0	0.238742	0.998
1	115137102	A	C	0	1.363366	1.0	-0.116447	0.003
1	115137125	T	A	0	2.277255	0.082982	-0.116447	0.017
1	115137176	T	A	0	1.005588	0.0	-0.116447	NA
1	115138457	T	A	0	6.553661	0.003457999999999961	-0.116447	0.113
1	115138458	G	C	0	5.461006	0.041085999999999956	-0.116447	0.113
1	115142014	G	T	0	6.167390	0.0	0.202663	0.967
1	115144168	G	T	0	12.651607	0.0	0.202663	NA
1	115144169	C	T	0	6.621848	0.0	0.202663	0.945
1	115144191	T	G	0	5.680348	1.0000000000287557e-06	0.0791873	0.495
1	115144196	T	C	0	1.487579	0.41928200000000004	0.0791873	0.011
1	115144204	T	A	0	0.978139	0.0	0.0791873	NA
1	115144752	C	A	0	7.009847	7.40000000000185e-05	0.0791873	0.948
1	115144783	T	A	0	6.864820	0.0	-0.116447	0.991
1	115147594	T	C	0	1.850439	0.951738	-0.116447	0.005
1	115151330	C	T	0	1.852621	0.12673500000000004	-0.116447	0.019
1	115151341	T	G	0	5.979511	0.0	2.68915	0.954
1	115153712	C	A	0	2.446652	0.969917	2.68915	0.007
1	115161066	C	G	0	6.302950	0.00011099999999997223	2.68915	0.967
1	115164554	C	T	0	4.991300	0.0	2.68915	NA
1	115215743	T	C	0	1.025982	0.996797	0.144399	0
1	115215763	A	C	0	6.018284	0.0	0.144399	0.916
1	115218616	A	G	1	6.661803	0.0	-1.46375	0.992
1	115220606	T	G	1	0.153806	0.0	-1.46375	NA
1	115220640	A	G	1	6.462052	0.0	-1.46375	0.998
1	115222272	C	G	1	1.531174	0.08681899999999998	-1.46375	0.001
1	115222304	T	A	1	11.214130	0.0	-1.46375	NA
1	115236058	T	C	1	1.717817	0.0	0.616124	NA
1	115251192	A	T	0	0.161679	0.0	0.0139757	NA
1	115251198	A	C	0	1.015300	0.008996000000000004	0.0139757	0.001
1	115252288	A	G	1	4.204503	0.0	-0.24687	0.774
1	115258707	C	T	1	1.665412	0.0	-0.24687	NA
1	115258777	G	A	0	4.951311	0.0	0.144399	0.606
1	115258777	G	C	0	2.108793	0.0	0.144399	0.013
1	115258779	C	G	0	4.727846	0.0	0.144399	0.188
1	115258780	A	T	0	4.698262	0.0	0.144399	0.961
1	115258781	T	A	0	3.057263	0.0	0.144399	0.082
1	115260791	T	A	0	3.010957	1.0	0.0139757	NA
1	115260801	C	G	0	2.434912	1.0999999999983245e-05	0.0139757	0.087
1	115260803	C	G	0	5.218874	0.0	0.0139757	0.995
1	115260834	A	T	0	5.380136	0.0	0.144399	0.952
1	115261248	G	C	0	5.063281	0.0	0.144399	0.998
1	115261344	C	A	0	2.238650	6.700000000003925e-05	0.0139757	0.084
1	115261365	C	A	0	12.307040	0.0	0.0139757	NA
1	115263166	T	A	0	5.704437	1.0000000000287557e-06	-0.116447	0.812
1	115263167	T	G	0	6.202717	0.0	-0.116447	0.724
1	115263181	T	G	0	0.834858	0.0	-0.116447	NA
1	115263182	G	C	0	2.464701	8.099999999999774e-05	-0.116447	0.398
1	115267859	A	C	0	4.558596	0.0	0.0139757	0.942
1	115267908	C	G	0	6.020414	0.0	0.0139757	0.999
1	115267909	G	C	0	1.168415	0.0	0.0139757	NA
1	115267928	A	T	0	6.309406	0.0	0.0139757	0.983
1	115268843	A	T	0	3.564023	1.0000000000287557e-06	0.0139757	0.994
1	115273007	T	C	0	3.713984	0.0	-0.703352	0.97
1	115273165	G	T	0	0.177080	0.0	0.0139757	NA
1	115273179	C	A	0	6.930042	0.0	0.0139757	0.936
1	115273203	A	G	0	6.569937	0.0	0.0139757	0.991
1	115273223	A	T	0	4.675657	0.0	0.0139757	0.998
1	115276397	C	G	0	6.897048	0.0	-0.312082	0.98
1	115276453	C	T	0	1.654472	5.000000000032756e-06	0.0791873	0.992
1	115276474	T	G	0	6.233507	0.0	0.0791873	0.999
1	115276713	C	G	0	0.672141	1.999999999946489e-06	0.0791873	0.128
1	115277074	A	C	0	5.624612	0.0	0.0791873	0.997
1	115277079	A	G	0	6.194966	0.0	0.0791873	0.994
1	115279386	T	C	0	1.478172	0.0	-0.181659	0.987
1	115279420	T	G	0	0.717550	0.0012910000000000421	-0.181659	0.004
1	115279445	T	A	0	5.379235	0.0	-0.181659	0.997
1	115279449	C	G	0	3.242198	4.000000000004e-06	-0.181659	0.44
1	115280173	A	C	0	-1.477530	0.0	-0.181659	NA
1	115280591	T	C	0	0.424942	0.0006099999999999994	-0.181659	0.004
1	115280596	T	C	0	-0.276752	0.0	-0.181659	NA
1	115280633	A	G	0	5.662330	0.0	0.0139757	0.999
1	115280645	A	C	0	5.802167	0.0	0.0139757	0.997
1	115280675	A	G	0	5.373063	0.0	0.0139757	0.971
1	115280681	A	C	0	5.413640	0.0	0.0139757	0.999
1	115280683	T	G	0	5.183942	0.0	0.0139757	0.994
1	115282438	C	G	0	6.884959	0.0	-0.0512358	0.996
1	1152935	C	G	0	6.381706	0.0	-0.24687	0.96
1	115316959	A	T	0	6.588319	1.0999999999983245e-05	-0.0512358	0.997
[truncated: 248,001 more rows]
