# Supplementary material for: The intolerance to functional genetic variation of protein domains predicts the localization of pathogenic mutations within genes
Source: Genome Biol. 2016 Jan 18;17:9. doi: 10.1186/s13059-016-0869-4 (PMC4717634; doi:10.1186/s13059-016-0869-4)
Supplement: Additional file 9: — A text file with the standard deviation of the domain subRVIS scores, per gene, across genes with at least three regions. (TXT 671 kb) [file 13059_2016_869_MOESM9_ESM.txt]

"score" "percentile"
"CFHR5" 0.474997297876608 43.6966942663263
"MIER1" 0.474611181546366 43.640664882027
"IPO9" 2.35362766860813 98.3938243167528
"OR10X1" 1.18100913059503 88.1528979642657
"MAP1LC3C" 0.0802194201239949 3.45203262155264
"POU3F1" 0.135225642250821 6.53364875801531
"CEP350" 0.444250292537004 40.1979704911909
"SELL" 0.433329735829474 38.8221378322854
"RNF223" 0 0.778185893046131
"GBP7" 0.322106982012705 25.0015563717861
"EMC1" 0.831621840024517 74.6684928095624
"FPGT" 0.376563529069279 31.781111872004
"GPN2" 0.351572744785959 28.6061134283758
"PMF1" 1.57424576583036 94.5215713129552
"HS2ST1" 0.326722218747996 25.4684679076138
"PTP4A2" 0.23512364274752 15.1466102222499
"HPCA" 0.157050037071613 8.02154018551952
"PRAMEF7" 0.251550390019574 16.7776878540746
"NPR1" 0.50658006643344 47.4319865529478
"CELA3A" 1.20368803636034 88.7505447301251
"TMEM125" 0.86860669082867 76.7353545414929
"CNTN2" 0.344216108622236 27.7656726638859
"OR2T29" 0.636044274905712 60.4681566332566
"GFI1" 0.287287104223957 20.9425387536575
"PRPF3" 0.419976388009678 37.1661582518832
"NENF" 0.521694000001278 49.0661769283446
"GJA9" 1.20467336477585 88.7629957044139
"TRIM45" 0.523650086604095 49.3743385419909
"CENPL" 0.51760196263612 48.6210545975223
"PGM1" 0.763758885694211 70.4413870385358
"OR11L1" 1.23020961173628 89.3108385731183
"DNAJB4" 0.311380994445547 23.6257237128805
"SYDE2" 0.943718563081585 80.2838822137832
"LPPR4" 0.193029948896538 10.9879848098114
"INPP5B" 0.524794738516644 49.442818900579
"GPR157" 0.614214800848205 58.6814418228226
"RABGGTB" 0.591717336024908 56.51185955301
"BSDC1" 0.35905099403056 29.3718483471332
"RBMXL1" 0.493948966269484 46.018800971176
"SLC25A24" 0.338850380391726 27.2427317437589
"ZFYVE9" 1.27025121226083 90.1263773890307
"CHTOP" 0.439841783423983 39.6625785967752
"FAM20B" 0.371557902831026 31.0091514661022
"HES2" 0.116653877531782 5.44107576417855
"SHE" 0.309426741217255 23.4887629957044
"PIK3C2B" 0.672831851591408 63.3816846168213
"ST7L" 2.02186220779467 97.3790699122206
"PFKFB2" 0.50969237900484 47.8304177301874
"HIST2H3A" 0 0.778185893046131
"CLIC4" 0.349354123715303 28.3321919940235
"ATP13A2" 0.394792745809677 34.0845421154205
"EFHD2" 0.104109411718314 4.67534084542115
"KCNA3" 0.363879888570212 30.0691029073025
"MASP2" 0.842019821100903 75.3470709082986
"GPATCH3" 0.641074726433534 60.9039407333624
"AGL" 0.450643140908354 40.8516466413497
"SKI" 0.497206263376605 46.3113988669613
"SHISA4" 0.323133304561755 25.0762622175185
"TACSTD2" 1.55358455836503 94.2663263400361
"RTCA" 0.198974479934823 11.4019797049119
"TAL1" 0.112949458032697 4.99595343335616
"BRDT" 0.460843360098257 42.0967440702235
"CCT3" 0.738919760402348 68.5799663823694
"FAM110D" 0.43434770757102 39.0089024466165
"SYT11" 0.340326466953113 27.3361140509245
"ADAR" 0.570466357913843 54.4730125132292
"SDC3" 0.445904877509767 40.3224802340783
"PTGFRN" 0.339319885258753 27.2676336923364
"C1orf194" 1.01059405032007 83.0853514287493
"HFE2" 0.682117731692358 64.1598705098674
"MRPS21" 1.44486030286131 92.8095623482537
"KLHL20" 0.191018178273319 10.8385731183465
"SRM" 0.978908351066125 81.9429745377576
"HDAC1" 0.919935661865002 79.1881964763743
"CHRM3" 0.386783932273994 32.995081865156
"WARS2" 0.642883617042255 61.0844798605491
"RIMKLA" 0.412228317916253 36.2261096930835
"GSTM5" 0.606032888689385 58.0277656726639
"OR2M3" 1.8055025158499 96.2584822262342
"C4BPA" 0.455638420525622 41.430616945776
"CD101" 0.981632244506923 82.0643715370728
"STX6" 0.314776914229694 23.9868019672539
"ZSCAN20" 0.393495377096755 33.991159808255
"OR2T6" 2.31596244641898 98.2942165224429
"KAZN" 1.11556339512803 86.6712320239059
"CYR61" 0.365499119886367 30.2309655730561
"ARID1A" 1.47130999512638 93.2391209612152
"HIST2H2BE" 0.376311746323444 31.6223619498226
"UQCRH" 0.536324943167818 50.7999750980514
"DNASE2B" 0.850013008840122 75.7330511112495
"NSUN4" 1.22815998534881 89.2734856502521
"LBR" 0.79599709412425 72.5393762061881
"OR2T33" 1.38278991963217 92.0064745066301
"DFFB" 0.168338683824509 8.97715246218017
"C1QC" 0.66609893938088 62.8960966195605
"IRF2BP2" 1.19002661438065 88.4050301936127
"SFPQ" 0.273355924543265 19.3923924547096
"RGS16" 0.428714505979601 38.3240988607359
"CA14" 0.810140178445887 73.4047189192554
"MOB3C" 1.51571929136962 93.8180912656415
"CD55" 0.388210736818494 33.2005229409201
"ATP6V0B" 0.148705060000166 7.33984934321111
"CACNA1E" 3.62155734643634 99.5766668741829
"PEX14" 0.543803101173819 51.5843864782419
"FBLIM1" 0.833776550536598 74.8054535267385
"LEPRE1" 0.93197647561674 79.7671667808006
"DDAH1" 0.510280643118405 47.8988980887754
"SAMD13" 0.209625711268831 12.4883272116043
"CLK2" 0.675705217223142 63.6618315383179
"SPRTN" 0.448099320187866 40.55282325842
"HMCN1" 0.541582782698377 51.3229160181784
"EFCAB7" 2.07706276445152 97.5969619622735
"HSPB11" 0.51045152945505 47.9455892423582
"OR2W3" 2.18551322180609 98.026520575235
"ATP6V1G3" 0.728166283857609 67.6336923364253
"RD3" 0.721997502475136 67.1916827491751
"CD58" 1.22007916785442 89.136524933076
"MTF1" 0.0859608788089637 3.72284131233269
"MAP10" 1.62648438403223 95.1192180788147
"KCNJ9" 0.564750176914831 53.7819834402042
"PLA2G4A" 0.162962116804796 8.29857436344394
"GGPS1" 0.703362829122789 65.8843304488576
"RNF19B" 0.863868102905782 76.3991782356969
"OR2AK2" 1.09516491166394 85.930399053726
"EXOC8" 0.298159785442303 22.0008715682002
"MRPL20" 0.536324943167818 50.7999750980514
"MPZL1" 0.434200264974969 38.9279711137397
"TSSK3" 0.794670106665024 72.4740085911723
"AMPD1" 1.0904543042315 85.7872128494055
"PLD5" 0.257355716377226 17.1823445184586
"TRMT13" 0.722167241468891 67.2103592106082
"KCNK1" 0.391230102890496 33.6176305795929
"GRHL3" 1.32457424775057 91.1473572807072
"PYGO2" 0.538071851222427 51.0178671481043
"RCAN3" 1.01629278420555 83.3405964016684
"HIAT1" 0.799911360121232 72.7136898462305
"PPT1" 0.438030438511222 39.3793189317064
"MR1" 0.371133342792091 30.971798543236
"TXNIP" 0.506271843009511 47.3448297329266
"ACTN2" 0.405795029768009 35.3607669800162
"DMRTA2" 0.0714357834342635 2.92597895785345
"CLDN19" 0.675292483323278 63.6431550768848
"WDR47" 0.819785138010953 73.9961401979705
"AGO1" 0.610003267025837 58.3141380813049
"RGS2" 0.38822648866908 33.2067484280645
"GLIS1" 1.19283051630243 88.4828487829173
"DIRAS3" 0.674829584345828 63.5933511797298
"DEDD" 0.247517691764609 16.3543547282575
"CAPZA1" 0.803421867788233 72.9315818962834
"GDAP2" 0.589316850353865 56.2970802465293
"UTS2" 1.3081664606463 90.8672103592106
"PLEKHN1" 1.58761370631246 94.6834339787088
"DPH2" 1.00392797338885 82.8301064558302
"FMO5" 0.712495240503635 66.5629085475938
"TNFRSF1B" 0.457719234048428 41.7356658158501
"FAM69A" 0.293414764036642 21.4530286994957
"CACNA1S" 3.03313191965934 99.3214219012638
"LRRC40" 0.630135209543571 60.0510489945838
"WNT2B" 1.28180382062082 90.3131420033618
"SLC26A9" 0.869321833127019 76.754031002926
"FCRL4" 0.566539280420462 53.9998754902571
"RIT1" 0.271497292782936 19.1745004046567
"OR2G3" 0.951183864607855 80.6760879038785
"TMEM201" 0.980074585205891 81.9958911784847
"NOS1AP" 0.298545541940142 22.0257735167777
"MEAF6" 0.209625472769803 12.3607047251447
"C1orf226" 0.443886297617322 40.1108136711698
"ZMYND12" 0.571801933301002 54.5912967689722
"SPATA21" 0.738333776506488 68.5114860237814
"PTBP2" 0.235374736377704 15.2711199651373
"VANGL1" 0.801375184407734 72.7821702048185
"DESI2" 0.340727797752595 27.3796924609351
"PGBD2" 0.502097269716071 46.8405652742327
"HIST2H2BF" 0.276959880697548 19.7410197347942
"HDGF" 0.211099898770701 12.7591359023844
"DDR2" 0.507369714320151 47.5129178858246
"PPFIA4" 0.276053580805055 19.6289609661956
"ASB17" 0.35527326062808 28.9547407084604
"KIF21B" 2.16339650418276 97.9642657037913
"PGD" 0.618939395125238 59.1545788457947
"HEYL" 0.384984488219939 32.7958662765361
"MTMR11" 0.942389904719083 80.2091763680508
"VAV3" 0.383188128359581 32.6153271493494
"STXBP3" 0.933600036308018 79.8356471393887
"ALDH9A1" 0.610450403431215 58.3546037477433
"PPIAL4G" 1.36149145670513 91.6391707651124
"C1orf172" 0.297300452016699 21.913714748179
"NBPF15" 0.214212726408642 13.02371910602
"UBE2J2" 0.492337842885719 45.7262030753907
"GNL2" 0.605039774181344 57.9094814169209
"ZNHIT6" 0.639448328406408 60.7358525804644
"RBM15" 0.31559034310295 24.1050862229969
"PADI1" 1.04448048660623 84.2432920376019
"PI4KB" 0.96725766570978 81.4044698997697
"CDK11A" 1.24016295115481 89.5162796488825
"TMEM240" 0.0168193680420322 1.62485214468032
"LRRC8D" 0.540403195051427 51.1859553010023
"HNRNPR" 0.309162252843852 23.4451845856938
"AADACL4" 1.01025055306642 83.0729004544606
"C1orf168" 1.54585657636339 94.1667185457262
"TDRD5" 0.769195492558585 70.8149162671979
"RIIAD1" 0.33841894546902 26.9719230529789
"ZBTB18" 0.578516384419074 55.1827180476872
"CRP" 0.547931386223068 52.0046068604868
"STK40" 0.745599872046886 69.0966818153521
"FUBP1" 0.149741884665873 7.43323165037664
"ASH1L" 1.17704438090832 88.1030940671108
"NR1I3" 0.850118070980854 75.7455020855382
"MMP23B" 0.0266225650432423 1.67465604183527
"IFI16" 1.23298730402958 89.3606424702733
"NPPA" 0.743846799731188 68.9721720724647
"LAMB3" 0.356901614611283 29.1415053227915
"S100A3" 0.383328763111332 32.6277781236382
"PARK7" 0.133912018901329 6.4558301687107
"BRINP3" 1.00396365432835 82.8487829172633
"SELP" 0.548634324039447 52.0450725269252
"EPS8L3" 0.703181309344003 65.840752038847
"PPOX" 0.501857806728493 46.8032123513665
"TRABD2B" 0 0.778185893046131
"PTGS2" 0.567421918379492 54.0621303617008
"SLC25A34" 0.19752124365293 11.336612089896
"ZNF362" 0.113650970862677 5.3103405341468
"CTSK" 0.375745817085567 31.544543360518
"KCNN3" 0.23647700472365 15.3520512980141
"SCCPDH" 0.104928215272792 4.69713005042645
"IBA57" 0.730449956276495 67.8080059764677
"THEM4" 1.24500815971637 89.6345639046255
"PIK3CD" 0.816010859060278 73.7222187636183
"TINAGL1" 0.374600364391574 31.3951316690531
"PGLYRP4" 0.493706882941516 45.9440951254436
"TXNDC12" 0.908125318487228 78.6590300691029
"TNFRSF8" 0.70753968851289 66.2267322417979
"FOXE3" 0.489449268055774 45.2904189752848
"PIGK" 1.02169723530852 83.5491502210048
"OR4F29" 0 0.778185893046131
"TSPAN2" 0.450270850143925 40.7925045134782
"RCC1" 0.27547348137095 19.5418041461744
"BROX" 0.26432826129467 18.3433978708834
"PARS2" 0.696502589826045 65.1870758886883
"BNIPL" 0.239020385967469 15.4890120151902
"CHD1L" 0.931487725066661 79.7422648322231
"MSTO1" 0.308024580551942 23.1339102284754
"RGS1" 0.334639748805583 26.4458693892797
"RERE" 2.07684328664365 97.5907364751292
"PTPRC" 0.463230611520374 42.3893419660088
"HRNR" 6.25860067826675 99.8879412314014
"CASQ1" 1.16850967445598 87.922554939924
"FOXD2" 0.0996123534855157 4.31114984747556
"H3F3A" 0.0376499925493131 1.97659216833717
"RABIF" 0.504209974346337 47.0460063499969
"DYRK3" 0.253549510471564 16.8648446740957
"RBM34" 0.505013427112228 47.1705160928843
"TEDDM1" 0.867098259371641 76.6481977214717
"TBCE" 0.420990661372086 37.296893481915
"CTRC" 0.167800965212848 8.94602502645832
"DCAF6" 0.140342433900628 6.91651621739401
"YRDC" 0.193028670740031 10.9412936562286
"KIF17" 0.835596736720329 74.9175122953371
"NPHS2" 0.0653346118471927 2.70186142065617
"WDR77" 0.213928305815788 12.9925916702982
"DNAJC8" 0.0752995809534378 3.02558675216336
"PSMB4" 0.21901399402418 13.5186453339974
"SPTA1" 0.961093153919975 81.1118720039843
"ERO1LB" 0.63126371929358 60.1568822760381
"GTF2B" 0.189572423425252 10.7389653240366
"EXTL2" 0.563239260237006 53.6201207744506
"YTHDF2" 0.136915469172881 6.82935939737284
"CNIH4" 0.195438521117929 11.0751416298325
"TTC22" 0.579614909185688 55.2761003548528
"OSBPL9" 0.385309115715847 32.8643466351242
"PDE4B" 0.391828229493486 33.7421403224802
"ADIPOR1" 0.301199420779263 22.6234202826371
"GJC2" 0.380245951258929 32.2168959721098
"DNTTIP2" 0.903938873108317 78.5531967876486
"SMG7" 0.795845425993641 72.5269252318994
"ZCCHC11" 0.588272524068245 56.2348253750856
"SDE2" 0.33477027405272 26.5952810807446
"TATDN3" 1.75590859027296 95.9472078690158
"LAMC2" 0.501991425736069 46.8156633256552
"SLC2A7" 1.2806397166062 90.2695635933512
"F5" 1.80734719305769 96.2647077133786
"GUK1" 1.14635127936548 87.4307414555189
"VPS72" 0.446433488664695 40.3442694390836
"ACP6" 0.623993319824724 59.6463923301998
"ACTA1" 0.790651748791464 72.1814106953869
"FCER1G" 0.26696059326492 18.6204320488078
"RNF11" 0.172533657298405 9.37869638299197
"POU2F1" 0.356069195758174 29.0543485027703
"PEAR1" 0.908107843137203 78.6465790948142
"EPHB2" 0.489982843684024 45.4771835896159
"PPIAL4B" 0 0.778185893046131
"TMEM54" 0.111793528425755 4.8870074083297
"SLC6A17" 2.00183551833907 97.3230405279213
"TMEM63A" 0.684113254015052 64.2843802527548
"CD1C" 0.408913183843873 35.8152275415551
"UCK2" 0.584486298229243 55.7741393264023
"WLS" 0.376798858557631 31.8060138205815
"BARHL2" 0.398449828556035 34.6386104712694
"MAST2" 0.848983022109427 75.7019236755276
"TMOD4" 0.381057991494339 32.2978273049866
"SOX13" 1.45257289205843 92.9465230654299
"NUP210L" 1.12679490325649 86.9451534582581
"PPM1J" 0.83574276629387 74.9486397310589
"ILF2" 0.209625794224828 12.5568075701924
"OR14A16" 1.40074086167261 92.2368175309718
"ZYG11A" 0.956933938676542 80.9064309282201
"FAM46B" 1.2537842488133 89.7902010832348
"ARHGAP30" 1.38036657714292 91.9504451223308
"EPHA2" 0.669961143377162 63.1637925667684
"TCHH" 1.13892967729107 87.2315258668991
"HIST2H4A" 0 0.778185893046131
"AQP10" 0.0358131611977124 1.81472950258358
"PLA2G2A" 0.601529291114584 57.4425698810932
"HENMT1" 0.180323775515044 9.87984809811368
"UBQLN4" 0.139791723649489 6.90406524310527
"PIAS3" 0.47738830116091 43.9955176492561
"MRPL24" 0.52669973835752 49.6856128992094
"MARK1" 0.167600506128678 8.87754466787026
"EIF2B3" 0.249569078738629 16.4850899582892
"RPA2" 0.338417896792314 26.9376828736849
"TAS1R3" 1.38717437684115 92.0562784037851
"GNG5" 0.0752999273635993 3.19367490506132
"CSDE1" 0.247548731819641 16.3668057025462
"ELF3" 0.766342556969597 70.6655045757331
"CPSF3L" 0.673095081293256 63.39413559111
"MAGI3" 0.273591564216795 19.3986179418539
"ZFP69B" 0.340278913657159 27.3298885637801
"SWT1" 1.0179323310065 83.3966257859677
"SIPA1L2" 0.903155331505315 78.4660399676275
"IRF6" 0.214344868355228 13.0423955674532
"RPS8" 0.284250292573576 20.5565585507066
"UHMK1" 0.619408696400356 59.1981572558053
"AGO4" 0.540514383378925 51.2170827367242
"CKS1B" 0.0752999273635993 3.19367490506132
"FAF1" 0.281085990989654 20.1892548091888
"LCK" 0.644963303742567 61.2276660648696
"TMEM57" 1.05623598499221 84.6853016248521
"S100A14" 0.456481507142867 41.5426757143747
"AMY2A" 0.547202002488558 51.9516902197597
"RPL22" 0.199224390555131 11.4984747556496
"DISP1" 1.23991690302363 89.4976031874494
"DENND4B" 0.924015051294976 79.4496669364378
"DCST2" 0.836559991184334 74.9984436282139
"SPATA6" 0.631753812942193 60.2004606860487
"C1orf159" 1.30652911339255 90.8423084106331
"C1orf210" 1.27894701401596 90.2384361576293
"SLC5A9" 1.27967134116317 90.2508871319181
"CLCA2" 0.819306038354557 73.9587872751043
"PRMT6" 0.133781294975543 6.43092822013323
"PRPF38B" 0.565527913425733 53.8753657473697
"OR2T34" 1.60878920063889 94.938678951628
"FAM151A" 0.615789964089867 58.8495299757206
"PARP1" 0.711233954018102 66.4446242918508
"CD34" 1.59092386746412 94.7083359272863
"RNF207" 1.27730817446047 90.2259851833406
"TAF1A" 0.648821868080138 61.5327149349437
"CD244" 0.417677831459607 36.8673348689535
"TNFSF4" 0.334639914445861 26.4738840814294
"TMEM56-RWDD3" 0.0652116000004089 2.64583203635685
"CADM3" 0.381879282470067 32.3663076635747
"AK4" 0.34506733349502 27.8777314324846
"YIPF1" 0.47695028235783 43.9208118035236
"RAB3B" 0.443897486940773 40.1606175683247
"CMPK1" 0.317690823159032 24.3260910166221
"ENSA" 0.355669012310716 28.9952063748988
"TTC34" 0 0.778185893046131
"AUNIP" 0.298825715584793 22.0382244910664
"EPHX1" 1.49802693282008 93.606424702733
"HECTD3" 0.647262167306516 61.3895287306232
"TNNI3K" 0.753055347141477 69.6382991969122
"CRYZ" 0.104928215272792 4.69713005042645
"TAS1R1" 2.04312772750367 97.4724522193862
"VAMP3" 0.209625747562173 12.5194546473262
"TMEM234" 0.308132421712376 23.177488638486
"ZP4" 0.610762267586743 58.401294901326
"CRNN" 0.398301674899818 34.5639046255369
"FMO2" 1.76465887937499 96.0343646890369
"RPTN" 1.37128643615779 91.7885824565772
"RAVER2" 0.2703515476226 18.9752848160369
"DTL" 1.45059498978867 92.9029446554193
"SMPDL3B" 0.285139913546549 20.7931270621926
"PDZK1" 0.389859177587318 33.4121895038287
"SLC6A9" 1.72830648561827 95.8102471518396
"SYT14" 0.835405550589801 74.9050613210484
"TCEA3" 0.300864583471926 22.3557243354292
"GPR89A" 0.141375370669611 6.97565834526552
"ADPRHL2" 1.06874110788082 85.0152524435037
"RPF1" 0.604115196258407 57.8160991097553
"CEPT1" 0.52709972248554 49.7603187449418
"B3GALNT2" 0.521449218330031 49.0443877233393
"APITD1" 0.536324945883867 50.8124260723402
"MYOM3" 0.510781118847362 48.0047313702297
"OR2L3" 1.06906980115015 85.0401543920812
"ZNF683" 1.37916498816412 91.9006412251759
"UTP11L" 0.342410954049901 27.5446678702608
"FDPS" 0.571556384845695 54.5663948203947
"HIPK1" 1.40087725890826 92.2430430181162
"MAD2L2" 0.166880092458388 8.74992218141069
"FMN2" 0.455814843980166 41.4430679200647
"SPOCD1" 1.21555914034234 89.0057897030443
"PAX7" 0.351448663541069 28.593662454087
"BTG2" 0.284250395810742 20.597024217145
"NTRK1" 0.307518145074646 23.0903318184648
"SLC2A5" 0.667512216806804 63.0455083110253
"IGSF3" 1.56032293527251 94.3783851086348
"NFIA" 0.662472327516303 62.634626159497
"MAPKAPK2" 0.5917231917327 56.5398742451597
"NMNAT1" 1.13903827578144 87.2377513540435
"PTPN22" 0.959806406489871 81.0247151839632
"EIF4G3" 0.576136787352335 54.9586005104899
"HIST3H3" 0.856087112373696 76.0256490070348
"TNFRSF9" 0.176430752408643 9.61215215090581
"PODN" 0.894530910782542 78.0551578160991
"ETNK2" 0.261566436675013 17.661707028575
"MFN2" 0.366419060622026 30.3430243416547
"HP1BP3" 0.335836179410152 26.7011143621988
"SF3A3" 0.260846483333383 17.5807756956982
"KIF14" 0.348929974743789 28.2761626097242
"SH2D2A" 0.65875240854993 62.3171263151342
"CYP4A22" 2.70508321946541 99.0039220569009
"SCAMP3" 0.566837571946614 54.0123264645458
"ERMAP" 0.759494943137226 70.1550146298948
"IGSF9" 0.368081303019468 30.5422399302745
"HIST2H3D" 0.164112254463716 8.52269190064123
"PMVK" 1.31094488187821 90.9107887692212
"MPC2" 0.784935108681603 71.8732490817406
"ZBTB8OS" 0.50594128850029 47.2763493743385
"KIAA0319L" 0.68586035610321 64.4835958413746
"TRIM63" 0.313675286509627 23.8560667372222
"NOTCH2" 0.235833339436886 15.3084728880035
"RRAGC" 0.370808901130128 30.853514287493
"SLC44A5" 0.353665426928281 28.7555251198406
"THEMIS2" 0.523905064865641 49.3867895162796
"GBP4" 3.20510097234239 99.4521571312955
"ST6GALNAC3" 0.146588309586815 7.18421216460188
"MAN1A2" 0.715942895391106 66.8057025462242
"SLAMF6" 0.554623177542386 52.648944779929
"ELK4" 0.444310376116587 40.2135342090519
"CC2D1B" 0.767107342124603 70.715308472888
"ANKRD65" 0.265981742040314 18.5083732802092
"URB2" 2.34386114110622 98.3626968810309
"ABCD3" 0.577713749527567 55.1080122019548
"AMY1C" 0.956210196431831 80.8566270310652
"GIPC2" 0.242718976927749 15.7006785780987
"AGRN" 0.470809964303085 43.167527859055
"LHX4" 0.429139155354829 38.3739027578908
"CELA3B" 2.67325204527014 98.9603436468904
"ITPKB" 1.0181507448754 83.4215277345452
"KLF17" 0.398572207886727 34.6697379069912
"MYOC" 0.347018796433709 28.0893979953931
"HPDL" 0.526187135019983 49.6046815663326
"RGS13" 0.768485768779748 70.7900143186204
"CD247" 0.334428151978909 26.4271929278466
"SYF2" 0.237044459907841 15.3862914773081
"GRIK3" 0.837933582191594 75.1105023968125
"SLAMF7" 0.611619288084753 58.4697752599141
"NADK" 0.370263099857831 30.7414555188944
"HAO2" 0.542023894218155 51.3602689410446
"NBL1" 0.251325950110608 16.7029820083422
"DIO1" 0.612270076786064 58.5071281827803
"MAGOH" 0.150599508317037 7.53283944468655
"EBNA1BP2" 0.770241311212248 70.8896221129303
"ASTN1" 2.5203278074371 98.7362261096931
"S100A7" 0.25953799855962 17.4064620556559
"AMPD2" 1.41445773215144 92.4484840938803
"KCTD3" 1.2858774436328 90.4127497976717
"PYCR2" 0.395056101449908 34.1281205254311
"HIST3H2BB" 0.434200264974969 38.9279711137397
"ARHGEF19" 0.730852491563449 67.8515843864782
"WDR3" 0.924584435719572 79.5056963207371
"LPPR5" 0.271497685096945 19.1931768660898
"KLHDC9" 0.638368638005111 60.6486957604432
"PRCC" 1.29100136870067 90.537259540559
"SMAP2" 0.474636810182621 43.6468903691714
"HORMAD1" 0.454739374654351 41.3185581771774
"UBR4" 5.01051446111903 99.831911847102
"ZNF697" 0.365478869171273 30.2247400859117
"ALPL" 0.366848950932578 30.3990537259541
"TRIM62" 0.4935614842526 45.9191931768661
"PIGM" 0.61514285266947 58.7872751042769
"EIF2D" 0.259878034244021 17.4687169270995
"KIF26B" 0.492351844306826 45.7635559982569
"RAB42" 0.841119090521867 75.2910415239993
"ID3" 0.969792859066478 81.5663325655233
"FCRL6" 0.574075893500058 54.740708460437
"FAM43B" 0.0752999273635993 3.19367490506132
"GNAI3" 0.591717336024908 56.51185955301
"ITLN1" 0.315037025203917 24.0801842744195
"FCGR2B" 0.398407665471221 34.5825810869701
"RFWD2" 0.491063416155274 45.5767913839258
"MXRA8" 0.380740475970789 32.2853763306979
"RHD" 3.98244569809158 99.6949511299259
"TAGLN2" 0.160970546126054 8.21764303056714
"FMO4" 2.038590767631 97.4537757579531
"PAQR6" 0.213928191879705 12.9863661831538
"ANGPTL3" 0.251318630391707 16.684305546909
"GLRX2" 0.693282293363014 64.9878603000685
"LRRC38" 0 0.778185893046131
"KIFAP3" 0.6993941634818 65.5232521944842
"ZNF648" 0.328665290514059 25.7984187262653
"DRAXIN" 1.85035289221119 96.5386291477308
"ALDH4A1" 0.0870788725594408 3.73529228662143
"COPA" 0.695060808351111 65.131046504389
"OR2L5" 0 0.778185893046131
"COA6" 0.378153524744466 31.9709892299072
"ZNF692" 0.836066222927945 74.9735416796364
"SH3GLB1" 0.457878114740509 41.7481167901388
"ALG14" 1.03991643368317 84.1250077818589
"OR2G2" 0.638584208797086 60.6984996575982
"TCHHL1" 0.606065216303493 58.0339911598083
"FCRL3" 0.707359818721682 66.2142812675092
"PRDX1" 0.697291484057801 65.2897964265704
"SGIP1" 1.10516389874851 86.3039282823881
"COLGALT2" 0.585853932485564 55.9422274793003
"DCLRE1B" 0.439493503252157 39.5878727510428
"TP73" 0.616303630625051 58.8868828985868
"SCNN1D" 1.47184622128276 93.2577974226483
"GJA4" 0.637032837838286 60.5179605304115
"CCNL2" 0.831889258104568 74.6933947581398
"CDC42SE1" 0.130423000000115 6.14766855506443
"EFNA1" 0.276634831041074 19.6849903504949
"AKR7A2" 0.777316597597485 71.3316317001805
"OR4F5" 0.550830500006127 52.2318371412563
"ADAMTS4" 0.618429418838689 59.1047749486397
"MAN1C1" 1.09128283430778 85.8121147979829
"COX20" 0.419083175688709 37.0136338168462
"HSPA6" 0.269590137525467 18.9317064060263
"PHC2" 0.879954586948857 77.3080993587748
"GBP2" 1.33571502098809 91.2718670235946
"C1orf52" 0.164111837236116 8.41374587561477
"OR2T2" 0.867092631287454 76.6419722343273
"TSNAX" 0.61048783701894 58.3732802091764
"TIE1" 0.534905559137559 50.6318869451535
"HHIPL2" 0.872270935399032 76.8536387972359
"CAMK1G" 0.587155032042078 56.0605117350433
"CDC20" 0.308194553632928 23.330013073523
"LYPLA2" 0.73490142026932 68.184647948702
"CELF3" 0.168875314161088 9.03940733362386
"MMEL1" 1.11752843531478 86.7210359210608
"HCN3" 0.671010468988748 63.2634003610783
"MARC1" 0.615129717519287 58.7810496171325
"MCL1" 0.293459000992069 21.4717051609288
"ADCY10" 1.55956810234468 94.365934134346
"PTPN7" 0.401492644120491 34.9498848284878
"CDC7" 0.290981449637114 21.2538131108759
"SNX7" 0.511939944701818 48.1292411131171
"CPT2" 0.397465941035786 34.4891987798045
"HEATR1" 2.32098513970226 98.3066674967316
"PMF1-BGLAP" 1.42871010485857 92.6103467596339
"ITGB3BP" 0.358960170279266 29.3158189628338
"FASLG" 0.622083565832598 59.4907551515906
"DPT" 0.130485657113467 6.25661458009089
"RGS5" 0.681677037924118 64.1038411255681
"ACTL8" 1.04897231789515 84.4238311647886
"DFFA" 0.224164637469874 13.833032434788
"TMEM51" 0.530109763169868 50.1089460250265
"IL12RB2" 0.767020266397923 70.7028574985993
"CD5L" 0.365357298170995 30.2060636244786
"NBPF4" 0.183608666666667 10.1662205067547
"CYB5R1" 0.771647480738668 71.0079063686733
"MUL1" 0.496283144738296 46.255369482662
"LEMD1" 0.166879762386336 8.7281329764054
"PABPC4" 0.389488467646558 33.3312581709519
"ABCB10" 0.991302543091563 82.3818713814356
"KLHL12" 0.215735414102171 13.1855817717736
"NR5A2" 0.292488689782528 21.3783228537633
"RNASEL" 0.280283188726902 20.0834215277345
"NAV1" 2.14386057990909 97.8957853452033
"APCS" 0.826243923084662 74.3292037601942
"PPAP2B" 0.363084151603087 29.975720600137
"C1QB" 0.298104834338727 21.9821951067671
"SLFNL1" 0.451468798124891 40.9388034613709
"BRINP2" 0.656824702961401 62.1677146236693
"S100A10" 0.133780371215113 6.40602627155575
"C1orf189" 0.451799102301381 41.0197347942476
"DMAP1" 0.361980744616412 29.8200834215277
"PHF13" 0.589741578701748 56.3375459129677
"SLC35A3" 0.68167762326892 64.1100666127124
"TOMM40L" 0.454975335728173 41.3496856128992
"CACYBP" 0.398687753951636 34.6853016248521
"JAK1" 0.493104049326923 45.8569383054224
"TOR1AIP2" 0.964658689039218 81.3235385668929
"LYSMD1" 0.189076607722902 10.7265143497479
"GNPAT" 0.449774741425453 40.7333623856067
"PPIE" 0.328008595420809 25.6178795990786
"FCRLA" 0.393855759094237 34.0098362696881
"BSND" 0.163701110683465 8.38573118346511
"ANKRD34A" 0.801339558306379 72.7697192305298
"BOLA1" 0.428714505979601 38.3178733735915
"F3" 1.05325802463562 84.548340907676
"PLEKHM2" 0.810370217472545 73.4171698935442
"KHDRBS1" 0.235124239050337 15.2524435037042
"TSHB" 0.347564998990131 28.1703293282699
"SERBP1" 0.112949919912912 5.26053663699184
"JUN" 0.419252008415094 37.1163543547283
"AGMAT" 0.0984121016693238 4.09948328456702
"PCNXL2" 1.9701296271535 97.2109817593227
"CA6" 1.14051921198473 87.2751042769097
"SESN2" 1.90853347535073 96.862354479238
"CALML6" 0.288826492784763 21.0732739836892
"RPS6KC1" 0.689996110300758 64.7139388657162
"CDCA8" 0.445118361025231 40.2539998754903
"GOLT1A" 0.653206894233621 61.8937931893171
"MPL" 0.67661523138087 63.7054099483285
"FNBP1L" 0.425487470421237 37.88831476063
"TRIM33" 0.443448392363356 40.0236568511486
"FBXO42" 0.502444930573244 46.8903691713877
"C1orf27" 1.25985993649099 89.896034364689
"SHC1" 0.380599904726473 32.2666998692648
"CLCC1" 1.30018420229707 90.7240241548901
"CDC14A" 0.3749675231335 31.4636120276412
"SLC27A3" 1.65819124876439 95.3744630517338
"MIB2" 0.854721728917534 75.994521571313
"INSRR" 0.700576736291206 65.604183527361
"POGZ" 1.81918811567845 96.3331880719666
"OR2C3" 1.23687309108534 89.4477992902945
"ACOT7" 0.271236785575445 19.1184710203573
"RASSF5" 0.398272236977671 34.5545663948204
"ATAD3B" 1.96292236861302 97.1674033493121
"CHI3L1" 0.320179973264355 24.6778310402789
"VTCN1" 0.876886000001711 77.1275602315881
"VSIG8" 0.390516364740752 33.4931208367055
"OR10J3" 0.782508811522912 71.6615825188321
"PBX1" 0.365115683199268 30.1873871630455
"SYTL1" 0.444841422430365 40.2290979269128
"VAMP4" 0.0996123207528232 4.27068418103717
"PPIAL4C" 0 0.778185893046131
"ARHGEF16" 0.785634462537358 71.9355039531843
"MED18" 0.41743069836293 36.7957417667932
"ECE1" 0.994691948788334 82.5250575857561
"WNT3A" 0.680492122266327 63.9419784598145
"PROX1" 1.19003151347186 88.4174811679014
"RPE65" 0.947856026120808 80.5017742638361
"ADC" 0.343332765435095 27.6598393824317
"CSRP1" 0.2255795704555 13.8890618190873
"NHLH2" 0.0652116500000064 2.68007221565087
"DNAJC16" 1.27595565558625 90.2135342090519
"SLC50A1" 0.168795662784809 9.01450538504638
"CFHR1" 0.543003181458091 51.5221316067982
"GALNT2" 0.458308726100644 41.8290481230156
"WNT9A" 1.67752527079634 95.461619871755
"FCGR3A" 0.498448345273911 46.5043889684368
"BCAS2" 0.634661639356566 60.374774326091
"OR6Y1" 1.09556089951419 85.9553010023034
"RAB25" 0.844436690017827 75.4280022411754
"HNRNPCL1" 1.40433741640545 92.2990724024155
"LMX1A" 0.38210512577383 32.4036605864409
"BTBD8" 0.514899297269371 48.4280644960468
"BEND5" 0.511521588831791 48.1043391645396
"CREB3L4" 0.905641104415172 78.5905497105148
"TARBP1" 0.369995448762999 30.7103280831725
"TNFRSF25" 0.301645554081607 22.6669986926477
"UBE2T" 0.419251795839998 37.094565149723
"SLC2A1" 0.34321692079427 27.6473884081429
"ANGPTL1" 0.691462384213584 64.8508995828924
"IGSF21" 0.315767613277473 24.1486646330075
"B3GALT2" 0.518542665594002 48.7829172632758
"IL19" 0.542753063982446 51.4318620432049
"OR6P1" 1.3999357392752 92.2305920438274
"KDM5B" 0.491030155971679 45.5643404096371
"PPIH" 0.396666882519531 34.361576293345
"PRKCZ" 0.659833298603471 62.4416360580215
"CRABP2" 0.640051085773888 60.8043329390525
"MPZ" 0.219211487268391 13.5342090518583
"GSTM1" 1.46990240038456 93.2142190126377
"THEM5" 0.709881260898208 66.3512419846853
"RHOU" 0.715353726683753 66.7590113926415
"ICMT" 0.928368625718396 79.6302060636245
"OR14I1" 1.01844305150869 83.4277532216896
"OR2L2" 1.06059961599669 84.7911349063064
"CSMD2" 0.408026850161103 35.7031687729565
"GBP1" 1.37439268331374 91.8259353794435
"CTSE" 0.776009945547445 71.2320239058706
"GABRD" 0.650425236713256 61.6447737035423
"CTPS1" 0.704370329328621 65.9714872688788
"FCGR3B" 0.44870207091658 40.6337545912968
"RALGPS2" 0.115648991308926 5.37882089273486
"DLGAP3" 0.96885914052405 81.4791757455021
"HIST2H2AA3" 0 0.778185893046131
"MFAP2" 0.546898020028625 51.8987735790326
"NR0B2" 0.893187078489719 77.9680009960779
"OAZ3" 0.460439241772824 42.0095872502023
"ENO1" 0.474106061915826 43.5784100105833
"TIPRL" 0.179670622720197 9.81759322666999
"SH3BGRL3" 0.26354942822995 18.0912656415364
"YARS" 0.535176784153797 50.6941418165972
"SUCO" 1.36038383930897 91.632945277968
"RPS6KA1" 0.501390509415765 46.7347319927784
"MRPS15" 0.632805257602474 60.2658283010646
"S100PBP" 0.759823700721466 70.1892548091888
"TCTEX1D1" 0.163041287146242 8.30479985058831
"OR6N1" 1.04822240789936 84.3678017804893
"RABGAP1L" 0.363509494092298 30.0255244972919
"FCGR1A" 0.25736858334326 17.1885700056029
"SEMA4A" 1.07395655475011 85.1833405964017
"ELTD1" 0.515752467299516 48.4778683932018
"ERI3" 0.427621248694835 38.1809126564154
"REN" 0.80253208932869 72.8880034862728
"ZMPSTE24" 0.815371716544669 73.6786403536077
"TRAPPC3" 0.225899435680636 14.069600946274
"INADL" 0.793936297425279 72.4459938990226
"PIGC" 0.288236184634633 21.0390338043952
"TRMT1L" 0.526684670308396 49.6607109506319
"BCL10" 0.478427600548923 44.0888999564216
"EPHA10" 0.943287967562428 80.246529290917
"CDA" 0.605284620313224 57.9406088526427
"PVRL4" 0.81577930785432 73.7035423021851
"CAPZB" 0.398449392120254 34.6043702919753
"GOLPH3L" 0.148634626097454 7.321172881778
"SLC19A2" 0.620284127504753 59.2790885886821
"ZBTB17" 0.375077896881275 31.494739463363
"ARTN" 0.580481939363201 55.3632571748739
"RLF" 1.70864514420822 95.7168648446741
"DHCR24" 0.454987605380996 41.3683620743323
"MEF2D" 0.678432785762453 63.8174687169271
"PKP1" 1.0067608820064 82.9483907115732
"NGF" 0.671712358509454 63.2945277968001
"MAB21L3" 1.11520652230877 86.6650065367615
"GPX7" 0.322029987551517 24.9953308846417
"CLCN6" 0.82659710187796 74.3447674780552
"LRRC8C" 0.498327102087335 46.4857125070037
"GABPB2" 0.212241015437356 12.8929838759883
"ATF3" 0.0849672242314058 3.63879723588371
"KCNA2" 0.193448670501087 11.0191122455332
"GON4L" 1.56497360348759 94.4468654672228
"ACBD6" 0.300963901090626 22.368175309718
"JTB" 0.197198051413632 11.3179356284629
"MUC1" 0.590974391234443 56.4527174251385
"USP24" 2.12485278262762 97.8273049866152
"MAEL" 0.20355847527065 11.8969059328892
"C1orf56" 0.201058189793403 11.7225922928469
"FOXD3" 0.244328630893748 15.8749922181411
"MORN1" 0.846218589762662 75.5462864969184
"ARHGEF2" 0.41883027063437 36.9918446118409
"GJA8" 0.637858508982352 60.5802154018552
"PLCH2" 0.465372376292491 42.6259104774949
"CNN3" 0.130408106436679 6.06984996575982
"AKNAD1" 0.596946236270068 57.000560293843
"GJB3" 0.43254864801118 38.7287555251198
"COG2" 0.318907597136381 24.5408703231028
"SNRPE" 0.0652116500000064 2.68007221565087
"PRKAB2" 0.265890539663012 18.4959223059204
"LYST" 2.32240060922066 98.3253439581647
"ZNF281" 0.993234621348941 82.4690282014568
"RIMS3" 0.415207638969143 36.60586440889
"CFHR4" 0.770221982622885 70.883396625786
"RBBP4" 0.419083713961656 37.0416485089958
"HSD3B1" 0.711921465081648 66.531781111872
"RSPO1" 1.01618181979424 83.3281454273797
"NSL1" 0.298836853149563 22.0444499782108
"OPTC" 1.05105990817476 84.5047624976654
"FCRL2" 0.593851144254728 56.7453153209239
"ISG20L2" 0.961932712572454 81.1865778497167
"CD46" 0.364224594140206 30.1126813173131
"WRAP73" 1.33318963395274 91.2469650750171
"CYP4A11" 0.43290830331447 38.7661084479861
"FMO1" 1.70217111913002 95.6795119218079
"POLR3C" 0.130027545055654 6.05739899147108
"SLC35E2B" 0.263549543700003 18.1659714872689
"OR2M4" 0.556585912281135 52.8325966506879
"S100A11" 0.467073179521015 42.7815476561041
"SRP9" 0.263549114811288 17.932515719355
"RPRD2" 1.55729389644162 94.3130174936189
"KCNA10" 0.723101242184454 67.2850650563407
"SNAPIN" 0.209625602388791 12.4291850837328
"UFC1" 0.84775781153849 75.5960903940733
"INTS3" 0.804902130510287 73.0498661520264
"C1orf109" 0.255202628534393 17.0142563655606
"LRRC47" 0.551496403289876 52.3003174998444
"GPR89B" 0.103625829953115 4.61931146112183
"OR2G6" 0.824177592296911 74.2451596837453
"DNAJC6" 0.338586890813422 26.9999377451286
"ZDHHC18" 0.775092889043896 71.2008964701488
"RNF220" 1.0982530919303 86.048683309469
"GUCA2B" 0.295609053201104 21.7643030567142
"ZYG11B" 1.09577489486732 85.9739774637365
"LEFTY2" 0.445616873955113 40.3038037726452
"CYP4X1" 1.06625276191639 84.9405465977713
"TFB2M" 1.84270660242189 96.4763742762871
"S100A4" 0.489449441260855 45.343335616012
"HMGB4" 0.556652342889032 52.8419348814045
"ELAVL4" 0.161625429528019 8.23631949200025
"SRSF10" 0 0.778185893046131
"ADORA1" 0.648067323474251 61.4766855506443
"SEMA6C" 0.541321865023866 51.248210172446
"STX12" 0.127120674877169 5.92666376143933
"CREG1" 0.396666882519531 34.361576293345
"FNDC5" 0.393076754431413 33.872875552512
"H6PD" 1.55080198504104 94.2165224428812
"SLC9A1" 0.90363457766972 78.5345203262155
"CHIA" 2.20188518826087 98.0638734981012
"PADI2" 0.612689096204919 58.5569320799353
"KCNC4" 0.157402467985734 8.03710390338044
"XKR8" 1.04815320987646 84.3522380626284
"ZC3H11A" 0.823360039195256 74.2202577351678
"NVL" 1.31481943747547 90.991720102098
"OSCP1" 0.812741471413881 73.5541306107203
"SNAP47" 0.267959535679737 18.7822947145614
"AMY2B" 0.448458137719684 40.5901761812862
"FCN3" 0.596272796630312 56.9445309095437
"KLHL17" 0.703077627217136 65.8283010645583
"PEX19" 0.820027380862574 74.0085911722592
"EDN2" 0.34046931722913 27.3485650252132
"TM2D1" 0.527138468860498 49.8350245906742
"C4BPB" 0.289139520850078 21.085724957978
"HIVEP3" 2.26439329863752 98.194608728133
"F11R" 0.271852759912884 19.230529788956
"PLA2G2E" 0.126965240745607 5.91110004357841
"RRNAD1" 1.23608857114947 89.4291228288614
"ADAM15" 0.526738752967767 49.6918383863537
"NPL" 0.550906022742285 52.2474008591172
"UBE2Q1" 0.458031472294572 41.7730187387163
"ZMYM6" 0.322276088276031 25.0140073460748
"DENND2D" 0.574410289581966 54.7842868704476
"S100A13" 0.0584806170565941 2.43105272987611
"IFI44" 1.56225288037319 94.4032870572122
"PTCH2" 0.837257479771506 75.0731494739463
"RPS27" 0.225899262475556 13.9980078441138
"PPCS" 0.363812839694565 30.0566519330138
"SCYL3" 0.865838632026351 76.5299134657287
"TCEANC2" 0.268082627546298 18.7885202017058
"TMEM52" 0.100447699284183 4.4854634875179
"ACBD3" 0.358820734470501 29.284691527112
"PRDM2" 1.51630729773618 93.8243167527859
"SMYD3" 0.731275972558445 67.9262902322107
"ZBTB48" 0.392171269466718 33.7981697067796
"AMY1B" 0 0.778185893046131
"TPM3" 0.405922628959017 35.3763306978771
"SETDB1" 0.510812539987137 48.0109568573741
"GCLM" 0.209625820148696 12.5785967751977
"CAMTA1" 1.52306060707378 93.892797111374
"ORC1" 1.03277436816849 83.9195667060948
"IL24" 1.09528027991956 85.9366245408703
"TAF12" 0.51045152945505 47.9455892423582
"IPP" 0.55759072573344 52.9166407271369
"TMEM59" 0.537899659118864 50.9929651995269
"RGS4" 0.488532297766825 45.14100728382
"NCDN" 1.207790576064 88.8563780115794
"SARS" 0.218711759997034 13.4657286932702
"GNG12" 0.246886996518778 16.2422959596588
"CD53" 0.209625576465111 12.3762684430057
"IPO13" 1.37726048678363 91.869513789454
"TDRKH" 0.860307951704379 76.2497665442321
"NBPF3" 1.6372883091635 95.175247463114
"GORAB" 1.25113671586292 89.7466226732242
"IGSF8" 1.56499724345643 94.4530909543672
"LMO4" 0.243999424754164 15.8625412438523
"CLCA1" 0.756667327906235 69.955799041275
"C1orf112" 1.50130635961929 93.6500031127436
"NFYC" 0.493774653375741 45.9876735354541
"TTC13" 0.905503236437728 78.5780987362261
"GJB5" 0.266777683554491 18.6079810745191
"MRTO4" 0.446951261769181 40.4469899769657
"WDR65" 0.421139200694181 37.3280209176368
"DDI2" 0.22114317701028 13.6213658718795
"MYCL" 0.495523493805995 46.1806636369296
"APOA2" 0.321680930662714 24.8334682188881
"NEGR1" 0.446655783050363 40.3909605926664
"NUP133" 2.46174619111113 98.6490692896719
"TLR5" 0.471192988473937 43.2173317562099
"FPGT-TNNI3K" 0.755894203675978 69.8686422212538
"HPCAL4" 0.142871238234993 7.00367303741518
"DVL1" 0.427608375211244 38.1435597335491
"PEF1" 0.264444003996347 18.3589615887443
"RBP7" 0.0483079927316726 2.2131606798232
"MAP3K6" 0.757851181579839 70.0491813484405
"OR2L13" 0.584520604407851 55.8239432235573
"ZBTB41" 0.458984204336416 41.8788520201706
"AHCTF1" 0.692832802517558 64.9442818900579
"WDR26" 0.564750176914831 53.7819834402042
"SLC30A2" 1.05802790214094 84.7351055220071
"TSTD1" 0.167418876359069 8.83085351428749
"KIF1B" 0.438598010286267 39.457137521011
"PSRC1" 0.826354890403834 74.3385419909108
"MRPL37" 0.89077370752612 77.8497167403349
"DUSP10" 0.705714997866375 66.0897715246218
"CLCNKB" 0.532787181056933 50.4202203822449
"PSMA5" 0.396666882519531 34.361576293345
"STMN1" 0.33841873951914 26.9594720786902
"GUCA2A" 0.456791266000493 41.6360580215402
"CR1" 0.434656179781034 39.0649318309158
"ITGA10" 1.08307983673273 85.4883894664758
"CDK18" 1.06126149247315 84.8160368548839
"FH" 1.30264179621194 90.7613770777563
"PAQR7" 0.190490149696784 10.8012201954803
"CD1B" 0.740876490689462 68.7356035609786
"FCGR2A" 0.619313570819013 59.1794807943722
"BGLAP" 0.292412294870895 21.3596463923302
"KCNQ4" 0.660382842951193 62.4727634937434
"CR1L" 0.966134827424995 81.3671169769034
"IL10" 0.183414231872184 10.1288675838884
"ETV3" 0.396667959332908 34.4082674469277
"FMO3" 0.710505945352324 66.4072713689846
"PADI4" 1.26540812100392 90.0392205690095
"SDF4" 0.287019948494525 20.9114113179356
"ACOT11" 0.710990016637718 66.4321733175621
"TARS2" 0.216153599255709 13.2291601817842
"LRP8" 0.260190346707805 17.5060698499658
"PALMD" 1.34271558249703 91.3901512793376
"SH3D21" 0.83453441670679 74.8365809624603
"TRIM11" 0.863736528607042 76.3867272614082
"DEGS1" 0.547931386223068 52.0046068604868
"NUDC" 0.408810558414002 35.796551080122
"CELA2B" 0.399465172513362 34.7568947270124
"TCTEX1D4" 0.209625602388791 12.4291850837328
"CAMSAP2" 0.543818016145383 51.5906119653863
"SLC16A4" 0.403259034748508 35.0992965199527
"DUSP27" 2.19837485701802 98.0514225238125
"USP33" 0.328935922450727 25.8357716491315
"RNPEP" 0.737209749253304 68.4305546909046
"ATP2B4" 0.602104364848839 57.52350121397
"TARDBP" 0.293089692760668 21.3969993151964
"B3GALT6" 0.167418876359069 8.83085351428749
"LIN9" 0.280214592097438 20.0771960405902
"C1orf105" 0.716050122030304 66.8243790076574
"FCRL5" 0.765941906131355 70.6157006785781
"E2F2" 1.97319756405852 97.217207246467
"SLC41A1" 0.497922082273434 46.3985556869825
"ELOVL1" 0.809689866411414 73.3269003299508
"CD84" 0.239713989764615 15.5263649380564
"ETV3L" 1.95128227724156 97.0926975035796
"EXO1" 3.34460319071062 99.5206374898836
"KIRREL" 0.896955629999685 78.1609910975534
"BLZF1" 0.761604281046485 70.2857498599265
"MINOS1" 0.199224390555131 11.4984747556496
"LY9" 0.220290891816406 13.5840129490133
"COL24A1" 0.611240735043301 58.451098798481
"C1QA" 0.455554515149712 41.4181659714873
"COL11A1" 1.01844453525967 83.433978708834
"GBP5" 1.57950520939639 94.5838261843989
"OR4F16" 0 0.778185893046131
"DDX20" 1.38015191503171 91.9442196351865
"NEK2" 0.506752388552861 47.4568885015252
"PRAMEF8" 0 0.778185893046131
"TMEM206" 0.809258839540436 73.3113366120899
"ARV1" 0.330333621282081 25.944717674158
"PPIAL4A" 0 0.778185893046131
"NID1" 0.747019301559722 69.196289609662
"C8A" 1.38216053243186 91.9815725580527
"FHL3" 0.481057507883463 44.4188507750731
"CDCP2" 0.802612319846522 72.9004544605615
"DDOST" 1.21987164346787 89.1302994459317
"TTF2" 1.09330969293722 85.8930461308597
"RAB7L1" 0.133780371215113 6.40602627155575
"ZNF669" 0.490225640129292 45.5020855381934
"OR10J5" 0.603060757075935 57.7196040590176
"C1orf101" 0.680914667205429 64.0166843055469
"PPP1R8" 0.246423693109984 16.0617568324721
"EXO5" 0.63087089316362 60.1070783788832
"OR13G1" 1.12149539234735 86.8393201768038
"DHDDS" 0.601959742600004 57.4985992653925
"PIGV" 1.00229276586278 82.7740770715309
"SLC25A44" 0.209287320968992 12.3202390587063
"EXOSC10" 0.816602333381465 73.7782481479176
"OVGP1" 3.83973406055945 99.6513727199153
"ENAH" 1.20690230165735 88.8314760630019
"FCGR1B" 0.385343332778403 32.8705721222686
"RCC2" 0.256738403196888 17.1449915955924
"ESRRG" 0.389636488464079 33.3437091452406
"SELE" 0.539458343529128 51.1237004295586
"RNF2" 0.209625472769803 12.3607047251447
"FAAH" 1.06024845331416 84.7724584448733
"ARPC5" 0.643362459352992 61.1187200398431
"NDUFS2" 0.286513510408032 20.8553819336363
"PITHD1" 0.523050865683571 49.2685052605366
"HIST2H2AA4" 0 0.778185893046131
"DPM3" 0.284250292573576 20.5565585507066
"MFSD2A" 0.7933367874205 72.3526115918571
"ZC3H12A" 0.40662024506975 35.4790512357592
"DCDC2B" 0.232351435883663 14.7855319678765
"UBXN10" 0.947630207862784 80.4893232895474
"SLAMF8" 0.427497653772104 38.1124322978273
"PTCHD2" 0.327468867053038 25.574301189068
"CAP1" 0.69229912888484 64.9193799414804
"PDC" 0.255202268071668 17.0018053912719
"TCEB3" 0.834172800608886 74.8241299881716
"CCBL2" 0.545388898982185 51.721347195418
"TMED5" 0.281878227869767 20.2546224242047
"TNFSF18" 0.518832578083721 48.8233829297142
"OR10K2" 1.31319616547224 90.9668181535205
"S100A1" 0.489449268055774 45.2904189752848
"OMA1" 0.942122505718515 80.178048932329
"S100A8" 0.26354942822995 18.0912656415364
"SOAT1" 0.675619980839081 63.6556060511735
"OR2T11" 1.2393998507989 89.4789267260163
"TRIM58" 0.274192734081415 19.4608728132976
"ISG15" 0.65344680670707 61.9560480607608
"PDPN" 0.51892958536427 48.8576231090083
"ARHGEF11" 0.353415214714876 28.7430741455519
"IVNS1ABP" 0.29438853145098 21.6460188009712
"SPAG17" 0.543650698582279 51.5781609910976
"MOV10" 1.24032284722741 89.5287306231713
"MIXL1" 0.622081180979404 59.4534022287244
"TMEM9" 0.334639940428634 26.5112370042956
"LRRC52" 0.49691249237695 46.2864969183839
"SNX27" 0.259650244666876 17.4438149785221
"PLA2G5" 0.531119922659905 50.286372408641
"AADACL3" 1.31576394898224 91.0228475378198
"RUSC1" 0.587330439901984 56.0791881964764
"USP21" 0.831708064701293 74.6747182967067
"ATAD3C" 2.4947736971942 98.6988731868269
"FAM177B" 0.326491516743289 25.4373404718919
"APH1A" 0.0673457024585088 2.78901824067733
"OR2B11" 0.489652978070524 45.4024777438835
"APITD1-CORT" 0.258389089167418 17.306854261346
"SMG5" 1.04119416961329 84.1499097304364
"LRRC7" 1.73519621885386 95.8351491004171
"C1orf74" 0.365543968277456 30.2403038037726
"UBE4B" 1.4499611232537 92.8780427068418
"NIT1" 0.213770447561233 12.9614642345764
"OR2L8" 1.91390508576322 96.8997074021042
"CDC73" 0.443886432285403 40.1357156197472
"GSTM3" 0.587834320506382 56.1538940422088
"RAB13" 0.438154263503921 39.4073336238561
"RHBDL2" 0.629668097720008 60.0074705845732
"EXTL1" 1.11175146075835 86.4782419224304
"GBP3" 2.85546749687529 99.1844611840877
"RNF186" 0.777998856092561 71.3752101101911
"NOL9" 0.693591641442211 65.0065367615016
"OR2T3" 0.623501662557527 59.6090394073336
"ST3GAL3" 1.17205637061918 87.9972607856565
"RBM8A" 0.284250487576932 20.6343771400112
"LINGO4" 0.466361904380437 42.6632634003611
"ECHDC2" 0.27635467856422 19.6538629147731
"DMRTB1" 0.475681205593897 43.7776255992031
"UCHL5" 0.142934123796116 7.04102596028139
"AIM2" 0.641414744952609 60.9350681690842
"GNAT2" 0.139646034808452 6.8978397559609
"RSC1A1" 1.71692397442029 95.7604432546847
"ZFP69" 0.389429040259351 33.3125817095188
"HSD11B1" 0.793340340998799 72.3744007968624
"OR14C36" 1.55238075353664 94.2414243914586
"ARID4B" 0.410426225467954 36.0268941044637
"ZNF326" 0.237003139452483 15.3769532465915
"LMNA" 0.739339299011624 68.62354479238
"CASQ2" 0.658423948705393 62.2922243665567
"PANK4" 0.978352397843589 81.9211853327523
"TOE1" 0.636674574887621 60.493058581834
"TNR" 0.597479494155215 57.0254622424205
"LRIG2" 0.437054060999062 39.3139513166905
"HLX" 1.10505546809214 86.2914773080994
"MDM4" 0.293294275998792 21.4468032123514
"PFDN2" 0.164112135255938 8.49156446491938
"HIST2H3C" 0 0.778185893046131
"PUM1" 1.21229674488569 88.9559858058893
"DCAF8" 0.398449937665114 34.6448359584137
"ANKRD45" 0.649274507132641 61.5638423706655
"PINK1" 0.797280409082233 72.6203075390649
"TPRG1L" 0.330576351721737 25.978957853452
"CLCNKA" 0.548685080184131 52.0512980140696
"NUDT17" 0.878575934473699 77.227168025898
"LRRN2" 0.794268265251705 72.4584448733113
"CSF3R" 1.13499922849015 87.163045508311
"NASP" 1.1215044095085 86.8455456639482
"LAMTOR2" 0.209625602388791 12.4291850837328
"FRRS1" 0.495093867112389 46.1682126626408
"ASCL5" 0 0.778185893046131
"OTUD3" 0.446434001824831 40.3536076698002
"SCP2" 0.729681597340023 67.7146236693021
"PPP2R5A" 0.680834010374577 63.9886696133973
"RGL1" 0.411362958479372 36.1327273859179
"VWA1" 0.265815355415189 18.4772458444873
"MTR" 0.815521145713436 73.6910913278964
"OR2T12" 1.2741821836085 90.2010832347631
"ATP1A1" 0.298136139003365 21.9946460810558
"ZNF672" 0.207359569445945 12.195729315819
"FAIM3" 0.602180840583502 57.5484031625475
"DISC1" 0.221121111647742 13.6151403847351
"ALG6" 0.159399307914945 8.11180974911287
"TDRD10" 0.571803007457405 54.5975222561165
"TOR1AIP1" 0.173979937631096 9.50631886945153
"OR6N2" 0.324547321568571 25.2069974475503
"BMP8A" 1.00074341127224 82.7180476872315
"OR10T2" 1.64041255170491 95.2188258731246
"AURKAIP1" 0.547813735414694 51.9828176554815
"RHCE" 2.00975140720549 97.3479424764988
"PQLC2" 0.523111586612933 49.2934072091141
"EPS15" 0.490063015559507 45.4834090767603
"RGS8" 0.115635942582745 5.33524248272427
"ADAMTSL4" 0.587283157248937 56.0667372221876
"CD2" 0.488662235160299 45.1534582581087
"TMEM69" 0.38294513170601 32.5468467907614
"EPHX4" 0.0996124298619405 4.42632135964639
"SLC30A7" 0.435015828768147 39.1147357280707
"IGFN1" 4.07054990069589 99.7074021042147
"NTPCR" 0.530185855840396 50.1431862043205
"ZBED6" 0 0.778185893046131
"S100A16" 0.509319197857555 47.7463736537384
"RNPC3" 0.133643786456902 6.38734981012264
"CHIT1" 1.12739252146435 86.9638299196912
"MRPL9" 0.571045813259613 54.504139948951
"RGS18" 0.665446930618335 62.8462927224055
"ARL8A" 0.199224576040265 11.6011952935317
"LIX1L" 0.584485522809388 55.7430118906804
"AJAP1" 0.47916351372567 44.2071842121646
"XCL1" 0.112865130217441 4.9679387412065
"GREM2" 0.104109297995008 4.65666438398805
"WDTC1" 0.708821273190573 66.3014380875304
"OR10Z1" 0.200289011061516 11.6790138828363
"BPNT1" 0.346379633065461 28.002241175372
"C1orf173" 2.75323708507501 99.072402415489
"LDLRAP1" 1.23135463155129 89.3295150345514
"RSG1" 0.204188303047465 11.9218078814667
"GADD45A" 0.199224423287742 11.5607296270933
"MSH4" 0.546466960830755 51.8271804768723
"C1orf50" 0.577558692636803 55.0831102533773
"CHI3L2" 0.159399076974837 8.1055842619685
"FLG2" 2.72006008758594 99.0350494926228
"RAB3GAP2" 0.681355908326163 64.0478117412688
"F13B" 0.537474002460951 50.9244848409388
"HSD3B2" 0.826940706924827 74.3821204009214
"UBXN11" 0.729780506760766 67.7582020793127
"C2CD4D" 0.361598333377746 29.7765050115172
"OR1C1" 0.884504283898237 77.513540434539
"SUSD4" 0.377918149156099 31.9492000249019
"TNFRSF14" 0.360430344329641 29.6768972172072
"IFNLR1" 0.38972430836792 33.3686110938181
"NTNG1" 0.29163523847198 21.3098424951752
"LRRC8B" 0.54205069825912 51.3727199153334
"DDX59" 0.522858271973982 49.2373778248148
"TNNI1" 0.35516271852931 28.929838759883
"TGFBR3" 1.15739827866297 87.7046628898711
"CASP9" 1.00275253638369 82.7989790201083
"SPSB1" 0.511372991510893 48.0794372159622
"OLFML3" 0.215769547067151 13.191807258918
"METTL13" 0.567214513143756 54.0434539002677
"KMO" 2.40166461215815 98.4872066239183
"METTL11B" 0.865490894831559 76.4987860300069
"UBE2U" 0.55377646704424 52.5119840627529
"NHLH1" 0.172533600603863 9.2915395629708
"HIST2H2AB" 0.419251795839998 37.094565149723
"AKR1A1" 0.595420817541958 56.8885015252444
"HSPB7" 0.751701055338047 69.5137894540248
"MLLT11" 0.26354942822995 18.0912656415364
"OLFM3" 0.600515695094698 57.3180601382058
"RRP15" 1.4670884679466 93.1768660897715
"FBXO28" 0.0839003265995431 3.56409139015128
"EPHA8" 0.897818672758754 78.2107949947083
"GSTM2" 0.368815563979217 30.6107202888626
"CTTNBP2NL" 0.362955930969271 29.8698873186827
"LPHN2" 0.474368252052297 43.5970864720164
"FCRL1" 0.575958324951971 54.9461495362012
"EDEM3" 0.854419996438864 75.9882960841686
"SLC16A1" 0.434547433031957 39.052480856627
"AGO3" 0.692295302588691 64.9131544543361
"TAF5L" 0.714345631848063 66.6687418290481
"TOMM20" 0.188249674071431 10.5522007097055
"ATXN7L2" 1.21812404106164 89.0804955487767
"PHLDA3" 0.147908023848652 7.2402415489012
"NLRP3" 0.432652272972217 38.7412064994086
"RC3H1" 0.480592232804061 44.3441449293407
"PRDX6" 0.73490142026932 68.184647948702
"BCAN" 0.318137830547088 24.4288115545041
"AIDA" 0.214306852788197 13.0361700803088
"MTHFR" 0.494022165363391 46.0312519454647
"PLK3" 0.600505302765215 57.3118346510614
"DAP3" 0.299304505414575 22.2187636182531
"MGST3" 0.284250487576932 20.6343771400112
"CSF1" 0.89848143805033 78.2294714561414
"S100A5" 0.334838330068408 26.635746747183
"ANGPTL7" 0.0834974666630868 3.52985121085725
"TSEN15" 0.568960329664556 54.2706841810372
"PIGR" 0.730807465259539 67.8453588993339
"RCOR3" 0.256540876090938 17.1263151341592
"NECAP2" 1.02971506100199 83.8012824503517
"EVI5" 0.426887874815306 38.0252754778061
"CAPN9" 1.02122295046881 83.5335865031439
"LSM10" 0.209625794224828 12.5568075701924
"C1orf21" 0.376499348142862 31.6939550519828
"MNDA" 0.76285840454425 70.3791321670921
"NEK7" 0.203075876952245 11.8408765485899
"LEFTY1" 0.851692959584205 75.826433418415
"SERINC2" 0.183469213842541 10.1599950196103
"OR2T27" 3.26407425799511 99.4832845670174
"HIST3H2A" 0.531118813530485 50.2552449729191
"CTSS" 0.513379089929849 48.2973292660151
"INSL5" 0.366941151104661 30.4177301873872
"PRUNE" 0.501752796092676 46.778310402789
"KIAA1107" 3.25275387795912 99.4708335927286
"GPATCH4" 0.697899568657267 65.3800659901637
"EPRS" 0.71197974665516 66.5380065990164
"B4GALT2" 0.379907278001045 32.1670920749549
"ZNF124" 0.11115418864276 4.88078192118533
"SPEN" 1.81518188731725 96.3145116105335
"LHX8" 0.279092016339838 19.9340098362697
"CTH" 0.638050976828991 60.6051173504327
"PAPPA2" 0.767227314797295 70.7215339600324
"HAPLN2" 0.262285234653923 17.7550893357405
"AK2" 0.247455083872656 16.3481292411131
"DHRS3" 0.755717084660472 69.8188383240989
"THAP3" 0.426084939133424 37.9505696320737
"VPS13D" 3.2067469386598 99.4583826184399
"HHAT" 0.366253042937985 30.330573367366
"BTF3L4" 0.0652115500000064 2.61781734420718
"PHACTR4" 0.531801996705298 50.3517400236569
"RXRG" 0.470032610988402 43.0803710390338
"FAM183A" 1.07647249732036 85.239369980701
"OR2M5" 1.84215908278628 96.4701487891428
"KCNT2" 0.663159084229946 62.6844300566519
"PLA2G2F" 0.272348817752241 19.3239120961215
"UROD" 0.0903205245775473 3.83490008093133
"ASPM" 1.86314049995396 96.5697565834527
"PLXNA2" 0.847770326755382 75.6209923426508
"PNRC2" 0 0.778185893046131
"DENND2C" 1.00708509584514 82.9608416858619
"PRG4" 1.78677226437297 96.1588744319243
"NFASC" 0.483314669482641 44.6242918508373
"CLCA4" 0.673338746087662 63.4128120525431
"PEA15" 0.199224390555131 11.4984747556496
"EVA1B" 0.188249674071431 10.5522007097055
"GLUL" 0.478318594052507 44.0702234949885
"PPIAL4D" 0 0.778185893046131
"CTBS" 0.992651815658609 82.4441262528793
"SLC25A33" 0.274331880726453 19.467098300442
"RYR2" 0.822355608852118 74.1517773765797
"OR2T8" 0.571652289693875 54.5726203075391
"FLAD1" 0.597807717268168 57.0814916267198
"USP48" 0.487407164248953 45.0476249766544
"C1orf35" 1.02788717042527 83.7483658096246
"ABCA4" 1.04838897162557 84.3740272676337
"BAI2" 0.698511217445531 65.4049679387412
"EDARADD" 0.43037537730106 38.5046379879226
"RBBP5" 0.489449441260855 45.343335616012
"UBIAD1" 0.26432826129467 18.3433978708834
"CYB561D1" 0.124676828141653 5.77725206997448
"APOA1BP" 1.52700744281388 93.9861794185395
"CD164L2" 0.0687147905066051 2.85749859926539
"CFHR3" 0.377713617648219 31.9056216148914
"SF3B4" 0.42911120233998 38.3676772707464
"OR6K6" 1.99043132955657 97.2919130921995
"ZZZ3" 0.622315365857111 59.5094316130237
"GPA33" 0.8999330721237 78.3166282761626
"HSPG2" 0.661918930267636 62.5972732366308
"NT5C1A" 0.986748560427799 82.2573616385482
"MYBPHL" 0.49967473002681 46.5666438398805
"KRTCAP2" 0.308177807849624 23.2304052792131
"ATP5F1" 0.293151834902945 21.4281267509183
"C1orf85" 0.127975784440078 5.95779119716118
"GPSM2" 0.357087978237597 29.1477308099359
"LRRC71" 0.292959302029025 21.390773828052
"CCDC28B" 0.314777807170391 24.0023656851149
"FGR" 0.461117734045564 42.121646018801
"RUNX3" 0.554184980334906 52.5680134470522
"PPP1R15B" 0.488954675026564 45.1783602066862
"FGGY" 0.0671565973096464 2.75166531781112
"CD1A" 0.293642011440461 21.4966071095063
"TRAF5" 0.437434802314611 39.3450787524124
"FAM73A" 1.08151249777301 85.4012326464546
"SSU72" 0.527099433810168 49.7354167963643
"TOR3A" 0.840506722681225 75.2474631139887
"SRSF11" 0.740669349438823 68.7262653302621
"GSTM4" 0.758253285187158 70.074083297018
"CDC42BPA" 0.263184415810103 17.829795181473
"RCSD1" 0.81407741772469 73.5914835335865
"MTX1" 0.427267327141685 38.0813048621055
"OR10K1" 0.97123250000725 81.6534893855444
"DPYD" 0.551756136067301 52.3065429869887
"AGT" 0.345671867290836 27.9648882525058
"IL6R" 0.48738696159499 45.0413994895101
"CHRNB2" 0.619341588641492 59.1857062815165
"MUTYH" 0.414931789752266 36.5622859988794
"GPATCH2" 1.51555235661469 93.8118657784972
"CEP85" 0.372705768426856 31.1212102347009
"NMNAT2" 0.322029814346436 24.982879910353
"IL23R" 0.290610054265735 21.204009213721
"GPBP1L1" 1.18704295485292 88.3396625785968
"STRIP1" 0.891294707340953 77.868393201768
"LDLRAD2" 0.300672697721705 22.3308223868518
"NBPF16" 0.170858199741099 9.12656415364502
"KLHL21" 0.376116874131079 31.613023719106
"RER1" 0.376499521347943 31.74687169271
"ACAP3" 0.480939613762578 44.3939488264957
"TNNT2" 0.217256677163143 13.2851895660835
"PHGDH" 0.710518405677854 66.4197223432734
"FAM131C" 1.09970939214246 86.1109381809127
"OR2M2" 0.858883428671784 76.1563842370666
"USH2A" 0.684575225167016 64.3092822013323
"FAM71A" 2.02428302114907 97.3977463736537
"NCSTN" 0.554793519204761 52.6862977027953
"DMBX1" 0.223161316754511 13.7707775633443
"KANK4" 0.777671292607428 71.356533648758
"PCSK9" 1.34645137386847 91.4524061507813
"OR2T5" 0.841119090521867 75.2910415239993
"OR2T4" 0.943008187521897 80.2340783166283
"DEPDC1" 0.466509100087453 42.7068418103717
"KCNH1" 0.602353329878404 57.5608541368362
"HFM1" 1.00616166894803 82.9297142501401
"KDM4A" 0.253059661902029 16.8337172383739
"YBX1" 0.231272428494975 14.7014878914275
"ZNF695" 0.403336515053328 35.1117474942414
"MTF2" 0.400886761019391 34.8938554441885
"DCST1" 0.425839636218064 37.9194421963519
"METTL18" 0.743695262762591 68.9472701238872
"ACADM" 0.546894701427371 51.8738716304551
"SLC44A3" 0.93074477435779 79.7111373965013
"SERTAD4" 0.886654876849121 77.6006972545602
"MYSM1" 0.56752363960299 54.0745813359895
"CHML" 0.468012072100964 42.881155450414
"CAPN2" 0.4331030556096 38.8096868579966
"TRIM17" 0.744607952996766 69.0406524310527
"ARHGAP29" 0.7035910139663 65.9279088588682
"RAB4A" 0.294055198983683 21.5432982630891
"TMEM39B" 1.62033996361074 95.0756396688041
"PLEKHG5" 0.701325979628375 65.6913403473822
"SLC30A1" 0.254241539560317 16.9333250326838
"SSR2" 0.568502902246034 54.1959783353047
"ZBTB8B" 0.201931557249029 11.7599452157131
"PDE4DIP" 8.040347161961 99.9439706157007
"ZMYM4" 0.632178228405899 60.2253626346262
"SLC9C2" 0.64868152831249 61.5140384735106
"ZNF496" 0.5502396366222 52.1695822698126
"CELSR2" 0.59888505333378 57.1997758824628
"SV2A" 0.599110437835797 57.2122268567515
"RPAP2" 0.772422029023262 71.070161240117
"MIA3" 1.5255818287992 93.9488264956733
"FAM46C" 0.239290314612112 15.5014629894789
"GNB1" 0.703362829122789 65.8843304488576
"TRIM46" 0.421715335292728 37.4027267633692
"ADSS" 0.219013803333785 13.4937433854199
"ZBTB7B" 0.384688979812613 32.7647388408143
"SFT2D2" 0.424293334986933 37.6890991720102
"EIF3I" 0.546898020028625 51.8987735790326
"S100A12" 0.321680930662714 24.8334682188881
"FBXO6" 0.724781950775009 67.3971238249393
"KISS1" 0.560740479295309 53.3430865965262
"DOCK7" 1.39043780725017 92.1185332752288
"LIN28A" 0.3216814340871 24.9393015003424
"TTC4" 0.290725880028341 21.2289111622984
"ROR1" 0.407980167921659 35.6969432858121
"HNRNPU" 0.227774423923425 14.237689099172
"NRD1" 0.384113183195637 32.708709456515
"MTFR1L" 0.521544695023939 49.0506132104837
"GJB4" 0.635145219356818 60.4121272489572
"FBXO2" 0.264328111956207 18.3309468965947
"GMEB1" 0.972657510747917 81.7157442569881
"AKT3" 0.381362686387213 32.3227292535641
"CRB1" 0.299258530183286 22.2063126439644
"CELA2A" 0.879699824656684 77.2894228973417
"ZBTB40" 0.435535155148831 39.1769905995144
"CYP4B1" 2.13770782999683 97.8708833966258
"LYPLAL1" 0.37061622863325 30.7974849031937
"TFAP2E" 0.515844559225997 48.4965448546349
"DARS2" 0.265726923093782 18.4585693830542
"NBPF24" 0 0.778185893046131
"ADAM30" 0.399566990854953 34.7755711884455
"ARHGEF10L" 2.29737235309103 98.2381871381436
"MACF1" 0.475588316609894 43.75894913777
"TGFB2" 0.24505274869852 15.9621490381622
"RAP1A" 0.338849355593549 27.2116043080371
"PADI3" 0.887277019733832 77.631824690282
"SDHB" 0.312822100961406 23.7875863786341
"ST6GALNAC5" 0.677707025030974 63.7863412812053
"ABL2" 0.550799970683133 52.2193861669676
"SNIP1" 0.389307863864834 33.2845670173691
"YOD1" 0.135749042708718 6.78578098736226
"ANKRD35" 2.10840974815144 97.7339226794497
"TRNAU1AP" 0.412967330404765 36.2759135902384
"PKLR" 0.476723433103863 43.8896843678018
"A3GALT2" 0 0.778185893046131
"FAM102B" 0.250550529532468 16.5971487268879
"NCF2" 0.692852827951631 64.9505073772023
"BCL9" 2.60843396609402 98.8669613397248
"MED8" 0.412122523773372 36.1980950009338
"ZNF670" 0.24489174699332 15.9434725767291
"ALX3" 0.23165997072753 14.7481790450103
"C1orf64" 0.160908936488976 8.19585382556185
"POGK" 0.694701303401424 65.0936935815227
"BATF3" 0.0376499348142862 1.89877357903256
"ANXA9" 0.532972169812314 50.4700242793999
"ASAP3" 0.699654110071441 65.5543796302061
"LEPR" 0.429957669003458 38.4423831164789
"FNDC7" 1.15884481868051 87.7295648384486
"NBPF6" 0.140134 6.91029073024964
"NOTCH2NL" 0.956294042130569 80.8659652617817
"KDM1A" 0.500053816019469 46.5977712756023
"FABP3" 0.279236930848631 19.955799041275
"AP4B1" 0.308044662802214 23.1463612027641
"TTC24" 0.576415475004608 54.977276971923
"VANGL2" 1.75841161431968 95.9658843304489
"TTLL7" 1.32093354345718 91.0726514349748
"DBT" 0.39314846813077 33.9600323725331
"EGLN1" 0.28425079728824 20.6717300628774
"RWDD3" 0.745150020967633 69.0593288924858
"OR2M7" 1.94478339019448 97.0428936064247
"LRRIQ3" 2.06768761305957 97.5658345265517
"CDC42" 0.414149513897256 36.4284380252755
"POMGNT1" 0.522644459826179 49.1875739276598
"KCNJ10" 0.544113498727364 51.6155139139638
"PER3" 2.42640619413067 98.5432360082176
"OR6K3" 1.45547243511594 93.0274543983067
"AMIGO1" 0.18518217014013 10.2969557367864
"ATAD3A" 0.860342019349476 76.2559920313765
"PDIK1L" 0.40724619938265 35.5755462864969
"ZRANB2" 0.426923956984219 38.0315009649505
"SRSF4" 0.134360551302427 6.48695760443255
"FBXO44" 0.531955097466561 50.3641909979456
"ZMYM1" 0.471562791673977 43.2422337047874
"DHX9" 0.196330264057893 11.2245533212974
"XPR1" 0.380249635624086 32.2293469463986
"PKN2" 0.353672794588352 28.761750606985
"OR6F1" 0.835666469837556 74.9361887567702
"ZBTB37" 0.137975319041944 6.87293780738343
"PRKAA2" 0.476089962504777 43.8461059577912
"CLSTN1" 1.36815931957064 91.7263275851335
"TYW3" 0.482566982699566 44.5807134408267
"LURAP1" 0.439910364334633 39.6750295710639
"TRIM67" 0.365851202306099 30.2683184959223
"IFI6" 0.135748610362734 6.65193301375833
"KIAA0907" 0.359159630008719 29.5399365000311
"SYT6" 0.544472878776958 51.6653178111187
"TAF13" 0.263549024084761 17.8951627964888
"REG4" 0.484531889378181 44.7114486708585
"C8B" 0.58072641303285 55.381933636307
"STIL" 0.416071930501722 36.6743447674781
"NME7" 0.32720650207724 25.5369482662018
"OR6K2" 0.662513963048579 62.6408516466414
"RPL5" 0.529984012467156 50.1027205378821
"DENND1B" 0.370809648548265 30.9344456203698
"SLAMF9" 0.759284685782415 70.1487891427504
"IFI44L" 0.613699143799305 58.6316379256677
"TMCO4" 0.467621852467711 42.8251260661147
"ATG4C" 0.979671305914557 81.983440204196
"RAD54L" 0.560879626812758 53.3586503143871
"HMGCL" 1.19002661438065 88.4050301936127
"IL22RA1" 2.09547881532766 97.6405403722841
"TBX19" 0.68467396783676 64.3155076884766
"IKBKE" 1.04844810616492 84.3864782419224
"MATN1" 0.723183695817321 67.2975160306294
"CD48" 0.589161686214478 56.2846292722406
"OTUD7B" 0.684522173688035 64.3030567141879
"CFHR2" 0.543954521504969 51.603062939675
"CYB5RL" 0.501944940804268 46.8094378385109
"CD1E" 0.841455903729364 75.3097179854324
"ANGEL2" 0.864000525191006 76.4178546971301
"RASAL2" 0.920664247548855 79.2255493992405
"CHD5" 0.457132096208404 41.6796364315508
"EFNA3" 0.0326676311966448 1.7493618875677
"WNT4" 1.52802681031659 93.9955176492561
"S100A7A" 0.849652484979006 75.7143746498163
"SERPINC1" 0.508173612915865 47.6249766544232
"TTLL10" 3.91463697410718 99.6638236942041
"KPNA6" 0.223004978085302 13.7645520762
"ESPN" 1.16038890091234 87.7606922741705
"SH2D5" 0.513265417637062 48.2662018302932
"NDC1" 0.535132108105404 50.6848035858806
"USP1" 0.564586148007862 53.7259540559049
"C1orf146" 0.147908053392516 7.25269252318994
"CENPF" 1.96106306822842 97.148726887879
"S100A9" 0.104109297995008 4.65666438398805
"ZNF684" 0.235403298135168 15.2773454522816
"PRSS38" 1.08631418441405 85.6378011579406
"HMGCS2" 1.07938016265108 85.357654236444
"ITLN2" 1.3119024564376 90.9294652306543
"ANP32E" 0.0849674490270441 3.67615015874992
"AGBL4" 0.199119096164414 11.4175434227728
"RHOC" 0.605920515574056 58.0090892112308
"SLC1A7" 1.811566865461 96.2958351491004
"MKNK1" 0.491337994153702 45.6016933325033
"PLEKHO1" 0.629762863910165 60.0136960717176
"CEP170" 0.818173988262804 73.8716304550831
"PRDM16" 0.638160601861429 60.611342837577
"OR2T1" 0.492814302872827 45.8195853825562
"FAM213B" 0.251325950110608 16.7029820083422
"DRAM2" 1.1083665559737 86.403536076698
"AKR7A3" 1.30655628491479 90.8485338977775
"AHCYL1" 0.697289518538988 65.2680072215651
"RGSL1" 1.2940796062999 90.5746124634253
"PRRX1" 0.278431660050733 19.8468530162485
"FAM229A" 0 0.778185893046131
"FAM189B" 0.542242133677072 51.3976218639108
"DNAJC11" 0.503523798170293 46.9775259914088
"KCND3" 0.346605410209764 28.0209176368051
"DSTYK" 0.415224609863144 36.6183153831787
"FMOD" 1.06098879880115 84.8035858805952
"PTPN14" 0.536979543907953 50.8871319180726
"PRKACB" 0.434201075989643 38.9902259851833
"HSD17B7" 0.86491198977526 76.4614331071406
"BCAR3" 1.053316971705 84.5545663948204
"FCRLB" 0.485852099529721 44.8484093880346
"PSEN2" 1.93745445475383 97.0117661707029
"C1orf131" 0.86494937485227 76.4801095685737
"TMEM53" 0.562312081547083 53.5205129801407
"LRRC39" 0.492185553240036 45.7013011268132
"HIST2H2AC" 0.199224576040265 11.6011952935317
"MEGF6" 1.03531280158751 84.0316254746934
"SRRM1" 1.81369343672731 96.3082861233892
"DUSP23" 0.80346430596532 72.9409201269999
"KLHDC8A" 0.297251853597215 21.8888127996016
"FAM63A" 0.363082768641697 29.9134657286933
"IQGAP3" 0.931042842061658 79.72358837079
"DUSP12" 0.167782424176233 8.91489759073648
"VASH2" 1.03227266336023 83.8884392703729
"FOXJ3" 0.405438805884764 35.3296395442943
"IL20" 0.126965240745607 5.91110004357841
"AMY1A" 0.0713551652299958 2.90730249642034
"PM20D1" 1.43222771259682 92.6476996825001
"KLHDC7A" 3.92578856397294 99.6700491813484
"CORT" 0.509319197857555 47.7463736537384
"ZNF691" 0.230044781513103 14.5676399178236
"PTPRF" 0.596345758812654 56.9569818838324
"MEX3A" 0.391012139105628 33.5802776567266
"PLA2G2D" 1.58849160685781 94.6958849529976
"GLMN" 2.04341199199044 97.4786777065305
"SAMD11" 1.14855687086491 87.4556434040964
"MRPL55" 0.375064388564595 31.4791757455021
"ACTRT2" 0.481858799689664 44.5060075950943
"SLC22A15" 0.766219992116016 70.6530536014443
"HIST2H4B" 0 0.778185893046131
"ATP1A4" 0.781116006689623 71.5744256988109
"EYA3" 0.932181899974642 79.773392267945
"TAS1R2" 0.778185022686443 71.406337545913
"ADORA3" 0.208469942891876 12.2268567515408
"S100A2" 0.115636027173152 5.3508062005852
"FUCA1" 1.08528617479646 85.5444188507751
"OXCT2" 0.655592564194815 62.0930087779369
"SLC35D1" 0.537591710852514 50.9431613023719
"COL16A1" 0.271913323104925 19.2492062503891
"JMJD4" 1.03479842242551 83.9880470646828
"TMEM200B" 0.715353726683753 66.7590113926415
"PHTF1" 1.61867256334638 95.0507377202266
"MYOG" 0.455633408903352 41.4243914586316
"AK5" 0.389343972990822 33.3063562223744
"LZIC" 0.209625747562173 12.5194546473262
"CDKN2C" 0.17790014319939 9.73666189379319
"RPL11" 0.148705246375029 7.34607483035548
"RORC" 0.434787446162835 39.0773828052045
"NUAK2" 1.56096102272318 94.3846105957791
"OR2T10" 0.388266746966567 33.231650376642
"TMEM167B" 0.0752999273635993 3.19367490506132
"PTPRU" 0.729732731356189 67.7333001307352
"TESK2" 1.0276615136125 83.7203511174749
"TMEM61" 0.590566806023953 56.4215899894167
"SCMH1" 0.430661398616447 38.5295399365
"PRELP" 0.736427514001752 68.3558488451721
"COL8A2" 0.899675579293447 78.3041773018739
"POLR3GL" 0.540414206301068 51.198406275291
"ERRFI1" 0.950974754375898 80.6387349810123
"SLC39A1" 1.08535981889617 85.559982568636
"MECR" 0.915650992393725 78.9516279648882
"PLEKHA6" 2.09832780459878 97.6841187822947
"TMEM56" 0.235123684350032 15.2213160679823
"PGLYRP3" 1.10394828385899 86.2354479238
"GJA5" 0.364836127680908 30.1749361887568
"VPS45" 1.00187336931176 82.7367241486646
"TP53BP2" 1.46711705235586 93.1830915769159
"BMP8B" 0.755146208330016 69.7814854012326
"PLOD1" 0.725564627425265 67.4780551578161
"LGR6" 0.101180265350182 4.49480171823445
"RFX5" 0.749794678291331 69.3955051982818
"CD1D" 0.246770617807307 16.1115607296271
"FLVCR1" 1.25985398266933 89.8898088775447
"HES5" 0.0850255277482592 3.69793936375521
"MRPS14" 0.506529244235052 47.4039718607981
"DAB1" 0.431168074219281 38.6042457822325
"PUSL1" 0.538891885771469 51.0738965324037
"SYT2" 0.408809775191013 35.7903255929777
"ATP8B2" 0.571789317039011 54.5850712818278
"NPPB" 0.731076608654038 67.8827118222001
"LPGAT1" 0.607267717518668 58.1024715183963
"SEC16B" 2.63056172560387 98.9043142625911
"CACHD1" 1.51956961935069 93.8554441885077
"TMEM222" 0.734945914676946 68.2251136151404
"ARNT" 0.202829602194193 11.8097491128681
"THBS3" 0.48727891397342 45.022723028077
"EFNA4" 0.209080067638604 12.2891116229845
"RAP1GAP" 0.779116660167783 71.4561414430679
"SYPL2" 0.818502087312142 73.9152088650937
"CFH" 0.47229982463813 43.4165473448297
"HYI" 0.632441135712249 60.2440390960593
"ARF1" 0.40724619938265 35.5755462864969
"NRAS" 0.199224390555131 11.4984747556496
"PIK3R3" 0.388955635340505 33.2690032995082
"MYBPH" 0.387776615785064 33.1195916080433
"MTOR" 1.74683783549798 95.8911784847164
"LEPROT" 0.301199016634074 22.5300379754716
"TNFRSF4" 0.480682564958886 44.3565959036295
"RGS21" 0.0673457024585088 2.78901824067733
"FCER1A" 0.349557601826906 28.3695449168897
"PIP5K1A" 0.150941352266369 7.66980016186267
"MMACHC" 0.412873727303062 36.2696881030941
"RGS7" 0.205232766782181 12.027641162921
"OR10J1" 1.48579503879291 93.438336549835
"FAM212B" 0.263551160280757 18.2033244101351
"KIF2C" 0.966583212424224 81.3795679511922
"GNG4" 0.1357485302986 6.595903629459
"SZRD1" 0.166257414340293 8.7094565149723
"PYHIN1" 0.646422422358476 61.3397248334682
"NOC2L" 1.18938821528507 88.3707900143186
"CRTC2" 0.404356585030733 35.205129801407
"WDR78" 2.74586821898017 99.0599514412003
"RNF115" 0.418873706495612 37.0042955861296
"OBSCN" 0.66287824705773 62.6657535952188
"GBA" 0.587439633746595 56.1103156321982
"FCAMR" 1.5765903629856 94.5713752101102
"MANEAL" 0.718100155995571 66.9115358276785
"TADA1" 0.593862156631371 56.7702172695013
"TBX15" 0.14062247956018 6.92274170453838
"FAM19A3" 0.542902345877231 51.4785531967876
"LAMC1" 0.556427909937787 52.817032932827
"ZBTB8A" 0.444904935077941 40.2353234140571
"SMYD2" 0.461439045049831 42.1527734545228
"OR10R2" 1.73551771046487 95.8413745875615
"XCL2" 0.334837925923219 26.620183029322
"KCNK2" 0.109119710640654 4.84965448546349
"DNM3" 0.502113356723501 46.8467907613771
"EPB41" 0.266955000061184 18.6142065616634
"PPP1R12B" 0.994024882781718 82.506381124323
"ATP1A2" 0.460148683838869 41.953557865903
"CYP4Z1" 0.336318670748939 26.7446927722094
"KCNAB2" 0.830952293908339 74.646703604557
"ANKRD13C" 0.467136568307522 42.8064496046816
"TROVE2" 0.33446702677522 26.433418414991
"SLC30A10" 0.269509608676105 18.9254809188819
"GBP6" 1.37051320040896 91.7699059951441
"ATPAF1" 1.03590042604081 84.0440764489821
"NEXN" 0.250056574687276 16.5597958040217
"MARC2" 0.417055853581951 36.7615015874992
"TNN" 0.690543376180444 64.7886447114487
"UBAP2L" 1.06290230431386 84.8596152648945
"MFSD4" 0.336162676666667 26.7260163107763
"TMCO1" 0.172533657298405 9.37869638299197
"NIPAL3" 1.50060847605707 93.6437776255992
"DR1" 0.300965799439455 22.4459938990226
"USF1" 0.677701944348605 63.7707775633443
"OLFML2B" 2.54621686545172 98.7798045197037
"TSPAN1" 0.406887023165649 35.510178671481
"CNKSR1" 0.810568755045839 73.4358463549773
"SDHC" 0.199224423287742 11.5607296270933
"ATF6" 2.12078179901375 97.7961775508934
"B4GALT3" 0.998517095590423 82.6744692772209
"VCAM1" 0.275271104165278 19.5231276847413
"PRPF38A" 0.363082984167991 29.9508186515595
"CR2" 0.400200839362849 34.8440515470336
"PEX10" 0.446925668643336 40.4220880283882
"GALE" 1.10363440159064 86.2292224366557
"EFCAB2" 0.313951970301395 23.8996451472328
"FLG" 36.5572957041437 99.9937745128556
"KIAA2013" 0.072270795766409 2.95088090643093
"LAPTM5" 0.127976555753505 5.96401668430555
"IARS2" 0.57888846784632 55.2262964576978
"QSOX1" 0.39979731851677 34.800473137023
"KIAA1804" 0.653313503870998 61.9311461121833
"ADCK3" 1.87782972858788 96.6693643777626
"SSX2IP" 0.410218913919548 36.0019921558862
"CERS2" 0.341880838432487 27.4855257423893
"C1orf127" 1.51082383891714 93.7433854199091
"OR2T35" 0.656153799874948 62.1365871879475
"LGALS8" 1.19985251949096 88.6322604743821
"ZNF436" 0.123787553921077 5.74612463425263
"SNRNP40" 0.591715293507781 56.4931830915769
"TRIT1" 0.22470668344368 13.8517088962211
"HES4" 0.0744623605701699 3.00691029073025
"GLTPD1" 0.572895734322864 54.6660026147046
"GATAD2B" 0.323609272511486 25.1136151403847
"UAP1" 0.699022688094123 65.4796737844736
"CYP2J2" 0.917653770104679 79.08236319492
"LHX9" 0.338231911336609 26.906555437963
"CNST" 0.967734970719945 81.4169208740584
"PDCL3" 0.404475118187423 35.2238062628401
"SUMO1" 0.0752999273635993 3.19367490506132
"STK16" 0.531116752453244 50.2085538193364
"EPT1" 0.900233248806663 78.3539811990288
"STK25" 1.01864995744875 83.4526551702671
"CRYGC" 0.33538505634016 26.6637614393326
"CIAO1" 0.66369276141479 62.7404594409513
"CNGA3" 0.832650873553528 74.7618751167279
"GYPC" 0.533482837505635 50.4949262279773
"GCC2" 3.10273129677994 99.3961277469962
"EMILIN1" 0.614131937230957 58.6627653613895
"ADAM23" 0.662970622090308 62.6719790823632
"TTLL4" 1.63921063034417 95.2126003859802
"METTL21A" 0.99782148603085 82.6122144057773
"ASNSD1" 0.599743227238888 57.2433542924734
"AGPS" 0.36425215740764 30.1251322916018
"SMC6" 0.410138104726527 35.96463923302
"C2orf78" 1.30091131337472 90.7427006163232
"DCTN1" 0.825764256361329 74.3136400423333
"UGT1A8" 0.448543090252862 40.6150781298637
"PECR" 0.5468915757555 51.8645333997385
"PLEKHM3" 0.812110739819557 73.5167776878541
"LRP1B" 0.297655524774757 21.9572931581896
"ABCG8" 1.31211417192724 90.941916204943
"SPATS2L" 0.456035874178808 41.4679698686422
"CPO" 0.57668334540683 55.0021789205005
"MALL" 0.179670731605243 9.82381871381436
"NDUFB3" 0.47112256886823 43.2079935254934
"GNLY" 0.936132663997611 79.9228039594098
"NEU2" 0.578168350082249 55.145365124821
"THAP4" 0.300935670403443 22.3619498225736
"IFT172" 2.74603343755076 99.0661769283446
"COMMD1" 0.21901399402418 13.5186453339974
"LCLAT1" 0.246886930485057 16.1893793189317
"KRTCAP3" 0.0653349077364467 2.71119965137272
"BIRC6" 3.37740424550338 99.5393139513167
"EPC2" 0.284126449111483 20.512980140696
"FARP2" 1.03252678512601 83.8946647575173
"CREB1" 0.205749107384839 12.0649940857872
"CD28" 0.571181773349197 54.5259291539563
"SEPT2" 0.674829009886255 63.5840129490133
"PSD4" 0.744038569527682 68.9908485338978
"KCNG3" 0.326058055000176 25.3813110875926
"ANKRD36" 1.37784683984233 91.8881902508871
"CWC22" 0.950426944050515 80.6076075452904
"PPP1CB" 0.382105313504227 32.4441262528793
"NCL" 0.199218355956997 11.4237689099172
"RASGRP3" 0.415046712034472 36.5747369731682
"UNC50" 0.116162018526898 5.4099483284567
"BRE" 0.223322165431043 13.7894540247774
"NAB1" 0.497253387608244 46.3176243541057
"ASIC4" 2.56932603180004 98.8109319554255
"IL36RN" 0.192261276946841 10.8883770155015
"FBLN7" 0.866159091489273 76.6108447986055
"ELMOD3" 0.977780709869209 81.9087343584635
"RGPD3" 0.751106019953382 69.4888875054473
"ZNF804A" 1.90750992320984 96.8499035049493
"MTX2" 0.361730162985376 29.7889559858059
"SFXN5" 1.45744793220924 93.0585818340285
"AOX1" 0.596657531772958 56.9818838324099
"IL1R1" 0.350592539060253 28.4567017369109
"STARD7" 0.48909111500551 45.1908111809749
"ANKZF1" 0.181191151723808 10.0043578410011
"ERBB4" 0.532556607176687 50.3953184336674
"SH2D6" 0.506475051261491 47.3697316815041
"CLHC1" 1.88474949805812 96.7004918134844
"ATAD2B" 0.508817592386435 47.6623295772894
"KCNIP3" 0.394998083208668 34.0907676025649
"GALNT13" 0.462928586528806 42.358214530287
"RAPH1" 2.43810672391565 98.5805889310839
"MRPL33" 0.172533657298405 9.37869638299197
"PDE6D" 0.447789404681859 40.5248085662703
"DUSP2" 0.584365228405137 55.6745315320924
"VSNL1" 0.0652113500000575 2.5337732677582
"COA5" 0.130423000000115 6.14766855506443
"MAL" 0.812110676916843 73.5105522007097
"SMYD5" 0.0687148853292599 2.86994957355413
"CCDC104" 0.461544673440091 42.1589989416672
"KHK" 0.0729640909274099 2.9571063935753
"CRYBA2" 0.172318061523359 9.21994646081056
"SATB2" 0.230557662582739 14.6485712507004
"CPSF3" 0.414159113432577 36.4689036917139
"MAPRE3" 0.281997805517938 20.2795243727822
"CAPG" 0.505904427968807 47.2638984000498
"DPYSL5" 1.17854217835369 88.1155450413995
"INPP1" 0.154610937987367 7.90636867334869
"MRPL35" 0.485613500000086 44.8110564651684
"CDCA7" 1.04000549397924 84.1312332690033
"UGT1A4" 1.03422075327337 83.9631451161053
"MARCH7" 1.05703772119595 84.7039780862852
"ATG9A" 0.857970542538029 76.1252568013447
"GPAT2" 0.684825787335972 64.3404096370541
"PELI1" 1.16717072684348 87.9101039656353
"RQCD1" 0.414149109752067 36.3941978459814
"GTF3C2" 1.32394127302682 91.1411317935628
"WDFY1" 0.867113922384366 76.6730996700492
"POLR2D" 0.47175242091984 43.2951503455145
"DHRS9" 0.646492755270052 61.352175807757
"SCLY" 0.108165475967165 4.81230156259727
"PRKCE" 0.189968615904424 10.7700927597585
"TUBA4A" 0.885380149878493 77.5571188445496
"HSPE1-MOB4" 0.121999491886594 5.6714187885202
"NIFK" 0.334165943451944 26.3587125692585
"HTR2B" 0.770823043949993 70.9332005229409
"CRYGD" 0.188730485316225 10.626906555438
"FAM136A" 0.322029814346436 24.982879910353
"LY75" 0.960550727798725 81.0682935939737
"DHX57" 0.373986568372048 31.2830729004545
"TBR1" 0.172533789586272 9.44406399800784
"RRM2" 0.836842994094073 75.0108946025026
"SLC4A1AP" 0.153720837685722 7.86279026333811
"COPS8" 0.0483078400355815 2.1913714748179
"GCFC2" 0.68799278789122 64.608105584262
"PAX8" 0.333101992795528 26.2964576978149
"MAP2" 1.80907745571712 96.2709332005229
"TMEM198" 0.475549126322679 43.7402726763369
"ACMSD" 1.31936736297755 91.0664259478304
"UGP2" 1.44408582808878 92.7784349125319
"CCDC85A" 0.532686500735032 50.4077694079562
"MAP4K4" 1.36440856786576 91.6889746622673
"FEZ2" 0.973870286388456 81.7593226669987
"APLF" 0.80808659276106 73.2366307663575
"MFSD9" 0.533525636537115 50.5073772022661
"B3GALT1" 0.676681006048909 63.7116354354728
"GAD1" 0.953006165513634 80.7570192367553
"DAPL1" 0.935517657292865 79.9041274979767
"ADD2" 1.80346682609089 96.2460312519455
"SMEK2" 0.232861552157603 14.8415613521758
"CCDC88A" 1.40214335047237 92.2617194795493
"WDSUB1" 0.346798193159551 28.0271431239495
"SH3BP4" 0.265938974089922 18.5021477930648
"SLC16A14" 0.497077288167041 46.2989478926726
"HNMT" 0.186835080108983 10.3529851210857
"ASPRV1" 0.604351015050856 57.8223245968997
"GTF3C3" 0.529002154465922 50.0217892050053
"UBR3" 2.12943464699914 97.8522069351927
"ADI1" 0.446949784402379 40.4314262591048
"MPP4" 0.448864156397018 40.6524310527299
"MBD5" 2.65864588241484 98.9416671854573
"INO80D" 0.214559193114553 13.0486210545975
"TMEM87B" 0.998287697726629 82.6371163543547
"COLEC11" 0.409442480217918 35.880595156571
"RBM44" 0.77739394690036 71.3378571873249
"FBXO36" 0.638380878592866 60.6549212475876
"ALPP" 1.69583743784653 95.648384486086
"TTC21B" 0.891489425215854 77.8746186889124
"DGKD" 0.719691883743003 67.0484965448546
"G6PC2" 0.764325222239198 70.478739961402
"MEIS1" 0.542997171635847 51.5065678889373
"EDAR" 0.597299719025087 57.0192367552761
"IL1A" 0.471480042722492 43.236008217643
"WBP1" 0.131858008190629 6.30641847724584
"MEMO1" 0.246886996518778 16.2422959596588
"LMAN2L" 0.764220417437927 70.4662889871132
"PHOSPHO2" 0.267549474785624 18.7169270995455
"DNMT3A" 0.453699541903376 41.1815974600012
"OTOF" 1.16224889090257 87.8229471456142
"LIMS1" 0.268322831963692 18.8383240988607
"KIAA1841" 0.53985059352874 51.1486023781361
"TTC27" 0.532578367690615 50.4015439208118
"CALM2" 0.0583270785201436 2.3936998070099
"STAT1" 0.380676109050833 32.2729253564091
"EFEMP1" 0.391910348470878 33.7794932453465
"CCT7" 1.60354705643512 94.9013260287617
"PUM2" 0.841993230016032 75.3408454211542
"NGEF" 0.458912185085304 41.8601755587375
"HOXD12" 0.400130449737112 34.8316005727448
"POTEF" 0.401056341359942 34.918757392766
"BOK" 0.243235220785012 15.8002863724086
"DOK1" 0.349158179681599 28.3072900454461
"PGAP1" 0.820039503305379 74.0148166594036
"TYW5" 0.23476171191981 15.0034240179294
"BAZ2B" 0.887776802934773 77.6754031002926
"ATF2" 0.607208207507705 58.0900205441076
"ACVR1" 0.399490798023465 34.7631202141568
"MYCN" 0.28637987266465 20.8491564464919
"KCNJ3" 0.637387656670831 60.5397497354168
"GGCX" 1.2702112334255 90.1201519018863
"IL1RN" 0.961382804773917 81.1523376704227
"CLIP4" 0.566881134947411 54.0185519516902
"TFPI" 0.363365133116135 30.0068480358588
"TWIST2" 0 0.778185893046131
"HOXD3" 0.429893222510867 38.4361576293345
"GLS" 0.300498294400917 22.3121459254187
"SPP2" 0.705169119885672 66.0524186017556
"PDCD1" 0.688001399362918 64.6205565585507
"SEMA4F" 0.789920826624711 72.1284940546598
"ICOS" 0.510895374790508 48.0234078316628
"AGXT" 1.03005183193808 83.8137334246405
"MMADHC" 0.463752361723075 42.4578223245969
"RNF181" 0.179670757859657 9.83004420095872
"AFTPH" 0.511482281432114 48.0918881902509
"SNRNP200" 0.541620069624989 51.3291415053228
"FAM117B" 0.875725043909139 77.0528543858557
"ZC3H15" 0.342411404308857 27.5602315881218
"CIB4" 0.675290999061145 63.6369295897404
"RGPD6" 0 0.778185893046131
"NXPH2" 0.443886297617322 40.1108136711698
"ABHD1" 0.653570029751222 61.9809500093382
"RNASEH1" 0.508065366927323 47.6063001929901
"AGFG1" 0.747652167397603 69.2460935068169
"TMEM18" 0.395042737335422 34.1032185768536
"TSSC1" 0.978908351066125 81.9429745377576
"FAM150B" 0.209625602388791 12.4291850837328
"LCT" 1.14312477720046 87.3435846354977
"WDR43" 0.667497340848037 63.039282823881
"RPS27A" 0.154456724102104 7.88146672477121
"PPIG" 0.659068920576091 62.3295772894229
"TIGD1" 0.238572677114651 15.4578845794683
"DYTN" 1.31566549916595 91.0166220506755
"RAMP1" 0.965058371114556 81.3297640540372
"MSGN1" 0.267604910220577 18.7387163045508
"ITPRIPL1" 1.42487802972757 92.5667683496234
"PRKAG3" 1.10013041365422 86.1233891552014
"PER2" 1.42467905976997 92.5543173753346
"FKBP1B" 0.414149513897256 36.4284380252755
"OSBPL6" 1.66566919938491 95.4055904874556
"KCNK12" 0.390153879702605 33.4619934009836
"PDE1A" 0.301905051542713 22.6919006412252
"PSME4" 1.77078261259826 96.0779430990475
"EMX1" 0.0752998118935455 3.07227790574612
"IKZF2" 0.67198244847555 63.3381062068107
"FAP" 1.11471077883922 86.5965261781734
"BCL2L11" 0.224009062621806 13.8205814604993
"METAP1D" 1.31461053938562 90.9854946149536
"ADRA2B" 0.406152322465431 35.4230218514599
"IL37" 1.05366196775958 84.5670173691091
"SLC1A4" 0.651986048565047 61.7755089335741
"HK2" 0.554601736640239 52.6053663699184
"CALCRL" 0.739842858937964 68.6546722281019
"USP34" 3.05576463953792 99.3463238498412
"AQP12B" 1.73609075931252 95.8476000747058
"SPC25" 0.419083631078647 37.0291975347071
"ASB18" 0.276155969686878 19.63518645334
"CAB39" 0.267549096211748 18.6889124073959
"MSH2" 0.865539578135164 76.5050115171512
"MGAT4A" 0.617185435823508 58.9927161800411
"PDE11A" 0.722871653311393 67.2477121334745
"KLHL29" 0.262245376284273 17.7488638485962
"TMEM163" 0.591719279355687 56.5336487580153
"MSTN" 1.10951406873356 86.4346635124198
"MOGAT1" 0.543905239642287 51.5968374525307
"RSAD2" 0.490777294096144 45.5394384610596
"TTN" 0.539252477225683 51.0987984809811
"HTRA2" 0.478598003989578 44.1449293407209
"ILKAP" 1.02169723530852 83.5491502210048
"AGAP1" 0.485246457815707 44.7674780551578
"CTNNA2" 1.32745665210266 91.1535827678516
"DNER" 0.343211468493937 27.6349374338542
"MLPH" 1.00354379986341 82.8238809686858
"SMYD1" 0.348030572230527 28.2201332254249
"LANCL1" 0.661077791158017 62.5350183651871
"SNX17" 0.449453944090202 40.6897839755961
"DPY30" 0.130423000000115 6.14766855506443
"C2orf49" 0.73271427220139 68.0072215650875
"KCNK3" 0.118462476305453 5.52823258419971
"PTCD3" 0.390445079607743 33.4868953495611
"ROCK2" 0.716722239692868 66.8617319305236
"ATL2" 0.455466755144932 41.4119404843429
"MFF" 0.778256973963934 71.4187885202017
"ZNF385B" 0.271066984844002 19.0748926103468
"B3GNT7" 0.381176281118068 32.304052792131
"KLHL41" 0.393270224603987 33.9662578596775
"PXDN" 0.516801739350137 48.583701674656
"FAM110C" 0.363082939266815 29.9383676772707
"IRS1" 1.30863203882881 90.8796613334994
"CDC42EP3" 0.286118831773449 20.8242544979145
"EPHA4" 0.410686197107883 36.0455705658968
"NOP58" 0.448460477655486 40.5964016684306
"LONRF2" 0.364740126317507 30.1500342401793
"TUBA3E" 0.270998149730147 19.062441636058
"SLC3A1" 1.2212302110278 89.1552013945091
"MYEOV2" 0.501316918873444 46.7191682749175
"COQ10B" 0.666735540904198 62.9708024652929
"NFE2L2" 0.22742756150549 14.2003361763058
"HS1BP3" 0.264520352907547 18.3651870758887
"TNFAIP6" 0.332371711029696 26.265330262093
"CCT4" 1.93938763818244 97.0179916578472
"UPP2" 0.816059108845064 73.7408952250514
"ADCY3" 0.944244521404741 80.3212351366494
"WNT6" 0.34506733349502 27.8777314324846
"TLK1" 0.553657549595382 52.4995330884642
"SIX2" 0.207127437689127 12.1708273672415
"POTEJ" 0 0.778185893046131
"POLR1A" 0.676294859535569 63.6991844611841
"RGPD2" 0.215148393711111 13.0797484903194
"FOXN2" 0.284255615019885 20.6935192678827
"IGFBP2" 0.37784216090148 31.9305235634688
"CUL3" 0.432916226928629 38.7723339351304
"LIPT1" 0.359049807415113 29.3562846292722
"NRXN1" 0.403872381690958 35.1802278528295
"SPDYA" 0.398687753951636 34.6853016248521
"IL18RAP" 0.508108818969911 47.6187511672788
"SPEG" 0.608466259287078 58.1771773641287
"EIF2AK2" 0.463961450892951 42.4640478117413
"FNDC4" 0.308178255744242 23.2864346635124
"ANKMY1" 0.777765645024689 71.3689846230467
"FAHD2B" 0.047604253286865 2.16024403909606
"SP110" 1.03440981478509 83.9755960903941
"WDR33" 2.11374932489317 97.7650501151715
"FAM171B" 1.88177606218283 96.6818153520513
"ZC3H8" 0.00401142967032952 1.57816099109755
"PAPOLG" 0.676785066999339 63.7178609226172
"FZD5" 0.526369062452185 49.6171325406213
"TRAK2" 0.477867743431544 44.0390960592666
"DBI" 0.168596046244161 8.99894166718546
"TGFBRAP1" 0.865266285290959 76.4863350557181
"FAHD2A" 0.790653604564603 72.1907489261035
"C2orf72" 0.112949804442859 5.16715432982631
"D2HGDH" 0.742456888643366 68.8289858681442
"NCOA1" 0.707841827677756 66.2391832160867
"SLC9A4" 2.98921042593547 99.2840689783976
"RHOQ" 0.434200287503041 38.9435348316006
"NABP1" 0.235123656615436 15.2026396065492
"RAB11FIP5" 0.874736822529021 77.0030504887007
"EVA1A" 0.259828910438542 17.4562659528108
"SOCS5" 0.46089773598376 42.1029695573679
"TCF23" 0.87688500000076 77.1213347444437
"CNNM3" 0.557221666580126 52.9041897528482
"ST3GAL5" 0.800668678141167 72.7261408205192
"ZNF2" 0.202047874230069 11.7661707028575
"ALMS1" 3.68498138906681 99.595343335616
"SLC30A3" 0.896533668757554 78.1360891489759
"GAREML" 0.625468582061136 59.7460001245097
"AAK1" 0.658218702408374 62.2673224179792
"PASK" 0.757894487511007 70.0616323227293
"GULP1" 0.281997906110967 20.2888626034987
"RHBDD1" 1.11191389340287 86.4906928967192
"TRMT61B" 0.522831969990962 49.2311523376704
"LAPTM4A" 0.472630650569092 43.4601257548403
"TRPM8" 1.34036957918118 91.346572869327
"CDK15" 0.754565152944416 69.7441324783664
"SEPT10" 0.592712490337713 56.6581585009027
"MDH1" 0.622081180979404 59.4534022287244
"SLC40A1" 0.369088422000786 30.6293967502957
"FANCL" 0.569644703155083 54.3671792317749
"KCTD18" 0.963005415000871 81.2301562597273
"GALNT5" 0.802773310116815 72.9129054348503
"WDR75" 0.729735363854842 67.7395256178796
"RNF144A" 0.585882516354886 55.9484529664446
"COL4A3" 1.46623426327224 93.1644151154828
"CERKL" 1.79174194255209 96.1962273547905
"SRBD1" 0.8306662183267 74.612463425263
"ITGB6" 0.667548970432846 63.0641847724584
"REG1B" 0.582032942956267 55.4753159434726
"SPR" 0.7558202482562 69.8499657598207
"MATN3" 0.421074419422497 37.3155699433481
"LRPPRC" 2.11457114153611 97.7775010894602
"ACVR1C" 0.26773988795795 18.7636182531283
"NDUFAF7" 1.29947470499942 90.7177986677458
"TMEM169" 0.43918801997802 39.5442943410322
"TNS1" 0.85636408137159 76.0443254684679
"PLCD4" 0.366165353619967 30.3243478802216
"QPCT" 0.492125171626898 45.6950756396688
"BUB1" 0.725267992639066 67.4407022349499
"EHBP1" 0.944571354935987 80.3336861109382
"NEB" 0.952617447688928 80.7383427753222
"RAB17" 0.654734836732398 62.0245284193488
"USP37" 0.468726576697759 42.9683122704352
"CLK1" 0.784670165574749 71.8358961588744
"MFSD2B" 0.370582560541283 30.7850339289049
"RTN4" 2.31717076299646 98.3004420095873
"SGPP2" 0.723223961286173 67.3161924920625
"SLC5A6" 1.61529175247115 95.0133847973604
"ORC2" 0.377837101969001 31.9180725891801
"SDC1" 1.23233862095108 89.3419660088402
"MRPS5" 0.913884250919831 78.8955985805889
"CYP27A1" 0.603623931878337 57.7911971611779
"XPO1" 0.478785144052846 44.1698312892984
"EHD3" 0.455879823501765 41.4555188943535
"SF3B1" 0.408736284084699 35.7778746186889
"CTDSP1" 0.877132383476042 77.1462366930212
"LOXL3" 0.543053780356819 51.5283570939426
"COX5B" 0.145232830126192 7.13752101101911
"GPD2" 0.56503256231941 53.8380128245035
"COL6A3" 0.878143777580469 77.1960405901762
"SLC25A12" 0.276641553558821 19.7098922990724
"PLB1" 1.55448315278494 94.297453775758
"RABL2A" 0.244749346760443 15.9310216024404
"DLX1" 0.29883701681295 22.1129303367989
"KIF3C" 0.896590904725784 78.1423146361203
"EPB41L5" 0.421288395812365 37.3342464047812
"ATP6V1B1" 0.816477367540736 73.7720226607732
"UGT1A5" 1.823889517821 96.3456390462554
"ZAK" 1.77647164705847 96.1152960219137
"MRPL53" 0.642178350320893 60.9879848098114
"PNKD" 0.771835638818913 71.0203573429621
"PRKRA" 0.322721614313455 25.0451347817967
"LYG1" 0.183414412168428 10.1506567888937
"HOXD11" 0.135225408363203 6.51497229658221
"LIMS2" 0.399431979972861 34.750669239868
"DLX2" 0.206216814296252 12.0961215215091
"CXXC11" 0.367575379138756 30.4862105459752
"UGT1A10" 0.316779104434515 24.22337047874
"UBXN4" 0.17066502645885 9.11411317935628
"CRIPT" 0.527099433810168 49.7354167963643
"TRIP12" 1.54770177563874 94.1853950071593
"RGPD5" 0 0.778185893046131
"SULT1C2" 2.51005907111254 98.71754964826
"ARL6IP6" 0.225729693305097 13.9139637676648
"KCNJ13" 0.464228278128135 42.4982879910353
"FAM126B" 0.589431053780449 56.3282076822511
"SCN1A" 0.636788886084967 60.5055095561228
"ASAP2" 0.365776920072188 30.2620930087779
"SCN3A" 0.801767771630087 72.8132976405404
"MOGS" 1.37308962855319 91.8072589180103
"TM4SF20" 0.818931851340429 73.9276598393824
"TTC30B" 0.957657781175353 80.9437838510864
"TBC1D8" 0.603454123255194 57.7787461868891
"FSHR" 0.317127032641129 24.2669488887505
"ORMDL1" 0.414149513897256 36.4284380252755
"BCS1L" 0.648798205773798 61.5264894477993
"MRPS9" 0.613308330533944 58.6129614642346
"ZNF514" 0.217074687913949 13.2789640789392
"FASTKD2" 0.505530081823142 47.2265454771836
"TMEFF2" 0.369836816331576 30.6916516217394
"PFN4" 0.284380225942311 20.7215339600324
"EPCAM" 0.665445478855581 62.8400672352612
"INO80B" 0.282750876259521 20.3760194235199
"KIDINS220" 1.03111092061321 83.838635373218
"RBM45" 0.325109364599376 25.2754778061383
"LBX2" 0.142934045980375 7.02857498599265
"NIF3L1" 0.784771403115938 71.8607981074519
"POLE4" 0.17253327933394 9.22928469152711
"DNAJB2" 0.374681026376944 31.4075826433418
"HAT1" 0.663944121125212 62.75291041524
"GLI2" 1.2626636799156 89.9707402104215
"ANKRD53" 1.57621646694704 94.5589242358215
"GORASP2" 0.190287401060431 10.7887692211916
"CPS1" 0.48990158319121 45.4647326153271
"CFLAR" 0.613065052263806 58.5942850028015
"PREPL" 1.55824040120801 94.3410321857685
"KCNH7" 0.47732035027845 43.9892921621117
"IFIH1" 0.464571509221156 42.5387536574737
"IL1B" 0.326058043333375 25.3750856004482
"MTIF2" 0.594312052995197 56.8075701923675
"CERS6" 0.267414650725595 18.6764614331071
"LPIN1" 0.523205315852964 49.3120836705472
"IL18R1" 0.369046566293297 30.6231712631513
"REG3A" 0.239719790673869 15.5325904252008
"CYBRD1" 1.08712607033821 85.6751540808068
"CHRNG" 0.908145254009247 78.6652555562473
"TSPYL6" 1.89962152273135 96.7938741206499
"CYP1B1" 0.621820444572598 59.3849218701363
"NBAS" 1.90028305697686 96.8000996077943
"MYO1B" 1.85420743348026 96.5448546348752
"VAMP8" 0.0513391635481465 2.29409201269999
"UGGT1" 1.9653276529507 97.1798543236008
"PTRHD1" 0.778005340952284 71.3876610844799
"RAB3GAP1" 0.797004463006534 72.6016310776318
"WDR54" 0.336861784537872 26.7944966693644
"DPP4" 1.31247398447372 90.9543671792318
"KLHL23" 0.497597041273193 46.3487517898276
"TAF1B" 0.906768664056456 78.6154516590923
"CASP10" 0.39712700280085 34.4269439083608
"DNAH6" 0.751055815572628 69.4826620183029
"SPOPL" 0.436084412896402 39.2890493681131
"SLC4A3" 1.24907016242708 89.7030442632136
"TMEM237" 0.232250086218204 14.7668555064434
"TANC1" 0.688532801557938 64.6454585071282
"ASB3" 0.975236191920536 81.8091265641536
"MTHFD2" 0.298837267763516 22.165846977526
"DES" 1.17119965022696 87.972358837079
"BZW1" 0.301199016634074 22.5300379754716
"CCL20" 0.226255788610951 14.1411940484343
"ALPPL2" 0.756992163103503 69.9744755027081
"TUBA3D" 1.41544382421065 92.4671605553135
"ANO7" 0.944901393871516 80.3585880595157
"CRYGB" 0.10762470770391 4.78117412687543
"CCDC93" 0.933001504886961 79.8107451908112
"FAM179A" 3.64281902251997 99.5828923613273
"SLC4A10" 0.918193671717302 79.1010396563531
"COPS7B" 0.414378661095139 36.5000311274357
"ITGA4" 0.363695102940206 30.044200958725
"LGALSL" 0.104109297995008 4.65666438398805
"NCAPH" 0.75557833212337 69.8001618626658
"STK11IP" 0.759104488328407 70.1301126813173
"ITGB1BP1" 0.73490142026932 68.184647948702
"UGT1A9" 1.35585136825625 91.5644649193799
"DRC1" 0.762928648825545 70.3853576542364
"SP100" 0.417599037225465 36.8548838946648
"SDPR" 0.45663708667809 41.6236070472514
"PPM1B" 1.19297715808015 88.4890742700616
"AAMP" 0.395162876426452 34.1343460125755
"NOTO" 0.35566930098585 29.0045446056154
"HPCAL1" 0.454908902810906 41.3247836643217
"SCN2A" 0.843363270041281 75.3906493183092
"CAD" 0.64306612556442 61.0907053476935
"DOCK10" 1.43614935944082 92.6975035796551
"IL36A" 0.501034451380674 46.6849280956235
"ACTR1B" 0.945277697885829 80.380377264521
"CHRND" 0.364238321694118 30.1189068044575
"TPO" 0.442785699726224 39.9240490568387
"TMEM131" 1.09895803604345 86.0673597709021
"ST6GAL2" 1.38227442401593 91.9940235323414
"TGFA" 0.159674822862132 8.12426072340161
"TMEM17" 0.989077167280093 82.3258419971363
"PAIP2B" 0.47175242091984 43.2951503455145
"HJURP" 0.743188472451462 68.8974662267322
"THUMPD2" 0.525372351031865 49.5424266948889
"FAM84A" 0.19922429235704 11.454896345639
"RPS7" 0.489449268055774 45.2904189752848
"SOX11" 0.0996121352676972 4.23333125817095
"SP5" 0.32102090326107 24.7400859117226
"SNRNP27" 0.321680930662714 24.8334682188881
"ANXA4" 0.324239204464747 25.1696445246841
"ATIC" 0.0996670477334058 4.45122330822387
"SMARCAL1" 0.823912222453719 74.2264832223121
"EVX2" 0.419253071290615 37.1225798418726
"ANKRD23" 1.05450044474337 84.598144804831
"XDH" 0.890586507603352 77.8372657660462
"CXCR4" 0.828306533348011 74.4661644773704
"TMSB10" 0.0752999273635993 3.19367490506132
"PNPT1" 0.363025391210426 29.8761128058271
"NOSTRIN" 0.811661767665808 73.4794247649879
"NR4A2" 0.607556984139569 58.1211479798294
"CMPK2" 0.3401002160234 27.311212102347
"FBXO11" 0.480953182448235 44.40017431364
"IL1F10" 0.594382679480989 56.8137956795119
"VAX2" 0.243724964811698 15.8500902695636
"GMPPA" 0.372960630086877 31.1461121832783
"THADA" 0.776890742595784 71.3129552387474
"C2orf44" 0.567115829639766 54.0372284131233
"DDX18" 0.994285549759007 82.5188320986117
"ACADL" 1.18293833373102 88.2338292971425
"ARHGAP15" 0.279060314860351 19.9153333748366
"ARID5A" 1.92540333627758 96.9681877606923
"EIF4E2" 0.172533600603863 9.2915395629708
"VRK2" 0.448308944451773 40.5714997198531
"GRHL1" 0.518560791006545 48.7953682375646
"CFC1B" 0 0.778185893046131
"TANK" 0.426084258837299 37.9443441449293
"METTL5" 0.379906948756179 32.1453028699496
"ICA1L" 0.189821877263971 10.7576417854697
"FAM49A" 0.509319197857555 47.7463736537384
"NCK2" 0.214086665421973 13.0174936188757
"AMER3" 0.578519848775556 55.1889435348316
"SULT6B1" 2.39732024050821 98.4747556496296
"GBX2" 0.359157699331106 29.5088090643093
"STK39" 0.450685421096015 40.8578721284941
"OBSL1" 0.525113333456558 49.5050737720227
"RPE" 0.602401093224575 57.6542364440017
"OR6B2" 0.92175239079688 79.3064807321173
"TMBIM1" 1.32321521897624 91.1162298449854
"SLC35F5" 0.622079823450539 59.4160493058582
"DUSP28" 0.0652116500000064 2.68007221565087
"SLC5A7" 0.253931173196597 16.9084230841063
"TMEM182" 0.963957101677462 81.2675091825935
"WDR92" 0.0248419387075566 1.6684305546909
"POLR1B" 0.853767512833168 75.9509431613024
"PLGLB2" 0 0.778185893046131
"DNPEP" 0.0296284611142732 1.69955799041275
"TTL" 0.148634568378198 7.31494739463363
"SSB" 0.21851204317841 13.4408267446928
"ARHGEF4" 0.601730362998201 57.4674718296707
"SP140" 0.287770456053151 20.9674407022349
"HADHB" 1.09824819747069 86.0424578223246
"ODC1" 0.537607027253563 50.9556122766606
"CNTNAP5" 0.25149748823384 16.7590113926415
"C2orf68" 0.292412529110844 21.3689846230468
"POTEI" 0 0.778185893046131
"SLC39A10" 0.830040062356408 74.5875614766856
"ACP1" 0.555438565245818 52.7236506256615
"CD8B" 1.91933557697561 96.9246093506817
"STAMBP" 0.509849350292731 47.8490941916205
"FAM178B" 0.853655891699538 75.944717674158
"ABCB11" 0.707846247269575 66.245408703231
"PPP1R21" 0.618096846433385 59.0674220257735
"MARCO" 0.863781686180324 76.3929527485526
"PMS1" 0.910759956714146 78.7710888377016
"RPL31" 0.414379290744639 36.5155948452966
"MARS2" 0.421043254579028 37.3031189690593
"SPRED2" 0.434465984173811 39.0400298823383
"POU3F3" 0.125436998931986 5.86440888999564
"GDF7" 0.343832678858191 27.7407707153085
"LBH" 0.565610912796362 53.8940422088028
"NFU1" 0.542037418988763 51.366494428189
"SESTD1" 0.633133964490691 60.2876175060698
"CHPF" 1.31437974446477 90.9792691278092
"ARL5A" 0.376499348142862 31.6939550519828
"VWA3B" 0.618727091757324 59.1359023843616
"RBMS1" 0.237821387912521 15.4205316566021
"ASTL" 1.80945527700503 96.2771586876673
"ACTR3" 0.133780371215113 6.40602627155575
"ZAP70" 0.680244735539499 63.9233019983814
"NBEAL1" 0.449658545991845 40.7084604370292
"FKBP7" 0.381920650317657 32.3787586378634
"STRADB" 0.643365469763089 61.1405092448484
"ZRANB3" 0.374241969479919 31.3391022847538
"MRPL19" 0.28785291251124 20.9861171636681
"POTEE" 1.4822582756192 93.4009836269688
"ARL4C" 0.209625602388791 12.4291850837328
"ATG4B" 0.384249970389068 32.7149349436593
"RNF103" 0.952416694820504 80.7321172881778
"OTX1" 0.136249047267062 6.80445744879537
"HECW2" 1.00598561738689 82.9234887629957
"TMEM214" 0.559836252530175 53.2652680072216
"CDK5R2" 0.171503526471032 9.18259353794434
"ITM2C" 0.489798427805085 45.4273796924609
"CENPA" 0.284250292573576 20.5565585507066
"MYL1" 0.203204739622918 11.8657784971674
"C2orf76" 0.843638414191607 75.4031002925979
"UGT1A6" 0.887410223369666 77.6567266388595
"OSGEPL1" 1.03543115894024 84.0378509618378
"TTC7A" 0.200457155222282 11.6852393699807
"KANSL1L" 0.478594285420334 44.1387038535765
"CCDC142" 0.663448818632103 62.7155574923738
"SUCLG1" 0.187093657323085 10.3716615825188
"PRPF40A" 0.347634582059703 28.1827803025587
"COL3A1" 0.72504096805957 67.4220257735168
"DUSP19" 0.460211776445979 41.9660088401917
"CAPN13" 0.463578441932793 42.4329203760194
"SERPINE2" 0.77241330968228 71.0483720351118
"MTA3" 0.350241669910375 28.4317997883334
"HIBCH" 0.2794482106706 20.0024901948577
"COL4A4" 1.49427390098884 93.5441698312893
"GTF2A1L" 0.285407384345696 20.8055780364814
"OTOS" 0.753666319207645 69.6943285812115
"SLC20A1" 0.340139053244985 27.3236630766357
"C1D" 0.507815341803655 47.5720600136961
"ARHGEF33" 0.130426000001278 6.25038909294652
"PSMD1" 0.388039431090885 33.181846479487
"HAAO" 0.504278351790292 47.06468281143
"SOWAHC" 0.14552008172872 7.14685924173567
"TMEM150A" 0.678746934921818 63.8423706655046
"FRZB" 0.712513497617203 66.5691340347382
"E2F6" 0.226255324602538 14.1225175870012
"PNO1" 0.334426506477178 26.4116292099857
"CNPPD1" 1.61605525930035 95.0382867459379
"RGPD8" 0.0287556567952918 1.68710701612401
"RGPD1" 0.161871333333333 8.24254497914462
"FASTKD1" 0.395972133282974 34.2464047811741
"SNED1" 0.388440991252256 33.2441013509307
"ATG16L1" 0.796617307410737 72.5642781547656
"DPP10" 0.870947537794901 76.7913839257922
"IWS1" 0.11674586512211 5.4908796613335
"SULT1C4" 0.630086277348716 60.0417107638673
"PCGF1" 0.25953799855962 17.4064620556559
"MAP3K19" 2.00314535254678 97.3292660150657
"SCN9A" 0.866308986222054 76.6170702857499
"ZNF638" 1.08927076504509 85.7187324908174
"COX7A2L" 0.427621164820374 38.1684616821266
"IMP4" 0.14462214073237 7.08460437029197
"NDUFS1" 0.778137999991041 71.4001120587686
"PIKFYVE" 0.776844537828553 71.3067297516031
"UGT1A1" 0.659682423157257 62.3918321608666
"DARS" 0.449763966670795 40.7271368984623
"OR6B3" 0.257491814260182 17.2134719541804
"FIGLA" 0.167782645801207 8.93668679574177
"KIAA1715" 0.101578757919967 4.51347817966756
"GPR75-ASB3" 0.977231086098995 81.8838324098861
"ATOH8" 0.097837561197119 4.05279213098425
"MOB4" 0.112949515767724 5.03019361265019
"PLA2R1" 0.584893158690612 55.8675216335678
"STON1" 0.680065655665931 63.917076511237
"FN1" 0.450827781267638 40.8827740770715
"SERTAD2" 0.999748790527982 82.6931457386541
"ACVR2A" 0.209287334990426 12.3264645458507
"ZC3H6" 0.859556999667711 76.2124136213659
"SNTG2" 1.2162775451664 89.0306916516217
"MCFD2" 0.328224482436944 25.6676834962336
"IL36G" 0.259538402704808 17.4220257735168
"FIGN" 1.11440105629723 86.5840752038847
"TMEM178A" 0.334640128804083 26.5423644400174
"REEP1" 0.394661131018751 34.0783166282762
"SPAST" 0.387995417305798 33.1631700180539
"USP40" 0.574906107985062 54.8278652804582
"GPR155" 0.723942349103731 67.3535454149287
"LYPD6B" 0.56368713062833 53.6543609537446
"IHH" 0.642469074536376 61.0533524248272
"TCF7L1" 0.757160656848796 69.9869264769968
"CD302" 0.881709996864615 77.3890306916516
"CCDC74B" 0.5236080751251 49.3618875677022
"LIMS3" 0 0.778185893046131
"HDAC4" 1.62005153443232 95.0694141816597
"SAG" 0.887704172542464 77.6691776131482
"PPP3R1" 0.0461115999273719 2.13534209051858
"C1QL2" 0.23512364274752 15.1466102222499
"HOXD10" 0.816112066887026 73.7471207121957
"C2orf43" 0.273731079721199 19.4172944032871
"DTYMK" 1.20482551140003 88.7754466787026
"AMMECR1L" 0.714744371588587 66.69986926477
"VAMP5" 0.246886930485057 16.1893793189317
"DNAJC27" 0.608787139413933 58.1834028512731
"UXS1" 0.77068363508484 70.9145240615078
"HSPE1" 0.225899262475556 13.9980078441138
"GPR113" 1.84641615675122 96.5137271991533
"PTPRN" 0.835011738185778 74.8801593724709
"BBS5" 0.674162252420371 63.4999688725643
"SP3" 0.557403263405596 52.9104152399925
"DDX1" 0.475586735704072 43.7527236506257
"VPS54" 1.64498503357336 95.2748552574239
"PLGLB1" 0 0.778185893046131
"XRCC5" 0.533158723649696 50.4824752536886
"RAB1A" 0.226255788610951 14.1411940484343
"INHA" 0.144621701279683 7.07837888314761
"SF3B14" 0.112949804442859 5.16715432982631
"SPHKAP" 2.37127189018915 98.4125007781859
"WIPF1" 0.894178115578703 78.036481354666
"AGBL5" 0.26754572031935 18.6826869202515
"EPAS1" 0.424672384797805 37.770030504887
"STON1-GTF2A1L" 0.960593594389764 81.0745190811181
"C2orf40" 0.895592088419909 78.0956234825375
"NOL10" 0.661325058389971 62.5661458009089
"PPP1R7" 0.232600230603465 14.810433916454
"THNSL2" 0.28657486418968 20.8616074207807
"B3GNT2" 0.486059572380108 44.8795368237565
"COBLL1" 1.18915967221101 88.3583390400299
"TIA1" 0.569964702014738 54.435659590363
"NAT8" 0.829385660281351 74.5564340409637
"KLF11" 0.340966562627491 27.4170453838013
"PLEK" 0.336928701906782 26.8131731307975
"UBE2E3" 0.130423000000115 6.14766855506443
"SMPD4" 2.21187744412439 98.1074519081118
"FARSB" 0.24559202807347 15.9870509867397
"ACYP2" 0.739322770983238 68.6110938180913
"RMDN2" 0.200775201251458 11.7039158314138
"UBE2F" 0.308177807849624 23.2304052792131
"CREG2" 0.0513390648988987 2.27852829483907
"TFCP2L1" 0.444988428286981 40.2477743883459
"TLX2" 0.112949458032697 4.99595343335616
"ANKAR" 0.973691611475803 81.7406462055656
"EFHD1" 0.080219344885466 3.41779244225861
"CDKL4" 0.450538381707519 40.8329701799166
"APOB" 1.09697676230481 85.998879412314
"NRP2" 0.504565232173815 47.1207121957293
"CENPO" 0.450973660699085 40.9014505385046
"IL36B" 0.205068868908382 11.9498225736164
"SLC19A3" 0.404673150843756 35.2424827242732
"FHL2" 0.35017321918938 28.4255743011891
"KYNU" 1.06025328772394 84.784909419162
"PCYOX1" 0.387296315687786 33.0822386851771
"GPR45" 0.358669910374223 29.2660150656789
"REV1" 0.559493459077445 53.2341405714997
"TTC32" 0.276634490485773 19.6787648633506
"GALM" 0.458980572288338 41.8726265330262
"RND3" 0.382105262305118 32.422337047874
"ERLEC1" 0.327054952792186 25.5120463176244
"PLEKHH2" 0.645729763251332 61.2961464234576
"LRRTM1" 0.513173907482964 48.2537508560045
"ERCC3" 0.421902943247897 37.4214032248023
"GRB14" 0.432136185579971 38.697628089398
"REG3G" 0.26116842421957 17.6243541057088
"DYNC1I2" 0.168795991168831 9.03318184647949
"RAPGEF4" 0.443296850077003 40.0174313640042
"TMEM194B" 0.340727797752595 27.3796924609351
"MRPL44" 0.591212759275655 56.4589429122829
"ARPC2" 0.480683354075386 44.365934134346
"RGPD4" 0.848032823370458 75.6334433169395
"RPIA" 0.456481292857144 41.5053227915084
"ANKRD39" 0.209080471783793 12.2953371101289
"CHRNA1" 0.40044034764793 34.868953495611
"FABP1" 0.0961304941358533 4.0029882338293
"CYP20A1" 0.390779760203703 33.5242482724273
"ZSWIM2" 1.06025278683293 84.7786839320177
"HES6" 0.0874905423129152 3.74463051733798
"RHOB" 0.156049742132319 7.97796177550893
"NEU4" 1.37577013339902 91.8383863537322
"PTH2R" 0.222065786204422 13.6773952561788
"FBXO41" 0.279542812699594 20.0149411691465
"ALPI" 2.12111956422847 97.8024030380377
"NPPC" 0.0996121352676972 4.23333125817095
"ZEB2" 0.474047740858732 43.5659590362946
"CYP26B1" 0.742491942691861 68.8352113552885
"FAM124B" 1.48733159526953 93.4445620369794
"PDK1" 0.472041967683701 43.3854199091079
"AUP1" 0.915734378775581 78.9578534520326
"HNRNPA3" 0.438424795870651 39.4322355724335
"CAPN10" 1.00415698409441 82.861233891552
"RNF149" 0.281917668850734 20.2639606549212
"PAX3" 0.474163391780428 43.5846354977277
"NDUFA10" 0.232249696613645 14.760630019299
"FMNL2" 0.39807929705685 34.5078752412376
"CRYGA" 0.376537241704582 31.7686608977152
"RANBP2" 0.344672580153596 27.8092510738965
"KDM3A" 1.09582790236962 85.9802029508809
"RETSAT" 1.94888347849557 97.0553445807134
"MZT2A" 1.07821959395988 85.3140758264334
"TRIB2" 0.670029288796642 63.1824690282015
"UBXN2A" 0.405572930768596 35.3420905185831
"TTC30A" 0.777395879838794 71.3440826744693
"DNAJC10" 0.315599868710954 24.1113117101413
"GALNT3" 0.462476678289048 42.239930274544
"GEN1" 1.1569167702511 87.6797609412937
"FEV" 0.0996120916240761 4.18975284816037
"SLC8A1" 0.457479061308123 41.6983128929839
"DGUOK" 1.1164944940439 86.6930212289112
"RNF103-CHMP3" 0.263549716905558 18.1877606922742
"FAM98A" 0.211115349036966 12.7746996202453
"NT5C1B-RDH14" 1.76162406852323 96.0094627404594
"ING5" 0.346911081255413 28.0644960468157
"KIAA1211L" 0.373508745467002 31.2457199775882
"HSPD1" 0.828579414499902 74.5128556309531
"KLHL30" 0.345569889951056 27.952437278217
"FOXD4L1" 0.693302471359363 64.9940857872129
"GKN1" 0.405922616997789 35.3669924671606
"EN1" 0.435830372644323 39.2018925480919
"SPTBN1" 1.11851794474068 86.7521633567827
"GCA" 0.583697223211487 55.6309531220818
"ECEL1" 0.279511294397424 20.0087156820021
"TSN" 0.225899089270475 13.9388657162423
"PIGF" 0.634872382718813 60.3934507875241
"DTNB" 0.37855287155774 32.0114548963456
"SLC4A5" 1.31008330977854 90.8921123077881
"ESPNL" 1.25956853454598 89.8835833904003
"CD8A" 0.178746615882716 9.78646579094814
"SULT1C3" 1.71387113069783 95.7542177675403
"ARHGAP25" 1.84325243374684 96.4888252505759
"MAP4K3" 0.451059457626379 40.907676025649
"SLC9A2" 0.432990842810022 38.7910103965635
"CHCHD5" 0.324635784615642 25.2256739089834
"PTPN4" 0.454009308335224 41.2002739214344
"C2orf69" 0.355163187639518 28.9422897341717
"SLC11A1" 0.736154288747307 68.3309468965947
"RALB" 0.419251795839998 37.094565149723
"PROC" 0.326317379188301 25.4186640104588
"SCTR" 0.430129322264246 38.4672850650563
"EGR4" 0.352628880697353 28.7057212226857
"HOXD8" 0.493776440691142 46.0063499968873
"RMND5A" 0.266289686871491 18.539500715931
"DNAH7" 2.31162571441458 98.263089086721
"SH3YL1" 0.69021328422147 64.7450663014381
"ATP5G3" 0.263549180794275 17.9698686422213
"UGT1A7" 0.400204776470201 34.8565025213223
"MYT1L" 0.571291044619205 54.5477183589616
"ARMC9" 1.02519028604596 83.6456452717425
"HS6ST1" 0.62603349535625 59.783353047376
"EML4" 0.885884283345241 77.563344331694
"ID2" 0.164111850481351 8.4261968499035
"SCN7A" 0.48140537535792 44.4624291850837
"CBWD2" 0.58401170574478 55.6496295835149
"CKAP2L" 0.922193352139525 79.3313826806948
"KIF1A" 0.784664337709795 71.8296706717301
"ACOXL" 2.66633113752718 98.954118159746
"PDIA6" 0.379657271661018 32.1048372035112
"STAM2" 0.261138035142336 17.61190313142
"PPM1G" 0.177744952722298 9.68063250949387
"HADHA" 0.363427039493604 30.0130735230032
"BOLA3" 0.0996121352676972 4.23333125817095
"POMC" 0.75252394392954 69.5760443254685
"RAB10" 0.0996121352676972 4.23333125817095
"RESP18" 0.797291196681196 72.6265330262093
"ZFAND2B" 0.391467388076534 33.6674344767478
"USP39" 0.962098913448723 81.1990288240055
"KCNS3" 0.328957465863446 25.8419971362759
"TMEM37" 0.0624918157868159 2.49019485774762
"GKN2" 0.145232685392557 7.12195729315819
"NYAP2" 0.637343512979461 60.5304115047002
"HDLBP" 0.242506963290614 15.68822760381
"NLRC4" 0.510274427249119 47.8864471144867
"MFSD6" 0.68697514110581 64.5333997385295
"MYO3B" 1.9041238727888 96.8250015563718
"SPAG16" 0.910543174865604 78.7586378634128
"SLC35F6" 0.261676912755023 17.7052854385856
"YIPF4" 0.340728189080994 27.3921434352238
"ZNF513" 0.22851804332471 14.3186204320488
"CAPN14" 1.4373613021656 92.7099545539438
"STAT4" 0.49294162285717 45.8382618439893
"MERTK" 0.573309546905147 54.6909045632821
"GLB1L" 0.354203236666152 28.8302309655731
"IL1RL1" 0.900662402674903 78.3726576604619
"ZFP36L2" 0.360937536966941 29.7142501400735
"NRBP1" 0.231007534427631 14.6796986864222
"FZD7" 1.08863851493239 85.7062815165287
"RIF1" 2.08560248377809 97.621863910851
"PRLH" 0.666100254517001 62.920998568138
"PEX13" 0.438725805002644 39.4695884952998
"PKP4" 1.04877534336749 84.4113801904999
"NEUROD1" 0.333303121138 26.3213596463923
"EEF1B2" 0.382187347079937 32.4970428936064
"CCNT2" 1.56289244144281 94.4219635186453
"HOXD1" 0.505941868512909 47.301251322916
"MYO7B" 1.44445523118112 92.7908858868206
"NCKAP1" 2.31594864486057 98.2879910352985
"DUSP11" 0.280368796271982 20.0989852455955
"INSIG2" 0.359157339220659 29.3842993214219
"TTC31" 0.698590411202683 65.4298698873187
"LRRTM4" 0.864910094692121 76.4552076199963
"LY75-CD302" 0.944720723652836 80.3399115980826
"CACNB4" 0.523414524522199 49.3432111062691
"BMPR2" 0.838817956854774 75.1540808068231
"ALLC" 0.549298189504726 52.0948764240802
"KLF7" 0.998270772968869 82.6308908672104
"LYG2" 0.23300322161149 14.8508995828924
"IQCA1" 1.52434599484314 93.9114735728071
"PREB" 0.177710403330812 9.6744070223495
"BOLL" 1.01151195343578 83.1289298387599
"IL1R2" 0.328034707154606 25.624105086223
"WDR35" 0.51786346979006 48.6957604432547
"GPN1" 0.910355594672946 78.7461868891241
"SFTPB" 0.426005606178276 37.938118657785
"LIMS3L" 0 0.778185893046131
"TXNDC9" 0.598133334282636 57.1375210110191
"C2orf70" 0.931670898424975 79.7484903193675
"MTERFD2" 0.540414120546765 51.1921807881467
"HNRNPLL" 0.212863736850755 12.9241113117101
"MCM6" 0.810756408735779 73.4420718421216
"C2orf50" 1.15766795377445 87.7108883770155
"CARF" 1.06942732303899 85.0526053663699
"OLA1" 0.264272330129159 18.3216086658781
"SUPT7L" 0.837176925207768 75.0606984996576
"NAGK" 1.45051887885002 92.8967191682749
"RBM43" 0.554302627336335 52.580464421341
"UGT1A3" 0.641230063269806 60.9226171947955
"STK17B" 0.618049221222008 59.042520077196
"MBOAT2" 0.220235961704713 13.5777874618689
"GPC1" 2.03648199513493 97.4475502708087
"PRADC1" 0.732478353189542 67.98231961651
"AHSA2" 0.225899839825825 14.0882774077072
"SP140L" 0.45166930004506 40.9699308970927
"TET3" 0.822455004010128 74.1580028637241
"ACSL3" 0.476627479767306 43.8710079063687
"DYSF" 0.549199516051233 52.0886509369358
"MSH6" 0.651576926652177 61.7443814978522
"LTBP1" 0.597607427084132 57.0379132167092
"ABI2" 0.467073346143935 42.7877731432485
"WDR12" 0.847707764477115 75.5836394197846
"HOXD13" 0.324480983767108 25.1945464732615
"IL1RL2" 0.386589894194368 32.9701799165785
"MITD1" 0.560912731709666 53.3773267758202
"VIT" 0.63469508693872 60.3872253003798
"PCBP1" 0.194596617541843 11.0564651683994
"YPEL5" 0.0652115500000064 2.61781734420718
"COL5A2" 1.00492494759508 82.8736848658407
"CHST10" 0.657376318386709 62.2050675465355
"ANTXR1" 0.699607671628787 65.5481541430617
"GPATCH11" 0.149909823792279 7.43945713752101
"BARD1" 0.640998614882106 60.8914897590737
"TMEM185B" 0 0.778185893046131
"ITGA6" 0.356331070345995 29.0917014256366
"GIGYF2" 1.00518911113598 82.8923613272739
"CHMP3" 0.427621088571413 38.1528979642657
"CEBPZ" 0.829736269874034 74.5751105023968
"ANAPC1" 1.06367226761818 84.8720662391832
"SNRPG" 0.112949804442859 5.16715432982631
"ASB1" 0.47608937214873 43.8336549835025
"ABCA12" 0.921849310422262 79.3127062192617
"SP9" 0.0850255277482592 3.69793936375521
"ZDBF2" 2.18951278142829 98.0327460623794
"IGFBP5" 0.189329966093347 10.7327398368922
"BMP10" 0.775012645513986 71.1946709830044
"SSFA2" 1.27244146427578 90.18240677333
"BIN1" 1.07876840981878 85.3452032621553
"ALS2" 0.416100404858579 36.6805702546224
"CCDC74A" 0.911074619165515 78.7897652991347
"VWC2L" 0.212224525490018 12.8618564402665
"NUP35" 0.0753003315087878 3.29328269937123
"NPAS2" 0.233984536609769 14.9162671979082
"VIL1" 0.666666807094975 62.9645769781485
"GFPT1" 0.264890745769823 18.3776380501774
"EIF5B" 0.39845718467868 34.6572869327025
"EIF2B4" 0.744736070464116 69.0531034053415
"SRSF7" 0.564750350119912 53.8224491066426
"STK36" 2.45000023635108 98.6117163668057
"MZT2B" 0.415290398709782 36.6307663574675
"DNAJC5G" 0.685727597990874 64.4586938927971
"CTLA4" 0.373374793733607 31.1896905932889
"EML6" 0.310790936612697 23.5883707900143
"PID1" 0.605178554207214 57.9343833654984
"ANKRD44" 0.34094274902163 27.4108198966569
"CYTIP" 0.718325372812581 66.9488887505447
"LRP2" 0.439638661913231 39.6376766481977
"GCKR" 0.238737339740529 15.4703355537571
"KCMF1" 0.250874003062786 16.6656290854759
"GALNT14" 0.491972828722256 45.6577227168026
"MPV17" 0.424293334986933 37.6890991720102
"REG1A" 0.443886297617322 40.1108136711698
"RDH14" 0.00401142967032952 1.57816099109755
"DYNC2LI1" 1.22931123595166 89.2859366245409
"MARCH4" 0.492340068103677 45.7511050239681
"ADAM17" 0.544123333116779 51.6279648882525
"ABCB6" 0.856581410925633 76.063001929901
"MXD1" 0.52710128133103 49.8194608728133
"TPRKB" 0.703362829122789 65.8843304488576
"INPP4A" 1.48543404989597 93.4321110626907
"ORC4" 0.896838532349439 78.154765610409
"R3HDM1" 0.208477002664475 12.2330822386852
"CNOT11" 0.616360810570667 58.9211230778808
"MRPL30" 0.0996124298619404 4.41387038535765
"RNF25" 0.493967922449715 46.0250264583204
"SOS1" 0.466544774018262 42.713067297516
"PTPN18" 0.58842575815334 56.2535018365187
"KCNF1" 0.324300964173793 25.1758700118284
"NPHP1" 1.4851215726395 93.4258855755463
"ALK" 0.858956220519287 76.1750606984996
"EXOC6B" 1.10143603886396 86.1607420780676
"STEAP3" 0.852798838544542 75.8949137770031
"GMCL1" 0.256505408279631 17.1200896470149
"MGAT5" 1.46367817530029 93.1332876797609
"CASP8" 0.371930939248878 31.0465043889684
"PRKD3" 0.585160799949001 55.8986490692897
"ITSN2" 0.499443449386186 46.5604183527361
"HOXD4" 0.0839005291938019 3.60455705658968
"TRIM43" 0.567400774711216 54.0559048745564
"SIX3" 0.0921190067304969 3.86602751665318
"ITGAV" 0.806113721470127 73.1307974849032
"CNNM4" 0.516133544449012 48.515221316068
"CFC1" 0.116653877531782 5.44107576417855
"CRIM1" 0.614490690387104 58.7312457199776
"CCNYL1" 0.0996124298619404 4.4045321546411
"NT5C1B" 1.76627487111164 96.0468156633257
"CIR1" 0.397330319060304 34.464296831227
"DQX1" 0.0718592664642703 2.93842993214219
"NHEJ1" 0.569722478230436 54.3796302060636
"INHBB" 0.582177770402656 55.5126688663388
"MCEE" 0.897958302531209 78.2170204818527
"DIS3L2" 0.945642214371447 80.4021664695262
"EIF2AK3" 0.682153504222988 64.1660959970118
"PSMD14" 0.301199016634074 22.5300379754716
"RBKS" 0.217504652648313 13.3038660275167
"CAMKMT" 0.393078330485583 33.9164539625226
"NCKAP5" 0.958657722068379 81.00603872253
"TRAPPC12" 0.08161020056341 3.4800473137023
"MAP3K2" 0.647069651347555 61.3770777563344
"PLCL1" 0.398109622185665 34.514100728382
"OSR1" 0.44203304996123 39.8431177239619
"TRABD2A" 0.598449319818365 57.1873249081741
"WNT10A" 0.693091302340704 64.9691838386354
"IAH1" 0.555715686728385 52.7610035485277
"TRIM54" 1.06001626439053 84.7537819834402
"MOB1A" 0.195634500000077 11.1373965012762
"GTDC1" 0.53219045383459 50.3766419722343
"SLC30A6" 0.68085247248015 64.0104588184025
"SCRN3" 0.403886454479474 35.1864533399739
"ABCG5" 1.10240828495774 86.1980950009338
"NMI" 0.492693327591765 45.8009089211231
"RAB6C" 1.49377787334675 93.5379443441449
"ATP6V1C2" 0.422178146740607 37.449417916952
"REL" 0.672242566959731 63.3505571810994
"GCG" 0.200141493271133 11.672788395692
"PKDCC" 0.428170319834016 38.2618439892922
"RTKN" 0.37698545099002 31.8371412563033
"FBXO48" 0.164111903462637 8.47288800348627
"C2orf42" 0.544834894314259 51.6839942725518
"BCL11A" 1.02427598821617 83.6020668617319
"DAW1" 0.257259068944922 17.1761190313142
"HOXD9" 0.363501403365493 30.0192990101475
"CLEC4F" 1.84946048914352 96.5261781734421
"PARD3B" 0.745762037128431 69.1153582767852
"CHN1" 0.358876047156604 29.2909170142564
"XIRP2" 1.04842417270491 84.3802527547781
"STRN" 0.485321552062135 44.7799290294465
"MDH1B" 1.20324362193675 88.7380937558364
"MAT2A" 0.268497202542574 18.8507750731495
"SEMA4C" 0.743892467383821 68.9846230467534
"KBTBD8" 0.418293027673914 36.9358152275416
"GRM2" 0.897094700823614 78.1734420718421
"CPNE4" 0.401739429311382 34.9685612899209
"EXOSC7" 0.872329060836943 76.8598642843803
"PLXNA1" 1.17481814159389 88.0719666313889
"TF" 0.417031357753587 36.7552761003548
"UQCRC1" 0.249790076860925 16.5162173940111
"IGSF11" 0.270782065434548 19.0437651746249
"SCN11A" 1.34153405809383 91.3590238436158
"RBM6" 0.433989941721936 38.8594907551516
"KLHL6" 0.447255946981742 40.4781174126875
"ARGFX" 0.710083278054295 66.363692958974
"CELSR3" 0.357645083491805 29.1788582456577
"UPK1B" 0.454396662981655 41.2687542800224
"RAB5A" 0.370809276304517 30.9251073896532
"THOC7" 0.301199016634074 22.5300379754716
"TCTA" 0.0961304941358533 4.0029882338293
"TRAIP" 0.872419359041126 76.8660897715246
"PROS1" 0.469602506033086 43.0367926290232
"TBCCD1" 0.670255055369223 63.2073709767789
"ACPL2" 0.925311297631775 79.5181472950258
"ABHD14B" 0.695082813992932 65.1372719915333
"ALAS1" 1.53765786723207 94.079561725705
"NPHP3" 1.08662383283051 85.6627031065181
"GRAMD1C" 0.611198979012018 58.4386478241922
"ALDH1L1" 0.503483754604863 46.9713005042645
"ABHD5" 0.48135109309422 44.4562036979394
"OR5K4" 0.690490676240454 64.7637427628712
"RFT1" 0.743135553506447 68.8850152524435
"ZDHHC3" 0.858731837267801 76.1501587499222
"CDHR4" 0.473822496799753 43.5597335491502
"MAPKAPK3" 0.116161814871899 5.39127186702359
"PCNP" 0.601933286620754 57.4861482911038
"ROPN1B" 0.119490040523845 5.58114922492685
"FAIM" 0.160908936488976 8.19585382556185
"ABCC5" 0.503776261043244 47.014878914275
"PTPRG" 0.601316320220755 57.4176679325157
"BHLHE40" 0.195454140710539 11.10004357841
"HDAC11" 0.875729004296809 77.0590798730001
"CASR" 0.814989769057588 73.616385482164
"TOMM70A" 0.161625167270261 8.23009400485588
"ASB14" 0.387907174751776 33.1507190437652
"ACAP2" 0.263407850079469 17.8484716429061
"PPP4R2" 0.294339230496605 21.6273423395381
"TGM4" 0.56469534356425 53.7384050301936
"FNDC3B" 0.368941940106807 30.616945776007
"BTD" 0.33433665423141 26.3898400049804
"SFMBT1" 0.368774522215042 30.6044948017182
"TIMP4" 0.804869573175886 73.0374151777377
"MON1A" 0.919688924625604 79.1819709892299
"DPPA4" 0.469628457280322 43.049243603312
"FAM3D" 0.0152155511675829 1.60617568324721
"COLQ" 0.501213077819205 46.709830044201
"SENP5" 0.422745523843048 37.483658096246
"MAP4" 0.464114150873153 42.47649878603
"RTP3" 0.197197846199809 11.2992591670298
"CCDC12" 0.122230517246349 5.71499719853079
"GTF2E1" 1.02383426370681 83.5958413745876
"NEK4" 1.16136787665106 87.804270684181
"PRKAR2A" 0.242467343928772 15.6820021166656
"ZBTB38" 0.356070753587485 29.0605739899147
"FYCO1" 3.67853511550416 99.5891178484716
"TIPARP" 1.26500849298905 90.0267695947208
"DNASE1L3" 0.600398118647963 57.2993836767727
"SLC9C1" 0.766415641498279 70.6717300628774
"ANKRD28" 0.347253192924392 28.1142999439706
"ESYT3" 1.19901218269662 88.613584012949
"C3orf20" 0.565425182972071 53.862914773081
"LSG1" 1.13430115746093 87.1505945340223
"WDR5B" 1.09058379324248 85.7934383365498
"ARMC8" 0.447306927625448 40.4843428998319
"ATP2C1" 0.304692218942767 22.8973417169894
"DNAH1" 0.91750601812156 79.0761377077756
"ZIC4" 0.278701469324248 19.8904314262591
"TRAT1" 0.738797977690548 68.5612899209363
"PPM1M" 0.42937648100123 38.4050301936126
"ZNF502" 0.336956939930337 26.8193986179419
"PLA1A" 1.4077471303987 92.3364253252817
"IL17RB" 0.727793734621516 67.6087903878478
"CAMP" 0.501693122083411 46.7658594285003
"PTX3" 0.796630907845241 72.57050364191
"MUC4" 5.32540815798562 99.8443628213908
"RFC4" 0.603561529927771 57.7849716740335
"GLYCTK" 0.309003188346185 23.4202826371164
"TCAIM" 0.839189828000019 75.2038847039781
"PRRT3" 0.950312815648791 80.6013820581461
"RAP2B" 0.263549024084761 17.8951627964888
"PRICKLE2" 0.798474451222395 72.688787897653
"FXR1" 0.422341597390155 37.4649816348129
"PDIA5" 0.450434881518574 40.8267446927722
"MST1R" 0.771546160208099 70.9892299072402
"PIK3R4" 1.06608995442842 84.9218701363382
"PPP1R2" 0.212224638263241 12.8680819274108
"EPHA3" 0.630141938830097 60.0572744817282
"CD200R1L" 0.35093266820859 28.5189566083546
"CCNL1" 0.340102210698794 27.3174375894914
"ZNF619" 0.380208663491525 32.2106704849654
"B3GALNT1" 0.294585403063107 21.6709207495487
"MBNL1" 0.489449268055774 45.2904189752848
"EPHA6" 0.387884450969374 33.1382680694764
"NGLY1" 0.558679944028438 53.0847288800349
"NCBP2" 0.0752998696285724 3.09095436717923
"ATRIP" 1.02043858317016 83.5086845545664
"IQSEC1" 1.30401818823261 90.7925045134782
"FEZF2" 0.343524211681693 27.6722903567204
"FAM43A" 1.10314362795059 86.2167714623669
"DZIP3" 1.65319963353311 95.3308846417232
"ATP13A5" 1.20239764941926 88.7256427815476
"CD96" 0.738976164874754 68.5861918695138
"RBMS3" 0.367161086864472 30.4364066488203
"SLC41A3" 0.77755691997358 71.3503081616137
"FAM162A" 0.447356474997662 40.4905683869763
"TGFBR2" 0.294344512799542 21.6397933138268
"HEMK1" 0.728157623603571 67.627466849281
"KCNMB2" 0.471377563519509 43.2297827304987
"AMT" 0.701308586940237 65.6788893730934
"WDR52" 2.58770066681867 98.8296084168586
"DOCK3" 0.891693171863977 77.8870696632011
"PAQR9" 0.40264854294078 35.0588308535143
"PRR23B" 0.990257826207833 82.3631949200025
"ACOX2" 1.21885630013315 89.1116229844985
"TM4SF19" 0.681732269934711 64.1349685612899
"PDHB" 0.426625426089887 38.006599016373
"ZKSCAN7" 0.324523376904852 25.2007719604059
"DHX36" 0.241053847735029 15.6072962709332
"APPL1" 0.414244150320773 36.4813546660026
"RAB43" 0.0326674867969668 1.73379816970678
"RASSF1" 0.685587817564295 64.4275664570753
"PAK2" 0.389636763779572 33.3561601195294
"KLHL24" 0.212210766197797 12.836954491689
"DLG1" 0.502891718054419 46.9339475813982
"PIGX" 0.581229475451876 55.431737533462
"DNAJB8" 0.590387919761519 56.4029135279836
"TMEM14E" 0.251326630244316 16.734109444064
"KIAA2018" 1.6477089976395 95.2873062317126
"GHRL" 0.308132104258871 23.1650376641972
"USP19" 0.425028406578049 37.8385108634751
"STX19" 0.654933672292828 62.0556558550707
"WDR6" 1.59127126664498 94.7207869015751
"SLC35A5" 0.624380560898878 59.6899707402104
"CLEC3B" 0.124677100058885 5.80837950569632
"OPA1" 1.62455302915233 95.1129925916703
"CSTA" 0.331804973561825 26.1750606984997
"USP4" 0.412664895667611 36.2572371288053
"CAV3" 0.406129541307943 35.4167963643155
"FHIT" 0.732972752215977 68.0352362572371
"ROPN1" 0.466394610890692 42.6694888875054
"ATP6V1A" 0.334639927437321 26.4894477992903
"SST" 0.467752221410257 42.8749299632696
"ITIH3" 0.83484665064508 74.8739338853265
"KCNAB1" 1.49746270524069 93.6001992155886
"TRANK1" 4.76925437959689 99.8007844113802
"GXYLT2" 0.545882949744113 51.7836020668617
"CHST2" 0.659680736751751 62.3856066737222
"DAG1" 0.685066988713963 64.3964390213534
"PLOD2" 0.524934344786406 49.4677208491564
"CD86" 0.809177078633802 73.2988856378012
"B4GALT4" 1.27318001067615 90.1886322604744
"NRROS" 0.407804500636273 35.6658158500903
"HTR3D" 1.22073452234315 89.1489759073647
"POGLUT1" 0.355162379376439 28.9236132727386
"BBX" 1.09025789609135 85.762310900828
"CCDC174" 0.846616232986351 75.5525119840627
"IGF2BP2" 0.260008935440248 17.4749424142439
"CMSS1" 0.439974384856281 39.6812550582083
"OXSM" 0.541528399674228 51.298014069601
"NISCH" 2.42552817015241 98.5370105210733
"ARL6IP5" 0.427497025094928 38.1062068106829
"WDR53" 0.537819461190485 50.9742887380938
"DENND6A" 0.423592517097096 37.5583639419785
"ARPC4" 0.0752999273635993 3.19367490506132
"DZIP1L" 0.816046574900191 73.734669737907
"CPOX" 0.523159806521956 49.3058581834028
"CD47" 0.334427981358749 26.4209674407022
"ZNF620" 0.330558671799769 25.9727323663077
"CLDN1" 0.312861425931673 23.8093755836394
"SHOX2" 0.533780042445353 50.5291664072714
"OR5H15" 1.29283073127459 90.5621614891365
"PFKFB4" 0.703872716015399 65.9465853203013
"ZNF860" 0.771106737847721 70.9394260100853
"SPINK8" 0.279237850488313 19.9962647077134
"SPTSSB" 0.135748714445933 6.72663885949076
"LEPREL1" 0.6997852799183 65.5606051173504
"SOX2" 0.370809076992748 30.8970926975036
"STT3B" 0.832574606261205 74.7494241424392
"FAM212A" 0.667159692313514 62.9957044138704
"HYAL3" 0.398915272761439 34.7070908298574
"GNAI2" 0.868579335301923 76.7291290543485
"CAMK1" 0.643370571580899 61.1591857062815
"TMEM45A" 0.266472749839009 18.5519516902198
"POU1F1" 0.249773860797418 16.5037664197223
"TNFSF10" 0.478021168251295 44.0515470335554
"DTX3L" 0.288227697070775 21.0296955736786
"ALG1L" 1.53524209234581 94.0484342899832
"PPARG" 0.510324539455928 47.9113490630642
"RRP9" 0.332631290819129 26.2777812363817
"RPSA" 0.135748610362734 6.65193301375833
"PARP14" 0.405597288226874 35.3483160057274
"IL17RE" 1.55777201439229 94.3348066986242
"TADA3" 1.12260041074834 86.8704476125257
"CBLB" 0.45493140786854 41.3310091514661
"SGOL1" 0.41116375140458 36.1140509244848
"CADPS" 0.864347965492099 76.4240801842744
"TWF2" 0.588717770843031 56.2721782979518
"KY" 1.0116044343853 83.1351553259043
"RETNLB" 0.821980863597404 74.1331009151466
"CMTM6" 0.0673456344653708 2.77034177924423
"C3orf43" 1.08233413440114 85.4448110564652
"IQCB1" 1.72653713042697 95.7977961775509
"HEG1" 1.89242346120833 96.7502957106393
"MKRN2" 0.491042648782639 45.5705658967814
"TFG" 0.546894701427371 51.8738716304551
"SMIM4" 0.318019539376645 24.4039096059267
"BDH1" 0.482145548450331 44.5309095436718
"MYD88" 0.262471780979 17.7924422586067
"MGLL" 0.163479241483229 8.34837826059889
"ADPRH" 0.82190632777363 74.1206499408579
"PRSS50" 0.735055155182476 68.2313391022847
"PRR23A" 0.523091468241454 49.2871817219697
"ZDHHC23" 0.443631496308967 40.0610097740148
"TIMMDC1" 0.550919985192042 52.2567390898338
"PARL" 0.531118308078655 50.2210047936251
"KLHL40" 0.439310091130562 39.5816472638984
"OR5K2" 0.259828545901587 17.4500404656664
"CTDSPL" 0.141340025266412 6.9383054223993
"OSBPL11" 0.531787263894097 50.3392890493681
"FYTTD1" 0.623232295082125 59.5903629459005
"SRGAP3" 0.732684664776207 67.9947705907987
"ETV5" 0.331912703079188 26.2093008777937
"VWA5B2" 0.742305217943199 68.8165348938554
"UBP1" 0.346502676332591 28.0084666625163
"PVRL3" 0.740052147529025 68.6733486895349
"PEX5L" 0.667233498141018 63.0081553881591
"EBLN2" 0.659643180835793 62.3544792380004
"KBTBD12" 0.430465248758375 38.5233144493557
"LRCH3" 0.482733440649808 44.5931644151155
"CAPN7" 0.675957965877337 63.680507999751
"SERPINI2" 0.395404526744868 34.1716989354417
"LRRC3B" 0.42387565 37.601942351989
"SCN5A" 1.58553842032672 94.6585320301314
"SEC22A" 0.308177807849624 23.2304052792131
"DNAJC19" 0.195634650000104 11.1872003984312
"GNL3" 0.580792259090364 55.3943846105958
"SLC6A11" 0.713109413396451 66.5940359833157
"SLC15A2" 0.0713112181520785 2.90107700927598
"LRRN1" 0.371611849037161 31.0278279275353
"ACTR8" 1.16454935493789 87.8571873249082
"HES1" 0.266491334446642 18.5830791259416
"FAM19A4" 0.505941304954995 47.2919130921995
"BCHE" 0.603073291325607 57.7289422897342
"ARL13B" 0.316925808676042 24.2358214530287
"PLCL2" 0.379940691831005 32.1733175620992
"ZBTB11" 0.343605903978392 27.6785158438648
"PLCXD2" 0.649469069391001 61.5762933449542
"XPC" 0.428652868625555 38.3054223993027
"ATP2B2" 0.433890255092964 38.8532652680072
"RPN1" 0.264055704203343 18.3153831787337
"RNF7" 0.0752998118935455 3.07227790574612
"SUMF1" 0.884692205235959 77.5259914088277
"TRPC1" 1.03519980033388 84.0129490132603
"MORC1" 0.687599154463222 64.5894291228289
"GPD1L" 0.515254166604101 48.4529664446243
"ATG3" 0.0889200094966953 3.81622361949823
"HRASLS" 0.480683507828554 44.3814978522069
"SIAH2" 0.451799275506461 41.0570877171139
"HACL1" 0.351731852865425 28.643466351242
"SHQ1" 0.837337413124822 75.0918259353794
"DYNC1LI1" 0.258810043687766 17.3379816970678
"STAB1" 0.764590206417914 70.5160928842682
"IQCJ-SCHIP1" 0.360261312350262 29.6519952686298
"FBLN2" 0.463234831281441 42.3955674531532
"TMPRSS7" 0.943361998928568 80.2527547780614
"KRBOX1" 0 0.778185893046131
"MECOM" 1.07181169297779 85.0899582892361
"FILIP1L" 2.0486427068526 97.5160306293968
"SLC35G2" 0.471833815548653 43.3605179605304
"ABHD10" 0.440082744044189 39.6999315196414
"C3orf58" 0.203075821041502 11.8346510614456
"UBE2E2" 0.308177959498929 23.2553072277906
"NCK1" 0.268234498636532 18.8196476374276
"ZNF660" 0.420743650832454 37.2533150719044
"SUCLG2" 0.43756934473041 39.3513042395567
"ABHD14A" 1.02564480425535 83.6767727074644
"NXPE3" 0.636664907650275 60.4868330946897
"IFRD2" 0.32996267380872 25.910477494864
"CPN2" 0.744448088300846 69.0344269439084
"PCOLCE2" 0.886164977744097 77.5695698188383
"TBC1D23" 0.918693725408147 79.1197161177862
"SCAP" 1.05094833432839 84.4923115233767
"TNIK" 1.20660794227152 88.8127996015688
"QARS" 0.461712830763504 42.1776754031003
"MAATS1" 1.33063138785353 91.2033866650065
"SMARCC1" 1.29747467465702 90.6617692834464
"DIRC2" 0.339933678580048 27.2863101537695
"CLDN11" 0.334639914445861 26.4738840814294
"ARPP21" 0.385227000528273 32.8518956608355
"DCBLD2" 0.694681628514681 65.0874680943784
"DPH3" 0.0996123534855157 4.31114984747556
"PRKCI" 0.570995848055648 54.4979144618066
"COMMD2" 0.295049788036212 21.726950133848
"KIAA1143" 0.263495777685968 17.8671481043392
"COX17" 0.0752999273635993 3.19367490506132
"MYNN" 0.24125631454245 15.6197472452219
"PRKCD" 0.372448267185237 31.0714063375459
"NDUFB4" 0.434200089755706 38.8906181908734
"ATP13A4" 0.792710278876263 72.3214841561352
"LRRC31" 1.18508332938504 88.2836331942975
"ARIH2" 0.27301175021077 19.3799414804208
"SAMD7" 0.320820293416834 24.7276349374339
"CHL1" 0.64871686554199 61.5202639606549
"PLS1" 0.647525850470315 61.4144306792006
"P4HTM" 0.282604211450484 20.3511174749424
"NAA50" 0.150599335111956 7.46747182967067
"CMC1" 0.199224423287742 11.5607296270933
"RUVBL1" 1.06225896245423 84.8409388034614
"UBA3" 0.812680952805158 73.5354541492872
"TNK2" 1.14724559801602 87.4431924298076
"ITPR1" 0.991846682622622 82.4005478428687
"ZDHHC19" 1.01775955884007 83.384174811679
"LRRC15" 0.719406502512662 66.9986926476997
"ACPP" 0.390941733073272 33.5678266824379
"SLC4A7" 0.968307658489923 81.460499284069
"SPCS1" 0.28036920041717 20.108323476312
"MFSD1" 0.449045052525204 40.6648820270186
"NUP210" 1.82850649776343 96.389217456266
"DHFRL1" 0.131858238444639 6.31264396439021
"MRPL3" 0.602401497369764 57.6666874182905
"GMPPB" 0.27194758164612 19.2554317375335
"DCUN1D1" 0.233307755063564 14.8758015314698
"SNTN" 0.387057648416374 33.0355475315943
"KCTD6" 0.22901549885761 14.4151154827865
"PPM1L" 0.173887961772324 9.48452966444624
"QTRTD1" 0.394396102827263 34.0534146796987
"RTP4" 1.06950115644158 85.0588308535143
"FAM194A" 0.921586922935108 79.2691278092511
"ACVR2B" 0.631490589602648 60.1755587374712
"TLR9" 1.60352571528108 94.8951005416174
"NIT2" 1.44994971284446 92.8718172196974
"KLF15" 1.24419432416501 89.6034364689037
"CDV3" 0.528764346425072 50
"GP5" 0.696533848128 65.1933013758327
"LARS2" 0.553944156283654 52.5493369856191
"RBP1" 0.0875929890910797 3.77887069663201
"TREX1" 0.505944439480595 47.3137022972048
"TMF1" 0.59585838706832 56.9196289609662
"CMTM7" 0.396666882519531 34.361576293345
"PDE12" 0.897815575574591 78.204569507564
"SIDT1" 1.80163416925588 96.2335802776567
"MITF" 0.852022436786654 75.8575608541368
"SLC33A1" 1.06006744420831 84.7600074705846
"DCLK3" 1.52648149321012 93.9737284442508
"ENTPD3" 0.688214216166013 64.6267820456951
"ULK4" 0.929766646778803 79.6862354479238
"ALCAM" 0.425347210876181 37.8696382991969
"RPL32" 0.244329015529907 15.8812177052854
"RARB" 0.327359753441206 25.5618502147793
"UBXN7" 0.321238494599209 24.7649878603001
"OR5K1" 1.5369374784445 94.0733362385607
"SEC13" 0.681420028979435 64.0602627155575
"FAM19A1" 0.263549114811288 17.932515719355
"CD200" 0.535094700223241 50.6567888937309
"PDCD6IP" 0.664522371279929 62.8089397995393
"CHDH" 0.664589690818807 62.8151652866837
"KCNMB3" 1.81126317712536 96.289609661956
"CAND2" 1.68724057877402 95.5736786403536
"BCL6" 0.317158664666819 24.2731743758949
"OR5H14" 0.357668408771775 29.1975347070908
"LSAMP" 0.274487965845146 19.4795492747307
"P2RY14" 0.597809517436226 57.1001680881529
"NME9" 0.369462166312511 30.6605241860176
"COPB2" 1.259493120368 89.8773579032559
"MCCC1" 0.524926731173515 49.4614953620121
"UROC1" 1.1304786661632 87.0509867397124
"MYL3" 0.527100176118354 49.7696569756583
"MYLK" 0.659389377237294 62.3420282637116
"GPR128" 1.29837045240956 90.6804457448795
"SLC25A20" 0.258989594577681 17.3504326713565
"CEP19" 0.803932998814679 72.9564838448609
"SLC25A36" 0.508484656562811 47.6436531158563
"PTPLB" 0.135748714445933 6.72663885949076
"SEC62" 0.555947971174462 52.7734545228164
"MB21D2" 0.46021342569182 41.9722343273361
"GRM7" 0.766165154996344 70.6406026271556
"TMEM115" 0.148827896922362 7.38342775322169
"WDR48" 0.447512726925523 40.5092448484094
"TRAK1" 0.389970664585904 33.4370914524062
"BOC" 0.498184023700126 46.4670360455706
"GRK7" 1.0039316307213 82.8363319429745
"HTR3E" 0.413171824073119 36.3070410259603
"GPX1" 1.20306260928391 88.731868268692
"GLB1" 1.27488700339896 90.2073087219075
"PARP9" 0.455308246166876 41.3808130486211
"ZCWPW2" 0.789842069971499 72.116043080371
"ITIH4" 0.493138147261105 45.8756147668555
"RPL39L" 0.300965799439455 22.4459938990226
"HMCES" 1.08465611954532 85.5319678764863
"TEX264" 0.505315409149573 47.2016435286061
"ZPLD1" 1.23547869006524 89.4042208802839
"SUSD5" 1.54163008457657 94.12936562286
"HLTF" 1.34253904858107 91.3839257921932
"NDUFAF3" 0.643362459352992 61.1187200398431
"H1FOO" 0.613850517986532 58.6503143871008
"RPL29" 0.294055198983683 21.5432982630891
"AADAC" 0.533807743079847 50.5447301251323
"OR5H1" 1.05222399775037 84.5296644462429
"APEH" 0.623917074981123 59.6277158687667
"PCYT1A" 0.334643389644858 26.5890555936002
"UBA7" 0.771465672116972 70.9767789329515
"YEATS2" 1.45146382262609 92.9278466039968
"MRPL47" 0.555948427468172 52.7796800099608
"COPG1" 0.914927191315426 78.9329515034551
"OR5K3" 1.46395038503029 93.1457386540497
"ADAMTS9" 0.438826289731276 39.4758139824441
"PODXL2" 0.158765409217877 8.09935877482413
"DHX30" 0.528298486703567 49.9221814106954
"EEFSEC" 0.293951862165257 21.5152835709394
"RHOA" 0.284250292573576 20.5565585507066
"VILL" 0.403735123254172 35.1677768785407
"TAMM41" 0.369494583998282 30.6698624167341
"CHST13" 0.737750773290231 68.4492311523377
"SS18L2" 0.0752999273635993 3.19367490506132
"HIGD1A" 0.0752995809534378 3.02558675216336
"MAP6D1" 0.167418876359069 8.83085351428749
"ZFYVE20" 0.459324636474516 41.9037539687481
"LRRC34" 0.193028952151881 10.9693083483783
"RNF168" 0.538853882177593 51.0676710452593
"CCK" 0.321680930662714 24.8334682188881
"OR5H6" 2.03072887683456 97.4101973479425
"KPNA1" 0.210686467034619 12.7248957230903
"DVL3" 0.331474182953499 26.1159185706281
"MYH15" 0.426535494373104 37.9941480420843
"EIF1B" 0.112949515767724 5.03019361265019
"ACAD9" 0.697429080468401 65.3427130672975
"TSEN2" 0.527673750044682 49.8910539749735
"WNT7A" 1.04950353884698 84.430056651933
"CRBN" 0.702297864381156 65.7660461931146
"ABCF3" 0.498269689585106 46.4794870198593
"TTC21A" 0.632073550948464 60.2191371474818
"KIF15" 1.68124063995006 95.5051982817655
"EIF4E3" 0.451799102301381 41.0197347942476
"ROBO2" 1.00591308959453 82.9172632758513
"CHRD" 0.399259479517845 34.7319927784349
"ZBED2" 0.687998722208358 64.6143310714063
"FOXP1" 1.19498612165958 88.5139762186391
"STAC" 0.297086386896509 21.8639108510241
"VIPR1" 0.844414691560709 75.421776754031
"NMD3" 0.641220920691156 60.9163917076511
"C3orf38" 0.361485742415013 29.7453775757953
"PXK" 0.814886676851021 73.6101599950196
"CP" 0.715342348021331 66.7309967004918
"GORASP1" 0.771319112861424 70.9581024715184
"TP63" 0.29992395759368 22.2685675154081
"DNAJC13" 2.47646990742586 98.6739712382494
"FRMD4B" 0.705057309053046 66.0337421403225
"FSTL1" 0.153638138985065 7.85656477619374
"SLMAP" 0.878555925236975 77.2209425387537
"A4GNT" 1.52377548048726 93.9052480856627
"LYZL4" 0.181263695733076 10.019921558862
"FAM198A" 1.14930100017808 87.5116727883957
"MLF1" 0.576887738788547 55.0208553819336
"PIK3CB" 0.466950062121053 42.7504202203822
"MTMR14" 1.15226954258672 87.5739276598394
"SETMAR" 0.409896035511395 35.9335117972981
"ARPC4-TTLL3" 1.71999582371179 95.7791197161178
"PCCB" 0.371590955790116 31.021602440391
"GNB4" 0.204188263409857 11.9155823943224
"CHMP2B" 0.85316744944397 75.9291539562971
"ACAD11" 0.312313314558153 23.7502334557679
"SCHIP1" 0.338821136701953 27.0372906679948
"PLSCR4" 0.729402075796857 67.695947207869
"MANF" 0.338849182388468 27.1182220008716
"FETUB" 0.680850837802598 64.0042333312582
"SEMA3G" 1.45192610705032 92.9402975782855
"ARHGEF26" 1.01941450906834 83.4900080931333
"UCN2" 0.263549114811288 17.932515719355
"KALRN" 0.506496145372222 47.3759571686484
"XXYLT1" 1.22769919675076 89.2610346759634
"FGF12" 0.229015356483861 14.3902135342091
"CPNE9" 0.83559638517627 74.9112868081927
"RTP1" 0.784911974964284 71.8670235945963
"ACTRT3" 1.2120641021542 88.9435348316006
"MME" 1.41002682552323 92.3675527610036
"MFI2" 0.98509088486596 82.1826557928158
"MAGI1" 0.38561552593514 32.9016995579904
"AMOTL2" 0.861314885861901 76.2933449542427
"RHO" 1.53940253183835 94.1106891614269
"DPPA2" 0.838841968588356 75.1727572682562
"DNAJB11" 0.034788143894968 1.79294029757829
"PRSS42" 0.267549474785624 18.7169270995455
"MAGEF1" 1.13204588054018 87.0883396625786
"PTPN23" 1.10825490705038 86.3910851024093
"ATP11B" 0.873996239307239 76.990599514412
"IMPG2" 0.981506193034813 82.051920562784
"MRAS" 0.396666504401859 34.2993214219013
"THUMPD3" 0.272829877250375 19.3674905061321
"GBE1" 0.478543312966156 44.1200273921434
"SEC22C" 0.0513390135374649 2.26607732055033
"GLT8D1" 0.202273989876759 11.7723961900019
"TAGLN3" 0.152934481020772 7.82543734047189
"TMEM43" 1.35083783232198 91.4897590736475
"SLC22A13" 0.75273429698646 69.5822698126128
"TBL1XR1" 0.203100150834988 11.8533275228787
"CPA3" 1.64331619358624 95.2437278217021
"MFN1" 0.677099477209675 63.7427628711947
"ZBBX" 3.06226398881567 99.3525493369856
"KNG1" 0.569855781283219 54.4232086160742
"XRN1" 0.690094652165194 64.7201643528606
"RPL35A" 0.129768710604675 6.02938429932142
"RARRES1" 0.305211023654673 22.959596588433
"SLC2A2" 0.429362204736528 38.3988047064683
"LMCD1" 0.563228293240679 53.6138952873062
"CD200R1" 0.318673336975342 24.5159683745253
"SCN10A" 1.58657266953291 94.6709830044201
"POMGNT2" 0.864466258382786 76.4365311585632
"RPL14" 0.683423143454576 64.2345763555998
"ABTB1" 0.398193979883765 34.5265517026707
"EHHADH" 0.788288633774836 72.0537882089273
"ITGB5" 0.250263287438795 16.566021291166
"TMEM110" 0.112864747079251 4.92436033119592
"ZNF445" 0.420928814570685 37.2844425076262
"ARL6" 0.34506733349502 27.8777314324846
"LPP" 0.948820969595006 80.5515781609911
"TFDP2" 0.189615266719341 10.745190811181
"CNTN4" 0.411891762001938 36.1700803087842
"PHC3" 1.06878559224552 85.0214779306481
"SPICE1" 0.208245510122868 12.2019548029633
"ECE2" 1.99573736579659 97.3105895536326
"EMC3" 0.575286429251841 54.8838946647575
"SLC7A14" 2.38203357768179 98.431177239619
"LIPH" 0.357494468287739 29.166407271369
"SSR3" 0.546898218760789 51.92367552761
"CLCN2" 1.63572553761076 95.1627964888253
"KLHDC8B" 0.23386425544985 14.8975907364751
"LNP1" 0.193028670740031 10.9412936562286
"MBD4" 0.584409385761557 55.6869825063811
"ST3GAL6" 0.427858956691338 38.2369420407147
"ROBO1" 0.574224167590129 54.7593849218701
"EIF5A2" 0.0752999273635993 3.19367490506132
"ABI3BP" 1.18660083285519 88.3209861171637
"TCTEX1D2" 0.166880092458388 8.74992218141069
"PLSCR5" 0.526686233774686 49.6731619249206
"OR5AC2" 0.128338086740972 5.98269314573865
"SLC6A20" 1.19856750391362 88.5949075515159
"MST1" 0.380889412778801 32.2916018178422
"POLQ" 1.51222403774813 93.7620618813422
"PP2D1" 0 0.778185893046131
"VPS8" 0.961216342682145 81.124322978273
"CACNA2D3" 0.521866987532883 49.1004171076387
"TPRA1" 0.443628883216967 40.0485587997261
"TPRG1" 0.338417561286349 26.9252318993961
"HGD" 0.985489376307797 82.2013322542489
"TATDN2" 0.397875335030124 34.5016497540933
"EFHB" 1.82536879665462 96.3580900205441
"FOXL2" 0.229015508349136 14.440017431364
"EDEM1" 1.33282850939309 91.228288613584
"FGD5" 0.764324797571379 70.4725144742576
"CRYGS" 0.312743930371489 23.7751354043454
"SYNPR" 0.671918088435141 63.3318807196663
"WWTR1" 0.207127944655793 12.180165597958
"PARP3" 1.02852994705401 83.7763805017743
"ITGA9" 0.648957921785609 61.5513913963768
"OR5H2" 1.57388678497888 94.5028948515221
"FBXO45" 0.130423000000069 6.10720288862603
"TRMT10C" 0.96268846664086 81.2239307725829
"IL20RB" 0.489524519940853 45.3962522567391
"FAM208A" 0.969125738257081 81.5103031812239
"LRRIQ4" 0.373588440586844 31.2519454647326
"TRIM59" 0.367334700223253 30.4613085973977
"PTH1R" 0.974007992376514 81.7717736412874
"CHCHD4" 0.272348408837216 19.3083483782606
"HHATL" 0.287270473561178 20.9363132665131
"RAB7A" 0.443886552262546 40.1419411068916
"EIF2B5" 0.521104641961624 49.0008093133288
"U2SURP" 0.417560652303354 36.8486584075204
"TMEM110-MUSTN1" 0.365133350800448 30.1936126501899
"BSN" 4.95565614483553 99.8194608728133
"TRA2B" 0.0376497038741785 1.8707588868829
"IL17RC" 1.01440588610849 83.2160866587811
"IP6K1" 1.02077713119401 83.5273610159995
"PRSS46" 0 0.778185893046131
"PCBP4" 0.391550204697047 33.6798854510365
"SLC6A6" 0.29433933467459 21.6335678266824
"PDZRN3" 0.631095868598472 60.1257548403163
"PHF7" 0.618654518776837 59.1296768972172
"HHLA2" 0.90630762286561 78.609226171948
"CLSTN2" 0.509340104588841 47.8117412687543
"IL5RA" 0.266472891882633 18.5644026645085
"OSBPL10" 0.945865849334725 80.414617443815
"LRTM1" 0.797189975353086 72.6078565647762
"POC1A" 0.25445707613859 16.9457760069725
"NFKBIZ" 0.324425688821339 25.1820954989728
"ATG7" 0.525619962555013 49.5486521820332
"ATXN7" 0.867954243273419 76.6980016186266
"EAF1" 0.49504012721401 46.1619871754965
"EPHB3" 0.715602278094385 66.7932515719355
"GAP43" 0.562238111663433 53.508062005852
"AMIGO3" 0.699318312039899 65.5108012201955
"NEK10" 0.822904037842396 74.1766793251572
"COL8A1" 1.73653092366659 95.8538255618502
"PLXND1" 0.969273092926034 81.5165286683683
"TMEM89" 0.59794538478116 57.1063935752973
"GALNT15" 0.905839260608403 78.5967751976592
"KPNA4" 0.233871231926443 14.9038162236195
"PLCH1" 0.421938665804989 37.4276287119467
"BRPF1" 0.848793585955932 75.6894727012389
"TSC22D2" 0.317665070605819 24.3043018116168
"PLCD1" 0.944036612386822 80.3025586752163
"PLSCR1" 0.517165463744364 48.6148291103779
"APOD" 0.722143335794954 67.2041337234639
"CSPG5" 0.383063940988098 32.5935379443441
"GUCA1C" 0.479400515652935 44.2383116478864
"SPSB4" 0.276781473880027 19.7223432733611
"RBM15B" 0.448785974203771 40.6399800784411
"TOP2B" 0.56074612590643 53.3524248272427
"RAD54L2" 0.643726585848138 61.184087654859
"CYP8B1" 0.65136704869744 61.7257050364191
"RNF123" 1.42456298807311 92.5480918881903
"PHLDB2" 0.757643909015772 70.0305048870074
"KAT2B" 0.574688853992149 54.7967378447364
"BTLA" 1.19857868396951 88.6011330386603
"TOPBP1" 0.407110074094926 35.5475315943473
"AADACL2" 0.751040499574646 69.4639855568698
"DUSP7" 0.245735867075199 16.0057274481728
"PIGZ" 0.621759537052978 59.378696382992
"PROK2" 0.0584806170565941 2.43105272987611
"XIRP1" 1.04418026002505 84.2183900890245
"LMLN" 1.58241062568127 94.6274045944095
"IFT80" 1.12006060242307 86.7895162796489
"PBRM1" 0.266505507520503 18.5955301002303
"ZNF80" 0.589405428728063 56.3157567079624
"NME6" 0.690137728502553 64.7326153271493
"AP2M1" 0.298837093189299 22.1502832596651
"NAT6" 0.713839084738514 66.6313889061819
"CLDND1" 0.567697078659914 54.1181597460001
"RAB6B" 0.528764346425072 50
"IL1RAP" 0.356501961786117 29.0979269127809
"TFRC" 0.371304730548134 30.9842495175247
"NSUN3" 0.0544695337964261 2.37191060200461
"IL12A" 0.195438521117929 11.0751416298325
"PDCD10" 0.271497076609976 19.1527111996514
"ZMAT3" 0.16595255865489 8.67832907925045
"FAM131A" 0.698535513342259 65.4205316566021
"NBEAL2" 2.03262883039818 97.4164228350868
"STXBP5L" 0.51206851350082 48.1541430616946
"HTR1F" 0.510894833445201 48.0171823445185
"SENP2" 0.49225927165481 45.7075266139575
"GP9" 0.180954673222462 9.94521571312955
"CEP97" 1.28272859775356 90.3567204133723
"TTLL3" 2.53791788677852 98.7735790325593
"EXOG" 0.584518309920513 55.8052667621241
"OXSR1" 0.36454747545446 30.1438087530349
"MYRIP" 0.790770936360384 72.234327336114
"CDCP1" 0.696759409392032 65.2306542986989
"TOPAZ1" 2.80914667704631 99.1408827740771
"XYLB" 0.620773455765921 59.3226669986927
"RNF13" 0.336894673736625 26.8069476436531
"CISH" 0.58454017236397 55.8301687107016
"CLDN18" 1.20497624116259 88.781672165847
"CCDC71" 1.35594802316894 91.5769158936687
"ABHD6" 0.498063404064145 46.4483595841375
"COL6A6" 0.581489230262366 55.4504139948951
"VHL" 0.838834110086136 75.1634190375397
"SHISA5" 0.409442480217918 35.880595156571
"ADIPOQ" 0.258146515484808 17.2819523127685
"IFT122" 1.83797139945625 96.4452468405653
"GADL1" 0.284873258918178 20.7682251136151
"CLDN16" 1.1356572682444 87.1754964825998
"VGLL3" 0.268731244778744 18.8881279960157
"PRSS45" 0.697155369734992 65.249330760132
"MAP3K13" 1.29052522631834 90.5185830791259
"ZNF35" 0.129790007757748 6.05117350432671
"LIMD1" 0.272549119396613 19.3550395318434
"THRB" 0.454146813265485 41.2376268443006
"SLC9A9" 1.28524571760008 90.4065243105273
"ATR" 1.57951026154931 94.5900516715433
"SLC22A14" 0.374245683876247 31.3453277718982
"COL7A1" 0.522702851764357 49.2000249019486
"ZBTB20" 0.242907518712374 15.7442569881093
"RPUSD3" 0.642174662436942 60.9786465790948
"QRICH1" 0.87645791307947 77.0902073087219
"LXN" 1.69913087256995 95.6670609475191
"THPO" 0.53790048785007 51.0054161738156
"GK5" 1.11499482446136 86.6276536138953
"ZBTB47" 0.169559778302584 9.06430928220133
"NR1D2" 0.261060047955829 17.5994521571313
"GSK3B" 0.500429559365795 46.6538006599016
"WDR82" 0.321680930662714 24.8334682188881
"SEC61A1" 0.784357185509353 71.8172196974413
"ZMYND10" 0.460601788650634 42.0562784037851
"ACY1" 0.181182520671366 9.99813235385669
"IRAK2" 0.798445239582936 72.6763369233642
"SLC6A1" 0.982932482442377 82.1421901263774
"SERPINI1" 0.756880978397749 69.9682500155637
"RTP2" 0.355148351526983 28.9173877855942
"METTL6" 0.150599623787091 7.59820705970242
"RPL15" 0.396666882519531 34.361576293345
"RASA2" 0.328196489359195 25.6365560605117
"STAG1" 1.30233679533458 90.755151590612
"SLITRK3" 0.499821273025037 46.5728693270248
"PSMD6" 0.386931662121584 33.0075328394447
"KIAA1257" 0.700842364444626 65.6228599887941
"KLHL18" 0.46412692021083 42.4827242731744
"RBM5" 0.677015962564211 63.7365373840503
"CRELD1" 0.49311112893879 45.8631637925668
"MCM2" 0.457809651353569 41.7418913029945
"SOX14" 0.235123684350032 15.2213160679823
"MED12L" 2.19696033676298 98.0389715495238
"TMEM41A" 0.538235710559466 51.0365436095374
"GATA2" 0.369779518462148 30.685426134595
"TTC14" 0.59075831999558 56.4402664508498
"MASP1" 0.621910918299346 59.4035983315694
"SEMA3F" 0.808959264832291 73.2864346635124
"ST6GAL1" 0.715353558054451 66.7372221876362
"SKIL" 0.467032144520929 42.762871194671
"MLH1" 0.769885617485791 70.8460437029198
"SI" 0.768081916917413 70.7713378571873
"HYAL1" 0.209195613292918 12.3077880844176
"CDC25A" 0.192652275916087 10.9070534769346
"B3GNT5" 0.950993082269792 80.6449604681566
"ZNF385D" 0.571678303726285 54.5788457946834
"ARL14" 0.530184853597337 50.1338479736039
"TBC1D5" 0.129087918130435 6.00136960717176
"HSPBAP1" 0.228763192793334 14.3248459191932
"LRRC58" 0.769291751689574 70.8273672414867
"ARF4" 0.0652115500000064 2.61781734420718
"PLXNB1" 1.08202660598771 85.4261345950321
"FBXW12" 0.627760729251467 59.9327647388408
"TIGIT" 0.596013991877987 56.9320799352549
"HPS3" 0.791096482711046 72.2467783104028
"ARHGEF3" 0.644160051524231 61.2152150905808
"C3orf17" 0.655092924653442 62.0681068293594
"SETD5" 1.17262331591024 88.022162734234
"LHFPL4" 0.321681163792162 24.9112868081927
"POPDC2" 0.369113140611836 30.6418477245844
"FBXL2" 0.237360222152786 15.4080806823134
"FRG2C" 0 0.778185893046131
"DALRD3" 0.679180136339491 63.8734981012264
"NEK11" 1.29572253781137 90.6244163605802
"CNTN3" 0.510928090352398 48.0358588059516
"GTPBP8" 0.507109566922508 47.4880159372471
"CACNA1D" 3.95379331785251 99.6887256427815
"SEMA5B" 0.723463602283536 67.3286434663513
"SELK" 0.279236930848631 19.955799041275
"IGSF10" 0.727992026172334 67.6150158749922
"C3orf84" 0.370808901130128 30.853514287493
"KCNH8" 0.314606426744311 23.9619000186765
"PIK3CA" 0.230176537370251 14.5738654049679
"DAZL" 1.12071250709211 86.8206437153707
"CCDC80" 0.710393380381197 66.4010458818403
"SACM1L" 1.18244878153954 88.208927348565
"NLGN1" 1.50423696903015 93.6686795741767
"ACAA1" 0.309225340076348 23.4638610471269
"TRIM71" 0.236389604499505 15.3396003237253
"SELT" 0.071435673889752 2.91352798356471
"TDGF1" 0.499086967327046 46.541741891303
"UBA5" 0.243029286649435 15.7629334495424
"RABL3" 0.417431151020896 36.8175309717985
"EIF4A2" 0.187872524991703 10.4401419411069
"FAM107A" 0.341557842838023 27.4419473323788
"GPR156" 2.88240813995543 99.2093631326651
"ZNF662" 0.27828313855788 19.8281765548154
"NR1I2" 0.733095111583172 68.0757019236755
"SLC25A38" 0.561041685656909 53.3960032372533
"MCF2L2" 0.66661387914665 62.9583514910042
"EOGT" 0.257798470706603 17.2321484156135
"GOLGA4" 1.02782833944795 83.7390275789081
"CNTN6" 0.39585892520823 34.2401792940298
"SLC51A" 0.391291160313664 33.6300815538816
"TKT" 0.312174937679489 23.7315569943348
"CMTM8" 0.430200017020378 38.4921870136338
"HRG" 2.21772233096338 98.1199028824005
"TMEM39A" 1.17170961863427 87.9848098113677
"IMPDH2" 0.33166245649471 26.14704600635
"LMOD3" 1.7662770964901 96.05304115047
"SLCO2A1" 0.522544170806677 49.1813484405155
"LAMP3" 0.39136857848325 33.6549835024591
"HESX1" 0.873462558512002 76.9594720786902
"GNAT1" 0.950255197628158 80.5889310838573
"RAD18" 0.355346426083939 28.9609661956048
"SENP7" 0.706690078690298 66.1707028574986
"PLD1" 0.473531760687853 43.5410570877171
"NR2C2" 0.539193495354219 51.0925729938368
"NKTR" 0.374896073206073 31.4573865404968
"NAALADL2" 1.20672160473376 88.8190250887132
"RPP14" 0.372488495822802 31.0807445682625
"LSM3" 0.229015180889747 14.3653115856316
"NPRL2" 1.05421214667653 84.5856938305422
"UMPS" 0.627209248036114 59.8829608416859
"LRRC2" 1.0297352013097 83.8075079374961
"NKIRAS1" 0.298836874971302 22.0786901575048
"WNT5A" 0.706509927417159 66.1582518832099
"CTNNB1" 0.241930735800788 15.6571001680882
"ANO10" 0.0861818397885154 3.72906679947706
"PSMD2" 0.72433343357975 67.3659963892175
"TRIM42" 0.811769045671058 73.4856502521322
"LRIG1" 0.25173900503081 16.8025898026521
"OTOL1" 0.653148099663621 61.8688912407396
"CPB1" 0.454339890313651 41.2563033057337
"KIF9" 0.400047189769324 34.8191495984561
"EOMES" 1.22130100309888 89.1614268816535
"HYAL2" 1.58285908646048 94.6398555686983
"EPHB1" 0.639918786132041 60.7607545290419
"SLC26A6" 0.253753826225088 16.8835211355289
"CACNA2D2" 0.351022248098695 28.5563095312208
"ECT2" 0.483379151290592 44.6305173379817
"PARP15" 1.33781400527122 91.3154454336052
"IP6K2" 0.267549231565451 18.6951378945402
"IL17RD" 1.06013091361209 84.7662329577289
"RBP2" 0.602400342669225 57.607545290419
"ZNF501" 0.382771308987471 32.540621303617
"ZNF589" 0.216465691886532 13.2727385917948
"TRNT1" 0.564618004659334 53.7321795430492
"NT5DC2" 1.3786947772541 91.8944157380315
"SNRK" 0.755689775712117 69.8126128369545
"MINA" 0.872235811034111 76.8474133100915
"LAMB2" 0.528863266744651 50.0155637178609
"KIAA0226" 1.07997803502215 85.3638797235884
"MRPS25" 0.343723534074305 27.7034177924423
"AZI2" 0.427621919688912 38.1933636307041
"AHSG" 1.0347541527548 83.9818215775384
"GYG1" 0.424021119293603 37.6579717362884
"ARL8B" 0.129768710604675 6.02938429932142
"SATB1" 0.15631096449726 8.00597646765859
"VGLL4" 0.102243992231588 4.53215464110067
"SETD2" 0.591836393938166 56.5460997323041
"VEPH1" 2.10874577583003 97.740148166594
"SLC25A26" 0.312886664878149 23.818713814356
"ACTL6A" 0.0881082698804904 3.80999813235386
"ZNF197" 0.258199825245169 17.2944032870572
"ZNF148" 0.67165392780484 63.2883023096557
"PLSCR2" 0.440082454453553 39.693706032497
"ATP13A3" 0.441508792504406 39.8057648010957
"CADM2" 0.222209017718352 13.714748179045
"ADCY5" 1.10340515555834 86.2229969495113
"TRH" 0.357690852106024 29.2037601942352
"HTR3C" 1.58139711000915 94.6211791072651
"TNNC1" 0.304475709144753 22.8599887941231
"SMC4" 0.492727807561614 45.8133598954118
"RPL22L1" 0.112864763062983 4.93992404905684
"OGG1" 0.307597643205646 23.1090082798979
"PFN2" 0.225899262475556 13.9980078441138
"USP13" 0.270982855269759 19.0562161489137
"RAF1" 0.378230431275444 31.9803274606238
"ZIC1" 0.460898567734296 42.1091950445122
"SNX4" 0.677703147164397 63.7801157940609
"GFM1" 0.680063300344017 63.9108510240926
"CYB561D2" 0.964523240203814 81.3173130797485
"MRPS22" 0.286712329972506 20.8802838822138
"CIDEC" 0.9984602264669 82.6682437900766
"FLNB" 0.473514986163951 43.5348316005727
"WDR49" 0.271181097389202 19.0997945589242
"ZNF621" 0.299737244224006 22.2561165411193
"EIF4G1" 0.497880063153037 46.3861047126938
"ARHGAP31" 1.18215169623206 88.1964763742763
"MSL2" 1.44875997124631 92.8344642968312
"DGKG" 0.485759926210474 44.8359584137459
"CD80" 0.781074879369641 71.5682002116666
"UBE2E1" 0.443217149768974 40.0049803897155
"SRPRB" 0.294584979169 21.6522442881155
"H1FX" 0.150599335111956 7.46747182967067
"BAP1" 1.46070698338316 93.0959347568947
"TMPPE" 0.950663005614678 80.6200585195791
"NCKIPSD" 1.38860467833914 92.0998568137957
"POLR2H" 0.229015508349136 14.440017431364
"ITIH1" 0.741943236811938 68.8040839195667
"ALG3" 0.948328305222553 80.5266762124136
"OXNAD1" 1.36732348725177 91.7138766108448
"ALS2CL" 0.99213162603541 82.4254497914462
"CAMKV" 0.166257433951953 8.71568200211667
"GMPS" 0.40616449714228 35.4292473386042
"GMNC" 1.13289562032043 87.1132416111561
"DBR1" 1.21128026777634 88.9186328830231
"CCDC58" 0.382105313504227 32.4441262528793
"EAF2" 0.729090327959938 67.6834962335803
"HCLS1" 1.18975087199565 88.377015501463
"APBB2" 0.451488169437051 40.9450289485152
"FRG2" 0 0.778185893046131
"SLC10A7" 0.415718913277886 36.6556683060449
"FAT4" 0.406539394091074 35.4666002614705
"BANK1" 1.07220866089224 85.1024092635249
"CXCL13" 0.189076288882883 10.6704849654485
"BMP3" 1.55322599517932 94.2601008528917
"LARP7" 0.660872182765868 62.5038909294652
"RAB33B" 0.597809301204266 57.0939426010085
"DCAF4L1" 0.618806086073723 59.1452406150781
"CD38" 1.4587267441303 93.0710328083173
"RNF4" 0.385798463637078 32.9079250451348
"BST1" 1.21556845079587 89.0151279337608
"MOB1B" 0.509319972480683 47.7837265766046
"PPARGC1A" 0.132913976074753 6.3748988358339
"DUX4L3" 0 0.778185893046131
"PIGG" 1.3972225637261 92.2056900952499
"PLRG1" 0.866153000209237 76.6046193114611
"PPID" 0.535692711026838 50.7190437651746
"GYPA" 0.808994709483525 73.2926601506568
"KIAA0232" 3.71021895647641 99.6077943099047
"DDIT4L" 0.282997835394484 20.4102596028139
"PYURF" 0.112949804442859 5.16715432982631
"FAM13A" 2.07514766903635 97.5845109879848
"HSD17B13" 0.366095545769589 30.2994459316442
"USP38" 0.738771101127541 68.5426134595032
"EIF4E" 0.23512364274752 15.1466102222499
"ADAM29" 0.520723566664818 48.9634563904626
"ASIC5" 1.80978501024192 96.2833841748117
"SLC25A4" 0.154650959570258 7.9250451347818
"TMEM175" 0.35490000617991 28.8862603498724
"TIGD4" 0.76644209814604 70.6779555500218
"C4orf32" 0.0752999273635993 3.19367490506132
"ENPEP" 1.15833696262388 87.7233393513042
"ACSL1" 2.0184220914324 97.3728444250763
"KIAA1239" 0.382149674584841 32.4908174064621
"IRF2" 0.782544500006443 71.6678080059765
"TRMT10A" 0.235123628880007 15.0905808379506
"MAN2B2" 1.96586954808616 97.1860798107452
"RGS12" 0.816154497003097 73.7533461993401
"RAB28" 0.489449268055774 45.2904189752848
"CTSO" 1.43930823210909 92.7473074768101
"ALB" 0.518796989273882 48.8078192118533
"HAUS3" 0.871676257151128 76.8162858743697
"SLIT2" 0.278867327479817 19.9028824005478
"LRIT3" 0.835604376439336 74.9237377824815
"SLC25A31" 0.738611921530651 68.5363879723588
"FABP2" 0.193028670740031 10.9412936562286
"BMP2K" 0.684348944716182 64.2968312270435
"UGT8" 0.344488646128969 27.7968000996078
"SLC4A4" 0.521917873851933 49.106642594783
"KLF3" 1.52523635941085 93.9301500342402
"ANKRD37" 0.292412529110844 21.3689846230468
"TBC1D19" 0.230225720872828 14.6018800971176
"WWC2" 0.743727494085953 68.9597210981759
"CLGN" 1.3151379246254 91.0041710763867
"UGT2B15" 0.939719173892266 80.0597646765859
"SCD5" 1.34435058208518 91.4150532279151
"STOX2" 0.20970496724287 12.6190624416361
"LEF1" 0.494105793977419 46.0437029197535
"MAML3" 0.512888498770706 48.228848907427
"EREG" 0.560737592543963 53.3212973915209
"USP17L22" 0 0.778185893046131
"DEFB131" 0.130424 6.24416360580215
"PET112" 0.736360189479488 68.3433978708834
"TLR3" 0.463297559858692 42.4080184274419
"HMGB2" 0.103108450629534 4.57262030753907
"GLRA3" 0.800722495585518 72.7323663076636
"CASP3" 0.815369335827399 73.6661893793189
"TMEM150C" 0.68472593709179 64.321733175621
"USP17L29" 0 0.778185893046131
"USP17L13" 0 0.778185893046131
"UTP3" 0.589841734634978 56.3655606051174
"FGA" 0.284835675896004 20.7619996264708
"FREM3" 2.81386850464015 99.1471082612214
"SHROOM3" 1.33153236514383 91.2220631264397
"CORIN" 0.746121750753406 69.1215837639295
"CDKN2AIP" 0.759528415242204 70.1612401170392
"CXCL1" 0.489799897563311 45.4367179231775
"TMPRSS11F" 0.514406586672158 48.3907115731806
"DDX60L" 1.28428001060228 90.3878478490942
"RNF212" 0.80474169956846 73.0187387163046
"SETD7" 0.728229098173746 67.6461433107141
"GPRIN3" 2.70971144486169 99.0163730311897
"TBCK" 0.77248517334269 71.0888377015501
"DKK2" 0.147908121875046 7.26825624105086
"PCGF3" 0.462651237003782 42.2959596588433
"PALLD" 0.523611509498323 49.3681130548465
"DUX4" 0 0.778185893046131
"TRIM2" 0.301832832543465 22.6856751540808
"PDCL2" 0.602180820959339 57.5421776754031
"SLC10A4" 0.678747775594391 63.8485961526489
"UGT2B4" 0.534564344513362 50.5883085351429
"LRBA" 1.3049914388584 90.8049554877669
"DCLK2" 0.151714659273957 7.69470211044014
"SPP1" 0.352953987999659 28.7243976841188
"UBE2D3" 0.150599508317037 7.53283944468655
"ANKRD17" 1.01667926712846 83.3654983502459
"UGT2A3" 0.899390687116747 78.2917263275851
"UBE2K" 0.107153416504687 4.76249766544232
"MFAP3L" 0.612273163498026 58.519579157069
"CWH43" 0.754094970706078 69.7316815040777
"INTS12" 0.430868004850399 38.5544418850775
"AGA" 0.592354193012942 56.6208055780365
"COMMD8" 0.970895884030311 81.6472638984
"KIAA1109" 2.45973459039731 98.6366183153832
"C4orf45" 1.43203105026317 92.6352487082114
"UGT2A2" 1.57463284317721 94.534022287244
"HNRNPD" 0.107153592993012 4.76872315258669
"USP46" 0.659680239189814 62.3700429558613
"FRG1" 0.376499348142862 31.6939550519828
"KLB" 1.17528786148176 88.0844176056776
"ZFYVE28" 0.690118261783597 64.726389840005
"GRID2" 0.569668446706155 54.3734047189193
"TTC29" 1.16036077560938 87.7544667870261
"PI4K2B" 0.568504691688937 54.2364440017431
"KIAA1211" 0.738841315480079 68.5675154080807
"TRIML1" 1.07185033788468 85.0961837763805
"TMEM184C" 0.294055343131805 21.5993276473884
"ZFP42" 0.232141924800112 14.7544045321546
"LNX1" 0.265355793860014 18.421216460188
"PDLIM5" 0.647000044731903 61.3646267820457
"AGPAT9" 0.203019278255695 11.8222000871568
"SLC30A9" 1.95258351818129 97.1051484778684
"TMPRSS11B" 0.603380261598072 57.7662952126004
"S100P" 0.602400342669225 57.607545290419
"AASDH" 1.10158937704475 86.1731930523563
"DCK" 0.530185855840396 50.1431862043205
"SYNPO2" 0.636554969559058 60.4743821204009
"FBXO8" 0.451725107023475 40.9823818713814
"PRSS48" 0.880952080409502 77.345452281641
"CYP2U1" 0.496543394190038 46.2709332005229
"KIAA1430" 0.397295420927971 34.4456203697939
"MXD4" 0.591717336024908 56.51185955301
"TLR6" 0.923051903431306 79.3874120649941
"NDST4" 0.624122282807784 59.6650687916329
"CAMK2D" 0.344804821135825 27.8154765610409
"STBD1" 0.537221535700435 50.9058083795057
"GUCY1B3" 0.367812537520149 30.5235634688414
"DDX60" 0.770648191236896 70.9020730872191
"TRMT44" 1.00087285093279 82.7242731743759
"HPGD" 0.698535513342259 65.4205316566021
"MSANTD1" 0.57334491760545 54.6971300504264
"COL25A1" 0.518418722684051 48.751789827554
"ANXA5" 0.309273067046273 23.4700865342713
"LSM6" 0.0752999273635993 3.19367490506132
"CPEB2" 0.166935260321997 8.76548589927162
"GSX2" 0.152129251773878 7.75695698188383
"UCP1" 0.495013510963955 46.1557616883521
"C4orf21" 0.44140541123637 39.7933138268069
"TET2" 1.61895847490702 95.056963207371
"ELOVL6" 0.564750350119912 53.8224491066426
"AIMP1" 0.764566683110331 70.5098673971238
"SCARB2" 0.727086644696809 67.5714374649816
"TNIP2" 0.650027084417575 61.6323227292536
"GABRA4" 0.526268322250568 49.6109070534769
"NAF1" 0.902901040724287 78.4598144804831
"UGT2B11" 2.77699446321945 99.1097553383552
"IDUA" 1.68159451512555 95.5114237689099
"CXCL6" 0.147908099047449 7.25891801033431
"SLC34A2" 0.730508059079912 67.8204569507564
"CEP44" 1.08582909994637 85.6004482350744
"TBC1D9" 0.4181477036877 36.9171387661085
"ZBTB49" 0.820299874771247 74.0334931208367
"TIFA" 0.735067430591235 68.2500155637179
"FAM160A1" 1.71110329843944 95.7230903318185
"USP17L21" 0 0.778185893046131
"GRIA2" 0.454736685200609 41.312332690033
"USP17L28" 0 0.778185893046131
"MTHFD2L" 0.683603673991249 64.2657037913217
"C4orf22" 0.519078883870586 48.8949760318745
"ANAPC4" 0.553780847776463 52.5182095498973
"GSTCD" 0.297290674152752 21.8950382867459
"GRPEL1" 0.225729682649403 13.9077382805205
"ANXA3" 0.451069077703529 40.9139015127934
"NOA1" 0.112565827811996 4.89634563904626
"MFSD8" 0.469055763573978 42.9932142190126
"COPS4" 0.199224259624332 11.4362198842059
"C4orf29" 0.358045544287734 29.234887629957
"RHOH" 0.55461953650307 52.6209300877794
"SNX25" 0.497574555163553 46.3425263026832
"PCDH18" 0.527229304842669 49.847475564963
"MAPK10" 0.584488326965561 55.7928157878354
"DAPP1" 0.127120792864574 5.93911473572807
"SORBS2" 0.854016607874361 75.9571686484467
"SFRP2" 0.242114832057398 15.6757766295213
"NPFFR2" 1.09537830560603 85.9428500280147
"IL8" 0.480682528781607 44.3503704164851
"FBXL5" 0.327323990039749 25.5556247276349
"AREG" 0.205069042113463 11.9840627529104
"ARHGAP10" 1.1867968296784 88.327211604308
"GPM6A" 0.602400342669225 57.607545290419
"ACOX3" 1.55998639773883 94.3721596214904
"ADAD1" 0.78744567104497 72.0351117474942
"CLNK" 0.976619356974007 81.8589304613086
"TLR10" 0.871784767803384 76.8349623358028
"CXCL2" 0.340728631106971 27.3983689223682
"SLC10A6" 0.555589120034161 52.7454398306668
"TRAPPC11" 0.826974211047605 74.3883458880657
"RPL9" 0.174980961642097 9.56857374089522
"CLCN3" 0.635489172969774 60.4308037103903
"FDCSP" 0.195634500000077 11.1373965012762
"HERC5" 0.751654476584028 69.5075639668804
"FAT1" 0.526756798215718 49.6980638734981
"PDGFRA" 0.553912325952802 52.530660524186
"RAP1GDS1" 0.335495005109572 26.6886633879101
"POU4F2" 0.313927404341287 23.8934196600884
"SCOC" 1.01107756151438 83.1102533773268
"DRD5" 0.384691424844641 32.7709643279587
"PGRMC2" 0.301199189839155 22.6078565647762
"SOD3" 0.263549114811288 17.932515719355
"PRKG2" 0.441610193492903 39.8119902882401
"FGB" 0.533502757105339 50.5011517151217
"ZNF721" 0.714585899891582 66.6874182904812
"USP17L30" 0 0.778185893046131
"ANTXR2" 0.605092563988029 57.9219323912096
"GABRG1" 0.61934313802464 59.1919317686609
"GRSF1" 0.311515694763184 23.6319492000249
"SMARCA5" 0.219828321860257 13.5653364875802
"ANK2" 1.51382905180662 93.774512855631
"VEGFC" 1.16118344447651 87.7793687356036
"ABCE1" 0.253762968540642 16.8897466226732
"NEK1" 0.413759116012409 36.3568449231152
"THEGL" 0 0.778185893046131
"USP53" 1.75107532657008 95.9223059204383
"TMEM129" 0.379906948756179 32.1453028699496
"TMEM154" 0.0544693605913453 2.36257237128805
"OSTC" 0.209625602388791 12.4291850837328
"INPP4B" 0.286790165163196 20.8927348565025
"ZNF732" 0.580328702282067 55.3570316877296
"FAM198B" 1.15269180826201 87.5801531469837
"TXK" 0.51005715010025 47.8677706530536
"MND1" 0.753002737737608 69.6133972483347
"HTT" 2.91438625516271 99.2342650812426
"DCUN1D4" 0.321681032023385 24.8677083981822
"HNRNPDL" 0.230044450347736 14.5614144306792
"ARAP2" 0.391956932917503 33.7919442196352
"SGMS2" 0.564516486634654 53.694826620183
"PPAT" 0.417656401623152 36.8611093818091
"PAICS" 1.02439268478245 83.6082923488763
"ENPP6" 0.823356444392302 74.2140322480234
"YTHDC1" 0.543622869725585 51.5719355039532
"TNIP3" 0.518223885907754 48.7300006225487
"FRAS1" 1.12229842657563 86.8642221253813
"PF4" 0.338849182388468 27.1182220008716
"QDPR" 0.923010433289279 79.3811865778497
"PCDH7" 0.583239693772482 55.5873747120712
"NKX6-1" 0.263549255024869 17.9947705907987
"FGFR3" 1.09272125223727 85.8681441822823
"DHX15" 0.249267949017906 16.4788644711449
"ARHGEF38" 0.268297017427411 18.825873124572
"SOWAHB" 0.643539997804591 61.1716366805703
"GC" 0.771800695798729 71.0141318558177
"EGF" 0.312941566631955 23.8249393015003
"KIT" 0.71072685235271 66.4259478304177
"HAND2" 0.135748394189631 6.54921247587624
"RNF150" 0.164153298014332 8.61607420780676
"NPY1R" 0.178746946942691 9.80202950880906
"BEND4" 0.67505298347557 63.6244786154517
"CENPE" 0.892646087707963 77.9493245346448
"METTL14" 0.28425079728824 20.6717300628774
"SEC24B" 0.593871928895141 56.7826682437901
"UNC5C" 0.65479205329135 62.0369793936376
"PRMT10" 0.679643339282338 63.8797235883708
"TENM3" 4.32528256401617 99.7385295399365
"ARFIP1" 0.0521464954929632 2.30965573056092
"PIGY" 0.0921191222005507 3.89404220880284
"FBXW7" 0.269138468737568 18.9068044574488
"SLC39A8" 0.181177255331163 9.99190686671232
"RAPGEF2" 0.626928721734366 59.8580588931084
"PRIMPOL" 0.667459286521133 63.0330573367366
"NMU" 0.434200910783077 38.984000498039
"NFXL1" 0.218388439879714 13.4159247961153
"LRAT" 0.510450956835555 47.9362510116417
"DCHS2" 0.69199654157373 64.8944779929029
"FGG" 0.31770777283461 24.3478802216273
"REST" 2.47639388929421 98.667745751105
"PACRGL" 0.709403730793921 66.3201145489635
"SGCB" 0.853166409712908 75.9198157255805
"CCNG2" 0.721980225550072 67.1854572620308
"CXCL11" 0.486430334030438 44.9293407209114
"SCRG1" 0.246886996518778 16.2422959596588
"AFP" 0.263485094653239 17.8546971300504
"CLDN24" 0 0.778185893046131
"PHOX2B" 0.15212908654647 7.74450600759509
"C4orf48" 0.112949804442859 5.16715432982631
"CCDC109B" 0.411171725052927 36.1202764116292
"ODAM" 0.17593940881886 9.5934756894727
"CTBP1" 0.912974500024143 78.8395691962896
"MFSD10" 0.605055295969165 57.9157069040652
"IL15" 0.112864988020747 4.95860051048995
"GALNT7" 0.384378309831458 32.7211604308037
"CDKL2" 0.701869634453189 65.7349187573928
"SH3TC1" 2.46531879790424 98.6615202639607
"AADAT" 0.390940645979514 33.5491502210048
"GAR1" 0.618075431993226 59.058083795057
"ING2" 0.170050917442797 9.08298574363444
"CLOCK" 0.774562030215738 71.1822200087157
"KDR" 0.961007230479506 81.0994210296956
"SCFD2" 0.235735487377192 15.2960219137147
"USP17L26" 0 0.778185893046131
"IL2" 0.167418876359069 8.83085351428749
"MSX1" 0.338849355593549 27.2116043080371
"ANKRD50" 0.362156199518563 29.8263089086721
"CXCL9" 0.279237315846241 19.9838137334246
"PCDH10" 0.417762032234964 36.8797858432422
"PAPSS1" 0.495918990576255 46.2242420469402
"ELF2" 0.355088968776418 28.9111622984499
"TMEM144" 0.190565561693956 10.813671169769
"TKTL2" 0.224947026986406 13.8703853576542
"NUP54" 0.430867831448732 38.5482163979331
"ADH1B" 0.47742652605017 44.0141941106892
"CXCL5" 0.506269213448076 47.3386042457822
"NPY2R" 1.25136473813153 89.7590736475129
"FAM114A1" 0.729013766513592 67.6710452592915
"CHRNA9" 0.920398618794702 79.2068729378074
"ADH6" 0.830952293908339 74.646703604557
"LRP2BP" 0.25507673024641 16.9831289298388
"GAB1" 0.218610079184378 13.4595032061259
"TADA2B" 0.416588283951399 36.7179231774886
"USP17L20" 0 0.778185893046131
"CXCL3" 0.284250292573576 20.5565585507066
"CCNI" 0.559150483884258 53.1594347257673
"HMX1" 0 0.778185893046131
"BBS12" 1.01906345859405 83.4775571188445
"SEL1L3" 0.113483861225938 5.29166407271369
"LGI2" 0.302591506114915 22.7603809998132
"NAT8L" 0.321681163792162 24.9112868081927
"POLR2B" 0.49877867727108 46.5230654298699
"PPBP" 0.26354942822995 18.0912656415364
"SPATA4" 0.940338220167793 80.0784411380191
"MAD2L1" 0.183414231872184 10.1288675838884
"KLKB1" 0.835808126737464 74.9548652182033
"FSTL5" 0.611093846849496 58.4261968499035
"EXOC1" 0.732993788197895 68.0694764365312
"FHDC1" 0.818368490360524 73.8903069165162
"PAQR3" 0.414420939109697 36.5373840503019
"TIGD2" 0.0674202765517841 2.80769470211044
"HERC6" 0.875648448582314 77.040403411567
"RNF175" 1.24474115090327 89.6158874431924
"CCNA2" 0.569405192892522 54.3173753346199
"WDFY3" 0.997172511696418 82.5810869700554
"RASGEF1B" 0.24031592236003 15.5761688352114
"AFAP1" 1.28222656000307 90.3380439519392
"RPS3A" 0.164112261086367 8.57249579779618
"NAP1L5" 0.370808657852353 30.8161613646268
"GUF1" 0.539707053982488 51.1361514038474
"ADH4" 0.120972836988598 5.64962958351491
"PRDM5" 0.388605528568411 33.2565523252194
"SMARCAD1" 0.584503383993889 55.7990412749798
"SH3RF1" 0.349327560310711 28.3197410197348
"SEPT11" 0.562235538688487 53.4893855444189
"NIPAL1" 0.914490221501757 78.9267260163108
"ARHGAP24" 0.574123229697157 54.7469339475814
"PLA2G12A" 0.225394804602531 13.882836331943
"TRAM1L1" 0.246887722890892 16.3107763182469
"USP17L27" 0 0.778185893046131
"THAP9" 0.765013449015332 70.5596712942788
"UGT2B28" 1.15707154822437 87.685986428438
"CSN3" 0.971247150048721 81.6597148726888
"ATOH1" 0.344284536976805 27.7843491253191
"INTU" 0.0758902224949521 3.32441013509307
"ZCCHC4" 0.685931229790292 64.4960468156633
"MEPE" 3.11588408935169 99.4023532341406
"HSD17B11" 0.474568723044422 43.6344393948826
"CLDN22" 0.324635638733642 25.2163356782668
"N4BP2" 0.667585642808996 63.0704102596028
"IGFBP7" 0.176191939054893 9.60592666376144
"CCRN4L" 0.714001254923967 66.6469526240428
"CBR4" 0.163408024039009 8.33592728631015
"CNGA1" 0.351816388437546 28.6559173255307
"EXOSC9" 1.14597255755422 87.4245159683745
"WDR17" 1.65528536211564 95.3433356160119
"GABRA2" 0.212503912701091 12.905434850277
"CENPC" 0.670361738297778 63.2135964639233
"ABLIM2" 0.733188998842028 68.0881528979643
"SLC9B2" 1.47730863086947 93.320052294092
"SEC31A" 0.213343323187533 12.9427877731432
"IGJ" 0.370809076992748 30.8970926975036
"UGT2A1" 1.34394811931649 91.4088277407707
"SPINK2" 0.199224390555131 11.4984747556496
"NPY5R" 0.148827992636735 7.39276598393824
"TMA16" 0.566147737215705 53.9936500031127
"ETNPPL" 0.221997061220736 13.6711697690344
"CC2D2A" 0.559275607852247 53.1905621614891
"OCIAD2" 0.925653097987758 79.5243727821702
"TBC1D1" 0.409810076297279 35.9272863101538
"COX18" 0.28438080329258 20.7308721907489
"FGF2" 0.147908023848652 7.2402415489012
"LDB2" 0.456481900000716 41.5551266886634
"LARP1B" 0.647022462705662 61.3708522691901
"ADH1A" 1.09186693123308 85.8370167465604
"USP17L5" 0 0.778185893046131
"DTHD1" 1.88540403744936 96.7191682749175
"TECRL" 0.54468226362151 51.6777687854075
"DCTD" 0.47175381476636 43.3387287555251
"DOK7" 1.09076299536311 85.7996638236942
"PTPN13" 0.685847687913893 64.4773703542302
"HELQ" 0.936353748531898 79.9352549336986
"UGT2B17" 2.42816480958858 98.549461495362
"CASP6" 0.474658865110513 43.6531158563158
"TLR1" 0.643768989480934 61.1903131420034
"HS3ST1" 1.40573185553007 92.3115233767042
"RBPJ" 0.190866691308167 10.8323476312021
"OTUD4" 1.94971434544746 97.0740210421466
"USP17L25" 0 0.778185893046131
"RWDD4" 0.419083175688709 37.0136338168462
"BDH2" 0.024841650032422 1.66220506754654
"YIPF7" 0.832615109152482 74.7556496295835
"FRYL" 0.766108102895734 70.6343771400112
"NDNF" 0.720219792970592 67.0983004420096
"SORCS2" 1.47386971611096 93.2826993712258
"SH3D19" 0.263518918707389 17.8733735914835
"HPGDS" 0.379671427223459 32.1172881777999
"TMPRSS11D" 0.556406407664099 52.8108074456826
"SLC7A11" 0.716330606254579 66.8306044948017
"ENOPH1" 0.564750176914831 53.7819834402042
"NAA15" 0.654398437202745 62.0058519579157
"IBSP" 2.01824881115273 97.3666189379319
"CPZ" 0.859536709318929 76.2061881342215
"FGFBP1" 0.419101579032116 37.0603249704289
"MFSD7" 1.97635699729192 97.2234327336114
"LIAS" 0.375432186916625 31.5383178733736
"FNIP2" 0.703455521555277 65.9216833717238
"STIM2" 0.834194558680323 74.8303554753159
"UFSP2" 0.490316045619557 45.5207619996265
"PDE6B" 0.982409153611986 82.101724459939
"USP17L11" 0 0.778185893046131
"FGF5" 0.645211710967028 61.2587935005914
"CRMP1" 1.50199220867823 93.6562285998879
"ADAMTS3" 0.443107703038285 39.9676274668493
"PPA2" 0.265681405779579 18.4461184087655
"ATP10D" 0.502922168459469 46.9401730685426
"LAP3" 1.32336428961769 91.1224553321297
"USP17L10" 0 0.778185893046131
"RUFY3" 0.972381928632206 81.697067795555
"NFKB1" 0.595069841886971 56.8573740895225
"TMEM192" 0.852763277642432 75.8886882898587
"IL21" 0.284250487576932 20.6343771400112
"NAA11" 0.300964986686159 22.3993027454398
"HGFAC" 0.975518484120676 81.8215775384424
"TBC1D14" 0.892857969361869 77.9617755089336
"TRIM60" 1.00992850724837 83.0666749673162
"ATP5I" 0.503760670275082 46.9962024528419
"HSPA4L" 0.228320149339759 14.2999439706157
"TMEM165" 0.0743525234224636 2.9757828550084
"F11" 0.731137025823126 67.9076137707776
"SLBP" 0.475772614663171 43.7963020606362
"LRRC66" 1.6875249636199 95.579904127498
"ADH7" 0.243591332971974 15.8251883209861
"RBM46" 0.31383982586665 23.887194172944
"OCIAD1" 0.432476071396153 38.7100790636867
"RXFP1" 0.218489347563377 13.4346012575484
"SULT1E1" 0.972651136174219 81.7064060262716
"PRSS12" 0.434427052787848 39.0275789080496
"UGDH" 0.123569097307024 5.73989914710826
"CFI" 0.811573614371341 73.4731992778435
"CYTL1" 0.108938490242583 4.82475253688601
"LOC152586" 0 0.778185893046131
"UBA6" 0.602706666749634 57.7040403411567
"LIMCH1" 0.71124645924039 66.4570752661396
"FIP1L1" 0.691167405151697 64.8073211728818
"MMAA" 0.898890544256826 78.2543734047189
"HADH" 0.435192614313249 39.1583141380813
"CCKAR" 0.895969797846399 78.1111872003984
"KLHL8" 0.241586916637961 15.6508746809438
"CHIC2" 0.209625820148696 12.5785967751977
"C4orf47" 0.933241099473764 79.8169706779555
"PDHA2" 1.07556987952449 85.2082425449791
"PDLIM3" 0.33988319974319 27.2800846666252
"TAPT1" 0.634661646789321 60.3809998132354
"USP17L17" 0 0.778185893046131
"SLC2A9" 2.15323906745822 97.9144618066364
"THAP6" 0.552342186857326 52.3812488327212
"RASSF6" 1.33572614732386 91.278092510739
"OTOP1" 0.597961588596465 57.1126190624416
"ZAR1" 0.246886996518778 16.2422959596588
"LCORL" 0.33927321634943 27.2614082051921
"SLC26A1" 0.962048162821334 81.1928033368611
"LYAR" 0.442977946538384 39.9489510054162
"MRPL1" 0.646436034410469 61.3459503206126
"UGT2B7" 0.90821337808377 78.6714810433917
"WHSC1" 0.483654941607116 44.6491937994148
"ADH5" 0.0958308511551995 3.96563531096308
"TMEM156" 0.19850596411779 11.3615140384735
"SRP72" 0.611321820073941 58.4573242856253
"CENPU" 1.69542688498335 95.6421589989417
"EPGN" 0.065211500000639 2.58980265205752
"JADE1" 0.188108253039701 10.4650438896844
"RELL1" 0.2523921700985 16.8150407769408
"LAMTOR3" 0.26354942822995 18.0912656415364
"ADD1" 0.73551727489321 68.2873684865841
"DGKQ" 0.71125246197237 66.4633007532839
"MAB21L2" 0.740664489348774 68.7107016124012
"HERC3" 0.160942248371934 8.21141754342277
"NPNT" 0.759004790503453 70.1114362198842
"ALPK1" 1.8908230463824 96.744070223495
"MRPS18C" 0.35075918863825 28.4847164290606
"SH3BP2" 0.818454169607694 73.9089833779493
"ANXA10" 0.750563960290009 69.4390836082923
"SPRY1" 0.327788767227255 25.5992031376455
"NDST3" 0.95520509012752 80.8317250824877
"PDE5A" 0.651509339368343 61.7381560107078
"UVSSA" 0.975032577828556 81.8029010770093
"KIAA0922" 2.45445664339551 98.6303928282388
"GRXCR1" 1.33090811874072 91.2158376392953
"GRK4" 0.595720667427864 56.9134034738218
"MSMO1" 0.713760472872749 66.6251634190375
"CXCL10" 0.33841873951914 26.9594720786902
"STK32B" 0.640946725011005 60.8790387847849
"KCTD8" 0.493774957131954 45.9938990225985
"TRIML2" 1.57982598004981 94.5962771586877
"KLHL5" 0.25589845980491 17.088962211293
"ASB5" 0.411533065217568 36.1451783602067
"CPE" 0.903512808858147 78.4784909419162
"HPSE" 0.82159486378466 74.0957479922804
"GAK" 1.07830419509691 85.3203013135778
"DNAJB14" 0.596284375400111 56.950756396688
"ARSJ" 0.711789282813179 66.5193301375833
"MAEA" 0.493632937349715 45.9316441511548
"HOPX" 0.414379290744639 36.5155948452966
"SEC24D" 1.1340396074032 87.1381435597335
"SHISA3" 0.557169933665065 52.8855132914151
"NEIL3" 0.738293537089103 68.505260536637
"TMPRSS11E" 0.969981084477837 81.578783539812
"LETM1" 1.47926654576499 93.369856191247
"EPHA5" 0.268188406077259 18.8071966631389
"CYP4V2" 0.211192309718015 12.7809251073897
"USP17L12" 0 0.778185893046131
"PITX2" 0.190568318250285 10.8198966569134
"SPOCK3" 0.376539131197234 31.7748863848596
"C4orf33" 0.907664783483602 78.6341281205254
"AFM" 0.776708405007683 71.2942787773143
"H2AFZ" 0.225899262475556 13.9980078441138
"PLK4" 0.606297455358857 58.046442134097
"ELMOD2" 0.166880062109858 8.74058395069414
"TSPAN5" 0.271497685096945 19.1931768660898
"STATH" 0.435875378409842 39.2330199838137
"DUX4L7" 0 0.778185893046131
"PRDM8" 0.344959703104573 27.8279275353296
"ABCG2" 0.584367122164825 55.6807570192368
"NUDT9" 0.475225270499174 43.7153707277594
"SEPSECS" 0.793764239610226 72.4397684118782
"HELT" 0.526411713680403 49.62958351491
"C4orf17" 0.547680089520543 51.9703666811928
"SPARCL1" 1.27204322639247 90.1637303118969
"TEC" 0.507679706308592 47.5502708086908
"KCNIP4" 0.298837049545757 22.1253813110876
"SPON2" 0.737844574615007 68.4616821266264
"GLRB" 0.638280440590576 60.6362447861545
"GPR125" 0.487635382707411 45.0725269252319
"TDO2" 0.0903207873352715 3.8411255680757
"MMRN1" 0.410261719805885 36.0144431301749
"SLC9B1" 0.482263651727272 44.5495860051049
"NKX3-2" 0.378828044613032 32.0488078192119
"CNOT6L" 0.192346211351349 10.8946025026458
"KLHL2" 0.675360464359134 63.6493805640291
"SDAD1" 0.108998418152192 4.83097802403038
"PPP3CA" 0.334641148629394 26.5797173628836
"PPM1K" 0.289578908223861 21.154205316566
"CDS1" 0.528764734774361 50.0093382307166
"C4orf27" 0.695421221908801 65.1621739401108
"WDR19" 0.909803904770858 78.7088339662579
"PPEF2" 1.15679540667428 87.6735354541493
"NDUFC1" 0.130423000000115 6.14766855506443
"USP17L24" 0 0.778185893046131
"USP17L18" 0 0.778185893046131
"C1QTNF7" 0.589814067965261 56.3531096308286
"USP17L19" 0 0.778185893046131
"ANAPC10" 0.115636235144799 5.36325717487393
"LPHN3" 0.434886155294567 39.0836082923489
"METAP1" 0.235123559542559 15.081242607234
"NR3C2" 0.393827739561928 34.0036107825437
"G3BP2" 0.390182083649605 33.468218888128
"RCHY1" 0.117346096222239 5.50955612276661
"TACC3" 0.11357096978502 5.30411504700243
"SMAD1" 0.324095733390923 25.150968063251
"NAAA" 1.08928510366065 85.7249579779618
"STX18" 0.298545541940142 22.0257735167777
"BOD1L1" 2.08270595834482 97.6031874494179
"MGST2" 0.391886516777515 33.754591296769
"RFC1" 0.443011920117173 39.9551764925605
"SRD5A3" 0.1921713666216 10.8821515283571
"RASL11B" 0.280212657679841 20.0585195791571
"NOP14" 1.13774810621215 87.2066239183216
"PF4V1" 0.183983904679187 10.1786714810434
"MANBA" 0.26960455719133 18.9379318931706
"TLR2" 0.771488360678889 70.9830044200959
"PSAPL1" 0.518496624832259 48.7642408018427
"TMPRSS11A" 0.366289456110014 30.3367988545104
"GUCY1A3" 0.633662066394864 60.3187449417917
"GK2" 0.221634043258844 13.6400423333126
"PKD2" 1.31502705166637 90.9979455892424
"LIN54" 0.577211255731314 55.0395318433667
"UCHL1" 0.564750176914831 53.7819834402042
"ZNF141" 0.519014367292128 48.8825250575858
"WDR1" 0.495955784719678 46.2304675340845
"COX7B2" 0.26354942822995 18.0912656415364
"STAP1" 0.450386543954587 40.8205192056278
"GABRB1" 0.413298543870975 36.3132665131047
"NUDT6" 0.809809259437266 73.3362385606674
"PPP2R2C" 1.01866045647056 83.4588806574114
"HTRA3" 0.383368505190464 32.6402290979269
"CISD2" 0.218239398870816 13.4034738218266
"TRIM61" 0.0996123534855157 4.31114984747556
"FGFRL1" 0.61519199921797 58.7935005914213
"PGM2" 0.985478908100523 82.1951067671045
"BTC" 0.842522017561304 75.371972856876
"ETFDH" 0.815077858961458 73.6226109693083
"GALNTL6" 0.55602731022205 52.7921309842495
"SAP30" 0.0798675726552585 3.40534146796987
"ATP8A1" 0.64591081576214 61.302371910602
"RBM47" 0.234845261015783 15.0221004793625
"NEUROG2" 0.467750792916071 42.8593662454087
"POLN" 1.50564174234547 93.6935815227542
"DUX4L4" 0 0.778185893046131
"MYL5" 0.600572575204862 57.3242856253502
"MED28" 0.347564302587636 28.1516528668368
"SPATA5" 0.290444222924045 21.1915582394322
"HHIP" 0.57725762271335 55.0457573305111
"ART3" 0.516302386167654 48.5525742389342
"CXXC4" 0.225899435680636 14.069600946274
"BMPR1B" 0.558376611623123 53.0100230343024
"TLL1" 0.379665758801293 32.1110626906555
"PLAC8" 0.164111896840002 8.44487331133661
"SULT1B1" 0.373130263346815 31.1647886447115
"LRPAP1" 0.289405031006802 21.1355288551329
"COQ2" 0.00401131420027568 1.55948452966445
"TRPC3" 1.15399358382659 87.6361825312831
"MARCH1" 1.01563407377313 83.3032434788022
"PDGFC" 0.65978239659749 62.4354105708772
"GPR98" 1.01445170678219 83.2285376330698
"BRIX1" 1.21454434912042 88.9871132416112
"OR2V2" 0.699026531144801 65.485899271618
"CHD1" 0.692117133670865 64.9007034800473
"SLC25A46" 0.738009504577728 68.4741331009151
"ARL14EPL" 0 0.778185893046131
"PCDHA13" 0.41702368122395 36.7490506132105
"RMND5B" 0.867917418930074 76.6917761314823
"SPINK14" 0.164112254463716 8.52269190064123
"NDUFS4" 0.602401093224575 57.6542364440017
"ERBB2IP" 0.62626204901113 59.8020295088091
"RICTOR" 0.472287844422462 43.4103218576854
"GRXCR2" 0.887297263367167 77.6380501774264
"PITX1" 0.506974592589703 47.4755649629584
"TMED7" 0.172533600603863 9.2915395629708
"FST" 0.310782127485979 23.58214530287
"SNCAIP" 0.803993077477868 72.9627093320052
"GRPEL2" 0.764218141916517 70.4600634999689
"ERCC8" 0.851782114169275 75.8388843927037
"ARHGAP26" 0.413790994210455 36.3630704102596
"PLAC8L1" 0.703079173807853 65.8345265517027
"HNRNPH1" 0.137968073621388 6.86671232023906
"SLC23A1" 0.406606962537944 35.4728257486148
"EMB" 0.545211540654023 51.7026707339849
"LMNB1" 0.893376192161803 77.986677457511
"SH3PXD2B" 0.308884182951887 23.4078316628276
"SNX18" 0.923997160966791 79.437215962149
"SKIV2L2" 0.519045474667591 48.8887505447301
"GABRP" 1.04416272257752 84.2121646018801
"RAD50" 0.520367067765711 48.9447799290294
"C5orf30" 1.05421214667653 84.5856938305422
"NME5" 0.247736041965829 16.3730311896906
"FGF10" 0.439286987056677 39.5691962896097
"CAPSL" 0.37845648429007 31.9865529477682
"GTF2H2C" 0.129682103995887 6.0138205814605
"ADCY2" 0.371327555403628 30.9904750046691
"ANKRD33B" 0.263568799698984 18.2562410508622
"PCDHGB3" 0.535330276822135 50.7065927908859
"NEURL1B" 0.132731754442797 6.3562223744008
"TPPP" 0.969641906258353 81.544543360518
"CKMT2" 0.897482321712279 78.1983440204196
"HMGXB3" 1.77953549120466 96.1277469962025
"LYRM7" 0.314778269985207 24.0241548901202
"HINT1" 0.564750176914831 53.7819834402042
"RELL2" 0.326977557045837 25.4995953433356
"SDHA" 2.21083933042763 98.0950009338231
"ERGIC1" 0.374091708382928 31.2892983875988
"ANKRD34B" 1.06677780527359 84.9716740334931
"EPB41L4A" 1.56097534586182 94.3908360829235
"ZBED3" 0 0.778185893046131
"TIGD6" 0.872895721356831 76.8909917201021
"SKP1" 0.0850255277482592 3.69793936375521
"PELO" 0.411565325215769 36.1514038473511
"HBEGF" 0.251325950110608 16.7029820083422
"CCNI2" 0.582087407534584 55.4908796613335
"MED10" 0.298836874971302 22.0786901575048
"EGR1" 0.425009028779455 37.8322853763307
"SLC12A2" 1.51692830994788 93.8305422399303
"CD180" 0.522363654383354 49.1626719790824
"OXCT1" 0.411336741313887 36.1265018987736
"PCDHA9" 0.572806518329075 54.6597771275602
"ARSB" 0.567548532278518 54.0870323102783
"C7" 0.645599803505053 61.2899209363133
"DIMT1" 0.564750176914831 53.7819834402042
"LIX1" 0.736184524396115 68.337172383739
"ZDHHC11" 0.990446156739645 82.3756458942912
"EDIL3" 0.217552142362755 13.310091514661
"SLU7" 0.706779157369542 66.1831538317873
"FAM105A" 0.842236616193059 75.353296395443
"HSPA9" 0.527105042359996 49.8287991035299
"HAND1" 0.215187645398181 13.0921994646081
"MARCH6" 1.24491893639018 89.625225673909
"PCDHB10" 0.805157791026439 73.0685426134595
"DIAPH1" 0.37446348804567 31.3640042333313
"RBM22" 0.403576016084147 35.1491004171076
"PCDHB16" 0.74221649058633 68.8103094067111
"GIN1" 0.62739871692011 59.8954118159746
"FBXW11" 0.413170253369784 36.3008155388159
"C5orf48" 0.230225671052405 14.5894291228289
"CSNK1G3" 0.170050921277628 9.08921123077881
"TSSK1B" 2.26477922536109 98.2008342152773
"GPX3" 0.616360013530374 58.9117848471643
"CDC42SE2" 0.199224586951168 11.6136462678205
"RNF130" 0.277242129895047 19.753470709083
"CDH12" 0.545703338903452 51.7649256054286
"RARS" 0.281479623985943 20.226607732055
"PCDHGA6" 0.494389696583578 46.0935068169084
"FCHSD1" 0.678151607033518 63.8050177426384
"CDX1" 0.347129132726804 28.0956234825375
"UGT3A2" 0.508986507251315 47.6872315258669
"G3BP1" 0.326057810000141 25.3626346261595
"POLK" 0.457975330834949 41.7667932515719
"PAIP1" 0.602403229420571 57.6729129054348
"PROP1" 0.582105639518896 55.5064433791944
"UNC5A" 0.390670570407703 33.5055718109942
"PRR16" 0.556733668427133 52.8574985992654
"GHR" 0.715324201216749 66.7185457262031
"MGAT4B" 0.776534669260169 71.2569258544481
"GTF2H2" 0.182391172618847 10.08840191745
"TRIM41" 0.536849701350761 50.8746809437839
"SLC36A3" 0.528190307816381 49.9035049492623
"NIPBL" 2.04619801927105 97.503579655108
"AFAP1L1" 0.671723259774961 63.3069787710888
"TMED9" 0.726961585038256 67.5652119778373
"PJA2" 1.00627155480698 82.9359397372844
"CMYA5" 8.24830491770779 99.950196102845
"PHYKPL" 1.32842180027292 91.1660337421403
"GRM6" 1.01586949425437 83.315694453091
"FAM114A2" 0.282680852558588 20.3635684492312
"ANKHD1-EIF4EBP3" 0.844541327196896 75.4529041897528
"MARCH3" 0.446743642380116 40.4096370540995
"PGGT1B" 0.559123776637457 53.1314200336176
"PLCXD3" 0.865955544401867 76.5672663885949
"PDE4D" 0.376502234894208 31.7562099234265
"RUFY1" 0.707850886819673 66.2516341903754
"PCDHB6" 0.60611415384604 58.0402166469526
"RAB24" 0.584485522809388 55.7430118906804
"PCDHGB7" 0.391374329698935 33.6612089896034
"SFXN1" 0.120972836988598 5.64962958351491
"BNIP1" 0.507552781889316 47.537819834402
"SRD5A1" 0.279080421257625 19.921558861981
"ANKHD1" 0.735990033695662 68.3184959223059
"GPRIN1" 0.167967722476165 8.95847600074706
"STARD4" 0.753002737737608 69.6133972483347
"ZFP2" 0.245425948639056 15.9808254995953
"FBXL7" 0.42255311085318 37.4774326091017
"FABP6" 0.152644760176474 7.80676087903878
"LCP2" 1.09986762703485 86.117163668057
"GABRG2" 0.419083546686338 37.0229720475627
"PPIC" 0.910696073243062 78.7648633505572
"SOWAHA" 1.17191400905115 87.9910352985121
"ANKRD32" 0.242911445166587 15.7504824752537
"SEC24A" 0.370460624541109 30.7663574674718
"HIGD2A" 0.164112261086367 8.57249579779618
"HAVCR2" 1.21707387953498 89.0555936001992
"LPCAT1" 0.769571005766719 70.8398182157754
"PCDHA6" 0.397670288382381 34.4954242669489
"MCTP1" 0.342604725618985 27.597584510988
"MATR3" 0.319100425266433 24.5533212973915
"DOCK2" 1.26951522627955 90.0952499533088
"NR2F1" 0.426127748919142 37.9630206063624
"PAIP2" 0.209625602388791 12.4291850837328
"ZNF879" 0.454720458048386 41.3061072028886
"FBN2" 0.451314952070453 40.9325779742265
"PPAP2A" 0.375910074092639 31.5943472576729
"CDC25C" 0.963019161127804 81.2363817468717
"IL31RA" 0.612456192356837 58.5444811056465
"RASGEF1C" 0.5598379659909 53.2714934943659
"NR3C1" 0.395611959847364 34.2152773454523
"FSTL4" 0.390747480917286 33.5180227852829
"TMEM171" 0.0913459889800495 3.84735105522007
"OTP" 0.326207835796625 25.4062130361701
"PCDHGA9" 0.612180968869099 58.4884517213472
"LRRC14B" 0.504633612171246 47.1331631700181
"MAT2B" 1.14880853860418 87.4712071219573
"CXXC5" 0.52710128133103 49.8194608728133
"IL3" 0.439620097607938 39.625225673909
"AMACR" 1.48282601616452 93.4134346012575
"CSNK1A1" 0.22901549885761 14.4151154827865
"MAP3K1" 0.907708225291751 78.6403536076698
"PCDHGA2" 0.664288464434491 62.7902633381062
"SREK1IP1" 0.0544689564461569 2.33767042271058
"FASTKD3" 0.756112723169936 69.90599514412
"DAB2" 1.52587637812799 93.961277469962
"NDUFAF2" 0.189076197523327 10.6518085040154
"TBCA" 0.130423150000003 6.21926165722468
"REEP5" 0.608309693910374 58.1585009026956
"TNFAIP8" 0.414149513897256 36.4284380252755
"GNB2L1" 0.434200089755706 38.8906181908734
"RANBP17" 0.1693654675074 9.05185830791259
"CCNH" 0.279926502294502 20.0336176305796
"LECT2" 0.326753468713545 25.4871443690469
"CMBL" 0.656106363710184 62.1241362136587
"KIF20A" 0.655108557472729 62.0743323165038
"RBM27" 0.527204018303837 49.8412500778186
"F12" 0.384390495797315 32.7273859179481
"ELL2" 0.487370607546781 45.0351740023657
"DDX41" 0.602284956208445 57.5546286496918
"MARVELD2" 0.229268052583215 14.4867085849468
"MCIDAS" 0 0.778185893046131
"ATP10B" 0.637253639258011 60.5241860175559
"TTC1" 0.130423200000051 6.23793811865778
"NDUFS6" 0.398449392120254 34.6043702919753
"ACOT12" 0.348223683263487 28.2263587125693
"TMEM174" 0.766074226248527 70.6219261657225
"LHFPL2" 0.318593099414619 24.4723899645147
"ISL1" 0.209142170522812 12.3015625972732
"RAPGEF6" 0.382971091236365 32.5717487393389
"EXOC3" 1.80146625618007 96.2273547905124
"ST8SIA4" 0.642264578016205 61.0191122455332
"F2RL1" 0.277996465924179 19.8095000933823
"NUDT12" 0.498697497419313 46.5168399427255
"SPINK5" 0.508889141755183 47.6685550644338
"MTMR12" 0.62169961647219 59.3662454087032
"PCDHGA10" 0.508256061482269 47.6312021415676
"SLC38A9" 0.472387517993852 43.4289983191185
"TAF9" 0.518542097536259 48.7766917761315
"ITK" 0.273005640703436 19.3737159932765
"PCDHA12" 0.724797591683235 67.4033493120837
"UQCRQ" 0.156049742132319 7.97796177550893
"DTWD2" 0.40264854294078 35.0588308535143
"SPINK13" 0.112949746707832 5.07688476623296
"GPBP1" 0.0657030487092494 2.72053788208927
"ADAMTS12" 1.10557992267568 86.3101537695325
"SLC22A5" 0.807646696443645 73.2241797920687
"PHAX" 0.228320332003817 14.3061694577601
"STK10" 0.76566366936617 70.6094751914337
"TMCO6" 0.475610019102836 43.7651746249144
"DCTN4" 0.90997716499452 78.727510427691
"PAM" 0.522766652016814 49.2124758762373
"WDR70" 0.509329748097438 47.8055157816099
"OR2V1" 0 0.778185893046131
"LRRTM2" 0.470251667627382 43.1426259104775
"CLPTM1L" 1.02826600755095 83.7639295274855
"TCERG1" 0.162877988780407 8.29234887629957
"CPEB4" 0.308834748722204 23.3953806885389
"PPP2CA" 0.584486298229243 55.7741393264023
"CDC23" 0.420246087613317 37.2097366618938
"FAXDC2" 1.55824592458005 94.3472576729129
"CENPK" 0.163408024039009 8.33592728631015
"HARS2" 0.349600372078456 28.3757704040341
"TSPAN17" 0.505315664960363 47.2078690157505
"TTC33" 0.564517060119828 53.7010521073274
"CBY3" 0.487072770343748 44.972919130922
"GEMIN5" 0.672445583691945 63.3567826682438
"ESM1" 0.622643170159549 59.5343335616012
"CXCL14" 0.0996123753073047 4.37340471891926
"IRF1" 0.565610912796362 53.8940422088028
"ZNF454" 0.409299066883237 35.8588059515657
"PCDHGA7" 0.923822010278207 79.4247649878603
"LARS" 0.66619925746503 62.9396750295711
"PCDHB11" 0.654757897720859 62.0307539064932
"MYO10" 0.99828793544689 82.6433418414991
"SLC6A18" 0.621421191621271 59.3600199215589
"KIF4B" 1.42213221505831 92.5231899396128
"AQPEP" 0.92355718684297 79.4185395007159
"ADAMTS19" 0.418687219733111 36.9669426632634
"SOX30" 1.88704148426287 96.7316192492062
"CDH18" 0.230699301812381 14.6610222249891
"TIFAB" 0.0849672783860548 3.65747369731682
"LARP1" 0.776123347918551 71.238249393015
"PCDHGC4" 0.616578087111316 58.9553632571749
"SLIT3" 0.57791295328129 55.1204631762435
"C5orf49" 0.647471907486698 61.4019797049119
"EBF1" 0.324868458647218 25.2568013447052
"SNX2" 0.497657675294772 46.3549772769719
"PCDHAC2" 0.191076612512383 10.8447986054909
"PCDHGB2" 0.552420824770237 52.3874743198655
"SRP19" 0.334640171026079 26.5579281578784
"GABRA6" 0.274055121690683 19.4546473261533
"MTX3" 1.0110655348598 83.1040278901824
"SH3RF2" 0.401908862382123 34.9747867770653
"GFRA3" 0.332255342407215 26.2466538006599
"SERINC5" 0.60991281657411 58.283010645583
"ZNF354B" 0.367009651121746 30.4239556745315
"NLN" 1.44679838948846 92.8220133225425
"IRGM" 0.598389490349165 57.168648446741
"CAMK2A" 0.514718727242897 48.4093880346137
"WNT8A" 0.772523158694288 71.1137396501276
"COMMD10" 0.0416613067495888 2.08242544979145
"IRX2" 0.238031739432651 15.451659092324
"MXD3" 0.162022350100225 8.26122144057772
"CARTPT" 0.0921191222005507 3.89404220880284
"DBN1" 0.641728686026268 60.9599701176617
"TMED7-TICAM2" 0.581341744533454 55.4441885077507
"IL7R" 1.05090368301344 84.4860860362323
"FBXO4" 0.107701469130625 4.7873996140198
"PRELID1" 0.37080876043921 30.8286123389155
"DAP" 0.08021935526831 3.43335616011953
"PCDHA8" 0.742352148985913 68.8227603809998
"SREK1" 0.36485547709638 30.1811616759011
"SV2C" 0.618462613447913 59.1172259229285
"KLHL3" 0.395325154083764 34.1467969868642
"SCGB3A2" 0.130423150000003 6.21926165722468
"RNF44" 0.322416828039362 25.0202328332192
"DPYSL3" 0.421786690189559 37.4089522505136
"HAPLN1" 0.403009220511069 35.0681690842308
"NADK2" 1.07821506461618 85.307850339289
"RNF14" 0.284687871375719 20.749548652182
"PCSK1" 0.725221250141166 67.4344767478055
"MTRR" 1.86526928902933 96.5884330448858
"BHMT" 0.344117374739802 27.7532216895972
"ADAM19" 0.801794556532753 72.8195231276847
"ADAMTS16" 0.52724466604478 49.8537010521073
"NDUFA2" 0.408441389500787 35.7342962086783
"KIF2A" 0.779895991782058 71.5121708273672
"CNOT6" 0.45811491326391 41.8165971487269
"RAD1" 0.512894891100831 48.2350743945714
"ZNF354C" 0.682942358458153 64.2096744070223
"IK" 0.216321180742021 13.2665131046504
"KCNIP1" 0.246887221033842 16.2983253439582
"PWWP2A" 0.152444552022771 7.79430990475005
"SPINK9" 0.0996120916240761 4.18975284816037
"HMGCR" 0.369772193197755 30.6792006474507
"FEM1C" 0.370263640369723 30.7476810060387
"SLC25A2" 0.480493156034782 44.3130174936189
"PCDHA5" 0.470000706763368 43.0741455518894
"GDNF" 0.196740567147331 11.2743572184523
"MED7" 1.17935864727585 88.1342215028326
"TRIM52" 0.56097373386828 53.3835522629646
"PLEKHG4B" 1.91902764555247 96.9183838635373
"DNAJC21" 0.648253410729523 61.4953620120775
"CAMK4" 0.845032487159123 75.471580651186
"GLRX" 0.456481507142867 41.5426757143747
"ISOC1" 0.261676756337146 17.6990599514412
"PPIP5K2" 0.860058527517521 76.2435410570877
"KCNN2" 0.406749486853668 35.4977276971923
"PCDHGB6" 0.387694547219123 33.113366120899
"SPRY4" 0.819322750545229 73.9650127622486
"C5orf22" 0.665464456806823 62.8525182095499
"PCDHB5" 0.445493601316494 40.2851273112121
"MARCH11" 0.284250292573576 20.5565585507066
"MOCS2" 0.556338245808549 52.7983564713939
"C9" 0.725390299174552 67.4656041835274
"PDE6A" 0.403028337274773 35.0743945713752
"ANKRA2" 0.458032231620945 41.801033430866
"TXNDC15" 0.304954030378351 22.9471456141443
"FAM151B" 0.250863848158445 16.6407271368985
"TRIM23" 0.253431683396687 16.8586191869514
"RAB3C" 0.334640128804083 26.5423644400174
"SQSTM1" 0.530604073292326 50.1649754093258
"EIF4EBP3" 0.338849182388468 27.1182220008716
"HSD17B4" 0.771835844521279 71.0265828301064
"RNF180" 1.0023622691494 82.7865280458196
"RAI14" 1.05582905899431 84.6603996762747
"ERAP1" 0.627533383156386 59.9078627902633
"ELOVL7" 0.685650133361479 64.4462429185084
"TARS" 0.625302312533081 59.7397746373654
"CARD6" 1.69268870104764 95.6110315632198
"SMN2" 0.318019539376645 24.4039096059267
"CAMLG" 0.747652167397603 69.2460935068169
"NRG2" 0.300449296423598 22.3059204382743
"DDX4" 0.258030925785744 17.2508248770466
"PRRC1" 0.639226136815447 60.7234016061757
"KDM3B" 1.0839352421013 85.5132914150532
"ARSI" 1.51027664290697 93.7309344456204
"PLK2" 0.529867688130321 50.0653676150159
"GZMA" 0.535103773537361 50.6723526115919
"ARRDC3" 0.409755821958783 35.9086098487207
"ZNF346" 0.129644519525299 6.00759509431613
"FGF18" 0.135749042708718 6.77021726950134
"NSA2" 0.94125934001227 80.1344705223184
"IPO11" 1.41357872415523 92.4173566581585
"RHOBTB3" 0.361835244174808 29.8014069600946
"PDE8B" 0.47627738162636 43.8647824192243
"LTC4S" 0.150599508317037 7.53283944468655
"SLC25A48" 0.476628276289605 43.877233393513
"FCHO2" 0.235811201553913 15.3022474008591
"DNAH5" 0.64141422634871 60.9288426819399
"GRAMD3" 0.492039858489466 45.6701736910913
"PPWD1" 0.547739322262242 51.9765921683372
"CLK4" 0.415718279338404 36.6494428189006
"EFCAB9" 0.209625747562173 12.5194546473262
"SHROOM1" 1.06614918166674 84.9343211106269
"FAM174A" 0.391887644066719 33.7670422710577
"CETN3" 0.281269323741993 20.1954802963332
"FTMT" 0.419691475333584 37.1599327647388
"BTF3" 0.065211500000639 2.57735167776879
"SLC9A3" 1.96332440114626 97.1736288364564
"RGS14" 0.457008387473466 41.6609599701177
"HK3" 0.822283366415623 74.139326402291
"HDAC3" 0.853164034482428 75.9135902384362
"AHRR" 1.53451742925662 94.0422088028388
"ATP6AP1L" 0.892645872254502 77.9430990475005
"PDGFRB" 1.0653091429988 84.8969681877607
"PSD2" 1.16120620630806 87.7918197098923
"POLR3G" 0.229015356483861 14.3902135342091
"YTHDC2" 0.578382393425243 55.1702670733985
"C1QTNF2" 0.575449198992199 54.9025711261906
"ARSK" 1.71988093144971 95.7728942289734
"ITGA2" 0.291249459712715 21.2787150594534
"MAST4" 0.72352176506412 67.3348689534956
"GALNT10" 0.994938196450459 82.5312830729005
"PRELID2" 0.119489721388341 5.56558550706593
"MRPL22" 0.44674152134204 40.4034115669551
"SPATA24" 0.447789404681859 40.5248085662703
"PTCD2" 0.328226403010686 25.7174873933885
"PDCD6" 0.22901554631582 14.4493556620806
"SLC12A7" 1.90644836191446 96.8374525306605
"HTR1A" 0.650433809813112 61.6509991906867
"PCDH12" 0.669971571089755 63.1700180539127
"PCDHB14" 0.669011781058957 63.107763182469
"CTNNA1" 1.57403063992446 94.5153458258109
"SH3TC2" 1.82700837321705 96.3767664819772
"POU4F3" 0.524006452274767 49.393015003424
"PAPD7" 0.899335743222852 78.2855008404408
"PURA" 0.184446187577434 10.2533773267758
"LRRC70" 0.746845810130678 69.1776131482288
"FBXL17" 0.393977413510073 34.0160617568325
"SLC26A2" 0.552832109707657 52.4248272427317
"DHX29" 0.381512260659289 32.3351802278528
"TNIP1" 1.47953141326655 93.3760816783913
"ZNF474" 0.724778403441054 67.3908983377949
"ZFYVE16" 0.9690576384627 81.4978522069352
"TSLP" 0.643362459352992 61.1187200398431
"SLC1A3" 0.985798769474386 82.2262342028264
"PCDHGA11" 0.547571078957165 51.9641411940484
"RASA1" 0.388593891720633 33.2503268380751
"PIK3R1" 0.413124955819328 36.2945900516715
"PCDHGC3" 0.60322843726409 57.7476187511673
"IL9" 0.0208307977123617 1.6497540932578
"CDKN2AIPNL" 0.225899262475556 13.9980078441138
"CDC20B" 0.727678615894015 67.6025649007035
"PCDHGA3" 0.468639963319 42.930959347569
"MEF2C" 0.116653911072874 5.45663948203947
"NDST1" 1.3515503055081 91.5022100479362
"PRDM9" 0.536301813573852 50.7750731494739
"LNPEP" 0.20626324192962 12.1147979829422
"MGAT1" 0.25152322212273 16.768349623358
"MIER3" 0.360668312931379 29.6955736786404
"PCDHB8" 0.727455076608676 67.5963394135591
"GOLPH3" 0.94125934001227 80.1344705223184
"UBLCP1" 0.239602479820948 15.5139139637677
"FAT2" 0.556821328139145 52.8730623171263
"TRPC7" 0.53460254732932 50.6007595094316
"PRKAA1" 0.234692482212232 14.9660710950632
"PCDHA2" 0.559735638888189 53.2590425200772
"PCDHA11" 0.97190233277885 81.6783913341219
"NHP2" 0.641535545247596 60.9537446305173
"ANXA6" 0.250622201174711 16.615825188321
"WDR36" 0.603653451007202 57.8036481354666
"NOP16" 0.0849672242314058 3.63879723588371
"EGFLAM" 0.692596212067842 64.9256054286248
"IRX1" 0.501096175376757 46.7004918134844
"HEXB" 1.28867798108992 90.4874556434041
"C5orf34" 0.664989624541992 62.8276162609724
"CDH6" 0.291821888677376 21.3285189566084
"THG1L" 0.408642416646681 35.7716491315445
"GFM2" 0.554751970671277 52.6676212413621
"P4HA2" 0.631181168774362 60.1319803274606
"PCDH1" 0.539705513523847 51.129925916703
"SLC6A19" 2.70624599536956 99.0101475440453
"ZNF300" 0.0842093287691081 3.62323351802279
"HNRNPAB" 0.416028538714038 36.6681192803337
"CCL28" 0.559336620221967 53.1967876486335
"DCP2" 0.556024443834448 52.7859054971051
"PROB1" 1.94589615112429 97.0491190935691
"GCNT4" 0.86269314966582 76.3306978771089
"ZFR" 0.647186528215989 61.3833032434788
"ACSL6" 0.806528385547795 73.1432484591919
"CANX" 0.845211913660908 75.4840316254747
"NIM1" 0.801284104831946 72.7634937433854
"ANKRD55" 0.449753503393762 40.7209114113179
"NDFIP1" 0.546898020028625 51.8987735790326
"PCDHGB1" 0.574266184913206 54.7718358961589
"SPOCK1" 0.475845757104505 43.8149785220694
"H2AFY" 0.293089758397171 21.4094502894852
"NUP155" 1.6803424232519 95.4927473074768
"CDKL3" 0.942941057060479 80.2278528294839
"CDH10" 0.257135844187178 17.1636680570255
"ATG10" 1.10957154543605 86.4408889995642
"IL5" 0.531118813530485 50.2552449729191
"AGGF1" 0.34440285877201 27.7905746124634
"DHFR" 0.0961304941358533 4.0029882338293
"NIPAL4" 1.11790650907682 86.7334868953496
"HARS" 0.452807209232665 41.1131171014132
"C5orf46" 0.494273666345207 46.0841685861919
"BTNL3" 1.20475162685414 88.7692211915582
"PRDM6" 0.667150970840923 62.989478926726
"DMXL1" 0.55817402381811 52.985121085725
"ROPN1L" 0.212241547549798 12.8992093631327
"PAPD4" 0.429141243956278 38.3863537321795
"FGFR4" 0.565783319010639 53.9313951316691
"GABRA1" 0.206216985586371 12.1085724957978
"PARP8" 1.02790564612174 83.7577040403412
"ERAP2" 0.79366329385376 72.4210919504451
"EFNA5" 0.263549259148892 18.0041088215153
"C5orf63" 0.0996123534855157 4.31114984747556
"GLRA1" 0.504922623558006 47.1580651185955
"THBS4" 0.601310092741154 57.405216958227
"CD74" 0.252083717899337 16.8088152897964
"JADE2" 0.300210203619239 22.2934694639856
"PCDHGA8" 0.612647685836087 58.5507065927909
"SETD9" 0.331910579441712 26.1968499035049
"AK6" 0.828306533348011 74.4661644773704
"PCYOX1L" 0.701875757423708 65.7411442445371
"PCDHB12" 0.995314011595272 82.5375085600448
"LOX" 0.583433946616353 55.6060511735043
"CLTB" 0.506529244235052 47.4039718607981
"PPARGC1B" 1.52248477132266 93.8741206499409
"TCOF1" 0.262069679490017 17.7364128743074
"DRD1" 0.382598906997916 32.5343958164726
"IQGAP2" 0.799234965340293 72.6950133847974
"PFN3" 0.188249674071431 10.5522007097055
"SPINK1" 0.505318930558712 47.2203199900392
"RGMB" 0.246802929506049 16.1240117039158
"GRK6" 0.474362647064794 43.5908609848721
"PCDHA4" 0.612095912774379 58.4822262342028
"MFAP3" 0.396667055138605 34.395816472639
"HSPB3" 0.350933010395892 28.5438585569321
"FNIP1" 0.338825243545907 27.0497416422835
"CENPH" 0.131503187133202 6.28774201581274
"HSPA4" 0.468702460053639 42.9558612961464
"GZMK" 0.558573348209374 53.0473759571687
"MSX2" 0.435874900666021 39.2143435223806
"PCDHB2" 0.528210002991666 49.915955923551
"PCDHB4" 0.516094397431542 48.5089958289236
"STK32A" 0.546502189281858 51.8334059640167
"MAN2A1" 0.840089754056195 75.2350121396999
"RFESD" 0.27923689275553 19.9464608105584
"ADRB2" 1.24868904031001 89.6905932889249
"DDX46" 0.596613432295559 56.9756583452655
"ARAP3" 0.429037565825006 38.3552262964577
"FAF2" 0.268874290562244 18.8943534831601
"ETF1" 0.254559812189766 16.9582269812613
"TRAPPC13" 0.52308742678957 49.2809562348254
"THOC3" 0.215187798100706 13.12332690033
"CCNO" 0.395974712825579 34.2526302683185
"BRD9" 1.44427763983619 92.7846603996763
"ARHGEF37" 0.785935213882427 71.9417294403287
"BTNL8" 0.985649863133303 82.2137832285376
"SLC36A1" 0.850133475491396 75.7579530598269
"TRIM7" 0.42780244958119 38.2307165535703
"DOK3" 1.15380899010983 87.6237315569943
"CCNG1" 0.71802819570311 66.9053103405342
"TMEM173" 2.16779437623436 97.9829421652244
"FAM71B" 0.997691868881154 82.6059889186329
"RAD17" 0.380455739616319 32.2355724335429
"SMN1" 0.0376499925493131 1.97659216833717
"WDR41" 0.716716277656182 66.8555064433792
"SPINK6" 0.263568904192686 18.2749175122953
"KCTD16" 0.608857747402637 58.2020793127062
"CHSY3" 0.869664133955439 76.7602564900703
"NNT" 0.32706833206537 25.5182718047687
"SEMA5A" 0.961048733045861 81.1056465168399
"WDR55" 0.766208174148514 70.6468281142999
"CAST" 0.703312616139633 65.8656539874245
"TGFBI" 0.470240564087871 43.1052729876113
"ATP6V0E1" 0.172533657298405 9.37869638299197
"OR2Y1" 1.37704233101468 91.8570628151653
"ZNF622" 0.268229666057658 18.8134221502833
"CDHR2" 0.622490656713831 59.5218825873125
"C5orf42" 0.890394528983828 77.8248147917575
"PCDHB15" 0.841543657190898 75.3221689597211
"CCNB1" 0.272180358994414 19.2803336861109
"C1QTNF3" 0.318593099414619 24.4723899645147
"GFPT2" 0.678481355763216 63.8236942040715
"SLC6A7" 1.90740820559928 96.8436780178049
"CEP120" 0.665182473220523 62.8338417481168
"FGF1" 0.739323331269319 68.6173193052356
"PCDHGB4" 0.391298307518442 33.636307041026
"BDP1" 2.70307604139105 98.9976965697566
"PCDHGA5" 0.882973407495073 77.4450600759509
"KIAA1024L" 0 0.778185893046131
"CEP72" 0.827974553050533 74.4256988109319
"PANK3" 0.0336387360840644 1.78048932328955
"ADAMTS6" 0.332672818549894 26.2840067235261
"FNDC9" 0.490818316759199 45.5456639482039
"IRX4" 0.526697693541991 49.679387412065
"APBB3" 0.783822788587087 71.7549648259976
"OCLN" 0.412033659343989 36.1825312830729
"TNPO1" 0.504730209179237 47.1393886571624
"PFDN1" 0.23512364274752 15.1466102222499
"TMEM167A" 0.172533657298405 9.37869638299197
"FOXI1" 0.721662224439698 67.173006287742
"CDK7" 0.246730060187917 16.0866587810496
"PDZD2" 1.04487554107046 84.2744194733238
"MCC" 0.792153198522143 72.2965822075577
"VCAN" 0.521946663983997 49.1128680819274
"KIF3A" 0.58448516020594 55.7118844549586
"NREP" 0.562292309637078 53.5142874929963
"IL17B" 0.656452276209271 62.1490381622362
"ATG12" 0.311745170062024 23.6599638921746
"HMGCS1" 0.406811865565542 35.5039531843367
"MRPL36" 0.180428503886064 9.8954118159746
"ANKDD1B" 0 0.778185893046131
"FAM13B" 1.5383758964032 94.0920126999938
"FLT4" 0.970108167347519 81.5850090269564
"UTP15" 0.48936253943545 45.2281641038411
"ATOX1" 0.0376499925493131 1.97659216833717
"TRIO" 0.465963475767167 42.6508124260723
"DEPDC1B" 0.338405465907837 26.9127809251074
"UGT3A1" 0.387543539280905 33.1009151466102
"PDLIM7" 0.568271860128045 54.1368362074332
"OSMR" 0.521392664740261 49.038162236195
"FAM105B" 0.731077395882586 67.8889373093445
"SKP2" 0.341972687040018 27.4917512295337
"RNF145" 0.585821646820162 55.9360019921559
"ITGA1" 0.474678381923883 43.6593413434601
"MYOT" 0.320890006504064 24.7338604245782
"MAPK9" 0.656451885469095 62.1428126750918
"BHMT2" 0.380017701979631 32.185768536388
"WWC1" 1.4986937839309 93.6188756770217
"GABRB2" 0.730551513359357 67.8266824379008
"DUSP1" 0.23285681336356 14.8353358650314
"COL4A3BP" 0.528577406198629 49.9408578721285
"ALDH7A1" 0.916955466956275 79.0699122206313
"CCNJL" 0.369966710841394 30.7041025960281
"PCDHGA12" 0.719408471763523 67.004918134844
"AGXT2" 1.16003618399269 87.7482412998817
"HAVCR1" 0.958591128112257 80.9998132353857
"TRIP13" 0.486430377243582 44.9355662080558
"MCCC2" 0.472375431527888 43.4227728319741
"PCDHA10" 0.892322734890806 77.918197098923
"LMAN2" 2.0065903604409 97.3417169893544
"PCDHB7" 0.8454127604372 75.5089335740522
"RANBP3L" 0.542149038244098 51.3851708896221
"CDO1" 0.443886297617322 40.1108136711698
"FAM173B" 0.529962935636069 50.0933823071655
"SLC4A9" 0.817794394935671 73.8218265579282
"IL6ST" 0.405290016029065 35.3047375957169
"FAM172A" 0.148827741229461 7.37097677893295
"KIAA1191" 0.936602981380229 79.9477059079873
"MBLAC2" 0.584487434396155 55.786590300691
"SLC30A5" 0.783964497615462 71.7674158002864
"NEUROG1" 0.761506024551349 70.2732988856378
"PCDHA1" 0.542825824104539 51.4412002739214
"ENC1" 0.160755692332191 8.1865155948453
"STC2" 1.06892874399041 85.0339289049368
"YIPF5" 0.428714654037512 38.3303243478802
"TCF7" 0.384055080664209 32.7024839693706
"SPARC" 0.93356795893248 79.8294216522443
"RASGRF2" 0.516451890895156 48.5587997260786
"CSF1R" 0.591633947089729 56.477619373716
"RPL26L1" 0.602400342669225 57.607545290419
"SAR1B" 0.715353726683753 66.7590113926415
"C6" 0.505610058767225 47.2389964514723
"SPEF2" 1.57389866078013 94.5091203386665
"NKX2-5" 0.467072570848539 42.7690966818153
"OR4F3" 0 0.778185893046131
"ZNF131" 0.515808834942925 48.4840938803461
"HCN1" 0.506390339800378 47.3635061943597
"MSH3" 0.767820848571346 70.7526613957542
"TTC37" 0.364416815427382 30.1375832658906
"PCDHAC1" 0.978727470832536 81.9274108198967
"TICAM2" 0.747411267816009 69.2211915582394
"NPM1" 0.531119922659905 50.286372408641
"FYB" 0.639685816525783 60.7483035547532
"PCDHGA1" 0.460441794606161 42.0158127373467
"ADAMTS2" 0.660435866274703 62.4852144680321
"BRD8" 1.39348278070093 92.1496607109506
"TBC1D9B" 0.71730994475066 66.8741829048123
"AP3B1" 0.848100434463152 75.6396688040839
"PCDHGC5" 0.766791082175667 70.6904065243105
"MEGF10" 1.86915278857686 96.6195604806076
"GDF9" 1.03321992788418 83.9382431675279
"BOD1" 0.271497076609976 19.1527111996514
"HNRNPA0" 0.180954673222462 9.94521571312955
"NSD1" 0.702671959493298 65.7971736288365
"NAIP" 0.181470661655784 10.054161738156
"GRIA1" 0.46188365161323 42.190126377389
"DND1" 0.274770319909537 19.4920002490195
"EIF4E1B" 0.404476753236821 35.2300317499844
"ZCCHC10" 0.115636027173152 5.3508062005852
"NUDCD2" 0.45648215000125 41.5644649193799
"ZNF354A" 0.185519904552985 10.3094067110751
"DMGDH" 0.442575762152605 39.9053725954056
"PCBD2" 0.0996123753073047 4.37340471891926
"PCDHB13" 0.47585649371198 43.8212040092137
"PCDHA7" 0.400986159155139 34.9125319056216
"IL13" 0.0653349077364467 2.71119965137272
"SLCO6A1" 0.92946685189048 79.655108012202
"ZFP62" 0.291560267959836 21.2911660337421
"SLC27A6" 1.29611765662471 90.6430928220133
"MAML1" 0.170665316922723 9.12033866650065
"ARHGEF28" 0.536686574208631 50.8373280209176
"RIOK2" 1.17410560047851 88.0595156571002
"PDLIM4" 0.633020466059195 60.2813920189255
"IL4" 0.564751158410289 53.8317873373592
"FER" 0.364285680849457 30.1313577787462
"TERT" 0.793443620070576 72.3961900018676
"LYSMD3" 0.0966155149272793 4.03411566955114
"GPX8" 0.253776039899357 16.8990848533898
"SGCD" 0.605286150763392 57.9561725705036
"SRA1" 0.217977630114499 13.3723463861047
"CNOT8" 0.424293334986933 37.6890991720102
"ZMAT2" 0.0652113500000575 2.5337732677582
"IL12B" 0.314799592351062 24.0490568386976
"APC" 0.644996289309139 61.2338915520139
"TIMD4" 0.707621105849637 66.2329577289423
"TRIM36" 0.406343818418224 35.4479238000374
"REEP2" 0.261676437321615 17.6866089771525
"SLC6A3" 2.1043232092712 97.7152462180166
"TLX3" 0.263549180794275 17.9698686422213
"CTNND2" 1.04407821185101 84.1997136275914
"SLC22A4" 1.0301462538088 83.8199589117848
"KIAA0141" 1.04430049215106 84.2246155761688
"TAF7" 0.458032231620945 41.801033430866
"BTNL9" 0.513332348633904 48.2848782917263
"TMEM161B" 0.38051193251373 32.2480234078317
"SLC34A1" 0.450137795612077 40.7769407956173
"POU5F2" 0.307256721838852 23.0716553570317
"AFF4" 0.811406502124478 73.4607483035548
"SUB1" 0.23512364274752 15.1466102222499
"ARL10" 0.282997623835395 20.394695884953
"LMBRD2" 0.281051046879189 20.1830293220444
"ADRA1B" 0.961382804773917 81.1523376704227
"KCNMB1" 0.238938877579455 15.4765610409015
"SGTB" 0.398687184376841 34.6759633941356
"GM2A" 0.500252058163346 46.6288987113242
"CWC27" 0.590323462471435 56.3966880408392
"NPR3" 1.45715681223756 93.0461308597398
"SPINK7" 0.374222347579617 31.3173130797485
"VDAC1" 0.828306533348011 74.4661644773704
"DNAJC18" 0.18673768432965 10.340534146797
"DROSHA" 0.234428628856534 14.9536201207744
"ANKRD31" 1.08756998547827 85.6938305422399
"SEMA6A" 1.2260159934711 89.1987798045197
"SAP30L" 0.0714357423550914 2.91975347070908
"LSM11" 0.231659482895758 14.7295025835772
"CDH9" 0.587695620064285 56.1352175807757
"LIFR" 1.20005409928316 88.6571624229596
"CLINT1" 0.4616651405268 42.1714499159559
"HOMER1" 0.498062913071565 46.42345763556
"SLC36A2" 0.134590588641604 6.50563406586565
"PRLR" 0.818382672597085 73.8965324036606
"PCDHA3" 0.521323492559613 49.0319367490506
"B4GALT7" 1.00714151482533 82.9670671730063
"UBTD2" 0.159674956095187 8.13048621054598
"SEPT8" 0.435088254957926 39.1396376766482
"PCDHB3" 0.417526341979849 36.8299819460873
"PCDHB1" 0.42489163326145 37.7887069663201
"FAM159B" 0.542896487341614 51.4723277096433
"CCT5" 0.985098117726383 82.1888812799602
"ARL15" 0.546898020028625 51.8987735790326
"ABLIM3" 0.83242147059337 74.7369731681504
"SLCO4C1" 0.373505077531682 31.2394944904439
"CSF2" 0.513664029263694 48.3160057274482
"CENPQ" 0.489124256422639 45.2032621552637
"ZBTB12" 0.23428653248745 14.9411691464857
"DTNBP1" 1.25052737814985 89.7217207246467
"SFTA2" 0.405922628959017 35.3763306978771
"SLC22A2" 0.367449676499381 30.4737595716865
"PPIL1" 0.0684578367737641 2.82637116354355
"HIST1H2AD" 0.825737825091597 74.3074145551889
"FNDC1" 3.06400927599764 99.3650003112744
"FAXC" 0.418671187304787 36.960717176119
"COX7A2" 0.294585184054347 21.6646952624043
"NCR2" 0.755750780636271 69.8312892983876
"UNC5CL" 1.04848698582352 84.3927037290668
"HIST1H4I" 0.271497276770118 19.1682749175123
"LIN28B" 0.115635915387103 5.32279150843554
"TCP1" 0.869978694282661 76.7789329515034
"PTCRA" 1.24018521937557 89.5225051360269
"TAB2" 1.20176701696096 88.7007408329702
"HLA-DOA" 0.391090359883299 33.5927286310154
"HIST1H4L" 0.702292306090857 65.7598207059702
"IL20RA" 0.582701751467248 55.5624727634937
"UBE2J1" 0.507198695086387 47.4942414243915
"ERMARD" 1.32247928566172 91.110004357841
"PSMB8" 0.803421248906251 72.925356409139
"PARK2" 0.991324769511082 82.38809686858
"SLC35A1" 0.871752529220497 76.822511361514
"FARS2" 0.363051041867417 29.8823382929714
"CCDC28A" 0.439056614522547 39.5193923924547
"ZNF165" 0.339424013530248 27.2738591794808
"C4B" 0.300196339540713 22.2872439768412
"MUC22" 0 0.778185893046131
"HIST1H4B" 0.97674203204275 81.865155948453
"OGFRL1" 0.506528943836381 47.385295399365
"MAN1A1" 1.10733203196075 86.3475066923987
"GFOD1" 0.400401529746164 34.8627280084667
"KLHDC3" 0.179775828819079 9.8549461495362
"HIST1H2AJ" 0.263549180794275 17.9698686422213
"CAPN11" 0.719642619049582 67.0422710577103
"CMTR1" 0.410208987985295 35.9957666687418
"MTHFD1L" 0.789665624253257 72.0973666189379
"KLHL31" 0.473342281305299 43.5099296519953
"MTO1" 0.326704913126968 25.4497914461807
"TCTE3" 0.167021437165718 8.77171138641599
"ZSCAN31" 0.562501604255344 53.5703168772956
"PLG" 0.78355247022498 71.7487393388533
"NOL7" 0.215187560073563 13.0859739774637
"TAF8" 0.349090726124682 28.3010645583017
"DOPEY1" 1.01058361093399 83.0791259416049
"HIST1H1D" 0.608908906928614 58.214530286995
"TREM1" 0.839589035673009 75.2101101911225
"HLA-C" 2.9388839124948 99.2467160555314
"HIST1H1C" 0.820063361128476 74.021042146548
"HIST1H2BH" 0.523051570103048 49.274730747681
"HIST1H2BO" 0.359157693278779 29.5025835771649
"FBXL4" 0.600805288182309 57.3616385482164
"SRSF12" 0.403353801900862 35.121085724958
"SLC44A4" 0.787069564506063 71.997758824628
"ORC3" 1.10126062461248 86.1482911037789
"HIVEP1" 0.973743209726819 81.74687169271
"DSP" 0.449512307194699 40.6960094627405
"PRL" 1.07165816449136 85.0837328020918
"GABRR2" 0.670462052493419 63.2384984125008
"RAET1G" 1.70423619026083 95.6919628960966
"ZNF311" 0.331989311765548 26.2342028263712
"FAM135A" 0.426520366213396 37.9879225549399
"EHMT2" 0.265770587614836 18.471020357343
"HACE1" 0.78193663319429 71.6242295959659
"IL17A" 0.334639914445861 26.4738840814294
"MAPK14" 0.510280643118405 47.8988980887754
"RRP36" 1.49427726303599 93.5503953184337
"HIST1H2BN" 0.321681126626545 24.8894976031875
"TMEM14A" 0.119490040523845 5.58114922492685
"RAB23" 0.0326673317626341 1.71823445184586
"HIST1H2BB" 0.188249674071431 10.5522007097055
"RHAG" 0.326043726622923 25.3470709082986
"FAM229B" 0.91642288613227 79.0387847849094
"MTCH1" 0.130423 6.09786465790948
"PPP1R10" 0.844449568985691 75.4404532154641
"POM121L2" 3.73561050571617 99.6140197970491
"KPNA5" 0.32112987840657 24.7587623731557
"HEBP2" 0.13964584999573 6.89161426881653
"KCTD20" 0.346379072470398 27.9960156882276
"B3GALT4" 0.769292332204951 70.833592728631
"NUS1" 0.171430306029399 9.16391707651124
"MSH5" 0.383510696995218 32.6464545850713
"PSORS1C1" 2.69510627494359 98.9852455954678
"LPA" 0.767952435618304 70.7588868828986
"RREB1" 0.66437765435867 62.7964888252506
"SERPINB1" 0.346876083181011 28.036481354666
"UNC93A" 1.66408220539371 95.3931395131669
"BAG2" 0.225899089270475 13.9388657162423
"VWA7" 0.626370479622883 59.8082549959534
"EPM2A" 0.0996314556218467 4.4449978210795
"ZFAND3" 0.141340346593686 6.95386914026023
"CLDN20" 0.439056583984722 39.5131669053103
"ANKRD66" 0.338422304854452 26.9812612836955
"VPS52" 1.76354981974463 96.0219137147482
"QRSL1" 0.42701594544037 38.0501774263836
"PPP1R14C" 0.26354942822995 18.0912656415364
"CDC5L" 0.588447649363245 56.2597273236631
"CRIP3" 0.407164118939228 35.5662080557804
"POPDC3" 0.336035661020454 26.7135653364876
"HIST1H3F" 0.376499348142862 31.6939550519828
"CDKAL1" 0.425105530548004 37.8447363506194
"SLC18B1" 1.39100769214312 92.1247587623732
"LRP11" 0.352293250419802 28.6745937869638
"PRR3" 0.132076033620802 6.34065865653987
"ITPR3" 1.28198161817428 90.3255929776505
"WASF1" 0.264328111956207 18.3309468965947
"CYP39A1" 1.87468292897059 96.6444624291851
"NT5DC1" 0.896517542421972 78.1236381746872
"HIST1H4E" 0.517603145191111 48.6428438025275
"RWDD2A" 0.127120574844193 5.92043827429496
"SERPINB9" 1.37628122084127 91.8508373280209
"NELFE" 0.0358129313466519 1.80539127186702
"HLA-DRA" 0.277453010623561 19.7721471705161
"TMEM200A" 0.923152606520412 79.3998630392828
"EFHC1" 0.652071138148051 61.7879599078628
"SLC17A3" 0.319553968746757 24.6155761688352
"FUCA2" 0.498662285754126 46.5106144555811
"DPPA5" 0.152128995192775 7.72582954616199
"DHX16" 0.247961342558029 16.3917076511237
"SLC22A16" 0.277210216010702 19.7472452219386
"PKIB" 0.301199016634074 22.5300379754716
"PHF1" 0.390098366944723 33.4557679138393
"SMPD2" 1.00205412599969 82.7554006100977
"MLIP" 0.331554688568844 26.1345950320613
"TNF" 0.313723830305339 23.8685177115109
"BVES" 0.246886930485057 16.1738156010708
"SPACA1" 0.382597146141382 32.5281703293283
"RARS2" 0.233859262908609 14.8913652493308
"SH3BGRL2" 0.0673457024585088 2.78901824067733
"OLIG3" 0.244329361553457 15.9061196538629
"GRM1" 0.75487601818689 69.7565834526552
"FRS3" 0.82141777847254 74.0770715308473
"FHL5" 0.310743787508601 23.5696943285812
"BLOC1S5" 0.261388067963446 17.6399178235697
"HIST1H2AG" 0.49233768394196 45.7168648446741
"C6orf57" 0.446564384454246 40.3691713876611
"TRMT11" 0.956861957096592 80.9002054410758
"PDE7B" 0.731945842939444 67.9574176679325
"IRAK1BP1" 0.764527826319836 70.5036419099795
"C6orf211" 0.293178639899573 21.4374649816348
"MDGA1" 0.269140486819594 18.9130299445932
"MTFR2" 0.364090217085381 30.1002303430243
"ACOT13" 0.276635076385696 19.7005540683558
"BTN2A2" 0.559217061906751 53.1781111872004
"SOGA3" 0.359185238678677 29.5523874743199
"MUT" 0.30159964884903 22.6607732055033
"AKAP12" 0.190732717912615 10.8261221440578
"SLC25A27" 0.27844317744925 19.8530785033929
"CEP85L" 0.573285408241247 54.6846790761377
"PHACTR2" 0.186835889845248 10.3592106082301
"MAPK13" 0.93983769402009 80.0659901637303
"KIF13A" 0.682944108384321 64.2158998941667
"TCTE1" 0.881240887948993 77.3765797173629
"RFX6" 0.267114197678321 18.6453339973853
"TMEM14B" 0.282997623835395 20.394695884953
"ZSCAN23" 0.21933613250949 13.5404345390027
"MCUR1" 0.412122523773372 36.1980950009338
"ATXN1" 0.658932376288848 62.3233518022785
"GSTA5" 0.367323465753006 30.4550831102534
"DDX39B" 0.116653939023777 5.47531594347258
"BEND3" 0.313562635623324 23.8436157629334
"TREML1" 0.494063353470629 46.0374774326091
"RANBP9" 0.226236612912879 14.1131793562846
"ENPP3" 1.14049437398303 87.2688787897653
"SLC39A7" 1.54439698814753 94.1542675714375
"ASCC3" 0.483964099516726 44.6803212351367
"LMBRD1" 0.293460352341391 21.4779306480732
"NUP153" 0.637889766595333 60.5864408889996
"GCM2" 0.578874258704772 55.2200709705535
"HIST1H2BC" 0.382105174128799 32.4129988171574
"RCAN2" 0.507815852459334 47.5813982444126
"IP6K3" 1.20121785196816 88.6820643715371
"MCM3" 0.524360383437239 49.4179169520015
"PTK7" 0.472278494843771 43.404096370541
"AK9" 1.31046375464186 90.9045632820768
"PEX7" 0.119490040523845 5.58114922492685
"CLVS2" 0.266570875176804 18.6017555873747
"LRFN2" 0.395577308924925 34.2028263711635
"OSTM1" 0.94125934001227 80.1344705223184
"TBP" 0.359157354351492 29.3936375521385
"OR12D2" 3.13183131999096 99.4085787212849
"CCNC" 0.0988981957483148 4.12749797671668
"ICK" 0.579685468118887 55.3196787648634
"CEP57L1" 0.565916046493029 53.9562970802465
"HLA-F" 0.620110560214628 59.2541866401046
"PHIP" 0.610752467745911 58.3950694141817
"MYLIP" 0.316765353177855 24.2171449915956
"AARS2" 1.49038672144799 93.5005914212787
"HIST1H3H" 0.47175242091984 43.2951503455145
"GPR115" 0.49445876018835 46.0997323040528
"HIST1H2AK" 0.261566784382752 17.6679325157194
"DNPH1" 0.398449283011443 34.5888065741144
"HDAC2" 0.294055198983683 21.5432982630891
"THBS2" 0.574727271570201 54.8029633318807
"TRIM39" 0.139369701048005 6.88538878167217
"SNX3" 0.112949804442859 5.16715432982631
"DST" 0.571059827640489 54.5103654360954
"UBE3D" 0.63087481906677 60.1133038660275
"NKAPL" 2.39920931871863 98.4809811367739
"HFE" 0.434700375108304 39.0711573180601
"HBS1L" 0.494148553602164 46.0561538940422
"TMEM30A" 0.761551734529134 70.2795243727822
"WISP3" 0.738030770296983 68.4803585880595
"BRPF3" 0.431462430909067 38.6353732179543
"NEDD9" 0.743556793224233 68.9285936624541
"CDK19" 0.334639787779731 26.4552076199963
"MAD2L1BP" 0.7558202482562 69.8499657598207
"GMNN" 0.691870374041576 64.8820270186142
"EYA4" 0.690628935988301 64.794870198593
"COL10A1" 0.2574226504195 17.1947954927473
"PI16" 1.0006332862954 82.7118222000872
"LAMA4" 0.505314324169695 47.1954180414617
"GUCA1A" 0.158075727277935 8.06200585195791
"KCNK5" 0.556699910447148 52.8481603685488
"LTA" 1.16118944352438 87.7855942227479
"HIST1H3A" 1.38801605676027 92.0874058395069
"TTK" 0.953520684477444 80.7819211853327
"KHDC1" 0.986579840973012 82.2511361514038
"ATF6B" 0.0128081115767834 1.59995019610285
"SCAF8" 0.865619021067795 76.5112370042956
"MMS22L" 1.09793376133575 86.0362323351802
"SRPK1" 0.319091412345886 24.5470958102472
"MANEA" 0.532695341119418 50.4139948951005
"HIST1H1E" 0.449790661337397 40.7520388470398
"TNXB" 0.233074435447365 14.8602378136089
"RSPH4A" 0.970279148780563 81.6099109755338
"EXOC2" 0.694650621232357 65.081242607234
"HSF2" 0.662796042740923 62.6533026209301
"TPBG" 0.662816052871495 62.6595281080745
"OR2B2" 0.251329555040787 16.7465604183527
"KIF25" 3.20862409666392 99.4646081055843
"TRAM2" 0.579310370888602 55.2449729191309
"GTF2H5" 0.451799102301381 41.0197347942476
"AGER" 0.70235180334041 65.772271680259
"TCF19" 1.07631629777258 85.2269190064122
"MICA" 2.83693116442501 99.1595592355102
"CLPS" 0.489449845406044 45.3526738467285
"NT5E" 0.681706147399419 64.1162920998568
"CD83" 0.193080842988975 10.9942102969557
"SF3B5" 0.0996123534855157 4.31114984747556
"ULBP1" 0.313975590913264 23.9120961215215
"CDC40" 0.32856647270276 25.7672912905435
"FIG4" 1.23986849719651 89.4913777003051
"F13A1" 0.764415169638119 70.4849654485463
"FAM83B" 0.76819265722725 70.7837888314761
"TIAM2" 0.837219442588722 75.066923986802
"TMEM181" 0.630543335309319 60.0821764303057
"TNFRSF21" 0.383731321186191 32.6526800722157
"LY6G6F" 1.03201483564732 83.8822137832285
"DAXX" 0.507236631405716 47.5004669115358
"TAF11" 0.467751177736978 42.8687044761253
"HIST1H2AC" 0.396666504401859 34.2993214219013
"RAB32" 0.790656540798698 72.2063126439644
"DDX43" 0.925217913615601 79.5119218078815
"PDE10A" 0.432619231662154 38.7349810122642
"MAP3K4" 2.13243002774227 97.8646579094814
"METTL24" 0.663303200951872 62.7093320052294
"HIST1H2AB" 1.09963752867009 86.0922617194796
"POLH" 0.779072536172861 71.4499159559235
"LRRC1" 1.28847508349302 90.4812301562597
"CDKN1A" 0.328929374006037 25.8233206748428
"CUL7" 1.15385009489309 87.6299570441387
"HIST1H4H" 0.643366449582556 61.1467347319928
"RPP21" 0.212226027093757 12.8867583888439
"HLA-DOB" 0.410904554834096 36.0642470273299
"AIG1" 0.790656540798698 72.2063126439644
"WRNIP1" 0.428211566048158 38.2742949635809
"HIST1H4A" 0.209625747562173 12.5194546473262
"RMND1" 0.439909551875155 39.6688040839196
"COL12A1" 0.478806932007074 44.1760567764428
"ECHDC1" 0.193029179773422 10.981759322667
"FOXQ1" 0.504388837060024 47.0926975035797
"SOX4" 0.706765643648822 66.176928344643
"DUSP22" 1.01479608676867 83.265890555936
"RPP40" 0.982502453373 82.1141754342277
"ZBTB22" 0.206001680344365 12.0836705472203
"BTN3A2" 1.08624803601627 85.6253501836519
"CNKSR3" 0.455002542413433 41.3745875614767
"CYP21A2" 1.11749666438294 86.7148104339165
"ZBTB2" 0.844499567657413 75.4466787026085
"LY86" 0.502793524607269 46.9277220942539
"TAPBP" 0.582087407534584 55.4815414306169
"GLP1R" 0.407876126941896 35.6720413372346
"CNR1" 0.64227336076653 61.0409014505385
"NR2E1" 0.354189721785949 28.8240054784287
"MRPS18A" 0.309219645889994 23.4514100728382
"TRIM40" 0.942326664684988 80.1904999066177
"SLC22A1" 1.37781498994463 91.8819647637428
"SIM1" 0.604553436942078 57.8347755711884
"SENP6" 0.604890664044584 57.878353981199
"SUPT3H" 1.28337994088578 90.3629459005167
"OOEP" 0.311199743062769 23.616385482164
"TRIM26" 0.312826317527433 23.7938118657785
"DDAH2" 0.781273753877941 71.5868766730997
"SHPRH" 0.53776232896737 50.961837763805
"STX7" 0.259326600041507 17.3691091327896
"TRIM27" 0.428415891424469 38.2805204507253
"HIST1H3G" 0.458031567210165 41.7885824565772
"TINAG" 0.701790151268022 65.7286932702484
"USP45" 0.714399558076204 66.6749673161925
"GJB7" 0.95334146158538 80.769470211044
"LRRC73" 0.43002381479053 38.4548340907676
"AIF1" 0.314777842872763 24.0117039158314
"HIST1H2AI" 0.321681126626545 24.8894976031875
"CTGF" 0.164471640936085 8.6285251820955
"KLHL32" 0.326671038704695 25.4435659590363
"FOXP4" 1.04483818567295 84.261968499035
"PPT2" 0.964161343057208 81.292411131171
"UHRF1BP1" 0.565989108459106 53.9625225673909
"HIVEP2" 2.83340984150108 99.1533337483658
"KIF6" 0.940910271487315 80.0908921123078
"HIST1H2BG" 0.592259753234451 56.6083546037477
"RPS12" 0.164112254463716 8.52269190064123
"ERVFRD-1" 0.232650113028155 14.8166594035983
"ULBP2" 0.810767966573152 73.448297329266
"GLTSCR1L" 1.60752748480931 94.9200024901949
"GABRR1" 0.916444475928848 79.0450102720538
"IBTK" 0.442830046840347 39.9302745439831
"BPHL" 0.435049671012035 39.1209612152151
"MRS2" 1.94953915714535 97.0677955550022
"PPP2R5D" 0.209287741613808 12.3326900329951
"CAP2" 1.16961025571587 87.9474568885015
"HLA-DMA" 1.03749334783207 84.075203884704
"FLOT1" 0.841046422859246 75.2785905497105
"LYRM4" 0.17646604690327 9.62460312519455
"GPANK1" 0.578667401639145 55.2076199962647
"HIST1H2BM" 0.425583036696076 37.9007657349188
"OR11A1" 0.43125354605305 38.6166967565212
"SFT2D1" 0.197198051413632 11.3085973977464
"PPP1R18" 0.562359601134228 53.5267384672851
"STK38" 0.628878010030255 59.9670049181348
"TRIM15" 0.980852619708795 82.0083421527735
"PPP1R3G" 1.02937569279653 83.7857187324908
"E2F3" 0.826937427877424 74.375894913777
"SCML4" 0.403111762759659 35.0806200585196
"SLC16A10" 0.8370594394476 75.0295710639357
"HIST1H2BF" 0.597678856243856 57.0659279088589
"OR2B6" 0.219403760064255 13.546660026147
"SCAND3" 1.22755628180165 89.254809188819
"ZSCAN9" 0.461325598755898 42.1340969930897
"PPIL4" 0.172012869373695 9.20749548652182
"BTN3A1" 0.537974525954381 51.01164166096
"PNLDC1" 0.845587576424228 75.5151590611965
"GUCA1B" 0.459148838655615 41.8975284816037
"EZR" 1.0495286848346 84.4362821390774
"TMEM14C" 0.0483078098833236 2.17892050052917
"HINT3" 0.57255348672099 54.6473261532715
"HIST1H1A" 0.160439096227863 8.17406462055656
"MLN" 0.517922367335432 48.7144369046878
"IL22RA2" 0.278449685102817 19.8593039905373
"GABBR1" 0.381557412147842 32.3476312021416
"EPHA7" 0.476802097108437 43.9021353420905
"CSNK2B" 0.338849355593549 27.2116043080371
"COL19A1" 0.474904664252632 43.6842432920376
"SLC17A4" 0.119303457620236 5.55936001992156
"GCNT2" 0.500195283464369 46.6102222498911
"TPD52L1" 0.0617702210108021 2.46529290917014
"ABT1" 0.441068333905681 39.7652991346573
"FILIP1" 1.08249513526565 85.4634875178983
"FBXO30" 0.420261850207865 37.2159621490382
"SMAP1" 0.750782557510051 69.4453090954367
"FGD2" 1.35936284185455 91.6142688165349
"MOCS1" 0.809566841698079 73.3175620992343
"CCDC167" 0.527099433810168 49.7354167963643
"EGFL8" 0.427300708827194 38.0937558363942
"OARD1" 0.304953147933236 22.9346946398556
"HIST1H4D" 0.489450111876583 45.3588993338729
"PRICKLE4" 0.534191761917911 50.5758575608541
"SAPCD1" 0.319727404981702 24.6404781174127
"HLA-DPB1" 1.58069726273313 94.6149536201208
"SYNCRIP" 0.457148638594924 41.6858619186951
"TSPO2" 0.916418094125036 79.032559297765
"MCHR2" 0.487612435724781 45.0600759509432
"HLA-G" 0.229618431513343 14.524061507813
"RGL2" 0.585292728511114 55.904874556434
"PLA2G7" 0.742953892013719 68.860113303866
"VARS" 0.624216626555431 59.6712942787773
"SLC29A1" 0.535902870714772 50.7501712008965
"TDRD6" 0.798194904640882 72.6701114362199
"STK19" 0.373284441396906 31.1772396190002
"LHFPL5" 0.568501720755059 54.1679636431551
"ATP6V1G2" 0.284250292573576 20.5565585507066
"KDM1B" 0.410797425278679 36.0517960530412
"RGS17" 0.334639787779731 26.4552076199963
"RNF8" 0.302373706807326 22.7168025898027
"OR14J1" 0.363084045168406 29.9694951129926
"SLC17A5" 0.591634151271713 56.4838448608604
"BAI3" 0.697815552710654 65.3738405030194
"SAMD3" 0.974638577335722 81.7904501027205
"GPR116" 0.553564477298059 52.4870821141754
"HIST1H3I" 0.334639940428634 26.5112370042956
"SLC26A8" 0.59500560516492 56.8511486023781
"ZC2HC1B" 0.280369373622251 20.1301126813173
"PCMT1" 0.150940347844482 7.66046193114611
"GSTA4" 0.398271739217834 34.5390026769595
"HIST1H3B" 0.328224482436944 25.6676834962336
"USP49" 0.249776120587367 16.5099919068667
"TEAD3" 0.568764493336507 54.2426694888875
"COL21A1" 0.805747264042326 73.1121210234701
"PRSS35" 0.299621616000915 22.2436655668306
"MPC1" 0.263568592993152 18.2406773330013
"MEA1" 0.061770419030714 2.47151839631451
"ZNF76" 0.389327015044918 33.30013073523
"SCGN" 1.25769130257998 89.8649069289672
"TFAP2D" 0.414378731074026 36.5062566145801
"CD2AP" 0.39728809461374 34.4393948826496
"MYLK4" 0.613080362819046 58.6005104899458
"STXBP5" 0.321250131363936 24.7712133474444
"LGSN" 0.370134371784967 30.7227790574612
"TREML4" 0.258062019923506 17.2632758513354
"PNPLA1" 1.9894001364563 97.2794621179107
"SMPDL3A" 0.567435904856516 54.0683558488452
"TXNDC5" 0.399076727688148 34.7257672912905
"DEF6" 1.07230005839333 85.1148602378136
"TRERF1" 0.733312913495099 68.0943783851086
"GOPC" 0.462654157065873 42.3208616074208
"DCDC2" 0.763548621532706 70.4164850899583
"ECI2" 0.731275721263552 67.9200647450663
"EEF1A1" 0.17428513425772 9.53122081802901
"B3GAT2" 0.834129305509322 74.814791757455
"MOXD1" 0.706468706492063 66.1520263960655
"GLYATL3" 0.875258082949688 77.0279524372782
"EPB41L2" 0.596381081623933 56.9632073709768
"SLC35D3" 1.29461609755338 90.5995144120027
"TBPL1" 0.205069042113463 11.9840627529104
"FAM46A" 0.424759648867428 37.7762559920314
"VGLL2" 0.0752998696285724 3.09095436717923
"SERPINB6" 0.627250652955685 59.8891863288302
"GNMT" 0.379548131440972 32.0861607420781
"EEF1E1" 0.263549316883887 18.016559795804
"MRPL2" 0.416028359237741 36.6618937931893
"CLPSL1" 0.382946235563166 32.5624105086223
"RIPK1" 0.657104764351995 62.1863910851024
"C6orf165" 1.89907751085793 96.7876486335056
"C6orf136" 0.554790479903792 52.6800722156509
"SPATS1" 0.389887196190082 33.4246404781174
"EYS" 1.73667712912292 95.8600510489946
"KIAA0319" 0.726163285011293 67.5091825935379
"OR5V1" 0.702717606647459 65.8033991159808
"SERINC1" 0.19166328686596 10.863475066924
"PSMB1" 0.326722211386064 25.4622424204694
"DDR1" 1.08663234746176 85.6689285936625
"PDSS2" 1.21204855076065 88.9373093444562
"NUP43" 0.601529284657308 57.4363443939488
"DEFB110" 0.164112261086367 8.57249579779618
"SRF" 0.390940645979514 33.5491502210048
"XPO5" 1.40188634810971 92.2554939924049
"EDN1" 0.294286586407006 21.6211168523937
"OR2W1" 0.693278287223365 64.9816348129241
"SOD2" 0.599349526260385 57.2246778310403
"AGPAT1" 0.572553460549461 54.6411006661271
"ANKRD6" 0.277635933180196 19.7908236319492
"GRIK2" 0.882156685205969 77.4077071530847
"QKI" 0.229015342246606 14.3808753034925
"CGA" 0.359157463292305 29.4403287057212
"UFL1" 1.39679261333537 92.1994646081056
"HIST1H2BJ" 0.493774433263138 45.9596588433045
"TFAP2B" 0.976467480426426 81.8527049741642
"AHI1" 0.836462828887034 74.9859926539252
"PRRT1" 0.0996123534855157 4.31114984747556
"GCM1" 0.270286619098733 18.9628338417481
"HS3ST5" 0.697613705466903 65.3551640415862
"ARID1B" 1.79353602342699 96.2024528419349
"ALDH5A1" 0.395583610122159 34.2090518583079
"RPS6KA2" 1.23711784278993 89.4540247774388
"DAAM2" 0.493254327903201 45.8942912282886
"SMOC2" 0.736403363757104 68.3496233580278
"MDC1" 7.5627780988086 99.9315196414119
"TUBB2B" 0.1357485302986 6.595903629459
"RTN4IP1" 1.52683425479989 93.9799539313951
"RAET1L" 4.11210522040374 99.7198530785034
"TAP2" 0.632070470062863 60.2129116603374
"SESN1" 1.64837035242178 95.3059826931457
"OR2H2" 0.531529177086577 50.3143871007906
"RNF146" 0.184444191837049 10.2347008653427
"ABCF1" 0.549581683239474 52.1011019112246
"MRPL14" 0.564750176914831 53.7819834402042
"VIP" 0.209287224376461 12.314013571562
"SYNE1" 1.18197610695682 88.1840253999875
"TSPYL1" 0.806009473597104 73.1245719977588
"HIST1H3C" 0.506529244235052 47.4039718607981
"RUNX2" 0.390089975500525 33.4495424266949
"HIST1H3D" 0.509319197857555 47.7463736537384
"TAAR1" 1.15368541117166 87.61750606985
"MICAL1" 0.705365777462138 66.0586440889
"DDO" 2.10510776831979 97.7214717051609
"UST" 0.736667316284178 68.3682998194609
"DEK" 0.34980658625728 28.3944468654672
"NCOA7" 0.661717020069016 62.584822262342
"HIST1H3J" 0.130423000000115 6.14766855506443
"MRPS18B" 0.239720221001483 15.5388159123451
"YIPF3" 0.112949919912912 5.28543858556932
"THEMIS" 0.463969095625161 42.4702732988856
"MLLT4" 0.965512532296836 81.3608914897591
"MYB" 0.381339018713279 32.3165037664197
"GSTA1" 0.379153911128597 32.067484280645
"TRAF3IP2" 2.54692773191734 98.786030006848
"LAMA2" 0.688990661806942 64.6579094814169
"PXT1" 0.408441389500787 35.7342962086783
"HIST1H2AA" 0.597680798384054 57.0752661395754
"MRAP2" 0.359157354351492 29.3936375521385
"HDGFL1" 0.864580387478419 76.4427566457075
"ZNF318" 2.10313310554123 97.7027952437278
"KIFC1" 1.14395124208901 87.3622610969308
"PLAGL1" 0.249838398956465 16.5286683682998
"SMIM8" 0.394661098852078 34.0720911411318
"GPR126" 0.922830180074253 79.3749610907053
"HLA-DMB" 1.01161524414904 83.1413808130486
"KCNK17" 0.64044835879647 60.8541368362074
"HLA-A" 7.07769981983142 99.9128431799788
"SYNJ2" 1.06476159482171 84.884517213472
"HSPA1A" 0.135748610362734 6.65193301375833
"LACE1" 0.301711377697848 22.6732241797921
"UBD" 0.796015353326052 72.5456016933325
"TMEM63B" 0.657171957499443 62.1926165722468
"KHDRBS2" 0.357652727297025 29.1850837328021
"ZNF184" 0.252910115979346 16.8274917512295
"NUDT3" 0.300964753878811 22.3806262840067
"HIST1H4K" 0.308177754948715 23.1992778434913
"TRAPPC3L" 0.308178255744242 23.2864346635124
"IRF4" 0.465140896504626 42.6072340160618
"TUBE1" 0.0984121016693238 4.09948328456702
"ID4" 0.294055198983683 21.5432982630891
"ENPP5" 0.538979258371641 51.080122019548
"LATS1" 0.687559444731449 64.5832036356845
"RNF144B" 0.152129216813383 7.75073149473946
"TRIM38" 0.462380194164248 42.2274793002552
"BTN3A3" 0.788490282927444 72.0662391832161
"SERAC1" 1.03684364614239 84.0565274232709
"TRIM10" 1.42614514762889 92.5854448110565
"PRSS16" 0.958293068531245 80.9811367739526
"HIST1H2AH" 0.91342810299177 78.8706966320114
"IFNGR1" 0.226033121018963 14.1007283819959
"MDN1" 1.0572659905715 84.7102035734296
"HLA-DRB1" 2.27515258606637 98.2195106767105
"GRM4" 1.38727644127908 92.0687293780738
"RRAGD" 0.486429120779516 44.9044387723339
"SUMO4" 0.835113014245455 74.8926103467596
"RAET1E" 1.29066684117165 90.5310340534147
"ZFP57" 1.36541917514121 91.6952001494117
"CUTA" 0.713758839379775 66.6189379318932
"RXRB" 0.148705046844305 7.33362385606674
"HLA-DRB5" 1.83597632653734 96.4327958662765
"RIOK1" 0.401999613129582 35.0121396999315
"CPNE5" 0.676930060544195 63.7303118969059
"SCUBE3" 0.218174768866648 13.3972483346822
"ZSCAN16" 0.404526178637309 35.2362572371288
"FAM162B" 0.410139238927465 35.9833156944531
"TMEM151B" 0.338849182388468 27.1182220008716
"APOBEC2" 0.310397561995894 23.5261159185706
"HIST1H2BL" 0.535707180870607 50.7283819958912
"LEMD2" 0.427136297178474 38.0626284006724
"TPMT" 1.1612746294859 87.7980451970367
"SEC63" 0.548160678779992 52.0263960654921
"SGK1" 0.701989263311077 65.7473697316815
"HTR1E" 0.761327380145316 70.2483969370603
"CYB5R4" 0.489429445646387 45.2406150781299
"ESR1" 0.910341534377411 78.7399614019797
"LST1" 0.164112261086367 8.57249579779618
"HIST1H2BE" 0.681566892431697 64.0913901512793
"ARMC2" 0.670251309698832 63.2011454896346
"HDDC2" 0.546898218760789 51.92367552761
"GLO1" 0.379906948756179 32.1453028699496
"COL11A2" 0.942380041823202 80.2029508809064
"SASH1" 0.549841452401281 52.126003859802
"HIST1H2AM" 0.41414962936731 36.4564527174251
"SLC22A7" 0.968056092477256 81.4480483097802
"HLA-DQA2" 0.972043032596622 81.6908423084106
"TAAR2" 0.466625395157972 42.7192927846604
"TBX18" 0.48195526685945 44.5122330822387
"REPS1" 0.875886021877029 77.0653053601444
"SSR1" 0.490691997737889 45.5269874867708
"ADTRP" 0.109615650837658 4.86210545975223
"TBC1D7" 0.331910718020017 26.2030753906493
"MAP3K7" 0.462652273004121 42.308410633132
"BRD2" 0.562570890122234 53.57654236444
"PPP1R11" 0.199224390555131 11.4984747556496
"LSM2" 0 0.778185893046131
"POU5F1" 0.180954703854293 9.95766668741829
"IGF2R" 0.732435134187604 67.9760941293656
"RSPO3" 0.18194571644171 10.0790636867335
"BACH2" 0.6849738424117 64.3715370727759
"BMP5" 0.443629643154287 40.0547842868705
"ZUFSP" 0.65487273794743 62.0494303679263
"PBX2" 0.577647934401403 55.1017867148104
"CDYL" 1.04851327629816 84.3989292162112
"ANKS1A" 0.491486052529745 45.614144306792
"SLC17A1" 0.638222185822461 60.6175683247214
"AKAP7" 1.85540984029317 96.5510801220196
"PHF3" 1.1122034712327 86.5031438710079
"ADAT2" 0.197197673467877 11.2930336798855
"MBOAT1" 0.738865554826 68.5737408952251
"HIST1H4G" 0.50594128850029 47.2763493743385
"TMEM217" 0.674274937275315 63.5248708211418
"C4A" 0.151258740808152 7.68847662329577
"DLL1" 0.46455376605946 42.526302683185
"PIM1" 0.207103663180696 12.1646018800971
"TTBK1" 0.326454026736282 25.4248894976032
"STX11" 0.568295239539449 54.149287181722
"TULP4" 1.8387275659621 96.4514723277096
"COQ3" 0.489800936181561 45.446056153894
"ZKSCAN4" 0.395618953326788 34.227728319741
"MB21D1" 0.51476211909224 48.4156135217581
"SKIV2L" 0.62447917643841 59.7024217144992
"ELOVL4" 0.2117094661061 12.8182780302559
"GPX6" 2.15436460202562 97.9206872937807
"HIST1H1B" 0.822291236155617 74.1455518894354
"TCP11" 0.439167183264714 39.5318433667434
"TUBB2A" 0.419251795839998 37.094565149723
"TBCC" 0.552977650628245 52.4497291913092
"OR2J3" 0.928266096734963 79.6177550893357
"PXDC1" 0.244329108471204 15.8874431924298
"HIST1H1T" 0.79071449738359 72.2156508746809
"PACSIN1" 0.578556675761543 55.2013945091203
"RFPL4B" 0.231182691723018 14.6859241735666
"DLK2" 0.381232140949017 32.3102782792754
"VNN1" 1.18175081555174 88.1777999128432
"RWDD1" 0.284250453164693 20.6094751914337
"GSTA3" 0.379034414431856 32.0550333063562
"OR2B3" 0.491337830954083 45.5954678453589
"TMEM170B" 0.235123684350032 15.2213160679823
"OPRM1" 1.54951740249451 94.2040714685924
"BEND6" 0.680833081283088 63.9762186391085
"RNASET2" 0.65055176849042 61.6634501649754
"HSPA1B" 0.135748722452478 6.75154080806823
"ENPP1" 0.612720092114939 58.5631575670796
"CFB" 0.748536490213958 69.314573865405
"MUC21" 3.83503408664647 99.6389217456266
"HSD17B8" 0.851166660943085 75.8015314698375
"L3MBTL3" 0.416923762171858 36.7365996389217
"LRRC16A" 0.443472331420236 40.029882338293
"PGM3" 0.609913609539163 58.2892361327274
"AMD1" 0.489449268055774 45.2904189752848
"BCKDHB" 0.462497771243178 42.2461557616884
"CRISP1" 0.391363341096682 33.6425325281703
"HIST1H4J" 0.34506733349502 27.8777314324846
"GSTA2" 1.18538142648671 88.2898586814418
"GMPR" 0.759823700721466 70.1892548091888
"TUBB" 0.509319197857555 47.7463736537384
"PREP" 1.38197573325258 91.9753470709083
"HCRTR2" 0.66095564184167 62.5287928780427
"TJAP1" 0.942427490551395 80.2154018551952
"RNF39" 0.513475165108596 48.3035547531594
"PAQR8" 0.705377237959859 66.0710950631887
"NQO2" 0.460601788650634 42.0562784037851
"KCNQ5" 0.57430093829541 54.7780613833032
"NEU1" 0.623230736236399 59.5779119716118
"NFYA" 0.338849297858522 27.1867023594596
"TAGAP" 2.43695713515626 98.5743634439395
"ZNRD1" 0.324636501636877 25.2381248832721
"TCF21" 0.467750792916071 42.8593662454087
"HIST1H3E" 1.04815320987646 84.3522380626284
"BTBD9" 0.29163505905407 21.3036170080309
"FKBP5" 0.452974961927245 41.1317935628463
"CLIC5" 0.739040038169619 68.5924173566582
"VEGFA" 0.263280520353292 17.8422461557617
"NRSN1" 0.215187670113787 13.0984249517525
"SNRNP48" 1.4272176635806 92.5978957853452
"POU3F2" 0.0743526681367051 3.00068480358588
"SRSF3" 0.164112254463716 8.52269190064123
"TNFAIP3" 0.450562714690644 40.8454211542053
"HLA-DQA1" 2.04614373810717 97.4911286808193
"GCLC" 0.656003774632558 62.11168523937
"GTPBP2" 0.323931104760714 25.1385170889622
"GPR110" 1.01289406356003 83.1911847102036
"CD109" 1.08283212600064 85.475938492187
"SLC22A3" 1.00187429762224 82.7460623793812
"PPARD" 0.528578930464195 49.9470833592729
"NRN1" 0.423592550179391 37.5645894291228
"FAM8A1" 0.235123559542559 15.081242607234
"CNPY3" 0.393089290518494 33.9289049368113
"PRPH2" 1.25658407851725 89.8400049803897
"TFB1M" 0.347924894267427 28.2076822511362
"DXO" 0.616388588039707 58.9366867957418
"NFKBIL1" 0.564518161293399 53.7072775944718
"RPS10" 0.235123296059883 15.0687916329453
"TREM2" 0.776437173405009 71.2507003673038
"FBXO9" 0.272349483428921 19.3363630704103
"SIRT5" 0.551019969299057 52.2816410384113
"HIST1H2BI" 0.135748650394875 6.69239868019672
"IPCEF1" 0.415221176542494 36.6120898960344
"NOX3" 0.765457706991248 70.597024217145
"WDR27" 1.33412780042128 91.2531905621615
"FAM50B" 0.171430306029399 9.16391707651124
"HIST1H2BA" 0.796907567526475 72.5891801033431
"TBC1D32" 2.33860378176635 98.3502459067422
"TFEB" 0.508048406124183 47.6000747058457
"FOXF2" 0.470247923400341 43.1239494490444
"ZNF391" 0.350630121130703 28.4629272240553
"KHDC3L" 0.338821121004875 27.0310651808504
"OR2A4" 0.164111896840002 8.44487331133661
"OR12D3" 0.158036609353276 8.05578036481355
"HECA" 1.19003151347186 88.4174811679014
"RPL10A" 0.564750176914831 53.7819834402042
"POLR1C" 0.87315803202093 76.9158936686796
"ENPP4" 0.674317666809939 63.5404345390027
"MAP3K5" 0.552896957079375 52.4310527298761
"RPL7L1" 0.790654346871628 72.1969744132478
"MYO6" 0.823938116431689 74.2327087094565
"RBM24" 0.148827884801079 7.37720226607732
"TAP1" 1.19968247269505 88.6198095000934
"PGBD1" 1.50011890146155 93.6375521384548
"PRPF4B" 0.967624808200127 81.410695386914
"AIM1" 0.784111684716199 71.7860922617195
"GPRC6A" 0.865977447802891 76.5921683371724
"KIAA1244" 1.4089681522814 92.3551017867148
"TTLL2" 1.93206339199132 96.9930897092698
"GTF2H4" 1.07702955879109 85.2704974164228
"GNL1" 0.198118298694209 11.3428375770404
"VARS2" 0.678010297854862 63.798792255494
"RNF5" 0.0996122661986464 4.25823320674843
"CRISP3" 0.510988729351049 48.0420842930959
"RIPPLY2" 0.172533600603863 9.2915395629708
"MRPL18" 0.331804973561825 26.1750606984997
"PACRG" 0.539834150190837 51.1423768909917
"PGK2" 0.330438336329584 25.9602813920189
"BTN1A1" 0.934156919240368 79.8543236008218
"WDR46" 0.405554991156524 35.3358650314387
"ARHGAP18" 0.461393666690748 42.1465479673784
"FRMD1" 1.84463573734992 96.4950507377202
"ZKSCAN8" 0.318101171831417 24.4225860673598
"FUT9" 0.103411024401383 4.59752225611654
"PEX3" 0.41743069836293 36.7957417667932
"FRK" 1.12494156754092 86.926476996825
"ZDHHC14" 0.812962465029188 73.5852580464421
"IMPG1" 1.64782833083896 95.293531718857
"IYD" 1.70640776223309 95.7044138703854
"HMGCLL1" 0.0664574543304963 2.74543983066675
"PGC" 0.229696359722304 14.5302869949574
"NFKBIE" 0.430375340227574 38.4984125007782
"HLA-B" 8.57564296494053 99.9626470771338
"GPX5" 1.29057882494525 90.5248085662703
"PTP4A1" 0.396666882519531 34.361576293345
"GTF3C6" 0.09211894899547 3.85668928593662
"UBR2" 2.09044326755511 97.6280893979954
"MAK" 0.966726935950547 81.3920189254809
"GMDS" 0.865955544401867 76.5672663885949
"FOXO3" 0.761742852802022 70.310651808504
"HIST1H4C" 0.597674360952796 57.0441387038536
"SYTL3" 0.88284954952863 77.4326091016622
"SNAP91" 0.945613787874523 80.3959409823819
"TDP2" 0.399384259015425 34.7444437527237
"PPIL6" 0.547899643281553 51.9890431426259
"RNGTT" 0.264417293828212 18.3527361016
"KCNK16" 0.637823081853189 60.5739899147108
"BYSL" 1.34335773743594 91.4026022536263
"BTN2A1" 0.871402756549407 76.8100603872253
"BAK1" 0.584484249038184 55.6994334806699
"SYNGAP1" 0.65148181128686 61.7319305235635
"ELOVL5" 0.700938398243714 65.6415364502272
"KIAA1919" 0.595525502246519 56.9009524995331
"UTRN" 0.927580483048833 79.5866276536139
"HSPA1L" 1.35585646147047 91.5706904065243
"RING1" 0.666099389722332 62.905434850277
"GJA10" 0.484121240959254 44.6989976965698
"RNF217" 0.295335526938193 21.7394011081367
"TSPYL4" 1.28716306360785 90.4563282076822
"PKHD1" 0.762188327340775 70.3231027827928
"ULBP3" 1.00509405986565 82.8799103529851
"BMP6" 0.311150349800221 23.6008217643031
"SLC35F1" 0.318018384676106 24.3821204009214
"OR2H1" 1.26668612274597 90.0516715432983
"FYN" 0.288420305349164 21.0545975222561
"ETV7" 0.743288889625474 68.9161426881654
"SAYSD1" 0.150600085667306 7.6231090082799
"PRDM13" 0.335429852713939 26.6762124136214
"RIMS1" 0.977740571441123 81.9025088713192
"PAK1IP1" 0.465704415299018 42.6321359646392
"MEP1A" 1.60980913196024 94.9635809002054
"RSPH3" 1.09966627974369 86.1047126937683
"MDFI" 0.328708849739908 25.8046442134097
"OR10C1" 0.922282711609262 79.3500591421279
"CLIC1" 0.312743992925843 23.7813608914898
"TREML2" 1.23686229249271 89.4415738031501
"FAM217A" 1.13491082933124 87.1568200211667
"SAMD5" 0.228249013691743 14.271929278466
"ZBTB24" 0.478779951648298 44.163605802154
"PRDM1" 0.478487721467192 44.1138019049991
"COL9A1" 0.716508255063802 66.8368299819461
"MRPS10" 0.359341730911306 29.5835149100417
"SLC22A23" 0.893327400242168 77.9804519703667
"TULP1" 0.420390348460385 37.2284131233269
"SNX9" 0.454306016846672 41.2500778185893
"DCBLD1" 0.51135445624659 48.0732117288178
"IL17F" 0.704750479825543 66.0150656788894
"ELOVL2" 0.349008947941687 28.2917263275851
"HSP90AB1" 0.944078380530163 80.3087841623607
"C2" 0.527532635467852 49.8661520263961
"HIST1H2BK" 0.434200187377854 38.9124073958787
"TFAP2A" 0.434200417665886 38.9528730623171
"CD164" 0.454975335728173 41.3496856128992
"ZKSCAN3" 0.524009746776291 49.3992404905684
"PLEKHG1" 1.00870709941836 83.0417730187387
"ECT2L" 1.79394411259395 96.2086783290793
"HIST1H2BD" 0.518832578083721 48.8233829297142
"GFRAL" 1.29609427922027 90.636867334869
"VNN2" 1.75939063793207 95.9783353047376
"ME1" 0.451901329047726 41.075764178547
"ROS1" 0.982833358621179 82.1266264085165
"FABP7" 0.434200089755706 38.8906181908734
"KLC4" 0.374276742304191 31.3515532590425
"LYRM2" 0.797382403703411 72.6452094876424
"GJA1" 0.16847915796982 8.98337794932453
"OR2J2" 0.336872886610563 26.8007221565087
"HIST1H2AE" 0.740669349438823 68.7262653302621
"HLA-E" 0.757701405832997 70.0429558612961
"TRIM31" 0.757095256767601 69.9807009898525
"PM20D2" 0.102678228447044 4.56016933325033
"FOXC1" 0.0996124298619404 4.4045321546411
"DYNLT1" 0.47175242091984 43.2951503455145
"KATNA1" 0.654712309843551 62.0183029322044
"TBC1D22B" 0.312137058540529 23.7191060200461
"MOG" 0.815246520467314 73.6350619435971
"HIST1H2AL" 0.46265046881312 42.2803959409824
"HLA-DQB1" 2.77016858154517 99.0910788769221
"CLPSL2" 0.387058562146109 33.0573367365996
"NCR3" 0.115636360528743 5.37259540559049
"HLA-DPA1" 1.64279002386808 95.2375023345577
"FKBPL" 0.446433488664695 40.3442694390836
"LTB" 0.857259686769612 76.0816783913341
"REV3L" 1.55149380244274 94.2351989043143
"ATG5" 0.0978379611130567 4.06524310527299
"MYCT1" 0.75631080805072 69.9246716055531
"ARG1" 0.935925054669904 79.9165784722655
"AGPAT4" 0.940984987741214 80.1033430865965
"MEI4" 0 0.778185893046131
"PNRC1" 0.136915405341108 6.82002116665629
"CRISP2" 0.746689678199162 69.1651621739401
"SNX14" 0.16807922576843 8.96470148789143
"PEX6" 0.709760971609719 66.3450164975409
"CCND3" 0.263603528963002 18.2904812301563
"MED23" 2.00429064471058 97.33549150221
"PDCD2" 0.17508611178551 9.57479922803959
"RPF2" 0.0824533757669347 3.50494926227977
"BAG6" 0.9884217013828 82.3009400485588
"PTPRK" 0.706290489832248 66.1333499346324
"SLC2A12" 0.807628108095985 73.2179543049244
"HTR1B" 0.538234800677486 51.0303181223931
"T" 1.11511389668367 86.6525555624728
"ZNF322" 0.167418876359069 8.83085351428749
"MCM9" 0.265762948634116 18.4647948701986
"ALDH8A1" 1.44957504331512 92.84691527112
"ZBTB9" 0.486060726741066 44.8857623109008
"SPDEF" 0.620766133022171 59.3164415115483
"ABCC10" 0.957412757720095 80.9313328767976
"ACAT2" 0.81148733851106 73.4669737906991
"PFDN6" 0.263568799698984 18.2562410508622
"MICB" 1.11812334548368 86.7397123824939
"MTRF1L" 0.370909224195759 30.9531220818029
"JARID2" 0.960300624750648 81.0620681068294
"HIST1H4F" 0.674829009886255 63.5840129490133
"PTCHD4" 0.442448921717115 39.8866961339725
"FGFR1OP" 2.05703417735809 97.5222561165411
"SLC17A2" 0.145055847937487 7.09705534458071
"NOTCH4" 0.429804239886309 38.4299321421901
"ATAT1" 0.4060010709797 35.391894415738
"CUL9" 1.06265001088657 84.8471642906057
"C6orf201" 1.57503106404318 94.5402477743883
"C6orf106" 0.546899051448556 51.9330137583266
"HEY2" 0.343464552075203 27.666064869576
"C6orf25" 0.125757858284615 5.87685986428438
"HLA-DQB2" 0 0.778185893046131
"FANCE" 0.58760819246813 56.122766606487
"C6orf47" 0.559689958498751 53.2528170329328
"PHF10" 0.469342436886067 43.0118906804457
"PSMB9" 0.6696807015887 63.1420033617631
"GPLD1" 0.734394350029818 68.1317313079748
"ZNF212" 0.786670165868649 71.9790823631949
"NUDT1" 0.60497988798324 57.8845794683434
"STK17A" 0.0521466022412135 2.31588121770529
"RASA4B" 0 0.778185893046131
"NME8" 0.386671636864637 32.9826308908672
"USP42" 1.0992577011467 86.0735852580464
"POLR2J" 0.0752999273635993 3.19367490506132
"TFR2" 0.575334955024736 54.8901201519019
"LAMB4" 0.37446901187514 31.3702297204756
"AHCYL2" 0.815369335827399 73.6661893793189
"ELFN1" 0.715949804646029 66.8119280333686
"DNAJC30" 1.26270968377705 89.9769656975658
"TFEC" 0.444972231003068 40.2415489012015
"POLD2" 0.772518617168467 71.1012886758389
"CADPS2" 0.443949139902804 40.1792940297578
"SVOPL" 0.860693313886137 76.2808939799539
"TRIM56" 0.984124872133507 82.1639793313827
"CTAGE4" 0 0.778185893046131
"STYXL1" 0.503314516417288 46.946398555687
"CCZ1B" 1.10067267753876 86.1420656166345
"CCDC129" 0.527828226052757 49.8972794621179
"AMPH" 0.372543969571781 31.0963082861234
"ZNF775" 0.218023262186475 13.3785718732491
"EXOC4" 1.8858651789703 96.7253937620619
"SLC29A4" 3.07175347109692 99.3712257984187
"URGCP" 1.08995980707104 85.7498599265392
"OCM2" 0.210369136224875 12.703106518085
"CLDN3" 0.717686981162633 66.8928593662454
"EGFR" 0.535298527426128 50.7003673037415
"NAA38" 0.1357485302986 6.595903629459
"SEC61G" 0.0752999273635993 3.19367490506132
"UBE2H" 0.130423000000115 6.14766855506443
"CALCR" 1.25036587872442 89.7154952375023
"ARF5" 0.301199016634074 22.5300379754716
"PRKRIP1" 0.552110639045291 52.3563468841437
"OR2A25" 0.180428618979224 9.90475004669115
"KIAA0895" 0.390432263232984 33.4806698624167
"EN2" 0.215461307539583 13.1544543360518
"MTPN" 0.1357485302986 6.595903629459
"POLR2J3" 0.673693285959568 63.4563904625537
"RAPGEF5" 0.387827683574248 33.1320425823321
"NEUROD6" 0.208268808974143 12.2081802901077
"CLEC5A" 0.358669106512302 29.2535640913901
"SOSTDC1" 0.267549474785624 18.7169270995455
"SNX8" 0.492353590648335 45.7697814854012
"CAV2" 0.267549474785624 18.7169270995455
"SUN3" 1.65391610737879 95.3371101288676
"HOXA11" 0.444685485554265 40.2228724397684
"RABL5" 0.517602162483324 48.6303928282388
"CHCHD2" 0.35915765999125 29.4839071157318
"ZNF783" 0.895827212302705 78.1049617132541
"EPDR1" 0.374536083618495 31.3826806947644
"EZH2" 0.588158550460669 56.2099234265081
"ZNF117" 0.294663262765439 21.7082736724149
"STRIP2" 0.812534013241888 73.5292286621428
"CRHR2" 0.715990909624766 66.818153520513
"CROT" 0.881470281037094 77.3828052045072
"ABCB1" 0.562396485798146 53.5391894415738
"GNAT3" 0.24391507259905 15.856315756708
"OR2A5" 0.702912527666376 65.8096246031252
"SPDYE3" 0.181263695733076 10.019921558862
"SLC26A4" 0.726537570951322 67.5340845421154
"RUNDC3B" 0.810141085359013 73.4109444063998
"GNB2" 1.02325991894123 83.5833904002988
"HOXA7" 0.916655068996148 79.0636867334869
"ACHE" 1.6449390017873 95.2686297702795
"IFRD1" 0.209413851255947 12.3389155201395
"PPP1R3A" 3.70147530881704 99.6015688227604
"PILRB" 0.385184338183218 32.8332191994024
"NOD1" 0.24610580500679 16.0306293967503
"DGKI" 0.559448819556477 53.2279150843553
"LSM5" 0.195634500000077 11.1373965012762
"GIMAP7" 0.118572421040013 5.54690904563282
"LRRC72" 0 0.778185893046131
"IGFBP1" 0.428417361056713 38.2867459378696
"FIGNL1" 0.478564527770887 44.1262528792878
"PUS7" 0.845112225161545 75.4778061383303
"OR2A42" 0.0752999273635993 3.19367490506132
"COG5" 0.876625952395319 77.108883770155
"ASNS" 0.614210777103431 58.6752163356783
"NOS3" 0.328330353600209 25.7361638548216
"KLF14" 0.1923464741009 10.9008279897902
"ZNF680" 0.210236361530178 12.6501898773579
"KCTD7" 0.642262278256526 61.0035485276723
"C7orf25" 0.563240826229775 53.6294590051672
"ANKIB1" 0.422009697955576 37.4400796862354
"FAM115A" 0.978908351066125 81.9429745377576
"CUX1" 0.840040100648294 75.2287866525556
"ST7" 1.04509334349964 84.2806449604682
"NXPH1" 0.626624440754588 59.8207059702422
"PHTF2" 0.427682915819376 38.2244910664259
"FTSJ2" 1.01852313254486 83.4402041959783
"SLC35B4" 0.282998332789223 20.4195978335305
"AMZ1" 1.8342520038428 96.4265703791322
"KPNA7" 0.484676505097067 44.736350619436
"HSPB1" 0.0752997541585186 3.05048870074083
"TMEM139" 0.466396694297422 42.6819398617942
"CACNA2D1" 0.271041808979387 19.0686671232024
"PON3" 0.673867321309658 63.4750669239868
"ARL4A" 0.298836874971302 22.0786901575048
"METTL2B" 0.172533449417941 9.24484840938803
"KLRG2" 0.216238261877957 13.241611156073
"WBSCR22" 0.324095773633042 25.1571935503953
"NACAD" 4.75869838745789 99.7821079499471
"TMEM140" 0.743699578473636 68.9534956110316
"CCL26" 0.263568904192686 18.2749175122953
"ZNF107" 0.354882499305525 28.880034862728
"C7orf49" 0.196740380497379 11.2650189877358
"MYL10" 0.267287877882644 18.657784971674
"LRCH4" 0.380160907792191 32.1982195106767
"POP7" 0.0802196778252693 3.46448359584137
"DENND2A" 0.948532249554018 80.5391271867024
"SRRT" 0.90013685245168 78.3415302247401
"DMTF1" 0.232546111624291 14.8042084293096
"ITGB8" 0.75658404244142 69.9433480669862
"ARPC1A" 0.703365931970844 65.9030069102907
"EVX1" 0.164111850481351 8.4261968499035
"MBLAC1" 0.225899839825825 14.0882774077072
"ZNF862" 0.547921752734424 51.9952686297703
"POT1" 0.181255765859558 10.0105833281454
"SLC25A40" 0.230410918280732 14.642345763556
"DTX2" 0.485025525342841 44.7550270808691
"YWHAG" 0.828306533348011 74.4661644773704
"BLVRA" 0.509220114610295 47.6996825001556
"FSCN1" 0.223982497205638 13.8081304862105
"POU6F2" 0.681396829225305 64.0540372284131
"CALN1" 0.435873801085819 39.2081180352363
"GUSB" 1.02502127132821 83.6269688103094
"SYPL1" 0.272349357427649 19.3301375832659
"ZNF746" 0.277966144434075 19.8032746062379
"NUDCD3" 0.440544052685086 39.7186079810745
"OR2A14" 0.304260614879744 22.8537633069788
"GHRHR" 0.945099859080246 80.36481354666
"IMPDH1" 0.558991621079399 53.1096308286123
"LMOD2" 0.83244061055381 74.7431986552948
"FASTK" 0.234535872759168 14.9598456079188
"NUP205" 2.77045035503273 99.0973043640665
"TSGA13" 1.26172568561271 89.9365000311274
"ZFAND2A" 0.269154050592977 18.9192554317375
"ANKMY2" 0.25831156371191 17.3006287742016
"RBM28" 0.612381646322781 58.5258046442134
"GIGYF1" 1.41935003777687 92.4920625038909
"TMEM176B" 1.685239818018 95.5487766917761
"RAC1" 0.4937745873419 45.9752225611654
"KEL" 2.06660487528321 97.5596090394073
"GIMAP8" 0.571229238326473 54.5352673846728
"NOM1" 0.902074051487903 78.4286870447612
"ZCWPW1" 1.26134873207144 89.9271618004109
"CARD11" 0.608992404290467 58.2207557741393
"SEMA3E" 1.0370789490749 84.0689783975596
"LRRC17" 1.41946158616414 92.4982879910353
"TTYH3" 0.513816057067442 48.3346821888813
"OR2AE1" 1.63781226548741 95.1876984374027
"WIPF3" 0.31160563865747 23.6381746871693
"HOXA3" 0.331956789969267 26.2217518520824
"NPTX2" 1.12260502222105 86.8828985868144
"CDK6" 0.456956529605388 41.6547344829733
"RHBDD2" 0.589814795331831 56.359335117973
"TSPAN33" 0.321681261774079 24.9206250389093
"NAPEPLD" 0.307803294308335 23.1152337670423
"BHLHA15" 0.23512364274752 15.1466102222499
"COA1" 0.434200542822396 38.9746622673224
"BMPER" 0.436456153186791 39.3015003424018
"FOXK1" 0.815567767622961 73.6973168150408
"AGBL3" 0.473156125184912 43.5037041648509
"NPC1L1" 2.31556379119439 98.2817655481541
"DNAJC2" 0.697612611283841 65.3489385544419
"GBAS" 0.234761263338595 14.9909730436407
"STEAP2" 0.660617423590688 62.4976654423209
"CYP51A1" 0.682648340657006 64.1785469713005
"DDC" 0.251701328798596 16.7901388283633
"TSC22D4" 1.02540845334774 83.67054722032
"SLC26A5" 0.412799679672422 36.2634626159497
"MEST" 0.257491381214524 17.2010209798917
"CPA5" 0.504612803057151 47.1269376828737
"FAM221A" 0.634292919817282 60.3498723775135
"UPP1" 1.29019104999311 90.4999066176928
"PPP1R35" 0.605918438423102 57.9904127497977
"OR6V1" 0.0875912788657257 3.7601942351989
"MICALL2" 1.34582123700446 91.4399551764926
"ZNF282" 0.230902857069535 14.6734731992778
"ZNF398" 0.297703456296732 21.963518645334
"ERV3-1" 1.58005784309003 94.602502645832
"LEP" 0.124677100058885 5.80837950569632
"RNF32" 0.670992292117428 63.2571748739339
"SLC13A4" 0.401139408700165 34.9249828799104
"KLHL7" 0.240166629595757 15.5637178609226
"AHR" 0.582798433910044 55.5686982506381
"MRPS24" 0.577558692636803 55.0831102533773
"DUS4L" 0.041661191279535 2.06686173193052
"TNRC18" 0.610322804863405 58.3265890555936
"CPVL" 1.01983651143758 83.4962335802777
"DAGLB" 0.975989348302333 81.8340285127311
"FIS1" 0.179671018098143 9.83938243167528
"NUB1" 0.358724461926447 29.2722405528233
"CPA4" 0.931918047709393 79.7609412936562
"PODXL" 0.95654064262163 80.8753034924983
"GIMAP6" 1.31191007083832 90.9356907177987
"NSUN5" 1.22838608254368 89.2797111373965
"ZNF713" 0.271735221357538 19.2243043018116
"WNT16" 0.698785535264099 65.4609973230405
"AVL9" 0.788719846418444 72.0724646703605
"FAM3C" 0.407246447581392 35.5879972607857
"GRM3" 0.700871704212168 65.6290854759385
"ATP5J2" 0.317690823159032 24.3260910166221
"RINT1" 0.584250204650168 55.668306044948
"C7orf50" 0.797275993663633 72.6140820519206
"PRPS1L1" 0.380730706436058 32.2791508435535
"TRIM73" 0.40471605912936 35.2487082114175
"ZSCAN21" 0.233347935540771 14.8851397621864
"MEOX2" 0.765305666725239 70.5907987300006
"MPP6" 0.530703274992933 50.1774263836145
"ELMO1" 0.313595172710225 23.8498412500778
"GNG11" 0.130423000000115 6.14766855506443
"ESYT2" 0.434430874164463 39.0338043951939
"VSTM2A" 0.735067098696665 68.2437900765735
"CCZ1" 0.51332534409011 48.2755400610098
"KBTBD2" 0.195634663888981 11.1996513727199
"CCDC71L" 0.116653877531782 5.44107576417855
"ZNF789" 0.782822888068334 71.6927099545539
"POM121C" 0.372559491088336 31.1087592604121
"TYW1" 0.397208798582307 34.4331693955052
"CCDC126" 0.209079894433523 12.2704351615514
"BRAF" 0.326988836079474 25.50582083048
"COL1A2" 1.58500512577614 94.652306542987
"RBM48" 0.822665332751012 74.1642283508685
"TTC26" 0.217904683573071 13.3412189503829
"DBNL" 0.218457990595565 13.428375770404
"PTPN12" 0.315038519029552 24.0864097615638
"RBM33" 2.19717704549142 98.0451970366681
"SLC26A3" 0.644027633885557 61.1965386291477
"CD36" 3.01676727793807 99.3027454398307
"PEX1" 0.599334901636739 57.2184523438959
"DBF4" 0.419205957888244 37.0727759447177
"PCLO" 2.69888982368264 98.9914710826122
"ZNF679" 0.62025956668342 59.2728631015377
"RASA4" 0.328436338581229 25.7486148291104
"GATS" 0.321681032023385 24.8677083981822
"SAMD9L" 0.437349802336757 39.3326277781236
"WBSCR17" 0.801878924015898 72.8257486148291
"WDR60" 2.02351050895397 97.3915208865094
"PRKAG2" 0.757597836761011 70.0180539127187
"PLOD3" 1.27383500921051 90.1948577476188
"STAG3" 1.83904503284322 96.457697814854
"ASB15" 0.409354530136472 35.8650314387101
"PSMA2" 0.359157463292305 29.4403287057212
"CPA1" 0.654983448259191 62.061881342215
"GIMAP2" 1.26801220754471 90.064122517587
"PRKAR2B" 0.176019483057234 9.59970117661707
"CHCHD3" 0.0673454263840042 2.75789080495549
"NT5C3A" 0.425726444410414 37.9069912220631
"MRPL32" 0.747410443582596 69.2149660710951
"STX1A" 0.380246525779215 32.2231214592542
"OR2A12" 0.795185067028892 72.4957977961776
"PIK3CG" 0.710280390821138 66.3823694204071
"COL28A1" 0.621316263049065 59.3537944344145
"CYP3A7" 0.681721168247569 64.1225175870012
"TNPO3" 1.31841988865589 91.060200460686
"ZNF777" 0.567544116081886 54.0808068231339
"FAM188B" 2.94570026246262 99.2529415426757
"FAM185A" 0.481416287925853 44.4686546722281
"LRWD1" 0.690743446907886 64.8010956857374
"CFTR" 0.793548266478837 72.402415489012
"GALNT11" 0.685504586859417 64.4213409699309
"CPSF4" 0.168795925491796 9.02695635933512
"TAS2R38" 2.09655058541262 97.6592168337172
"PDIA4" 0.600750586507689 57.355413061072
"CASP2" 0.724658987890372 67.3846728506506
"MNX1" 0.172533657298405 9.37869638299197
"SLC13A1" 1.21044206548492 88.89995642159
"HOXA13" 0.403413789176572 35.1304239556745
"SMO" 0.624050954449641 59.6526178173442
"ANLN" 1.22256359027927 89.1676523687979
"FZD9" 0.319455194556088 24.5968997074021
"ANKRD61" 0 0.778185893046131
"LANCL2" 1.24299940441103 89.5723090331819
"EEPD1" 0.291239866443289 21.272489572309
"AP4M1" 1.19991237107979 88.6384859615265
"SNX13" 0.314386837761201 23.9494490443877
"WIPI2" 0.699381696544407 65.5170267073399
"C1GALT1" 0.37422133342429 31.3017493618876
"ZKSCAN1" 0.260315162809364 17.5122953371101
"ADCK2" 1.11129571677605 86.4720164352861
"MDH2" 0.910224448853979 78.7337359148353
"POR" 1.18407830487583 88.2711822200087
"PDK4" 0.599727328459095 57.237128805329
"ARHGEF5" 0.345912364090032 27.9897902010832
"GLCCI1" 0.642267603751282 61.0346759633941
"COPS6" 0.622081180979404 59.4534022287244
"BPGM" 0.903604555455722 78.4971674033493
"FAM126A" 0.63157064436531 60.1817842246156
"ASL" 2.23920371046227 98.1572558052668
"AASS" 0.853391696442005 75.9384921870136
"ZC3HC1" 0.475106549144295 43.7029197534707
"WNT2" 1.33618303238154 91.2843179978833
"MCM7" 0.791867327954853 72.284131233269
"CLCN1" 0.704806693510868 66.0275166531781
"PDGFA" 0.360739295096773 29.7080246529291
"HYAL4" 1.59601885397176 94.7954927473075
"ARPC1B" 1.29857814278887 90.6866712320239
"C7orf55" 0.373375969860626 31.2145925418664
"VWC2" 0.413430666354509 36.319492000249
"RPA3" 0.225899262475556 13.9980078441138
"H2AFV" 0.150599508317037 7.53283944468655
"SBDS" 0.253308716338374 16.852393699807
"FAM71F2" 1.56481162069262 94.4344144929341
"GTF2I" 0.318659439782794 24.5035174002366
"EIF4H" 0.183414412168428 10.1506567888937
"MKRN1" 0.432657746531869 38.7474319865529
"GNA12" 1.07353720738199 85.1708896221129
"LIMK1" 0.515812669328153 48.4903193674905
"INSIG1" 0.396666504401859 34.2993214219013
"REPIN1" 0.805497247386101 73.093444562037
"TAS2R60" 0.334426118362806 26.4022909792691
"FGL2" 0.663610089854226 62.7342339538069
"WASL" 0.282584192948934 20.3386665006537
"SEPT14" 0.795112430331082 72.4833468218888
"PAX4" 0.550700016349464 52.2069351926788
"CNOT4" 0.492108864135226 45.6888501525244
"FKBP14" 0.504388784063775 47.0802465292909
"SPAM1" 0.948991363396071 80.5640291352798
"SUN1" 0.909616713101843 78.6963829919691
"NUPR1L" 0.711342297013423 66.4757517275727
"DLX6" 0.382104955109749 32.3943223557243
"ZNF92" 0.200652538810398 11.6976903442694
"CTAGE6" 0.954071897186126 80.7974849031937
"MUC12" 13.9821868279833 99.9813235385669
"ZYX" 0.751053266333265 69.4702110440142
"STARD3NL" 0.112949919912912 5.27610035485277
"AGFG2" 0.42022481021036 37.2035111747494
"CDHR3" 0.932481814144749 79.7920687293781
"TES" 0.222070251965038 13.6836207433232
"FERD3L" 0.294055317259293 21.5868766730997
"PNPLA8" 0.418836727492245 36.9980700989852
"AIMP2" 0.600230908581659 57.286932702484
"ERVW-1" 0.806721767226471 73.161924920625
"LMTK2" 2.38438894200904 98.4498537010521
"GJC3" 0.520700907462912 48.9572309033182
"OR9A2" 0.689480002126482 64.6890369171388
"CLDN15" 0.557170167746803 52.8917387785594
"RFC2" 0.433835814223927 38.8470397808629
"KRIT1" 0.578434376879329 55.1764925605429
"OR2A2" 1.35287524031462 91.5084355350806
"LAMB1" 0.712821041616794 66.5753595218826
"ZKSCAN5" 0.403323211419431 35.1055220070971
"RNF148" 0.378565188196165 32.01768038349
"IRF5" 0.478700810846742 44.1511548278653
"TPK1" 0.246730060187917 16.0866587810496
"KIAA1549" 5.41839660296599 99.8568137956795
"DNAJB9" 0.503760694148852 47.0086534271307
"CYP2W1" 0.403429770166956 35.1428749299633
"HOXA4" 0.0752997541585186 3.05048870074083
"SEMA3D" 0.899035813254789 78.273049866152
"HOXA9" 0.336855564437708 26.78827118222
"ABHD11" 0.653218638466734 61.9218078814667
"KLHDC10" 0.137478038264212 6.84803585880595
"CEP41" 0.694519464869776 65.0656788893731
"CYTH3" 0.398271766234362 34.5452281641038
"PLEKHA8" 0.133905138581345 6.44337919442196
"DLD" 0.585145155703231 55.8924235821453
"CDK5" 0.376499348142862 31.6939550519828
"EPHB6" 0.537861527829553 50.9805142252381
"MYO1G" 2.20860125342013 98.0825499595343
"ZNF736" 0.554289628319875 52.5742389341966
"UBE3C" 1.11501883493524 86.6463300753284
"FAM131B" 0.747651141843126 69.2336425325282
"FAM180A" 0.154611342132555 7.91881964763743
"ABCB8" 0.821491198656017 74.089522505136
"SEMA3C" 0.838550528253665 75.1478553196788
"SMARCD3" 0.462654039613115 42.3146361202764
"MTERF" 0.196393417631549 11.2432297827305
"TRIM74" 0.367708962054914 30.5111124945527
"CDK14" 1.09594153025256 85.9926539251696
"PDE1C" 0.819469657053151 73.9836892236818
"BAZ1B" 0.600843354040195 57.3678640353608
"LRGUK" 0.62217400200853 59.5032061258794
"CNPY4" 0.581228179005985 55.4192865591733
"CBLL1" 0.678751578640494 63.8548216397933
"INTS1" 6.12090752046797 99.881715744257
"DNAH11" 1.26172789021588 89.945838261844
"AKR1B15" 0.776659572944584 71.28805329017
"UBN2" 0.947081101750292 80.4581958538256
"PDAP1" 0.135749042708718 6.77021726950134
"CYP3A5" 1.11228765516884 86.5093693581523
"CAMK2B" 0.427269756272226 38.0875303492498
"TMEM248" 0.793339519003978 72.3650625661458
"SCRN1" 0.357494083276651 29.1601817842246
"NCF1" 0.295647537427558 21.7705285438586
"HOXA5" 0.434200517791105 38.9622112930337
"ASZ1" 0.613754136559828 58.6440888999564
"SPDYE1" 1.10216799946484 86.1918695137895
"NYAP1" 1.09387509282319 85.9054971051485
"OR2A7" 0.826935696337388 74.3696694266326
"ADCYAP1R1" 0.41853167567022 36.9482662018303
"ZNF3" 0.118260781495525 5.52200709705534
"ASB4" 0.329945900718443 25.9042520077196
"UNCX" 0.172533525010832 9.25729938367677
"GNAI1" 0.382596735920908 32.5188320986117
"GTF2IRD2B" 0.476983404182363 43.9394882649567
"NFE2L3" 0.355868766170902 29.0418975284816
"MUC17" 25.9651554945979 99.9875490257113
"CHST12" 1.75830322997964 95.9596588433045
"TMUB1" 0.360430355748971 29.6831227043516
"RSPH10B" 1.60883900279058 94.9449044387723
"BCL7B" 0.427621164820374 38.1684616821266
"PHKG1" 1.32975860104728 91.1784847164291
"ZMIZ2" 0.546887250546457 51.8583079125942
"HIBADH" 0.476089927576533 43.8398804706468
"IGFBP3" 0.477047263044357 43.9519392392455
"FKBP6" 0.518139372330457 48.7206623918322
"TWIST1" 0 0.778185893046131
"DDX56" 0.818442817477243 73.902757890805
"EPO" 0.726892143087632 67.5589864906929
"CCT6A" 0.869973902275427 76.7695947207869
"RBAK" 0.34723983181844 28.1080744568262
"KMT2C" 1.45842978239475 93.0648073211729
"NDUFA5" 0.334639940428634 26.5112370042956
"WBSCR16" 0.235944289590912 15.3146983751479
"XRCC2" 0.0513390108455873 2.25985183340596
"ATXN7L1" 0.131858332087371 6.31886945153458
"FAM115C" 0.779881521575209 71.4997198530785
"GPNMB" 0.666946533141151 62.9770279524373
"PON1" 0.308086058601056 23.1588121770529
"SND1" 0.25074968612932 16.6282761626097
"GSAP" 0.791168964282 72.2530037975472
"LRRC4" 0.286826360543909 20.8989603436469
"ZDHHC4" 0.374225465680784 31.3328767976094
"SLC25A13" 0.544116122301229 51.6217394011081
"MEPCE" 0.728226416981472 67.6399178235697
"DGKB" 0.391113639352737 33.5989541181597
"SUMF2" 0.160909181645797 8.2051920562784
"DNAJB6" 0.312861425931673 23.8093755836394
"MGAM" 1.17361490000987 88.0346137085227
"SPDYE2B" 0 0.778185893046131
"VWDE" 4.93398731478913 99.8132353856689
"PTPRN2" 2.41292050523434 98.5183340596402
"GTF2IRD2" 0.214065942903583 13.0112681317313
"ZSCAN25" 0.163692359477042 8.367054722032
"AKAP9" 1.25763896793012 89.8586814418228
"AEBP1" 0.879189319021574 77.2458444873311
"PHF14" 0.302960446063084 22.7790574612463
"AQP1" 0.119503344915906 5.60916391707651
"ORAI2" 0.819250409200791 73.9463363008155
"COBL" 1.613205482142 94.9947083359273
"GIMAP5" 0.61660755423635 58.9615887443192
"WDR86" 0.429006679259193 38.342775322169
"OR2F2" 0.883813706902412 77.4824129988172
"GTF2IRD1" 0.776534853500684 71.2631513415925
"OCM" 0.479710677610842 44.2663263400361
"PEG10" 0.112949342562643 4.98038971549524
"ZNF12" 0.191862898350971 10.8697005540684
"HIP1" 0.438914788946278 39.4944904438772
"TFPI2" 0.280005009261036 20.0460686048683
"POM121" 0.878349473482509 77.2022660773205
"TMEM106B" 0.27635834809711 19.6663138890618
"GARS" 0.315891940128555 24.1673410944406
"PMS2" 1.41168775927861 92.3862292224367
"HOXA1" 0.276357943951921 19.6600884019174
"TAS2R39" 1.26441612939504 89.9894166718546
"GIMAP1" 0.377625242358998 31.8807196663139
"MAFK" 0.318018384676106 24.3821204009214
"PPP1R9A" 0.435573601413383 39.1832160866588
"POM121L12" 2.10165189824393 97.6965697565835
"ZNF467" 0.479737891618661 44.2756645707527
"TRPV5" 1.07617344926612 85.2144680321235
"ZNF425" 0.477039911074405 43.9457137521011
"CCDC132" 0.783305394593131 71.7300628774202
"RABGEF1" 0.73454251927309 68.1379567951192
"OSBPL3" 0.94799507623157 80.5079997509805
"CHN2" 0.401692550523054 34.9623358027766
"LRRC61" 1.49920000663965 93.6251011641661
"RAMP3" 0.552041600933299 52.3376704227106
"DOCK4" 1.15406668038772 87.6424080184274
"ORC5" 0.639306823292981 60.72962709332
"LFNG" 0.945277697885829 80.380377264521
"ZNF727" 0.659908037531085 62.4478615451659
"HNRNPA2B1" 0.343213864596585 27.6411629209986
"MOGAT3" 0.157743579289555 8.04332939052481
"ZNF786" 0.511139229314922 48.060760754529
"CYP3A43" 1.1529929222868 87.5926041212725
"PMPCB" 0.903849196900567 78.5469713005043
"MACC1" 1.00832916481524 83.0168710701612
"OR2F1" 0.918421750056265 79.1072651434975
"ZNF853" 0.744167 69.0095249953309
"RNF133" 0.16771610136269 8.889995642159
"BZW2" 0.406001301771144 35.4043453900268
"C7orf73" 0 0.778185893046131
"IMMP2L" 0.104109035892632 4.63798792255494
"AGAP3" 0.3760415134539 31.6067982319617
"CTAGE8" 0 0.778185893046131
"TBRG4" 0.767077878553066 70.7090829857436
"SP8" 0.133802872468774 6.43715370727759
"KCND2" 0.368283637348118 30.5484654174189
"NPVF" 0.88643481105531 77.5820207931271
"TPST1" 0.131503042057335 6.275291041524
"ETV1" 0.517790938493484 48.6770839818216
"ATP6V0E2" 0.454407162058801 41.2749797671668
"AUTS2" 1.03160297444624 83.8573118346511
"TMEM130" 0.40889532361759 35.8090020544108
"AGR3" 0.294055198983683 21.5432982630891
"CLDN4" 1.04815320987646 84.3522380626284
"GRM8" 0.995401976515638 82.5437340471892
"CAPZA2" 0.0416613067495888 2.08242544979145
"TRPV6" 0.703774672326543 65.9341343460126
"SCIN" 0.705612345615402 66.0835460374774
"POLM" 0.398365574607342 34.5763555998257
"ZNHIT1" 0.493775375345501 46.0001245097429
"KCNH2" 0.775147546597087 71.2071219572932
"FLNC" 0.399577037127211 34.7817966755899
"GET4" 1.39415730030331 92.1621116852394
"POMZP3" 0.956624214514944 80.8815289796427
"ATP5J2-PTCD1" 0.884809319968108 77.5322168959721
"PAXIP1" 0.21120824098339 12.787150594534
"ZC3HAV1" 0.984157980250355 82.1702048185271
"IQUB" 0.355560661140965 28.9671916827492
"STEAP4" 0.781334103709623 71.5993276473884
"KIAA1147" 1.04062786246035 84.1374587561477
"TBXAS1" 1.38302088858303 92.0126999937745
"SLC4A2" 1.12190012522136 86.8579966382369
"SFRP4" 0.739897324739926 68.6608977152462
"ABCB5" 0.982980413083272 82.1515283570939
"GLI3" 1.17573440278948 88.0968685799664
"CCL24" 0.736689991317388 68.3807507937496
"VIPR2" 0.734186353479515 68.1130548465417
"AP5Z1" 2.23834883000982 98.1510303181224
"TAF6" 0.951386584780516 80.6885388781672
"ACTL6B" 0.903604555455722 78.4971674033493
"SMURF1" 0.782186113732258 71.6491315445434
"INHBA" 0.363915785621216 30.0753283944469
"GRID2IP" 0.205163061103173 12.0089647014879
"GSTK1" 0.401247581621385 34.9312083670547
"MTURN" 0.301199016634074 22.5300379754716
"SRPK2" 0.614527616952078 58.737471207122
"CALU" 0.560738747244502 53.3275228786653
"CLEC2L" 0.602400342669225 57.607545290419
"DLX5" 0.291692984818307 21.3160679823196
"GTPBP10" 0.85632580148113 76.0380999813235
"TRRAP" 8.48759458470539 99.9564215899894
"TAS2R40" 0.44697445382881 40.4656664383988
"TBX20" 0.075300908859057 3.30262093008778
"ZNF273" 0.330856277139632 26.0723401606176
"PRKAR1B" 0.819713540275467 73.9899147108261
"SERPINE1" 1.91703149933441 96.912158376393
"PIP" 1.55084494823877 94.2227479300255
"HEPACAM2" 0.722427839550304 67.2352611591857
"FZD1" 0.871272285720559 76.7976094129366
"MALSU1" 0.370811275282095 30.9406711075142
"DPY19L1" 0.981461686817607 82.0394695884953
"LMBR1" 0.981465607310175 82.0456950756397
"ZPBP" 0.846169956731113 75.540061009774
"GALNTL5" 1.36024266687762 91.6267197908236
"BET1" 0.135748714445933 6.72663885949076
"FEZF1" 0.161251953753429 8.22386851771151
"MET" 0.505563090339051 47.232770964328
"ING3" 0.502171740675658 46.8530162485214
"TNS3" 1.03289695874788 83.9257921932391
"TMEM184A" 0.997202198293472 82.5935379443441
"OR6B1" 0.438153662845962 39.3948826495673
"FBXO24" 0.608101450223152 58.1522754155513
"LUC7L2" 0.553920228123449 52.5399987549026
"UPK3BL" 0 0.778185893046131
"PILRA" 1.22612134038371 89.2050052916641
"ABCF2" 0.21978073770254 13.5591110004358
"ZNF655" 0.359355690836736 29.5897403971861
"NRF1" 0.333791635540674 26.3400361078254
"SKAP2" 0.178818707500507 9.81136773952562
"UPK3B" 1.12810580748086 87.0074083297018
"SHH" 0.193448525548069 11.0128867583888
"HBP1" 0.30832779731459 23.3518022785283
"MKLN1" 0.358960107603774 29.3033679885451
"CLIP2" 1.02848971942733 83.7701550146299
"NPY" 0.413431767789817 36.3257174873934
"PRSS37" 0.449850070617237 40.7582643341842
"ASIC3" 0.590752604289353 56.4340409637054
"CHPF2" 1.93626144090853 97.0055406835585
"SP4" 1.21285782646475 88.9684367801781
"GNGT1" 0.0483079927316726 2.2131606798232
"ADCY1" 1.07263565920875 85.1335366992467
"TRIM24" 0.240012608037163 15.5512668866339
"PLXNA4" 0.694558486651204 65.0750171200897
"FOXP2" 0.96138672322634 81.1616759011393
"KDM7A" 0.370299781055535 30.7539064931831
"TRIM4" 0.165190942841889 8.65965261781734
"THSD7A" 0.815436090733575 73.684865840752
"CDK13" 0.963692835545296 81.2612836954492
"TWISTNB" 0.0839009894895962 3.61078254373405
"GIMAP4" 0.27329928833792 19.3861669675652
"AKR1D1" 1.06225792085428 84.834713316317
"STK31" 0.95677432043926 80.8939799539314
"GAL3ST4" 1.69596158952827 95.6546099732304
"OR2A1" 0.309220642003947 23.4576355599826
"CBX3" 0.0850255354179143 3.71350308161614
"AGMO" 0.363937339194909 30.0815538815912
"NDUFB2" 0.334639940428634 26.5112370042956
"HOXA6" 0.47175381476636 43.3387287555251
"ANKRD7" 0.0168187906917629 1.61240117039158
"FAM20C" 1.35363717067655 91.5208865093694
"ABCA13" 3.93487354510953 99.6825001556372
"AGR2" 0.260846150000014 17.5714374649816
"GBX1" 0.0544690141811838 2.34700865342713
"HECW1" 0.666264613242953 62.9459005167154
"PSPH" 0.314008109706315 23.9276598393824
"BAIAP2L1" 0.486642159743379 44.9480171823445
"PTN" 0.468619509573897 42.9185083732802
"MDFIC" 0.980151343116691 82.0021166656291
"WEE2" 0.86355496444658 76.3742762871195
"SLC37A3" 0.875185278253125 77.0217269501339
"C7orf55-LUC7L2" 0.828759595702517 74.5315320923862
"PTPRZ1" 1.28807441459142 90.4750046691153
"CCM2" 0.559035998938977 53.1158563157567
"SNX10" 0.199224586951168 11.6136462678205
"CTAGE15" 0.355669705131039 29.0138828363319
"PVRIG" 0.883416353358558 77.4761875116728
"CPA2" 0.620653428769547 59.3039905372595
"HOXA10" 0.287852428255313 20.9736661893793
"AGK" 0.862814068502788 76.3618253128307
"NDUFA4" 0.382105313504227 32.4441262528793
"CRYGN" 0.481640612732352 44.4935566208056
"ZNRF2" 0.0996123534855157 4.31114984747556
"RSPH10B2" 0.343219237922422 27.6536138952873
"IL6" 0.613673613545778 58.6254124385233
"CPED1" 1.11191306202023 86.4844674095748
"ZP3" 0.617396458612465 59.0051671543298
"CUL1" 0.387447849574617 33.0946896594659
"CREB3L2" 0.588388243599694 56.2472763493743
"KIAA1324L" 0.277549101748056 19.7783726576605
"GRB10" 0.584913118641842 55.8737471207122
"GCC1" 0.267331676479487 18.6702359459628
"OR9A4" 0.992637781209984 82.4379007657349
"BRI3" 0.47175242091984 43.2951503455145
"SDK1" 0.562672762364726 53.5827678515844
"AZGP1" 1.12785885212612 86.9887318682687
"PKD1L1" 1.25107369804523 89.7403971860798
"CAV1" 0.653206894233621 61.8937931893171
"ABCB4" 0.791352555368416 72.2592292846915
"CNTNAP2" 0.370246390049117 30.73523003175
"WBSCR27" 1.03113630824853 83.8448608603623
"DYNC1I1" 0.831294966138816 74.662267322418
"LRRN3" 0.369405105659438 30.6542986988732
"TMEM213" 0.765005549862875 70.5534458071344
"POLR2J2" 0.280369373622251 20.1301126813173
"ZNF800" 0.249837566251221 16.5224428811554
"NRCAM" 0.374739180289773 31.4200336176306
"RADIL" 0.841525580349562 75.3159434725767
"PTCD1" 1.06733776326934 84.9903504949262
"PON2" 0.283418871314532 20.4569507563967
"MLXIPL" 0.758291679494331 70.0803087841624
"SPDYE2" 0 0.778185893046131
"SGCE" 0.357708664881658 29.2099856813796
"MIOS" 1.1747943943895 88.0657411442445
"SAMD9" 1.08214691038983 85.4323600821764
"YKT6" 0.364835547660995 30.162485214468
"FBXL18" 1.52542507447017 93.9426010085289
"ADAM22" 0.693597791709802 65.012762248646
"RELN" 0.462408064907036 42.2337047873996
"SSBP1" 0.246886617924889 16.1395754217768
"TOMM7" 0.338849182388468 27.1182220008716
"AOAH" 0.619195278361924 59.1670298200834
"TMED4" 0.531118813530485 50.2552449729191
"CYP3A4" 0.924143689787651 79.4558924235821
"PRSS1" 0.41743069836293 36.7957417667932
"TRIM50" 0.396718197535192 34.4144929340721
"HERPUD2" 0.218168381678793 13.3847973603934
"IGF2BP3" 0.281456980571795 20.2203822449107
"PCOLCE" 0.609788919257428 58.2767851584386
"RAB19" 0.617400747416403 59.0113926414742
"OGDH" 0.365386948028662 30.2185145987674
"ASB10" 0.389781703676173 33.3935130423956
"RHEB" 0.301199016634074 22.5300379754716
"GCK" 0.565880467040627 53.9500715931022
"PRSS58" 0.296953599551063 21.8421216460188
"FAM71F1" 0.724157274411473 67.3597709020731
"WDR91" 1.19819329224243 88.5824565772272
"AOC1" 0.859323704866657 76.1937371599328
"GATSL2" 0 0.778185893046131
"TMEM176A" 1.6858148956475 95.5612276660649
"THAP5" 0.680492122266327 63.9419784598145
"ZNF479" 0.785154760010809 71.8857000560294
"C7orf72" 0.859989208415044 76.2373155699433
"CTTNBP2" 1.13356246591597 87.1256925854448
"TRIP6" 0.640967768960824 60.8852642719293
"TMEM178B" 0 0.778185893046131
"YAE1D1" 0.439619364030976 39.6190001867646
"TSPAN12" 0.147907845925946 7.22779057461246
"PARP12" 0.443910206142422 40.1730685426135
"NAMPT" 0.492337882621613 45.7355413061072
"VKORC1L1" 0.164112254463716 8.52269190064123
"TAS2R5" 1.24858505352419 89.6843678017805
"MMD2" 1.33701152024164 91.3092199464608
"HOXA2" 0.642264578016205 61.0191122455332
"TRA2A" 0.393077138767397 33.8977775010895
"SRCRB4D" 0.327737699185366 25.5867521633568
"GGCT" 0.387057648416374 33.0355475315943
"ICA1" 0.665741648233303 62.8774201581274
"PURB" 0.10553490499064 4.71269376828737
"RBAK-RBAKDN" 0.471787766942934 43.3480669862417
"PGAM2" 1.24650442733282 89.6532403660586
"TECPR1" 0.407287871159959 35.6222374400797
"FBXL13" 0.873110447740683 76.9096681815352
"HGF" 0.262409969790215 17.7737657971736
"EPHB4" 0.667300295320842 63.0143808753035
"KMT2E" 1.01184272411374 83.147606300193
"EIF3B" 1.40801272092763 92.3488762995704
"ZNF277" 0.447924684474397 40.5403722841312
"IKZF1" 0.308943187055399 23.414057149972
"PSMC2" 0.130423 6.09786465790948
"SRI" 0.337966636408223 26.9003299508187
"SEMA3A" 0.704602936256323 66.008840191745
"MRPS17" 0.652770941085638 61.8377638050177
"FSCN3" 0.53852066879407 51.0489945838262
"TAS2R41" 0.217878539330893 13.3318807196663
"ZNF716" 0.343626716099393 27.6847413310091
"VPS41" 0.781998826535375 71.6366805702546
"CASD1" 0.618117835593952 59.0736475129179
"ZNF138" 0.30237077074593 22.7105771026583
"HDAC9" 0.648563359298633 61.5015874992218
"CDCA7L" 1.2683281876678 90.0765734918757
"MRPS33" 0.0802196778252693 3.46448359584137
"NCAPG2" 1.20891335929263 88.8750544730125
"FAM220A" 1.07834069060843 85.3265268007222
"VPS37D" 0.301199016634074 22.5300379754716
"PPIA" 0.172533657298405 9.37869638299197
"COX19" 0.587761572478611 56.1414430679201
"TBL2" 1.38730352039664 92.0749548652182
"EPHA1" 0.619264113916157 59.1732553072278
"CREB5" 1.12260164033121 86.8766730996701
"ZNF394" 0.218343931612711 13.4096993089709
"MOSPD3" 0.355587497203333 28.9734171698935
"PSMG3" 0.122230494542947 5.70254622424205
"MAGI2" 0.386317928379851 32.9515034551454
"RALA" 0.435875378409842 39.2330199838137
"MYL7" 0.681456098202858 64.0664882027019
"PRR15" 0.0752999273635993 3.19367490506132
"ADAP1" 0.488223685656987 45.1036543609537
"INMT" 1.82656764146865 96.3705409948328
"GPC2" 1.00394535590599 82.8425574301189
"EIF2AK1" 0.50749776318589 47.5315943472577
"ACN9" 0.410138257432007 35.9708647201644
"FKBP9" 0.271869866801065 19.2367552761004
"DECR1" 0.630086277348716 60.0417107638673
"PROSC" 0.363154111764363 29.9975098051423
"GML" 0.678770357565218 63.8610471269377
"TRAPPC9" 3.76290372375514 99.6202452841935
"MMP16" 0.209736382616453 12.6252879287804
"SDC2" 0.102678228447044 4.56016933325033
"PDP1" 1.08601608068846 85.6066737222188
"CHMP7" 0.328224588399488 25.6925854448111
"UBE2W" 0.112949804442859 5.16715432982631
"RBPMS" 0.284250739934241 20.6623918321609
"SQLE" 0.911502775230187 78.8022162734234
"GPR124" 0.801637005376918 72.8008466662516
"DEFB106B" 0.318019539376645 24.4039096059267
"FAM84B" 0.338417896792314 26.9376828736849
"FAM83A" 0.275447965729761 19.5355786590301
"RB1CC1" 2.843305878106 99.1657847226545
"NEIL2" 0.271092886194013 19.0811180974911
"KCNS2" 0.361205044696538 29.7267011143622
"ZNF16" 0.743624245013583 68.9348191495985
"KCNK9" 0.250025024235079 16.5535703168773
"NDRG1" 0.833576195706787 74.7930025524497
"ZHX2" 0.609738862050136 58.2643341841499
"PPP2R2A" 0.45648215000125 41.5644649193799
"CCNE2" 0.406166813503024 35.4354728257486
"CA8" 0.213928186257943 12.9739152088651
"RNF139" 0.977098905347085 81.8713814355973
"SFTPC" 1.12056237513624 86.8144182282264
"CDCA2" 2.11199298314941 97.7588246280271
"LYPD2" 0.821796920441013 74.1144244537135
"ERICH1" 0.521967490638066 49.1253190562161
"SORBS3" 0.565152755634041 53.8504637987923
"JPH1" 0.647765153965175 61.4331071406338
"TERF1" 0.329303259942455 25.8544481105647
"ZNF703" 0.235123684350032 15.2213160679823
"LONRF1" 0.352154050876491 28.6683682998195
"ADCK5" 0.308177631513602 23.1837141256303
"HRSP12" 0.246886617924889 16.1395754217768
"ADAM2" 0.513593637040589 48.3097802403038
"LAPTM4B" 0.521157769786322 49.0070348004731
"XPO7" 1.84613017202456 96.507501712009
"FBXO16" 0.536721977337429 50.843553508062
"SLC25A37" 0.253658562548283 16.8772956483845
"ARMC1" 0.370809276304517 30.9251073896532
"ZC3H3" 2.76529624286517 99.0848533897777
"NDUFAF6" 0.567694274518216 54.099483284567
"DEFB105B" 0 0.778185893046131
"CDH17" 0.568856712361353 54.2551204631762
"EYA1" 0.998349392875227 82.6557928157878
"PPP1R42" 0.507815341803655 47.5720600136961
"CRISPLD1" 0.448986501577137 40.6586565398742
"DPYS" 1.61037895407272 94.9760318744942
"TNKS" 0.394114816366941 34.0222872439768
"ELP3" 0.492345101326634 45.7573305111125
"MTUS1" 2.4347248370855 98.5681379567951
"PLEKHF2" 0.125436944345205 5.85507065927909
"EGR3" 0.199224717882031 11.622984498537
"MTMR9" 0.761405886176852 70.2546224242047
"TMEM67" 0.222995721183913 13.7583265890556
"RHPN1" 0.878492296134663 77.2147170516093
"ATP6V1B2" 0.784293611467002 71.810994210297
"MYOM2" 1.16936177123032 87.9412314013572
"SDCBP" 0.3469110098239 28.0582705596713
"GINS4" 0.363082939266815 29.9383676772707
"ZNF34" 0.296323808511629 21.795430492436
"WRN" 0.701255914980703 65.6664383988047
"MATN2" 0.525163574281089 49.511299259167
"FGL1" 0.95338873934001 80.7756956981884
"DEFA6" 0.951569000976097 80.7009898524559
"SHARPIN" 0.345637309400386 27.9586627653614
"SCRIB" 0.487174449976623 45.0102720537882
"FZD6" 0.708453161356698 66.2827616260972
"NOV" 0.492588483238235 45.7884579468343
"GSDMD" 0.446221089862103 40.3349312083671
"PYCRL" 0.892482329747934 77.9306480732117
"IL7" 0.210368550551835 12.668866338791
"GATA4" 0.459144896470929 41.8913029944593
"SCXA" 0 0.778185893046131
"RAB2A" 0.199224390555131 11.4984747556496
"DSCC1" 0.912965714285774 78.8333437091452
"ARHGAP39" 0.766575319721328 70.6841810371662
"ERLIN2" 0.903608423702526 78.5158438647824
"CYP7A1" 0.76243903885972 70.3480047313702
"RHOBTB2" 0.504088924352865 47.0335553757081
"DCSTAMP" 0.705165656917815 66.0461931146112
"CHRNA2" 0.858388820165237 76.1377077756334
"FAM83H" 1.22553351583885 89.186328830231
"CTSB" 0.915880719374728 78.9703044263214
"TRPA1" 0.761147934410577 70.242171449916
"FDFT1" 1.52833293079497 94.011081367117
"SPIDR" 0.646304932458741 61.3272738591795
"TRIM35" 0.701361378718828 65.6975658345266
"HNF4G" 0.304209653143713 22.8350868455457
"SPATC1" 0.570410934400221 54.4605615389404
"FAM91A1" 0.512221117424104 48.1665940359833
"ZC2HC1A" 0.88468883019794 77.5197659216834
"WWP1" 0.37186987025081 31.0340534146797
"CHMP4C" 0.167782632155506 8.92423582145303
"AGPAT6" 0.396666635921101 34.3211106269066
"SLC7A13" 1.36300066448639 91.6578472265455
"EMC2" 0.229015166652262 14.3435223806263
"C8orf46" 0.470247923400341 43.1239494490444
"IKBKB" 0.32353660723595 25.101164166096
"VPS37A" 0.557644922428628 52.93531718857
"TCEB1" 0.188249674071431 10.5522007097055
"PCMTD1" 0.341876231467374 27.4668492809562
"EXTL3" 0.830246718306967 74.6062379381187
"GRINA" 0.554622338809332 52.6364938056403
"SPAG1" 0.576270707750297 54.9648259976343
"SNTB1" 0.506683214234649 47.4506630143809
"PSCA" 0.456516190836787 41.598705098674
"SGK3" 0.416538410122044 36.7054722031999
"NAT1" 1.19458267576885 88.5015252443504
"C8orf82" 0.0208307977123617 1.6497540932578
"CCDC25" 0.347564222347468 28.1454273796925
"NBN" 1.29103206936748 90.5434850277034
"TSTA3" 1.93939823022187 97.0242171449916
"CA13" 0.6696807015887 63.1420033617631
"DPYSL2" 1.20402675124834 88.7567702172695
"DEFB1" 0.217976799435934 13.3567826682438
"SAMD12" 0.651096966948344 61.7008030878416
"ADAMDEC1" 1.01108408057477 83.1164788644711
"ST3GAL1" 0.413811779889118 36.369295897404
"FAM135B" 0.321555014324662 24.7961152960219
"C8orf37" 0.261676437321615 17.6866089771525
"DEFB103A" 0 0.778185893046131
"PPP1R3B" 0.652769837204763 61.825312830729
"CYC1" 1.4393190327743 92.7535329639544
"HR" 1.60542927476558 94.9137770030505
"CYP7B1" 0.610321126842717 58.3203635684492
"DEFB104B" 0 0.778185893046131
"CSMD1" 0.449225352371221 40.6773330013074
"SMIM19" 0.359157463292305 29.4403287057212
"DEFB135" 0.50594128850029 47.2763493743385
"NIPAL2" 0.173887961772324 9.48452966444624
"EPHX2" 1.54139194214985 94.1231401357156
"FBXO43" 1.12674744686874 86.9389279711137
"CPA6" 0.820335806413147 74.0397186079811
"DEFA3" 0.0624354058034649 2.48396937060325
"SCARA5" 0.965448196737849 81.3484405154703
"COPS5" 0.414149109752067 36.3941978459814
"ENY2" 0.0752999273635993 3.19367490506132
"PXDNL" 0.582568802846189 55.5562472763494
"DENND3" 1.31731367384422 91.0415239992529
"KIAA1456" 1.49624792522908 93.5628462927224
"C8orf76" 0.589741578701748 56.3375459129677
"LSM1" 0.301199189839155 22.6078565647762
"NAPRT1" 1.52805044217275 94.0048558799726
"DLGAP2" 1.92668307926351 96.9744132478367
"FAM160B2" 0.84321382190818 75.3844238311648
"TTPA" 0.334640171026079 26.5579281578784
"NRG1" 1.13809550707034 87.2190748926104
"SLC18A1" 1.05004834954808 84.4487331133661
"PDLIM2" 0.408977431054341 35.8276785158439
"ADAM7" 0.640464047532641 60.8603623233518
"ZNF623" 0.512647341488868 48.2101724459939
"SNX16" 1.25181013720013 89.7652991346573
"TONSL" 1.1655680544341 87.8789765299135
"ADAM32" 0.541215742600483 51.2419846853016
"MRPL15" 0.674317666809939 63.5404345390027
"OSR2" 0.0661346272534398 2.73921434352238
"ATP6V1C1" 1.14880853860418 87.4712071219573
"PSKH2" 1.71368105569687 95.7479922803959
"CSMD3" 0.308636029755373 23.3704787399614
"XKR9" 1.26478942217601 90.0018676461433
"SDR16C5" 0.160439069408805 8.16783913341219
"HMBOX1" 0.680833081283088 63.9762186391085
"DEFA5" 0.116710885175762 5.48465417418913
"MYC" 0.14723013215462 7.21533960032373
"BLK" 1.05413021157848 84.5732428562535
"SLC39A4" 0.828377600478008 74.5066301438087
"GPIHBP1" 0.784731758845658 71.8545726203076
"ZFAND1" 0.413465201923832 36.3381684616821
"CHD7" 1.43244369126597 92.6539251696445
"SLC30A8" 0.678160564935495 63.8112432297827
"ADHFE1" 0.947529207766211 80.4706468281143
"EEF1D" 0.629942755937853 60.0261470460064
"OC90" 1.33679453053815 91.2905434850277
"RGS22" 0.821469540762743 74.0832970179917
"DEFB4B" 0 0.778185893046131
"ZNF705G" 0.56198030500573 53.4333561601195
"TGS1" 2.7720283668375 99.1035298512109
"MCM4" 0.278078330001998 19.8157255805267
"PKHD1L1" 0.884471677998973 77.5073149473946
"LRP12" 0.187620859879868 10.4027890182407
"UNC5D" 0.410233301658155 36.0082176430306
"MBOAT4" 0.573104819720035 54.6784535889933
"GTF2E2" 0.568960339176352 54.2862478988981
"KCNQ3" 0.49933805363323 46.5541928655917
"FZD3" 0.719413748928923 67.0173691091328
"SLURP1" 0.563687966281878 53.6636991844612
"ZHX1" 0.35296234234547 28.7306231712632
"SCRT1" 0.246599708005646 16.0679823196165
"XKR4" 0.389636701017869 33.349934632385
"STMN2" 0.135748610362734 6.65193301375833
"SOX7" 0.373889259516103 31.2768474133101
"PRDM14" 0.309848625337736 23.5074394571375
"ZDHHC2" 1.44922831242366 92.8406897839756
"PTK2B" 0.96636099689176 81.3733424640478
"C8orf58" 0.599759246800192 57.2495797796178
"CALB1" 0.125436933947733 5.84573242856253
"CLN8" 0.558666271148002 53.0722779057461
"C8orf4" 0.122230104064274 5.68075701923676
"CYP11B2" 0.616570657073732 58.9491377700305
"TMEM74" 0.930037389837814 79.6986864222125
"RIPK2" 0.690391633176524 64.7575172757268
"SNX31" 0.328654388262476 25.792193239121
"BHLHE22" 0.172533657298405 9.37869638299197
"ZFHX4" 0.981006169664443 82.0145676399178
"NPM2" 0.873323765774755 76.9470211044014
"SOX17" 0.107773196742952 4.79673784473635
"PPP1R16A" 0.334331557520537 26.383614517836
"RRS1" 0.790407159149772 72.165846977526
"UTP23" 1.03689677302243 84.0627529104152
"SLC7A2" 1.3097426236245 90.8858868206437
"ATP6V1H" 1.2072921534619 88.8439270372907
"CLU" 0.272007318819346 19.2616572246778
"DEFB105A" 0.0376499925493131 1.97659216833717
"TSNARE1" 0.828365380948097 74.5004046566644
"TM2D2" 0.105550034167893 4.73137022972048
"ANK1" 0.901729846706878 78.4224615576169
"TNFRSF10B" 0.801881370749232 72.8319741019735
"ZNF705B" 0 0.778185893046131
"TRMT12" 1.00853392542905 83.0230965573056
"ZNF517" 0.349295502353367 28.3135155325904
"DOCK5" 1.07235288266979 85.121085724958
"RRM2B" 0.298836874971302 22.0786901575048
"DERL1" 0.181263828160677 10.0323725331507
"EFCAB1" 0.443216076021617 39.980078441138
"ARHGEF10" 0.421053609978983 37.3093444562037
"POLR3D" 0.37663581261779 31.7873373591484
"TIGD5" 0.281026550952316 20.1768038349001
"TNFRSF10D" 2.44890015959788 98.6054908796613
"COX6C" 0.569516586911008 54.3485027703418
"NSMCE2" 0.104109035892632 4.63798792255494
"PUF60" 0.304542667592389 22.8724397684119
"BOP1" 0.262471448053307 17.7862167714624
"FABP5" 0.0544689564461569 2.33767042271058
"TRAM1" 0.162270127082043 8.27989790201083
"DEFB4A" 0.205069042113463 11.9840627529104
"ASAP1" 0.365377467806701 30.212289111623
"USP17L2" 1.88989698135827 96.7378447363506
"AGO2" 0.95092027205853 80.6325094938679
"STK3" 0.598233917925756 57.1561974724522
"DKK4" 0.166257306476413 8.70323102782793
"MSR1" 0.411903838437346 36.1763057959285
"ENPP2" 0.696556713448017 65.199526862977
"GPT" 0.297650155671963 21.9510676710453
"MTERFD1" 1.32182583178566 91.0975533835523
"PTDSS1" 0.593865141423514 56.7764427566457
"EXT1" 0.575936563162993 54.9399240490568
"TMEM68" 0.376311746323444 31.6223619498226
"ADAM28" 0.557807793290174 52.9477681628587
"CSGALNACT1" 1.1380675878387 87.212849405466
"NAT2" 2.2626852550469 98.1883832409886
"TUSC3" 0.166880568588237 8.75926041212725
"CHRNB3" 0.744254840502155 69.0157504824753
"BMP1" 0.443291861006221 40.0112058768599
"PDE7A" 0.129769057014837 6.04494801718234
"RAB11FIP1" 2.05849422151785 97.5284816036855
"PKIA" 0 0.778185893046131
"SLC10A5" 0.912906473016575 78.8271182220009
"FNTA" 0.290942866386855 21.2475876237316
"DOK2" 0.542126097544381 51.3789454024777
"AGPAT5" 0.757282623127588 69.9993774512856
"DLC1" 2.72098988850397 99.0412749797672
"RPL8" 0.391751573400909 33.704787399614
"SLCO5A1" 1.47817125811049 93.3511797298139
"TEX15" 2.16220949438312 97.958040216647
"BIN3" 0.684837013891247 64.355973354915
"GDF6" 0.424133723611184 37.6704227105771
"SNTG1" 1.09317433951246 85.8868206437154
"FGF20" 0.234761839576481 15.012762248646
"TRIM55" 0.51227407716911 48.1728195231277
"DUSP26" 0.948151292767668 80.5142252381249
"PPP3CC" 0.571555600189809 54.5601693332503
"CHCHD7" 0.229015180889747 14.3653115856316
"ANKRD46" 0.275540359323572 19.5698188383241
"GDAP1" 0.309326885593542 23.4763120214157
"POMK" 0.35896999331985 29.3282699371226
"KBTBD11" 0.198251085325318 11.3490630641848
"UBXN2B" 0.17827858198298 9.7553383552263
"KAT6A" 2.45223797633213 98.6179418539501
"FAM86B2" 0 0.778185893046131
"PDGFRL" 0.351231107985896 28.5812114797983
"CPSF1" 1.22710947480443 89.2299072402415
"RPS20" 0.443216672060213 39.9925294154268
"R3HCC1" 0.279237296799717 19.9775882462803
"CPNE3" 0.468722156736847 42.9620867832908
"PARP10" 0.600669222667837 57.3367365996389
"SLC20A2" 0.526493883807037 49.6358090020544
"KCNU1" 0.128092623992172 5.97024217144992
"LGI3" 0.297955662942422 21.9759696196227
"NCALD" 0.367708602384035 30.5048870074083
"REEP4" 0.383063940988098 32.5935379443441
"MTSS1" 1.24687857955951 89.6719168274917
"ARFGEF1" 0.474899013714294 43.6780178048932
"DEFB104A" 0.673693285959568 63.4563904625537
"KLF10" 0.337211583980993 26.8567515408081
"CA1" 0.556733668427133 52.8574985992654
"SNAI2" 0.235123282192392 15.0438896843678
"ABRA" 0.396228758510788 34.2713067297516
"RALYL" 0.31487919288985 24.0677333001307
"SPAG11B" 0.7210471240795 67.1418788520202
"DUSP4" 0.610840444474824 58.4075203884704
"DDHD2" 0.559841417546319 53.2839444686547
"COMMD5" 1.43925708894913 92.7410819896657
"ADRA1A" 0.300628485091173 22.3245968997074
"ASAH1" 0.736888087387992 68.4056527423271
"PREX2" 0.602963775085523 57.7102658283011
"NUGGC" 1.09314533692977 85.880595156571
"DEFA1B" 0 0.778185893046131
"CCAR2" 0.501769411985725 46.7845358899334
"PTP4A3" 0.666100254517001 62.920998568138
"PPAPDC1B" 0.195438521117929 11.0751416298325
"EIF3H" 0.263549716905558 18.1877606922742
"CNBD1" 0.581137006498754 55.4130610720289
"GSR" 0.423668660985955 37.5770404034116
"FAM203A" 0.174980816297673 9.56234825375086
"FAM150A" 0.338849182388468 27.1182220008716
"NKX3-1" 0.065211500000639 2.57735167776879
"KLHL38" 0.968968766676903 81.4916267197908
"DNAJC5B" 0.541418650962759 51.2731121210235
"PIWIL2" 1.0030799585812 82.8052045072527
"ZBTB10" 0.0721404069930438 2.94465541928656
"DCAF13" 1.83092224317919 96.3954429434103
"WISP1" 0.89864012089257 78.2356969432858
"HEY1" 0.280111166826399 20.0522940920127
"AZIN1" 0.747652167397603 69.2460935068169
"TMEM64" 0.308177800796494 23.2148415613522
"ASH2L" 0.736607780589734 68.3620743323165
"SULF1" 0.759983034488802 70.2110440141941
"KCNV1" 0.310697329569715 23.5510178671481
"LPL" 0.232370559878398 14.7917574550209
"IMPA1" 0.388140496364156 33.1880719666314
"EIF3E" 0.24137102769693 15.6321982195107
"MCPH1" 1.04178373784948 84.1685861918695
"SLC26A7" 0.583278390882097 55.5936001992156
"LY96" 0.347130607617167 28.1018489696819
"ZNF251" 0.12437168502031 5.76480109568574
"THEM6" 0.251326630244316 16.734109444064
"TBC1D31" 0.386779787637395 32.9888563780116
"SLC39A14" 1.03259117152911 83.9133412189504
"ODF1" 1.23933326207781 89.4727012388719
"LYPLA1" 0.163408024039009 8.33592728631015
"TNFRSF11B" 0.438589183591889 39.4509120338667
"KIAA0196" 2.85539760754863 99.1782356969433
"UBR5" 1.6374674135427 95.1814729502584
"FAM167A" 1.70468818492621 95.698188383241
"OXR1" 0.859815594128211 76.2186391085102
"TCF24" 0 0.778185893046131
"CPQ" 0.441172182511927 39.7808628525182
"KCTD9" 0.253155186440157 16.8399427255183
"POLB" 0.284379821797123 20.6997447550271
"PEX2" 0.424461604686054 37.7389030691652
"LYN" 0.469819311350278 43.0616945776007
"LRRC24" 0.130423125000132 6.20681068293594
"TP53INP1" 0.585582129327731 55.9266637614393
"VPS28" 0.505942393676395 47.3074768100604
"PLEC" 1.08184700723128 85.4199091078877
"LY6H" 0.554620373275868 52.6302683184959
"CYP11B1" 1.91142549544234 96.8934819149598
"LYNX1" 0.350932796305105 28.5282948390712
"KIF13B" 0.441452072726358 39.7995393139513
"ATP6V0D2" 0.0657032407183238 2.72676336923364
"PHF20L1" 0.568492233707041 54.1617381560107
"FABP4" 0.373374790512607 31.1834651061446
"PABPC1" 0.148964915412753 7.40832970179917
"DPY19L4" 0.177601998758075 9.66195604806076
"ZMAT4" 0.25172757467834 16.7963643155077
"ZNF250" 0.167190106271211 8.79038784784909
"TRPS1" 1.87396719526727 96.6382369420407
"NUDCD1" 0.696111504748937 65.1746249143995
"SFRP1" 0.365999339804497 30.2869949573554
"PEBP4" 0.504280056259747 47.0709082985744
"FGFR1" 0.48577354964346 44.8421839008902
"FGF17" 0.298837267763516 22.165846977526
"TNFRSF10A" 0.353895822124958 28.7742015812737
"PENK" 0.706081559606962 66.127124447488
"OPRK1" 0.389781286263275 33.3872875552512
"PNOC" 0.579615584236943 55.2885513291415
"RSPO2" 0.602055793096454 57.5048247525369
"ZNF7" 0.210542428696813 12.7124447488016
"YWHAZ" 0.188249674071431 10.5522007097055
"MRPS28" 0.854398437099068 75.9820705970242
"CEBPD" 0.164112261086367 8.57249579779618
"HAS2" 0.376499348142862 31.6939550519828
"CNOT7" 0.284250487576932 20.6343771400112
"RUNX1T1" 0.281387093268161 20.2141567577663
"SPAG11A" 0.954071897186126 80.7974849031937
"TSPYL5" 1.32786890336687 91.159808254996
"TNFRSF10C" 0.873461147946681 76.9532465915458
"GFRA2" 0.215279084360387 13.1420033617631
"GGH" 0.837076206621872 75.0420220382245
"CHRNA6" 0.529275854070382 50.0404656664384
"ZNF705D" 0.134249201168147 6.48073211728818
"TMEM70" 0.718685104027023 66.9675652119778
"PLAT" 0.735371045107515 68.2811429994397
"PRSS55" 0.891852511524374 77.8995206374899
"DEFA1" 0 0.778185893046131
"STAR" 0.417827674988581 36.8953495611032
"EBF2" 0.427441535918549 38.0999813235386
"TCEA1" 0.245984317914786 16.0244039096059
"POP1" 0.792472741657087 72.3090331818465
"ADAM18" 0.552678909979861 52.4186017555874
"ESCO2" 0.614216853566963 58.687667309967
"BAG4" 0.338479306226264 26.9874867708398
"BNIP3L" 0.584485522809388 55.7430118906804
"WDYHV1" 1.02536888192835 83.6580962460312
"C8orf74" 0.552340546538395 52.3750233455768
"HTRA4" 0.730306800089545 67.8017804893233
"MICU3" 0.924557200764351 79.4932453464484
"COL22A1" 0.90991579123585 78.7150594534022
"MSC" 0.393318716184894 33.9724833468219
"FAM86B1" 1.36763538214919 91.7201020979892
"RPL7" 0.32146070189216 24.7836643217332
"CLDN23" 0.213974983403738 13.0050426445869
"PPP2CB" 0.640051085773888 60.8043329390525
"RBM12B" 0.279931307953869 20.039843117724
"PBK" 0.918728910671151 79.1259416049306
"ZNF696" 0.0779530223696275 3.36798854510365
"DCTN6" 0.509319197857555 47.7463736537384
"SH2D4A" 1.55776539590862 94.3285812114798
"GOLGA7" 0.301199016634074 22.5300379754716
"DEFB106A" 0.0376499925493131 1.97659216833717
"EBAG9" 0.434200089755706 38.8906181908734
"LOXL2" 0.642757196448459 61.065803399116
"INTS9" 0.812828059932932 73.5728070721534
"MTMR7" 1.82615303791413 96.3643155076885
"NECAB1" 0.231471795968457 14.7170516092884
"SLC45A4" 1.11622803461121 86.6836829981946
"LY6E" 0.42388024479688 37.6081678391334
"NRBP2" 0.473148596199263 43.4974786777065
"RIMS2" 0.481189423125476 44.4375272365063
"RAD21" 0.89999008660314 78.3290792504513
"GEM" 1.12138929618324 86.8330946896595
"SLC52A2" 0.112867228247766 4.97416422835087
"LRRC6" 0.300678635487138 22.3370478739961
"TOP1MT" 0.692639531600093 64.9318309157692
"RDH10" 0.33841894546902 26.9719230529789
"PHYHIP" 0.726171895325756 67.5247463113989
"STAU2" 0.347857049979583 28.1952312768474
"CHRAC1" 0.552113253938368 52.3687978584324
"WHSC1L1" 0.362852198866567 29.8636618315383
"AP3M2" 0.687049391507141 64.5396252256739
"THAP1" 0.263549180794275 17.9698686422213
"MAK16" 0.456714976116426 41.6298325343958
"SLA" 0.183984869951309 10.1911224553321
"RGS20" 0.667527354286199 63.0579592853141
"PI15" 0.66720422373688 63.0019299010148
"IMPAD1" 0.773838327457204 71.1635435472826
"FER1L6" 0.505846325830988 47.2576729129054
"IDO1" 0.468700821533666 42.9496358090021
"MAF1" 0.57089153576869 54.4854634875179
"MRPL13" 0.147908121875046 7.26825624105086
"RMDN1" 0.489798075129946 45.4180414617444
"DCAF4L2" 1.13850261228827 87.2253003797547
"LRRCC1" 0.832973815134666 74.7743260910166
"SYBU" 0.782891584741463 71.7020481852705
"ESRP1" 0.357907696776448 29.2224366556683
"FOXH1" 0.718497442219757 66.9551142376891
"NSMAF" 0.488005871289427 45.091203386665
"LY6D" 0.482509067207377 44.5744879536824
"GOT1L1" 0.514296353934512 48.3720351117475
"PSD3" 1.51437969798568 93.7869638299197
"RNF122" 0.283418468092025 20.4382742949636
"RNF170" 0.506268636097807 47.3292660150657
"C8orf48" 1.55096822416289 94.2289734171699
"CNGB3" 2.7847116526546 99.122206312644
"GRHL2" 1.06951209406346 85.0650563406587
"ASPH" 0.598016800997286 57.1250700367304
"UQCRB" 0.0483079927316726 2.2131606798232
"ADAM9" 0.502695747151864 46.9090456328208
"GSDMC" 0.954113647567381 80.8068231339102
"NKX6-3" 0.31174656178034 23.6755276100355
"VDAC3" 0.00401142967032952 1.57816099109755
"E2F5" 0.112864763062983 4.93992404905684
"ADCY8" 0.950287990392211 80.5951565710017
"SCXB" 0 0.778185893046131
"RPL30" 0.209625602388791 12.4291850837328
"TMEM65" 0.195634650000104 11.1872003984312
"POLR2K" 0.112949804442859 5.16715432982631
"COLEC10" 0.424948257955981 37.8073834277532
"KIFC2" 0.965333161159573 81.342215028326
"PMP2" 0.577558692636803 55.0831102533773
"PLAG1" 0.402646724004012 35.0432671356534
"ENTPD4" 0.940473642324256 80.0846666251634
"PURG" 0.22139106996094 13.6338168461682
"MSRA" 1.57103411600162 94.4779929029446
"XKR6" 0.868407363499604 76.7229035672041
"MOS" 0.100447471581635 4.47301251322916
"MAPK15" 0.247843434159552 16.3854821639793
"RP1L1" 7.32895531688549 99.9252941542676
"FABP12" 0.168596046244161 8.99894166718546
"STMN4" 0.331803723541996 26.1532714934944
"RNF19A" 0.715583653267627 66.7870260847911
"UBE2V2" 0.172533657298405 9.37869638299197
"TATDN1" 0.376908725928882 31.8246902820146
"CTHRC1" 0.31487890154841 24.0615078129864
"MFHAS1" 0.737153412586756 68.4118782294715
"PINX1" 0.933462573829724 79.8231961650999
"POU5F1B" 0.639121568398611 60.7109506318869
"NDUFB9" 0.26356798296518 18.2251136151404
"ZNF572" 0.435946270141576 39.2516964452468
"DMTN" 0.781991975134195 71.6304550831103
"PTK2" 0.451705112764184 40.9761563842371
"OTUD6B" 0.35686077477358 29.1290543485028
"MAFA" 0.225899262475596 14.0446989976966
"LACTB2" 0.298837049545757 22.1253813110876
"ZFP41" 0.235312870765659 15.2586689908485
"ZFPM2" 0.554853828941996 52.6925231899396
"BAI1" 0.460365602514877 41.9971362759136
"DGAT1" 1.55287190898271 94.247649878603
"RAD54B" 0.712907016276532 66.581585009027
"TOX" 0.477109360432525 43.9643902135342
"SGCZ" 0.65321766432022 61.9124696507502
"MYBL1" 0.492909039757262 45.8320363568449
"CRH" 0.150599508317037 7.53283944468655
"EIF4EBP1" 0.338849182388468 27.1182220008716
"EXOSC4" 0.776581200529 71.2756023158812
"NCOA2" 0.866639206559158 76.6295212600386
"FSBP" 0 0.778185893046131
"C8orf33" 0.661108394463671 62.5412438523314
"ZFAT" 1.43219400669072 92.6414741953558
"MTFR1" 0.427497997212459 38.1217705285439
"GPAA1" 0.460640744018007 42.0780676087904
"ERI1" 0.782891584741463 71.7020481852705
"VCPIP1" 0.844932476627768 75.4653551640416
"FBXL6" 0.482576102103226 44.5869389279711
"DEFA4" 0.265709460692868 18.4523438959099
"ANXA13" 0.660251150498789 62.466538006599
"SLC25A32" 0.166689904159729 8.72190748926103
"ZNF596" 0.359318106175008 29.5772894228973
"TAF2" 0.690276322988845 64.7512917885824
"ZNF707" 0.691962536689189 64.8882525057586
"KCNB2" 0.407644375690175 35.6533648758015
"RP1" 1.06684162688578 84.9841250077819
"TRIB1" 1.02169262760888 83.5398119902882
"MTBP" 1.0973032557965 86.0175558737471
"FUT10" 0.262437251957593 17.779991284318
"MED30" 0.395043216638383 34.109444063998
"ANGPT1" 0.464615607090779 42.5543173753346
"ANGPT2" 1.33066020055873 91.2096121521509
"TPD52" 0.409572856889142 35.8961588744319
"LETM2" 1.00681453226848 82.9546161987175
"SGK223" 1.19995974402769 88.6447114486708
"TG" 0.816228352364028 73.7595716864845
"ATAD2" 0.76241578434572 70.3417792442259
"LEPROTL1" 0.726543999992501 67.5403100292598
"KHDRBS3" 0.687053140684375 64.5458507128183
"COL14A1" 0.452995684349117 41.1380190499907
"TTI2" 0.74324961195819 68.9036917138766
"HSF1" 0.715265023200701 66.7123202390587
"TMEM249" 0 0.778185893046131
"CLVS1" 0.186737565596663 10.3343086596526
"DEPTOR" 0.71823201948013 66.9239868019672
"OR4F21" 0 0.778185893046131
"TMEM55A" 0.838834110086136 75.1634190375397
"BRF2" 1.51918721785938 93.8492187013634
"DEFB103B" 0 0.778185893046131
"HGSNAT" 1.39524313761808 92.1807881466725
"FAM110B" 0.196600459442551 11.2494552698749
"GLI4" 0.160434275607014 8.16161364626782
"FAM49B" 0.451799102301381 41.0197347942476
"VPS13B" 1.21733667876769 89.0618190873436
"ST18" 0.628087415196361 59.9452157131295
"OR2K2" 0.502257206427477 46.8592417356658
"ARID3C" 1.54229149069861 94.1418165971487
"WDR34" 1.09227032080628 85.8494677208492
"TEK" 0.592401129714495 56.6332565523252
"NUTM2G" 0.797616111163538 72.6576604619311
"CCL19" 0.112949515767724 5.03019361265019
"FOXE1" 0.370809076992748 30.8970926975036
"ROR2" 0.815802070389164 73.7097677893295
"C8G" 0.521737003066999 49.0879661333499
"ASS1" 1.17367098048723 88.0408391956671
"UNC13B" 0.396056729696396 34.2588557554629
"HABP4" 0.271499206314371 19.2056278403785
"KLF4" 0.702248334011616 65.7535952188259
"LCN15" 0.80740272239938 73.1930523563469
"ASTN2" 1.59338765425649 94.7394633630082
"CNTNAP3B" 0 0.778185893046131
"GLIPR2" 0.830868638442762 74.6342526302683
"DNAJC25" 0.156049742132319 7.97796177550893
"KIAA0368" 0.695031857301174 65.1248210172446
"OR1L3" 1.62913297765417 95.1316690531034
"OR1B1" 2.40400689528261 98.4996575982071
"ISCA1" 0.188249674071431 10.5522007097055
"AUH" 0.659684155430509 62.4042831351553
"OR13F1" 1.60979019296812 94.9573554130611
"RFK" 0.605920515574056 58.0090892112308
"GBA2" 1.04085592400246 84.143684243292
"GRIN3A" 0.749205596085273 69.3457013011268
"AK1" 0.550905247645059 52.2380626284007
"FAM73B" 0.405363570705809 35.3171885700056
"IFNE" 1.00854189286277 83.02932204445
"SLC31A1" 0.635895620170845 60.4557056589678
"PKN3" 0.73534347076595 68.2749175122953
"NTRK2" 0.562377729289517 53.5329639544294
"IPPK" 0.596259769072759 56.9383054223993
"ABL1" 1.11936525298996 86.7646143310714
"SPINK4" 0.520827127807618 48.9821328518957
"LRSAM1" 0.328244388734747 25.7237128805329
"SPATA6L" 1.74519344380074 95.8849529975721
"ANKRD20A4" 0.898185120541898 78.2232459689971
"PDCD1LG2" 0.396328923941087 34.277532216896
"SLC25A51" 0.289278125525052 21.1230778808442
"SH3GL2" 0.673126203468191 63.4003610782544
"NINJ1" 0.265155095137852 18.4149909730436
"CCIN" 0.860710345474182 76.2871194670983
"BRD3" 0.242538230860885 15.6944530909544
"LCN8" 1.50553046565967 93.6873560356098
"TPD52L3" 0.259589024062504 17.4375894913777
"DMRT1" 0.842485377377159 75.3657473697317
"MUSK" 0.428779574150372 38.3365498350246
"DOCK8" 1.55704049553952 94.3036792629023
"ZFP37" 0.268464054169859 18.8445495860051
"TNFSF15" 0.183414296301715 10.1413185581772
"SECISBP2" 0.422191425796798 37.4587561476686
"GNG10" 0.0376499925493131 1.97659216833717
"RAB14" 0.112949515767724 5.03019361265019
"ERMP1" 1.2122836012379 88.9497603187449
"RAPGEF1" 1.56479385469129 94.4281890057897
"PHF19" 0.278624775649596 19.871754964826
"GALNT12" 0.960028613843591 81.055842619685
"ADAMTSL2" 0.608391690369961 58.1709518769844
"MRPL50" 0.0961304941358533 4.0029882338293
"ZBTB6" 0.270616732982974 19.0313142003362
"C9orf114" 0.920902019489044 79.2317748863849
"TOPORS" 1.18699135224725 88.3334370914524
"MVB12B" 0.960641683068002 81.0869700554068
"WDR31" 0.273727701452252 19.4110689161427
"GADD45G" 0.314777890476068 24.0179294029758
"NTMT1" 1.05623196977214 84.6790761377078
"OR13C8" 0.514984196099583 48.4405154703356
"SURF1" 1.31616500041256 91.0352985121086
"SLC1A1" 1.74044164206455 95.866276536139
"ASB6" 0.497452580463366 46.3238498412501
"SNX30" 0.469612843697125 43.0430181161676
"CBWD3" 0.0874905423129152 3.74463051733798
"SMU1" 0.220914077348516 13.6089148975907
"ADAMTS13" 0.931110039524101 79.7360393450788
"IL33" 0.0504581041260965 2.24117537197286
"CTNNAL1" 0.808831852190367 73.2677582020793
"PCSK5" 0.725310599312406 67.4531532092386
"ORM2" 0.563650082847801 53.6450227230281
"PTPLAD2" 0.120709177340968 5.63406586565399
"SETX" 0.707099930551899 66.1956048060761
"TMEM2" 0.993414895505498 82.4752536886011
"ANP32B" 0.199224259624332 11.4362198842059
"APBA1" 0.724592827172571 67.3784473635062
"INPP5E" 2.30820821238033 98.2568635995767
"GLE1" 0.312688903855381 23.768909917201
"DNM1" 0.419399631438102 37.128805329017
"SLC35D2" 0.523349159409207 49.3307601319803
"OBP2A" 1.86771373723725 96.6071095063189
"CNTFR" 0.0461118474147371 2.14156757766295
"ENDOG" 0.0358131708979159 1.82406773330013
"TTLL11" 0.098932263217483 4.13372346386105
"LCN1" 0.286888256138751 20.9051858307913
"RALGPS1" 0.336271507457144 26.7384672850651
"DPP7" 0.554413075356573 52.5929153956297
"ENTPD2" 0.877019678476107 77.1400112058769
"EXOSC3" 0.300965327830854 22.4117537197286
"TEX10" 1.00590959492044 82.911037788707
"WDR38" 0.932380436010759 79.7796177550893
"C9orf156" 0.753003892438147 69.6320737097678
"ZCCHC6" 0.366489132211887 30.3554753159435
"SEC16A" 2.22038647319598 98.1323538566893
"SPATA31A3" 0.323102798728637 25.066923986802
"FAM102A" 0.802031404188348 72.8444250762622
"HSD17B3" 1.80251130958458 96.2398057648011
"AQP3" 0.659685051700979 62.4198468530162
"C9orf172" 0.130423100000013 6.1943597086472
"REXO4" 0.287123612461973 20.91763680508
"LINGO2" 0.391221689931096 33.6114050924485
"FAM154A" 1.70708655904644 95.7106393575297
"KIF27" 1.29461231833974 90.5932889248584
"FOXB2" 0.541418714517667 51.2855630953122
"LPPR1" 0.406889583087353 35.5413061072029
"ABHD17B" 0.284250911996098 20.681068293594
"FGD3" 0.446442268536767 40.3598331569445
"GABBR2" 0.868244920533756 76.7104525929154
"PIP5K1B" 0.00401142967032952 1.57816099109755
"IFNA21" 1.74166600841866 95.8725020232833
"OR1L6" 1.09045049407881 85.7809873622611
"NUP214" 2.89763469023173 99.2280395940982
"CYLC2" 1.52158825350764 93.8616696756521
"FBP2" 0.407615246852486 35.6471393886572
"MAPKAP1" 1.22567663184186 89.1925543173753
"FRRS1L" 0.84775781153849 75.5960903940733
"OR13C4" 0.101291350000103 4.50102720537882
"SPTAN1" 0.681799480430083 64.1411940484343
"RLN1" 0.341996987393603 27.4979767166781
"CDC37L1" 0.480683507828554 44.3814978522069
"DNLZ" 1.40791335496791 92.3426508124261
"ALDH1B1" 0.286781093648681 20.8865093693582
"SLC44A1" 0.862713780339111 76.349374338542
"TMC1" 0.117172941343128 5.50333063562224
"ACO1" 0.883413946942775 77.4699620245284
"MEGF9" 0.508700148645651 47.6498786030007
"NR6A1" 0.674030684128178 63.4875178982755
"QRFP" 1.06151874755161 84.8222623420283
"NDUFB6" 0.0684578367737641 2.82637116354355
"OR1Q1" 0.812689772383247 73.5416796364316
"PTCH1" 2.14063557210501 97.8833343709145
"VPS13A" 1.80113695732138 96.221129303368
"UBAP1" 1.4528846152087 92.9714250140074
"ZNF618" 2.48883194446973 98.6926476996825
"TLE1" 1.01258352783884 83.1662827616261
"CEP78" 0.449375796651722 40.6835584884517
"HINT2" 0.284250487576932 20.6343771400112
"GNAQ" 0.753002737737608 69.6133972483347
"NOL6" 1.03314090445157 83.9320176803835
"PRKACG" 0.212170311504139 12.8307290045446
"CCL21" 0.135748394189631 6.54921247587624
"ANGPTL2" 1.07660507738028 85.2518209549897
"LMX1B" 0.338551810707017 26.9937122579842
"FREM1" 0.691762153319339 64.8695760443255
"MED22" 0.424449554166193 37.7326775820208
"ZNF658" 0.245107373326209 15.9683745253066
"NANS" 0.354267087567229 28.8426819398618
"SDCCAG3" 0.856415755617757 76.0567764427566
"IFNA8" 0.304952952365055 22.9222436655668
"IL11RA" 0.771574241837626 70.9954553943846
"DPM2" 0.410139238927465 35.9833156944531
"OR13C2" 0.182818182435446 10.103965635311
"EPB41L4B" 0.474523927305326 43.6033119591608
"ZNF510" 0.568943402219112 54.2613459503206
"CDK20" 1.09956987252789 86.0798107451908
"TXNDC8" 1.22650763728875 89.2174562659528
"KIAA0020" 0.448317318151204 40.5777252069974
"CORO2A" 0.700247237387857 65.5917325530723
"RFX3" 0.305834386865397 22.9969495112993
"NFIL3" 0.167039220545769 8.77793687356036
"AGTPBP1" 1.79118964932835 96.1900018676461
"MRPL41" 0.230225671052405 14.5894291228289
"OMD" 0.6586270692735 62.3109008279898
"KCNV2" 1.01100493355507 83.097802403038
"TOR2A" 0.27548418688825 19.5542551204632
"LCN9" 0.163936720067927 8.39818215775384
"MELK" 0.734589592585498 68.1441822822636
"PHPT1" 0.823213965154886 74.2015812737347
"VCP" 0.151026732794896 7.67602564900703
"IKBKAP" 1.56769748766984 94.4655419286559
"TOR1A" 0.34743895436402 28.1392018925481
"QSOX2" 0.755141294994718 69.7752599140883
"C9orf72" 0.0483076073960752 2.1726950133848
"GAS1" 0.116653911072874 5.45663948203947
"GALT" 0.476646699041575 43.8834588806574
"SOHLH1" 0.287532821009956 20.9549897279462
"PGM5" 1.11673340732707 86.7085849467721
"ADAMTSL1" 0.360148859922893 29.6333188071967
"KANK1" 1.76157384657755 96.0032372533151
"OR2S2" 2.15872136100123 97.9455892423582
"NXNL2" 0.221888410155495 13.6618315383179
"USP20" 0.702671601617737 65.7909481416921
"PPP3R2" 0.112697963710899 4.91190935690718
"RPL12" 0.141340108056182 6.94764365311586
"DCAF12" 0.330576835374673 26.0007470584573
"C9orf171" 0.0422395580350931 2.11044014194111
"NACC2" 0.323083882084514 25.0575857560854
"RASEF" 0.747974354917801 69.2772209425387
"FAM69B" 0.57505817002241 54.8652182033244
"SPATA31E1" 1.42198838542991 92.5169644524684
"OR1J1" 0.162026940183827 8.27367241486646
"GSN" 0.573974257996885 54.7282574861483
"INVS" 0.89411200013585 78.0240303803773
"ZDHHC12" 1.09024830605814 85.7560854136836
"GARNL3" 0.525318386869144 49.5299757206001
"CBWD5" 0.255194826759866 16.9955799041275
"PRUNE2" 3.36365828803063 99.5330884641723
"FOXD4L4" 0 0.778185893046131
"PLAA" 0.418735006410346 36.9731681504078
"SIGMAR1" 0.171430306029399 9.16391707651124
"NAA35" 0.206963071254181 12.145925418664
"CDK9" 1.04815320987646 84.3522380626284
"PTGDS" 0.298837093189299 22.1502832596651
"FPGS" 0.449779423714558 40.7458133598954
"DAB2IP" 1.08660803726588 85.6564776193737
"KDM4C" 0.2584843146223 17.3193052356347
"SYK" 0.527631812697067 49.8848284878292
"AGPAT2" 0.0825510561087097 3.51117474942414
"ALDH1A1" 0.985789036644486 82.220008715682
"CCBL1" 0.441870791845267 39.8244412625288
"TLR4" 0.424413572890288 37.7264520948764
"DNAJB5" 0.271236322760236 19.112245533213
"TMOD1" 0.330591412398598 26.0225362634626
"DDX58" 0.44315857878033 39.9738529539936
"TMEFF1" 0.170169706312775 9.09543671792318
"TBC1D2" 0.950473132827173 80.6138330324348
"RNF224" 0 0.778185893046131
"PIP5KL1" 0.280630942335303 20.158127373467
"ARRDC1" 0.96185827975894 81.1803523625724
"FOXD4" 0.737753050610108 68.455456639482
"LCN2" 0.467368993047606 42.8126750918259
"COL5A1" 2.598879626913 98.8482848782917
"CDKN2A" 0.518224384786166 48.7393388532653
"MAMDC2" 0.249909568540247 16.5348938554442
"TTC16" 1.26244524403333 89.9582892361327
"PMPCA" 0.78717742628379 72.0102097989168
"C9orf78" 0.130423100000013 6.1943597086472
"TLN1" 0.557601429011236 52.9228662142813
"DNAI1" 1.26509684968635 90.0329950818652
"MSMP" 0.300965213040444 22.4055282325842
"SPATA31A2" 0.204144509287416 11.909356907178
"TRUB2" 0.692200319194208 64.9069289671917
"POLR1E" 0.384821577133954 32.7834153022474
"PLIN2" 0.170622226803583 9.10788769221192
"DENND1A" 0.897060361715304 78.1672165846978
"RANBP6" 0.851251999039532 75.8139824441263
"FXN" 0.46030747540023 41.9909107887692
"PAEP" 0.440649637808013 39.7248334682189
"NEK6" 1.14712132898065 87.4369669426633
"KLHL9" 0.343664826353429 27.6971923052979
"FOXD4L6" 0 0.778185893046131
"GTF3C5" 0.964088494874995 81.2799601568823
"OR1J2" 0.213928451421459 12.9988171574426
"CACFD1" 0.7812750536802 71.593102160244
"CREB3" 0.443216697416738 39.9987549025711
"SURF4" 0.715353726683753 66.7590113926415
"UCK1" 0.282680327360696 20.3573429620868
"OR1N2" 0.259830982664372 17.4624914399552
"OR13C5" 0.751209535172001 69.4951129925917
"CER1" 0.198505451781716 11.3552885513291
"INSL6" 0.620726487075442 59.3102160244039
"IFNA7" 0.720608445822993 67.1232023905871
"TSC1" 1.40415316261489 92.2928469152711
"PDCL" 0.817143509670323 73.8093755836394
"IARS" 0.938147352670015 80.009960779431
"ACTL7A" 0.419514134281949 37.1350308161614
"TMEM38B" 0.951140377909766 80.6574114424454
"DMRT2" 1.52370876677938 93.8990225985183
"GLDC" 0.42008330194335 37.1848347133163
"EHMT1" 1.19529824886295 88.5264271929279
"RC3H2" 1.76133977872607 95.9907862790263
"MAN1B1" 3.40157424687311 99.5455394384611
"PPP6C" 0.538073137704234 51.0240926352487
"OR13J1" 0.641027284920777 60.897715246218
"ZNF782" 0.689196966269419 64.6703604557057
"CENPP" 0.68517526575575 64.4088899956422
"COQ4" 0.651673848644952 61.7537197285688
"BSPRY" 0.632004914437008 60.206686173193
"SNAPC3" 0.334337390855884 26.3960654921248
"OBP2B" 0.470680373591761 43.1613023719106
"FRMD3" 0.515595617043424 48.465417418913
"ANXA1" 0.311076824251578 23.5945962771587
"CDK5RAP2" 2.12786860460341 97.8397559609039
"AK3" 0.671604385577263 63.2820768225114
"NMRK1" 0.616940247053419 58.9678142314636
"KIAA1958" 1.46010276303213 93.0897092697504
"COL15A1" 1.08241320118303 85.4510365436095
"NTNG2" 0.477593414887426 44.0328705721223
"PPAPDC3" 0.783885794226506 71.761190313142
"CACNA1B" 3.25608913268361 99.477059079873
"GFI1B" 0.237001702775803 15.3707277594472
"SLC2A8" 0.237938747638967 15.4329826308909
"CRB2" 0.525737982034737 49.561103156322
"ZBTB26" 0.203427652909743 11.8844549586005
"SH3GLB2" 0.559985012450626 53.290169955799
"SCAI" 1.1201801995502 86.808192741082
"TPRN" 0.929338841398927 79.6488825250576
"SIT1" 0.95231821890917 80.7196663138891
"SLC24A2" 0.472564513174707 43.4414492934072
"RLN2" 0.595988455520633 56.9258544481106
"RMI1" 0.732713864277543 68.0009960779431
"PTPRD" 0.650970489556922 61.6883521135529
"TBC1D13" 0.438155210065638 39.4135591110004
"NUP188" 1.64195792154275 95.2312768474133
"CLIC3" 0.611350700634131 58.4635497727697
"CNTNAP3" 0.49987300085185 46.5853203013136
"NCBP1" 0.507735251635068 47.5564962958351
"ERP44" 0.127400755144725 5.94534022287244
"MRPS2" 0.588785078935271 56.2784037850962
"AAED1" 0.228249013691743 14.271929278466
"SPATA31A6" 0.551003373957184 52.2754155512669
"MLANA" 0.602400342669225 57.607545290419
"PTPN3" 0.998417893183277 82.6620183029322
"TJP2" 0.958294294028287 80.9873622610969
"SMARCA2" 0.438372907780755 39.4260100852892
"TXN" 0.301199016634074 22.5300379754716
"PTGS1" 0.858166107690522 76.1314822884891
"IFNA10" 2.78998654637989 99.1284317997883
"FBXO10" 1.38755596608866 92.0811803523626
"FAM166A" 0.453297492570093 41.1753719728569
"FAM219A" 0.195634500000077 11.1373965012762
"SEMA4D" 0.605039488055394 57.9032559297765
"FIBCD1" 0.823251687321054 74.207806760879
"ALG2" 1.76504340979588 96.0405901761813
"NIPSNAP3B" 1.16404861796503 87.8478490941916
"POMT1" 0.479660411360014 44.2507626221752
"LRRC8A" 0.880040044932506 77.3143248459192
"DBH" 0.759892247376928 70.2048185270497
"FAM221B" 0.905626010391155 78.5843242233705
"CAMSAP1" 3.54285593913306 99.5642158998942
"OLFML2A" 0.999264817684648 82.6806947643653
"SLC34A3" 0.876173266008214 77.0777563344332
"C5" 0.499334303060465 46.5479673784474
"JAK2" 0.74316629741388 68.8912407395879
"HNRNPK" 0.246599846838182 16.0742078067609
"FAM129B" 2.34605219834648 98.381373342464
"CDKN2B" 0.147908023848652 7.2402415489012
"AIF1L" 0.462683509762429 42.3270870945652
"NR4A3" 0.361909715829082 29.8138579343834
"C9orf135" 0.217504481460988 13.2976405403723
"FKTN" 0.916494613726109 79.0574612463425
"CKS2" 0.209625602388791 12.4291850837328
"CBWD1" 0.34945242303827 28.357093942601
"GPSM1" 0.353974497339541 28.7991035298512
"AK8" 0.360253680447959 29.6457697814854
"GLIS3" 1.24522282637781 89.6470148789143
"DPH7" 1.14436506265542 87.3747120712196
"FAM206A" 0.308084957638657 23.1525866899085
"BARHL1" 0.517603145191111 48.6428438025275
"BARX1" 0.209625472769803 12.3607047251447
"PTGES2" 0.292329115965584 21.3534209051858
"IFNA14" 0.755987946227319 69.8904314262591
"FAM214B" 0.171609319277573 9.18881902508871
"ARPC5L" 0.451799102301381 41.0197347942476
"FAM205A" 1.45611417631877 93.0399053725954
"RPP25L" 0.199224259624332 11.4362198842059
"TLE4" 0.466721187319033 42.7255182718048
"UBAP2" 1.42139969890275 92.5045134781797
"C9orf3" 0.280381328135129 20.1519018863226
"UGCG" 0.189076237148758 10.661146734732
"FOXD4L3" 0.188249674071431 10.5522007097055
"KCNT1" 0.784687365811888 71.8421216460188
"FUBP3" 0.241966118127565 15.6695511423769
"OSTF1" 0.281997805517938 20.2795243727822
"B4GALT1" 0.718322074330867 66.9426632634004
"IDNK" 0.347876248481171 28.2014567639918
"NR5A1" 1.01781451381634 83.3904002988234
"STOM" 0.376312279099863 31.6317001805391
"RRAGA" 0.622079073926879 59.4098238187138
"SPATA31A1" 0.188009489975373 10.45881840254
"IER5L" 0.215461380682376 13.1606798231962
"EQTN" 0.320042954842002 24.6591545788458
"DFNB31" 0.405232235382766 35.2922866214281
"BRINP1" 0.876475865855415 77.0964327958663
"PTAR1" 0.922207476062643 79.3376081678391
"TOR1B" 0.72617131159697 67.5154080806823
"SMC2" 0.258795168076528 17.3317562099234
"NCS1" 0.184446134544417 10.2471518396315
"UBE2R2" 0.235123282192392 15.0438896843678
"PSAT1" 0.832324891221571 74.7276349374338
"GTF3C4" 0.356005928630701 29.048123015626
"KIF24" 1.05068063261621 84.4674095747992
"RBM18" 0.32168138002807 24.9299632696258
"WDR5" 0.542996491091179 51.4910041710764
"LCN6" 0.641731437614545 60.9661956048061
"TMEM141" 0.0326674867969668 1.73379816970678
"LHX2" 0.282395105592929 20.3075390649318
"PHYHD1" 0.970456212785684 81.6285874369669
"SUSD1" 0.549866657285794 52.1322293469464
"URM1" 0.308178255744242 23.2864346635124
"RCL1" 0.125221132826426 5.8332814542738
"EXOSC2" 0.321433401656234 24.7774388345888
"ZNF484" 0.462863198076255 42.3519890431426
"DMRT3" 0.525349811937711 49.5362012077445
"PALM2" 0.298545541940142 22.0257735167777
"PTGES" 1.11401204600893 86.5529477681629
"SAPCD2" 0.338417896792314 26.9501338479736
"ZNF79" 0.181890150992467 10.0728381995891
"OR13D1" 0.934421634929864 79.8636618315383
"FOCAD" 0.916346755266007 79.0201083234763
"ANKRD20A1" 0.673693285959568 63.4563904625537
"SVEP1" 0.449925497802153 40.7644898213285
"MSANTD3" 0.196356325212329 11.2338915520139
"PSIP1" 0.571286514143129 54.5414928718172
"LRRC19" 0.658403200958514 62.2859988794123
"CRAT" 2.40244787256172 98.4934321110627
"TRIM14" 0.167350339904286 8.80283882213783
"KLF9" 0.337173115999482 26.838075079375
"MORN5" 1.09583542646062 85.9864284380253
"CDC14B" 0.315769331929496 24.1548901201519
"CBWD6" 0.243628661111126 15.8314138081305
"ST6GALNAC4" 1.14072826582069 87.2937807383428
"IZUMO3" 0 0.778185893046131
"IFNW1" 0.808913647251877 73.2770964327959
"SHB" 0.749440903842547 69.3706032497043
"NAIF1" 0.701523263980841 65.722467783104
"FKBP15" 0.779808033240296 71.4810433916454
"CCDC180" 0.62185919465342 59.3973728444251
"DCAF10" 0.427622400059928 38.2120400921372
"TPM2" 0.246886749992643 16.161364626782
"ABCA2" 1.96183485675217 97.1611778621677
"STXBP1" 1.29937307717904 90.705347693457
"C9orf40" 0.164112254463716 8.52269190064123
"PNPLA7" 1.45399047588456 92.9901014754405
"IFNA6" 0.00401131420027568 1.55948452966445
"TDRD7" 0.366808901032237 30.3928282388097
"HSDL2" 0.29655982841275 21.8141069538691
"SEC61B" 0.235123282192392 15.0438896843678
"FSD1L" 0.657038316037539 62.180165597958
"COL27A1" 0.60996825773983 58.3079125941605
"CAAP1" 0.469162025416607 42.999439706157
"GLT6D1" 1.84690732354353 96.5199526862977
"ERCC6L2" 0.837321322335668 75.0856004482351
"FNBP1" 0.764645121408938 70.5223183714126
"S1PR3" 0.787178716507884 72.0164352860611
"MOB3B" 0.1055498133287 4.72203199900392
"SPTLC1" 0.794670106665024 72.4740085911723
"C9orf85" 0.291343826955941 21.2849405465978
"PTPDC1" 1.03501686857027 84.0004980389715
"IFNA2" 0.34944182172335 28.3384174811679
"SPATA31A5" 0 0.778185893046131
"UHRF2" 0.173647281091409 9.47519143372969
"LCN12" 0.901604378833828 78.4100105833281
"RNF20" 1.24895805274412 89.6968187760692
"EGFL7" 0.789693880304546 72.1098175932267
"FCN2" 1.17821137699025 88.1093195542551
"RORB" 0.370617687474735 30.803710390338
"SNAPC4" 0.591520773055317 56.4713938865716
"DOLPP1" 0.569747047388953 54.385855693208
"DMRTA1" 0.501439799560874 46.7409574799228
"FAM166B" 0.543960885685267 51.6092884268194
"NDOR1" 0.545126519180078 51.6964452468406
"RALGDS" 0.888290645490459 77.6940795617257
"PRSS3" 0.434980484814698 39.0960592666376
"VAV2" 0.483947773531883 44.6740957479923
"TMEM210" 0 0.778185893046131
"SPIN1" 0.0586732280581876 2.45906742202577
"SLC25A25" 0.222850604597444 13.7521011019112
"ENG" 0.857933956419589 76.1065803399116
"GAPVD1" 0.696821527098027 65.2368797858432
"C9orf64" 1.05031790935935 84.4549586005105
"C9orf142" 0.209079894433523 12.2704351615514
"ANKRD20A2" 0 0.778185893046131
"FBXW5" 1.50000120845811 93.6313266513105
"GRIN1" 0.559186204923465 53.1656602129117
"SLC27A4" 1.50343145297724 93.6624540870323
"ZNF367" 0.498063153111795 46.4421340969931
"C9orf131" 0.770574692411017 70.8958476000747
"TRAF1" 0.476105711331279 43.8523314449356
"TRIM32" 0.267956504324944 18.776069227417
"NPR2" 0.614382739871951 58.7187947456889
"STOML2" 0.235124239050337 15.2462180165598
"RUSC2" 1.28615117404514 90.4252007719604
"PPAPDC2" 0.282395705857649 20.3137645520762
"ACER2" 0.474564712407623 43.6219884205939
"SMC5" 0.127430431594967 5.95156571001681
"OR1N1" 0.435950152000295 39.2579219323912
"SARDH" 1.25432253566342 89.7964265703791
"HIATL1" 0.496024908719576 46.2429185083733
"CERCAM" 0.482914481361067 44.6056153894042
"IFNB1" 0.65465886203503 62.0120774450601
"CD274" 0.205183905376177 12.0151901886323
"GCNT1" 0.663205538748494 62.6906555437963
"RNF183" 0.817868562340814 73.8280520450725
"C9orf91" 0.355608949272554 28.9796426570379
"UBAC1" 0.398802650611034 34.7008653427131
"GDA" 0.673691271478435 63.443939488265
"RPL7A" 0.365544177673402 30.2527547780614
"NOL8" 2.79200160345145 99.1346572869327
"TRPM6" 0.532923702194163 50.4575733051111
"RAD23B" 0.375151808978868 31.5071904376517
"ANKRD20A3" 0 0.778185893046131
"NRARP" 0.634162526830465 60.3374214032248
"ORM1" 0.317775141122403 24.3603311959161
"ENTPD8" 2.16760547262511 97.9767166780801
"FCN1" 0.335163221674676 26.6513104650439
"ALAD" 1.24491893639018 89.625225673909
"GBGT1" 1.12017390241888 86.8019672539376
"MED27" 0.622083094104799 59.4783041773019
"SPATA31A7" 0.354954956366579 28.8924858370167
"PRDM12" 0.327607183055444 25.5805266762124
"CARD9" 1.18636629205023 88.3085351428749
"NOXA1" 0.689805059093076 64.6952624042831
"ELAVL2" 0.193553282073789 11.0440141941107
"SET" 0.694518887519507 65.0563406586565
"TYRP1" 0.626626504787607 59.8331569445309
"CA9" 0.612436174805451 58.5382556185021
"TAL2" 0.748147971242543 69.2865591732553
"RABL6" 1.01266336349368 83.1725082487705
"CD72" 0.760952147970494 70.2359459627716
"OR1L8" 0.537224182435986 50.9182593537944
"TESK1" 0.421787080896823 37.415177737658
"PRRX2" 0.148847962053214 7.4021042146548
"PSMB7" 0.297762184306537 21.9697441324784
"PTBP3" 0.345308504029799 27.9399863039283
"HDHD3" 0.982159229022633 82.0892734856503
"TNFSF8" 0.231659862320458 14.7388408142937
"ZER1" 1.43670485903404 92.7037290667995
"ZDHHC21" 0.250550366168421 16.5878104961713
"BICD2" 2.64641425558614 98.9229907240241
"MAMDC4" 0.66701825897406 62.9832534395816
"LURAP1L" 0.833216575079373 74.780551578161
"FRMPD1" 0.920385530923699 79.200647450663
"TSTD2" 1.132744437429 87.1070161240117
"ANKRD18A" 1.29587433084601 90.6306418477246
"KIAA1432" 0.684935049937827 64.3653115856316
"PAX5" 0.232741914881007 14.8291103778871
"BAAT" 0.470855017556708 43.1737533461993
"GPR107" 1.13951749747265 87.2502023283322
"DOLK" 0.873164818203736 76.9283446429683
"RXRA" 0.408769596842371 35.7841001058333
"RGS3" 1.89789705247552 96.7814231463612
"UAP1L1" 0.601787641318766 57.473697316815
"MURC" 0.383064792172725 32.6028761750607
"C9orf41" 0.489450178493174 45.3682375645894
"BAG1" 0.590452499746007 56.4091390151279
"OLFM1" 0.609306463135368 58.2269812612837
"OR1L1" 1.16507512148501 87.8665255556247
"OR1K1" 0.0336381587337952 1.77426383614518
"TMEM8B" 0.356860405429186 29.1228288613584
"VLDLR" 0.287203620660778 20.9300877793687
"ARHGEF39" 0.485990331594088 44.8670858494677
"RABGAP1" 0.541696611578667 51.3353669924672
"TGFBR1" 0.330832671617176 26.0661146734732
"GRHPR" 1.47364516644645 93.2764738840814
"EDF1" 0.187872597883747 10.4494801718234
"IFNA5" 0.8021214845233 72.8631015376953
"SPATA31D1" 1.1329451762562 87.1194670983004
"MLLT3" 0.851642503336189 75.8202079312706
"SHC3" 0.130274877120832 6.06362447861545
"NUTM2F" 0.544293067890943 51.6590923239744
"IFNA16" 1.87112093683822 96.6320114548963
"NUDT2" 0.0961304941358533 4.0029882338293
"NIPSNAP3A" 0.520665937498467 48.9510054161738
"PRPF4" 0.502376808617066 46.8654672228102
"STX17" 0.39266909257202 33.823071655357
"FOXD4L2" 0 0.778185893046131
"ANAPC2" 1.36848700599851 91.7387785594223
"LHX3" 0.307520139229184 23.0965573056092
"TMEM8C" 0.397331877906031 34.4705223183714
"IFNA13" 0.0849674490270441 3.67615015874992
"STRBP" 0.425874592905712 37.9256676834962
"TTF1" 2.638606298183 98.9167652368798
"EXD3" 1.02774432747797 83.7328020917637
"SURF6" 1.76149740618107 95.9970117661707
"IFNA4" 1.05090201277617 84.479860549088
"UBQLN1" 0.523563858116995 49.3494365934134
"C9orf96" 0.968153868332405 81.4542737969246
"C9orf89" 0.358669256994189 29.2597895785345
"CIZ1" 0.841279256681704 75.303492498288
"NFX1" 0.816045835181336 73.7284442507626
"PIGO" 1.89695348860293 96.7751976592168
"OR1L4" 1.59417603455651 94.7581398244413
"ZBTB5" 0.346523960173023 28.0146921496607
"IGFBPL1" 0.149491817679765 7.42700616323227
"NOTCH1" 0.331897573981671 26.1906244163606
"DAPK1" 0.689866286912943 64.7077133785719
"RNF38" 1.12952171578962 87.0136338168462
"RPL35" 0.112864988020747 4.95860051048995
"CLTA" 0.322029814346436 24.982879910353
"NDUFA8" 0.150599508317037 7.53283944468655
"AKNA" 1.77919550014616 96.1215215090581
"CEL" 1.06610573273308 84.9280956234825
"TRAF2" 0.473071381515173 43.4850277034178
"OR13C9" 0.565462991527297 53.8691402602254
"LAMC3" 1.02237550699648 83.5709394260101
"SH2D3C" 0.582323566586653 55.5375708149163
"APTX" 0.652174297132283 61.7941853950072
"PPP2R4" 0.65859131057432 62.2984498537011
"ZMYND19" 0.864912133354019 76.467658594285
"DDX31" 0.778000890358531 71.3814355973355
"SUSD3" 0.979034231216524 81.9772147170516
"SLC2A6" 0.555258351466684 52.7049741642283
"GNE" 0.464732609355302 42.5761065803399
"PHF2" 1.01442612574449 83.2223121459254
"MTAP" 0.889185653309287 77.765672663886
"ZNF483" 0.249136010982167 16.4726389840005
"FBP1" 0.38051193251373 32.2480234078317
"ZNF169" 0.387944711590468 33.1569445309095
"RABEPK" 0.759089525210301 70.1176617070286
"ZFAND5" 0.203100019191882 11.8471020357343
"TOR4A" 0.172533430519895 9.23862292224367
"TUBB4B" 1.92139551120899 96.9401730685426
"FOXD4L5" 0 0.778185893046131
"FUT7" 0.494252822295432 46.068604868331
"NPDC1" 0.743074695498416 68.8787897652991
"ZNF189" 0.184524684695464 10.2596028139202
"SLC28A3" 0.96884319850899 81.4729502583577
"ZBTB34" 0.669137024345614 63.1139886696134
"AMBP" 0.694924227756717 65.1061445558115
"ACTL7B" 0.973655525888049 81.7344207184212
"ABCA1" 0.818035035384916 73.8405030193613
"TRMT10B" 0.73200038302449 67.9636431550769
"CTSV" 0.22841481138334 14.3123949449044
"PTRH1" 0.271497685096945 19.1931768660898
"TMEM261" 0.423591856104828 37.5459129676897
"PAPPA" 0.680540253942932 63.9606549212476
"ANKS6" 0.598417725290545 57.1748739338853
"FBXW2" 0.96964114478536 81.5352051298014
"GOLGA1" 0.900072714543391 78.3353047375957
"ZBTB43" 0.284733865645506 20.7557741393264
"CCL27" 0.212224899993686 12.8743074145552
"MRRF" 0.700675322767279 65.6166345016498
"DNAJA1" 0.259289103722508 17.3628836456453
"OR13C3" 0.830040465614177 74.5937869638299
"TAF1L" 0.784253016789016 71.7985432360082
"DIRAS2" 0.456481292857144 41.5053227915084
"OR5C1" 0.126965045330805 5.90176181286186
"NELFB" 2.08325519922652 97.6094129365623
"PBX3" 0.516654536120796 48.5650252132229
"ODF2" 1.34246114633174 91.3777003050489
"ECM2" 0.367319522446466 30.448857623109
"TNC" 0.696573175304251 65.2057523501214
"IFNA17" 0.546726999398127 51.8458569383054
"NFIB" 0.475642570171097 43.7714001120588
"IFNK" 0.691185372294823 64.8259976343149
"PTGR1" 0.137791974090523 6.85426134595032
"CNTRL" 1.47108841954758 93.2328954740708
"HSPA5" 0.350932953265264 28.5376330697877
"XPA" 0.702978968181417 65.8158500902696
"INSL4" 0.578174747416673 55.1515906119654
"RECK" 1.19665991815734 88.545103654361
"LHX6" 0.272548604849709 19.348814044699
"CTSL" 0.399056690881932 34.7133163170018
"ST6GALNAC6" 1.03524280177808 84.025399987549
"MPDZ" 0.619006231523005 59.1608043329391
"GNA14" 0.913261037918876 78.8644711448671
"IFNA1" 0.55847544590698 53.0286994957355
"DENND4C" 1.42490932344545 92.5729938367677
"OR1J4" 0.578689051788353 55.2138454834091
"ALDOB" 0.123354648456081 5.72744817281952
"AQP7" 0.487455647521905 45.0538504637988
"C10orf90" 0.406716779130556 35.4915022100479
"ZEB1" 0.884365741799526 77.5010894602503
"USP6NL" 0.649846303398991 61.6011952935317
"PDCD4" 0.418791744001242 36.9856191246965
"ZDHHC6" 0.593860504467449 56.7515408080682
"CCNY" 0.209626680818545 12.6128369544917
"CHST15" 1.77441484258896 96.1090705347693
"GDF10" 0.366111644334555 30.3118969059329
"EMX2" 0.0996120807132013 4.15551266886634
"SEC23IP" 0.715933354984693 66.7994770590799
"FAM24A" 0.298836874971302 22.0786901575048
"LRRTM3" 0.278362947497723 19.8406275291042
"DNAJC9" 0.341128954441117 27.4232708709457
"TNKS2" 0.371334994375131 30.9967004918135
"ANXA8" 0 0.778185893046131
"ENKUR" 0.599930138592456 57.2620307539065
"SPAG6" 0.528716088487783 49.9906617692834
"SEPHS1" 1.28179403363881 90.300691029073
"MSS51" 0.478714607978337 44.1573803150096
"DDX50" 0.283816262976841 20.4694017306854
"GRID1" 1.08729869914197 85.6813795679512
"IFIT1B" 0.44305656781596 39.9614019797049
"AKR1E2" 0.840816608044592 75.2661395754218
"PDLIM1" 0.136999389885685 6.83558488451721
"OBFC1" 0.421667144106344 37.3965012762249
"OR13A1" 0.350927805877296 28.5127311212102
"DDX21" 0.298413249912938 22.0070970553446
"ADAM8" 1.47808068572742 93.3387287555251
"STAMBPL1" 0.56658062694897 54.0061009774015
"LIPK" 0.141662361692629 6.99122206312644
"ATRNL1" 0.463030562575041 42.3706655045757
"MKX" 0.522929815918985 49.2560542862479
"UPF2" 0.502032194953108 46.828114299944
"SEC61A2" 0.65861170825764 62.3046753408454
"SFXN4" 1.01097853235686 83.0915769158937
"RHOBTB1" 0.377004639346432 31.8433667434477
"EIF4EBP2" 0.873964022425599 76.9843740272676
"BMPR1A" 0.350486789360487 28.4442507626222
"TBC1D12" 0.527100790584555 49.8101226420967
"ELOVL3" 0.0733764966877224 2.96955736786404
"SPRN" 0 0.778185893046131
"ACBD5" 0.907637462556066 78.6279026333811
"USP54" 1.61580587297887 95.0258357716491
"MAP3K8" 0.075300908859057 3.30262093008778
"HOGA1" 1.92139551120899 96.9401730685426
"HK1" 0.764805968938854 70.5409948328457
"IPMK" 0.18842883444211 10.6144555811492
"SGMS1" 0.21546169595362 13.1731307974849
"CAMK2G" 0.395055413934638 34.1218950382867
"LIPF" 0.919625352779741 79.1757455020855
"ARMC3" 0.660150604823244 62.4603125194547
"ERCC6-PGBD3" 0.969808158572368 81.5725580526676
"GLRX3" 0.26359556888209 18.2842557430119
"AGAP8" 0.391737876370156 33.6985619124696
"THNSL1" 0.396181884770628 34.2650812426072
"HERC4" 0.603404222926857 57.7725206997448
"ANK3" 1.4026082708486 92.274170453838
"LYZL2" 1.3537577847115 91.5333374836581
"PPA1" 0.542996491091179 51.4910041710764
"CALHM2" 0.38001891964554 32.1919940235323
"ITPRIP" 0.39087799045866 33.5366992467161
"FRG2B" 0.68434650159136 64.2906057398991
"WAC" 0.969293601511137 81.5227541555127
"ARHGAP22" 0.740895745224205 68.741829048123
"C10orf11" 0.205664439177665 12.0556558550707
"HPSE2" 0.57387088599295 54.7220319990039
"PLCE1" 0.609784547899337 58.2705596712943
"PTPLA" 0.205664439177665 12.0556558550707
"RTKN2" 0.645165020389618 61.2525680134471
"CUBN" 0.502529584132286 46.9028201456764
"STK32C" 0.545941343390478 51.7898275540061
"CYP2C19" 0.569796828815643 54.4045321546411
"WNT8B" 1.01628834558357 83.3343709145241
"ZNF25" 0.222178224226972 13.7085226919006
"MICU1" 0.502415900390636 46.8841436842433
"PIK3AP1" 1.96918552802498 97.1985307850339
"SUV39H2" 0.211069782027894 12.7497976716678
"NEBL" 0.375327794592299 31.5258668990849
"PGAM1" 0.342410954049901 27.5446678702608
"PANK1" 0.844437736988621 75.4342277283197
"SFTPD" 0.486815251764602 44.9542426694889
"PDZD7" 0.34227611911467 27.5166531781112
"FAM21A" 0.435311831545767 39.1645396252257
"PPP3CB" 0.0996121025351839 4.21465479673784
"C10orf128" 0.584778335304296 55.8550706592791
"PTPN20A" 0 0.778185893046131
"VENTX" 1.95638984577142 97.1238249393015
"PAOX" 0.297641105106469 21.9448421839009
"MAPK8" 0.642264578016205 61.0191122455332
"NSUN6" 0.936959455903669 79.9663823694204
"NKX6-2" 0.593860831946621 56.7577662952126
"MRPS16" 0.559336784351789 53.2030131357779
"C10orf129" 0.649934902776424 61.6260972421092
"LRIT2" 0.683042244761097 64.2221253813111
"PCBD1" 0.246886996518778 16.2422959596588
"TAF3" 0.511751828745206 48.1167901388284
"MKI67" 1.07538461919251 85.2020170578348
"PITRM1" 1.21501160220099 88.9995642158999
"LDB1" 0.308178372126166 23.3019983813733
"KCNIP2" 0.0996124298619404 4.42009587250202
"RAB18" 0.704522138900546 65.9901637303119
"CNNM2" 0.577043822940251 55.0333063562224
"FAM45A" 0.552109720113976 52.3501213969993
"DUSP13" 0.877529448304918 77.1649131544543
"SMNDC1" 0.199224423287742 11.5607296270933
"OTUD1" 0.0996123753073047 4.37340471891926
"IKZF5" 0.424293480996778 37.7077756334433
"FGFBP3" 0.652862488247206 61.8502147793065
"CSGALNACT2" 0.714001569723064 66.6562908547594
"MPP7" 0.354876217157068 28.8738093755836
"NEUROG3" 0.972865060127217 81.7219697441325
"REEP3" 0.167782395238158 8.90555936001992
"SLC25A16" 0.289194576574889 21.1106269065554
"KIF5B" 1.12770015635555 86.9762808939799
"RAB11FIP2" 0.547085887047946 51.939239245471
"ACTR1A" 0.903604555455722 78.4971674033493
"TTC18" 1.07677459248614 85.2580464421341
"C10orf76" 0.423881341507046 37.6143933262778
"ZCCHC24" 0.254241161230622 16.9270995455394
"IFIT2" 0.432990550132833 38.7847849094192
"PNLIP" 1.0548214451102 84.6105957791197
"HMX2" 0.283418563475037 20.4507252692523
"FGFR2" 0.516292018449778 48.5401232646455
"CHUK" 0.785358905115911 71.9106020046069
"ARMC4" 0.399631779185074 34.7942476498786
"C10orf35" 0.311745646280046 23.6693021228911
"CYP2E1" 0.599648640459669 57.2309033181846
"PLEKHA1" 0.317653062989587 24.291850837328
"DNAJC12" 0.691186047172368 64.8322231214593
"DRGX" 0.115524569759134 5.31656602129117
"GLUD1" 0.306735290042387 23.0529788955986
"DHX32" 0.726069333476199 67.4967316192492
"ANKRD16" 0.457660666520261 41.7232148415614
"ACADSB" 1.24255581784575 89.5660835460375
"PPAPDC1A" 0.889328662053806 77.7812363817469
"ABI1" 0.418771152568713 36.9793936375521
"ITIH2" 0.461993264622501 42.2025773516778
"SKIDA1" 0.664095075306036 62.7840378509618
"VCL" 1.16045970635515 87.7669177613148
"BCCIP" 0.569750107210462 54.3983066674967
"GSTO1" 0.988071899463601 82.2884890742701
"CISD1" 0.0652115500000064 2.61781734420718
"PNLIPRP1" 0.748754522833084 69.3207993525493
"NUDT5" 0.180428503886064 9.8954118159746
"ATP5C1" 0.703362829122789 65.8843304488576
"TDRD1" 0.626624856662227 59.8269314573865
"MGEA5" 0.442714227144705 39.9178235696943
"NANOS1" 0.172533657298405 9.37869638299197
"PARD3" 1.55932389673783 94.3597086472016
"FANK1" 0.877600176518973 77.1711386415987
"WAPAL" 0.347719622434992 28.189005789703
"KAT6B" 1.53861453480483 94.0982381871381
"ECHS1" 0.522108736218807 49.1315445433605
"CPXM2" 0.698261135672205 65.3987424515968
"NUTM2B" 0 0.778185893046131
"TIAL1" 0.165952701801849 8.69078005353919
"CCAR1" 0.518957240616328 48.8762995704414
"DUSP5" 1.09029528577661 85.7685363879724
"SH3PXD2A" 0.516209461991031 48.5276722903567
"MTG1" 0.689231066341567 64.67658594285
"UBTD1" 0.424294213609099 37.7140011205877
"GPR158" 1.07649722600215 85.2455954678454
"SVIL" 0.692917593698378 64.9567328643466
"FAM160B1" 0.614635366240288 58.7499221814107
"GPRIN2" 0.915625658481128 78.9454024777439
"IL15RA" 0.76782078592794 70.7464359086099
"COMTD1" 0.489449268055774 45.2904189752848
"PGBD3" 0.445854866618777 40.316254746934
"SFXN3" 0.255528878290367 17.0702857498599
"RPP30" 0.652738334538096 61.8190873435846
"GHITM" 0.34377542565694 27.7283197410197
"NKX2-3" 0.132076033620802 6.34065865653987
"MSRB2" 0.435051816378616 39.1334121895038
"MINPP1" 0.761433071204859 70.2608479113491
"NEURL1" 0.387107566879059 33.063562223744
"OIT3" 0.773533314329758 71.1448670858495
"CACNB2" 0.669896509165184 63.157567079624
"GPAM" 0.430167339098403 38.4859615264894
"DLG5" 0.856631455246266 76.0754529041898
"LRRC27" 0.932530381292392 79.7982942165225
"NRBF2" 0.801394182123255 72.7883956919629
"ZNF503" 0.877343882141868 77.15868766731
"CH25H" 0.246887044943661 16.2889871132416
"GPR123" 0.512011457363664 48.1416920874058
"ABLIM1" 0.329552435997801 25.8855755462865
"ZNF22" 0.11976526973357 5.61538940422088
"ADD3" 0.254181130549463 16.9208740583951
"KIAA1279" 1.42565462439622 92.5792193239121
"PTPRE" 0.874865259811485 77.0092759758451
"AGAP5" 0.281011271476024 20.1705783477557
"ARL5B" 0.414149513897256 36.4284380252755
"FAS" 0.442484274872484 39.8929216211168
"KIF11" 0.501803091671911 46.7907613770778
"ZFAND4" 0.981346854431661 82.0332441013509
"MARCH5" 0.456481292857144 41.5053227915084
"ITGA8" 0.425175275645617 37.8509618377638
"CSTF2T" 0.499960714826978 46.5915457884579
"MYPN" 1.08455873271757 85.525742389342
"VIM" 1.56288756493797 94.415738031501
"EBF3" 0.832689216749743 74.7681006038723
"ADO" 0.753666319207645 69.6943285812115
"CHCHD1" 0.135748650394875 6.69239868019672
"SRGN" 0.457620300072156 41.7138766108448
"CASP7" 0.365955586160621 30.280769470211
"ACSL5" 0.317006758820634 24.2544979144618
"PTF1A" 0.610487807359273 58.3639419784598
"WDR11" 0.72118178535347 67.1543298263089
"DDIT4" 0.434200264974969 38.9279711137397
"AIFM2" 0.272640479403432 19.3612650189877
"HNRNPF" 0.271307999225972 19.1309219946461
"NODAL" 0.387886069983571 33.1444935566208
"GTPBP4" 0.766885735220509 70.6966320114549
"TUBGCP2" 1.74694820669446 95.8974039718608
"CXCL12" 0.546353709607003 51.8209549897279
"IDI1" 0.498062913071565 46.42345763556
"HELLS" 0.684975761832271 64.3777625599203
"CAMK1D" 0.401967547092627 34.987237751354
"RRP12" 0.570661989905583 54.4792380003735
"NKX1-2" 0.435875378409842 39.2330199838137
"TCERG1L" 0.749500781733055 69.3768287368487
"SUFU" 0.569848299574911 54.4169831289298
"CYP2C8" 0.633622504679611 60.306293967503
"SFTPA2" 0.47969962395267 44.2569881093196
"PTCHD3" 2.50961969860502 98.7113241611156
"PLEKHS1" 1.88539359100429 96.7129427877731
"ZMIZ1" 1.95985574398551 97.1425014007346
"CDNF" 0.148634397557676 7.30560916391708
"CLRN3" 0.494741586595396 46.1152960219137
"KCNK18" 0.749839390841942 69.4141816597149
"INPP5A" 1.4956728138314 93.556620805578
"DPCD" 0.351658102255628 28.6216771462367
"PYROXD2" 1.44447998639839 92.797111373965
"ADAM12" 0.783184618922662 71.7176119031314
"NSMCE4A" 0.39929938440914 34.7382182655793
"UTF1" 0 0.778185893046131
"SMC3" 0.417701425469596 36.8735603560979
"TAF5" 0.40017303573143 34.8378260598892
"MSMB" 0.199224390555131 11.4984747556496
"LRIT1" 0.45031713905603 40.8142937184835
"BAMBI" 0.483699070115969 44.6554192865592
"NOC3L" 1.14547252470201 87.4120649940858
"SLC39A12" 0.921083421664218 79.250451347818
"WDR96" 1.94145096699101 97.0366681192803
"VTI1A" 0.170050739123563 9.07676025649007
"AKR1C4" 0.891544297671591 77.8808441760568
"ABCC2" 0.957968856582915 80.9500093382307
"FUOM" 0.392669569169461 33.838635373218
"H2AFY2" 0.305303252393685 22.9720475627218
"BAG3" 0.464716955414893 42.5698810931955
"NET1" 0.565628047178709 53.9189441573803
"ZWINT" 0.522831566211337 49.2249268505261
"TRUB1" 0.174563462395667 9.54367179231775
"SAR1A" 0.376499348142862 31.6939550519828
"MRC1" 0.227199662217924 14.1941106891614
"ASAH2B" 0.242719207867857 15.7193550395318
"TSPAN14" 0.235124100375383 15.2399925294154
"ZNF33B" 0.442874673354018 39.9427255182718
"BLNK" 0.665602556646482 62.8649691838386
"GATA3" 0.698715572104849 65.4547718358962
"POLL" 0.337294878207976 26.8629770279524
"NUTM2A" 0.174038098254824 9.5125443565959
"SORCS3" 1.28919115469442 90.4936811305485
"CEP55" 0.934421634929864 79.8636618315383
"SHOC2" 0.316734439282177 24.2109195044512
"PPRC1" 0.790350661075407 72.1533960032373
"LRRC20" 0.147908566352099 7.28693270248397
"ZNF438" 1.16698151391906 87.9038784784909
"CUTC" 0.666100254517001 62.920998568138
"WDR37" 1.59400778163077 94.7519143372969
"IDE" 0.783965682079934 71.7736412874307
"ANXA7" 0.258857694312007 17.3442071842122
"MCMBP" 0.487182225842084 45.0164975409326
"TMEM26" 0.851101027664732 75.7953059826932
"ADARB2" 0.584192549576708 55.6558550706593
"FAM178A" 1.38722921384331 92.0625038909295
"STAM" 0.509956613722677 47.8553196787649
"C1QL3" 0.199224390555131 11.4984747556496
"ZDHHC16" 0.669289020309612 63.1264396439021
"SGPL1" 0.801342317050379 72.7759447176742
"BTRC" 0.240829701020567 15.6010707837888
"SEC31B" 1.40768725777717 92.3301998381373
"AGAP9" 0 0.778185893046131
"CUEDC2" 0.401967934086991 34.9965759820706
"GSTO2" 0.300801940717888 22.3494988482849
"SLC16A9" 0.468664978041257 42.9371848347133
"KIF20B" 2.35250488491542 98.3875988296084
"SYCE1" 1.20131263444795 88.6882898586814
"TYSND1" 0.35075910563648 28.475378198344
"EPC1" 0.466488090079423 42.7006163232273
"COL13A1" 0.957253967237709 80.9251073896532
"C10orf88" 0.458337801448266 41.8414990973044
"CNNM1" 1.10866245399041 86.4159870509867
"FBXL15" 0.308194044162656 23.3175620992343
"RBP4" 0.815368474723829 73.650625661458
"MEIG1" 0.375431584703884 31.5320923862292
"MMP21" 0.615305834628371 58.8246280271431
"IFIT5" 0.653512446573361 61.9747245221939
"IFIT1" 0.299923763385764 22.2623420282637
"CALML3" 0.479836315450696 44.2881155450414
"PRPF18" 0.333167239938395 26.3089086721036
"BICC1" 0.375817322598988 31.5694453090954
"ANTXRL" 0 0.778185893046131
"HIF1AN" 0.385185030507993 32.8456701736911
"DKK1" 0.150600085667306 7.6231090082799
"MAT1A" 0.644152258990939 61.2089896034365
"DNAJB12" 0.899950087348904 78.322853763307
"MORN4" 0.246886930485057 16.1893793189317
"RGS10" 0.195634650000104 11.1872003984312
"HMX3" 0.753364539638987 69.6569756583453
"PPP1R3C" 0.26354942822995 18.0290107700928
"ACTA2" 0.790651748791464 72.1814106953869
"ANKRD1" 0.458557753981982 41.8477245844487
"FBXO18" 1.59497651013403 94.7830417730187
"ATE1" 0.210735673400239 12.7311212102347
"LARP4B" 0.845972954456169 75.5338355226296
"NCOA4" 1.09040259461984 85.7747618751167
"ANXA11" 0.520749661800211 48.9759073647513
"DCLRE1C" 0.780257662488339 71.524621801656
"EXOC6" 1.30078893625979 90.7364751291789
"SLK" 0.318557276401709 24.459938990226
"GRK5" 0.694793772289093 65.0999190686671
"CDK1" 0.489449268055774 45.2904189752848
"CPEB3" 0.526032065212569 49.5797796177551
"RSU1" 0.368554015204013 30.5920438274295
"KIN" 0.275128117652122 19.516902197597
"ENTPD7" 0.728938524947749 67.6648197721472
"NDUFB8" 0.551799073436304 52.3127684741331
"PSTK" 0.359011856089689 29.3407209114113
"ANKRD26" 2.52640267603745 98.7611280582706
"DPYSL4" 1.66930899463843 95.4304924360331
"SFTPA1" 0.431953426331547 38.6602751665318
"TCTN3" 1.48926917910687 93.4756894727012
"SYNPO2L" 1.51024050139009 93.724708958476
"DUPD1" 0.521967126535631 49.1190935690718
"TIMM23" 0.376499348142862 31.6939550519828
"NRG3" 0.521853647720316 49.0941916204943
"FUT11" 0.962326408063466 81.2052543111498
"HTRA1" 0.387782648447761 33.1258170951877
"NUDT13" 0.39291254873639 33.8541990910789
"NPM3" 0.47313374422285 43.4912531905622
"TET1" 1.31218043523507 90.9481416920874
"DNTT" 0.342052535216157 27.5104276909668
"RPP38" 0.74675687163859 69.1713876610845
"MMS19" 0.76369678317211 70.4351615513914
"ZNF485" 0.325602219312645 25.3128307290045
"MMRN2" 1.19706121150737 88.5700056029384
"ZNF248" 0.152390312194807 7.78808441760568
"MBL2" 0.482263896462995 44.5558114922493
"OPN4" 0.74409084505881 69.0032995081865
"FAM188A" 0.916081866150708 78.9952063748988
"KLF6" 0.472630477364011 43.4507875241238
"METTL10" 0.5714415942006 54.553943846106
"CWF19L1" 0.483514915559637 44.6367428251261
"SAMD8" 0.249750722874906 16.4913154454336
"CPN1" 0.592367756955339 56.6270310651809
"SCD" 0.28438005273723 20.7090829857436
"SLC35G1" 0.58811087846114 56.191246965075
"NMT2" 0.211026259147192 12.7435721845234
"FXYD4" 0.618075431993226 59.058083795057
"FRMPD2" 0.74654426750657 69.1278092510739
"UROS" 0.365543968277456 30.2403038037726
"LIPM" 1.14450812124505 87.3871630455083
"PRDX3" 0.147167805771269 7.19666313889062
"PSAP" 0.216139617394471 13.2229346946399
"CYP26C1" 0.247454697001822 16.3419037539687
"MYO3A" 0.673539085579805 63.4190375396875
"INA" 0.230225542583709 14.5800908921123
"DNMBP" 0.353584971034419 28.7492996326963
"SEC24C" 0.563858190293382 53.6761501587499
"SPOCK2" 0.512768303065503 48.2226234202826
"PHYHIPL" 0.0875929737840504 3.76641972234327
"AP3M1" 0.583196654439429 55.5811492249269
"ANKRD2" 0.326753206935301 25.4809188819025
"COMMD3" 0.225729698632967 13.9201892548092
"CDC123" 0.772519081450245 71.1075141629833
"SLC25A28" 0.270750714071848 19.0375396874805
"PITX3" 0.141375052396358 6.96632011454896
"FAM21C" 3.06377906283732 99.35877482413
"CYP26A1" 0.494169728611537 46.0623793811866
"TACC2" 5.58654019143157 99.8692647699683
"GOT1" 1.31778409156698 91.0477494863973
"LBX1" 0.246887044943661 16.2889871132416
"LYZL1" 0.683600682944607 64.2594783041773
"A1CF" 0.354473788117126 28.8489074270062
"ALDH18A1" 0.687282264916839 64.5707526613958
"FOXI2" 0.582087407534584 55.4908796613335
"ATAD1" 0.0752997541585186 3.05048870074083
"ASCC1" 0.784234364142096 71.7923177488638
"YME1L1" 0.601517243028178 57.4301189068045
"ANXA8L2" 0.612848661266576 58.5818340285127
"RASSF4" 1.98250522342221 97.2421091950445
"PDSS1" 0.0773834834932063 3.33063562223744
"ITGB1" 0.786555717469868 71.9728568760506
"ANKRD22" 0.467691469554805 42.8375770404034
"PLAC9" 0.184238244401101 10.222249891054
"ACBD7" 0.0584806170565941 2.43105272987611
"CYP2C9" 0.5312989766568 50.3019361265019
"ARHGAP12" 0.464276225603556 42.5138517088962
"PRF1" 1.06676840131549 84.9654485463488
"FAM107B" 0.0941885176025896 3.93450787524124
"RASGEF1A" 0.625701511616122 59.7646765859429
"FRMD4A" 0.829019528732494 74.543983066675
"HABP2" 0.529614587244797 50.0466911535828
"TBATA" 1.41728643154668 92.4796115296022
"BUB3" 0.451799506446569 41.0633132042582
"HHEX" 0.164112254463716 8.52269190064123
"GJD4" 0.728568547779815 67.6585942850028
"PSD" 1.34444251724932 91.4212787150595
"CCNJ" 0.361321896641455 29.7391520886509
"EIF3A" 0.575791413361934 54.9212475876237
"HSPA14" 0.589810886169739 56.3468841436842
"FZD8" 0.661190261406881 62.5599203137646
"CELF2" 0.243418729810663 15.8127373466974
"CYP17A1" 1.13702956049553 87.2003984311772
"AKR1C1" 0.401345212832249 34.9436593413435
"PALD1" 1.27203361851761 90.1575048247525
"ZNF32" 0.0877215836832972 3.80377264520949
"PRKCQ" 0.457074311589241 41.6734109444064
"ANKRD30A" 1.99282551031649 97.3043640664882
"TUBB8" 0.0876103576509269 3.79443441449293
"COMMD3-BMI1" 0.6271836300613 59.8767353545415
"RBP3" 0.599982417035516 57.2807072153396
"PWWP2B" 0.95234567650681 80.7258918010334
"AS3MT" 0.598618423665972 57.1935503953184
"OAT" 1.45287970689603 92.9620867832908
"NRP1" 0.424927639579653 37.7949324534645
"VPS26A" 0.498062913071565 46.42345763556
"ARID5B" 1.09863058860256 86.0549087966133
"KAZALD1" 0.543355063387918 51.5594845296644
"MYOF" 0.558427603465341 53.0224740085912
"TLL2" 0.516960711753431 48.6023781360892
"CHAT" 0.848495831754248 75.6707962398058
"WDFY4" 2.24886035937982 98.1759322666999
"PFKFB3" 0.835122246847909 74.898835833904
"ARHGAP19" 0.540221913853002 51.1797298138579
"LHPP" 0.390268024203634 33.4744443752724
"WBP1L" 0.131820302095115 6.30019299010148
"SFRP5" 0.574729883178872 54.8091888190251
"IL2RA" 0.303776879633227 22.8101848969682
"XPNPEP1" 0.673860248774032 63.4688414368424
"PCGF5" 0.398449392120254 34.6043702919753
"PRKG1" 0.342010988171616 27.5042022038224
"SORBS1" 0.648023037761745 61.4642345763556
"SLC18A2" 0.848594918268428 75.6770217269501
"LOC729020" 0.392669569169461 33.838635373218
"ADK" 0.640048949577892 60.7825437340472
"CTBP2" 2.09656777108397 97.6654423208616
"ZMYND11" 0.29903478291426 22.1876361825313
"CDH23" 0.942892948731051 80.2216273423395
"MYOZ1" 0.497707231348159 46.3798792255494
"OGDHL" 1.33045415746022 91.1971611778622
"ZNF33A" 0.423258339591454 37.533461993401
"VDAC2" 0.602400342669225 57.607545290419
"KCNMA1" 1.20094954953627 88.6696133972483
"PFKP" 4.9958739130129 99.8256863599577
"STOX1" 1.18653554683976 88.3147606300193
"LDB3" 0.38699329716439 33.0137583265891
"COX15" 0.410040190708866 35.9397372844425
"KNDC1" 1.04433547782108 84.2308410633132
"LIPN" 1.17208819509155 88.0034862728008
"RBM17" 0.534976723111969 50.6505634065866
"AGAP7" 0.51679632794089 48.5774761875117
"LCOR" 0.275393318926821 19.5293531718857
"ZNF239" 0.161923307190511 8.24877046628899
"TLX1" 0.0326672319512995 1.71200896470149
"VAX1" 0.456481292857144 41.5053227915084
"SLC29A3" 0.976087009954714 81.8402539998755
"NRAP" 0.60883273967093 58.1958538255618
"MCM10" 0.723185552199226 67.3037415177738
"DNAJC1" 0.542438282716771 51.4038473510552
"ECHDC3" 0.404379178265239 35.2113552885513
"FAM213A" 0.319349984748442 24.578223245969
"PHYH" 1.11651475363338 86.7023594596277
"SLIT1" 0.377161716497789 31.8620432048808
"GOLGA7B" 0.569516575867138 54.3391645396252
"POLR3A" 1.95084835795068 97.0864720164353
"PLA2G12B" 0.584485522809388 55.7430118906804
"TECTB" 0.292066003653307 21.3409699308971
"CCDC3" 0.393089894267842 33.9413559111
"CALHM1" 1.21828287807485 89.0929465230654
"TM9SF3" 0.734905337948408 68.2126626408516
"LRRC18" 1.28191482708577 90.3193674905061
"UCN3" 0.071288307167681 2.88240054784287
"ZFYVE27" 1.30339223923745 90.7738280520451
"BMI1" 0.622081180979404 59.4534022287244
"CHST3" 1.1451342726087 87.399614019797
"BTAF1" 0.609504377293669 58.2518832098612
"UNC5B" 0.558222200066139 52.9975720600137
"TUBAL3" 1.25639901906982 89.827554006101
"DIP2C" 1.91462179133344 96.9059328892486
"SLC18A3" 0.674288260390169 63.5310963082861
"PRTFDC1" 1.40188487267334 92.2492685052605
"PI4K2A" 0.435049953888244 39.1271867023595
"FAM24B" 0.212224501625833 12.8525182095499
"MASTL" 0.70419388878277 65.95903629459
"RET" 0.617258431978292 58.9989416671855
"FAM171A1" 2.68176255552208 98.9665691340347
"EGR2" 0.325138051984886 25.2817032932827
"FAM21B" 0.184238244401101 10.222249891054
"ADAMTS14" 0.840750450178984 75.253688601133
"DYDC2" 0.391887613615604 33.7608167839133
"SFMBT2" 0.267055287721135 18.6328830230966
"PTER" 0.0422364144360053 2.09798916765237
"C10orf10" 0.211099898770701 12.7591359023844
"MGMT" 0.377891183773144 31.9429745377576
"EIF5AL1" 0.18907649655055 10.7078378883148
"MRPL43" 0.326491023355717 25.4311149847476
"R3HCC1L" 4.10779468870699 99.713627591359
"TSPAN15" 0.280368796271982 20.0989852455955
"EXOSC1" 0.266491248800166 18.5768536387972
"NDST2" 1.40520949472002 92.3052978895599
"CYP2C18" 1.58052490883689 94.6087281329764
"PDZD8" 0.732825280370961 68.0134470522318
"LGI1" 0.20094510095429 11.7101413185582
"SEMA4G" 0.92742347494663 79.5741766793252
"ARL3" 0.527099433810168 49.7354167963643
"MLLT10" 1.23554074936208 89.4166718545726
"ERCC6" 3.04560851647043 99.3400983626969
"TCF7L2" 0.580235783682099 55.3508062005852
"CRTAC1" 0.578552843912655 55.195169021976
"AKR1C3" 0.410046704005304 35.9459627715869
"ZNF37A" 0.50801596175519 47.5938492187014
"C10orf54" 0.862694570867543 76.3369233642533
"ECD" 1.04800572660601 84.3304488576231
"ST8SIA6" 0.135830348221645 6.798231961651
"PTPN20B" 0.0376499925493131 1.97659216833717
"ARHGAP21" 0.676290024742723 63.6929589740397
"BLOC1S2" 0.122230494542947 5.70254622424205
"PAPSS2" 0.543212096197056 51.5408080682313
"ASB13" 0.394314765480494 34.0471891925543
"HECTD2" 0.625035229706025 59.7273236630766
"PDE6C" 0.671775026722349 63.3132042582332
"MCU" 0.767249427267517 70.7277594471767
"NFKB2" 0.384634439611734 32.7522878665256
"ADRA2A" 0.531118430861078 50.2334557679138
"FRA10AC1" 0.895373502483182 78.0800597646766
"FGF8" 0.562235538688487 53.4893855444189
"IDI2" 0.948606337406582 80.5453526738467
"ASAH2" 0.530816098023914 50.1836518707589
"CDHR1" 0.587620558334984 56.1289920936313
"VWA2" 0.404421028736694 35.2175807756957
"ADRB1" 0.944338443716798 80.3274606237938
"GDF2" 0.674960969507695 63.6058021540186
"GAD2" 0.748433289843746 69.3083483782606
"AGAP4" 0.0532450892616622 2.32833219199402
"PCDH15" 0.45791968152596 41.7605677644276
"BMS1" 0.48364307472505 44.6429683122704
"PAX2" 0.241158190418623 15.6135217580776
"CREM" 0.435358789664791 39.17076511237
"INPP5F" 0.539334951665197 51.1050239681255
"CALML5" 0.790738348871811 72.2281018489697
"TFAM" 0.373446207310025 31.2270435161551
"NHLRC2" 0.472494704001145 43.4352238062628
"PIP4K2A" 0.232324107532989 14.7761937371599
"C10orf71" 3.77904069625249 99.6264707713379
"DCLRE1A" 1.92246225737281 96.9557367864035
"C10orf2" 0.777736509359265 71.3627591359024
"AGAP6" 0 0.778185893046131
"TRDMT1" 0.551407331203712 52.2878665255556
"ERLIN1" 0.219013714008575 13.4844051547034
"P4HA1" 0.378141413715021 31.9616509991907
"ENTPD1" 1.00028200992561 82.6993712257984
"LOXL4" 0.720913523237936 67.1356533648758
"PNLIPRP3" 0.741122877204921 68.7480545352674
"LIPJ" 1.29372470193618 90.5683869762809
"SIRT1" 0.793700830004816 72.4273174375895
"GFRA1" 0.56986058566716 54.4294341032186
"RUFY2" 0.440986884714072 39.743509929652
"HSPA12A" 1.1827096626562 88.2213783228538
"IFIT3" 0.463092964797618 42.3768909917201
"SUPV3L1" 0.430158363006231 38.4735105522007
"EBLN1" 0 0.778185893046131
"PLAU" 0.449740222102429 40.7146859241736
"PTEN" 0.180954669618698 9.935877482413
"ALOX5" 0.886863177037624 77.6193737159933
"SFXN2" 1.05823627805278 84.7413310091515
"SFR1" 0.889325202485381 77.7750108946025
"SLC16A12" 1.44379138479081 92.7722094253875
"PCGF6" 0.1882502514217 10.6082300940049
"MARCH8" 0.746653009069362 69.1527111996514
"AKR1C2" 0.325673299147663 25.3190562161489
"FAM208B" 0.614870066032976 58.7561476685551
"CUZD1" 0.879023927948955 77.2396190001868
"FBXW4" 0.705981526997485 66.1208989603436
"SYT15" 0.512635358895373 48.1977214717052
"RBM20" 1.06456922921189 84.8782917263276
"AVPI1" 0.345724715541619 27.9773392267945
"ZRANB1" 0.4840249945554 44.686546722281
"BEND7" 0.687690402028655 64.5956546099732
"OLAH" 0.785342532647038 71.8981510303181
"LIPA" 0.927615663813987 79.605304115047
"DHTKD1" 1.05495969985668 84.6168212662641
"PRAP1" 0.43774588812689 39.3575297267011
"CTNNA3" 1.85955001710675 96.5635310963083
"HNRNPH3" 0.309349341484008 23.48253750856
"FAM149B1" 0.420850706049465 37.2719915333375
"MTPAP" 0.379648602804716 32.0986117163668
"SORCS1" 0.87055722420547 76.7851584386478
"OPTN" 0.712399178641363 66.5504575733051
"AFAP1L2" 0.958772751137359 81.0184896968188
"PLXDC2" 0.610332333044768 58.332814542738
"ANXA8L1" 0.0434744333333333 2.11666562908548
"DMBT1" 0.812896987981892 73.5790325592978
"MXI1" 0.178746582116396 9.76778932951503
"PPIF" 0.828306533348011 74.4661644773704
"JMJD1C" 1.78947498686669 96.1775508933574
"GBF1" 2.42419942993335 98.5307850339289
"PDCD11" 0.462139806093549 42.2150283259665
"NT5C2" 0.84533681101046 75.5027080869078
"CUL2" 0.537494934612523 50.9307103280832
"NOLC1" 0.269901243512017 18.944157380315
"TMEM254" 0.376499174937781 31.6441511548279
"NPS" 0.560740479295309 53.3430865965262
"HKDC1" 1.45420054229362 92.9963269625848
"APBB1IP" 0.258197180048753 17.2881777999128
"ATOH7" 0.177899647437153 9.70553445807134
"TRIM8" 0.701449355840717 65.7037913216709
"CREB3L1" 1.03987765610595 84.1187822947146
"TMEM216" 0.18907649655055 10.7078378883148
"DDB1" 0.510571425549774 47.9673784473635
"MMP7" 0.414182654753818 36.4751291788582
"TBX10" 0.417385244473656 36.7801780489323
"SORL1" 0.650828623270531 61.6696756521198
"NAT10" 0.407648837221005 35.6595903629459
"GDPD5" 1.21689774675821 89.0431426259105
"OR10A2" 0.893890595621373 78.0178048932329
"OR8J3" 1.37990541426621 91.9255431737533
"OR9G1" 0.837625503108042 75.0980514225238
"RARRES3" 0.588110915422423 56.1974724522194
"CD82" 0.578034300618098 55.1329141505323
"PDZD3" 0.550771180112989 52.2131606798232
"OR4C13" 0.504120848496998 47.0397808628525
"FUT4" 0.41743069836293 36.7957417667932
"ARAP1" 0.541482668880691 51.2917885824566
"GSTP1" 0.307374720148312 23.0841063313204
"DCUN1D5" 0.17253327933394 9.22928469152711
"DNHD1" 2.892722619699 99.2218141069539
"SPATA19" 0.215403130790463 13.1482288489074
"IFITM10" 0.350759243752791 28.4940546597771
"FXYD2" 0.486214655598135 44.8919877980452
"EHBP1L1" 0.735126038937509 68.2562410508622
"VWCE" 0.488370960106297 45.1223308223869
"OR8K3" 0.50025018755652 46.6226732241798
"OR52A1" 0.421600932120428 37.3715993276474
"BTBD10" 0.0849672783860548 3.65747369731682
"HRAS" 0.653206894233621 61.8937931893171
"FOLR2" 0.22572966666597 13.9015127933761
"NXPE2" 1.66677378979062 95.4180414617444
"GAL" 0.708001172453368 66.2640851646641
"OR5W2" 0.431969516980076 38.6665006536762
"OR8B4" 0.534951789365247 50.6381124322978
"EFCAB4A" 0.0978376105948184 4.05901761812862
"BANF1" 0.338849182388468 27.1182220008716
"HMBS" 0.605289489146086 57.9717362883646
"ACER3" 0.124677100058885 5.80837950569632
"DNAJB13" 0.222101108274587 13.6960717176119
"TRIM77" 0.323102798728637 25.066923986802
"RBM4B" 0.548151117210081 52.0201705783478
"BATF2" 0.601599247903245 57.4581335989541
"TRAF6" 0.180000748596043 9.86739712382494
"TSKU" 0.952131413694288 80.7134408267447
"OR5L2" 0.951012415971527 80.651185955301
"OR4C3" 1.23945151431989 89.4851522131607
"SCT" 0.188249674071431 10.5522007097055
"SLC3A2" 1.0774121992622 85.2767229035672
"BTBD18" 0.0326674867969668 1.73379816970678
"SPTBN2" 0.750489521624986 69.432858121148
"PTH" 0.396666882519531 34.361576293345
"HBB" 0.102678075744484 4.54771835896159
"PGR" 1.12120533811375 86.8268692025151
"SOX6" 1.6579852673027 95.3682375645894
"TSPAN18" 0.53111773509678 50.2147793064807
"SAA4" 0.76450512344579 70.4943036792629
"OR4D5" 1.2425392557876 89.5598580588931
"LRRN4CL" 0.135748394189631 6.54921247587624
"DAGLA" 0.786522253688349 71.9666313889062
"TRIM48" 2.32135300502451 98.312892983876
"MPEG1" 0.587430984910372 56.1040901450539
"KLC2" 0.258134566579107 17.2757268256241
"APOA4" 2.12432327449402 97.8210794994708
"PKP3" 1.59480321666384 94.7768162858744
"AGBL2" 0.763514977503389 70.4102596028139
"UCP3" 0.470108821284557 43.0928220133225
"OR52E6" 1.95941679141788 97.1300504264459
"RSF1" 1.81257620507893 96.3020606362448
"CASP4" 0.507431210164688 47.5253688601133
"KCNJ11" 0.501856058022949 46.7969868642221
"AP2A2" 1.86841045658902 96.6133349934632
"JRKL" 0.303776745464692 22.8039594098238
"TRIM5" 0.556757329335551 52.8668368299819
"VEGFB" 0.325012485649341 25.269252318994
"MAPK8IP1" 0.558517425227108 53.0349249828799
"DUSP8" 0.233307704752068 14.8664633007533
"KCTD14" 0.993176922598554 82.4628027143124
"TSPAN32" 1.0731835770684 85.1522131606798
"OR51V1" 0.372144872941081 31.0589553632572
"MMP13" 0.434035679976123 38.865716242296
"KDM4D" 1.12284868520422 86.8953495611031
"OR5AS1" 0.412229382185857 36.2323351802279
"AMBRA1" 1.53613670479981 94.0671107514163
"DEPDC7" 0.439712194755294 39.6501276224865
"OR4C46" 0.904290604850565 78.5656477619374
"LRTOMT" 0.560739209124717 53.3337483658096
"MRVI1" 1.83275444641674 96.4141194048434
"OR51Q1" 3.33576271114064 99.5144120027392
"PLEKHB1" 0.562233439328152 53.4707090829857
"CDK2AP2" 0.112949804442859 5.16715432982631
"CCDC81" 1.95536828661312 97.1175994521571
"ACCS" 0.440149181502651 39.7123824939301
"RRAS2" 0.209625602388791 12.4291850837328
"LDHA" 0.698986673364378 65.4734482973293
"RBM14-RBM4" 0.512512087582744 48.1914959845608
"NPAS4" 0.590821341916658 56.4464919379941
"FGF4" 0.205069042113463 11.9840627529104
"TUB" 1.38376790763083 92.0251509680633
"ARRB1" 0.698620940963856 65.4485463487518
"MCAM" 0.369143651910275 30.6480732117288
"ASRGL1" 0.79734609784965 72.6358712569259
"ATL3" 0.359050021752295 29.3656228599888
"OR5M11" 1.64806930265609 95.2997572060014
"OR51L1" 1.29569006015185 90.6181908734359
"OR4A5" 0.22210260808089 13.7022972047563
"PRDM11" 0.941014679748586 80.1095685737409
"C1QTNF4" 0.152934662241423 7.84100105833282
"SERGEF" 0.437861442702834 39.3637552138455
"IFITM3" 0.540414652432741 51.2077445060076
"OR5M8" 0.876902650204875 77.1337857187325
"OOSP2" 0.471953661227841 43.3760816783913
"SLC43A1" 0.490109388225051 45.495860051049
"ALX4" 0.316901654325325 24.2295959658843
"MRPL49" 0.385184542002056 32.8394446865467
"PC" 0.417815299151635 36.8860113303866
"OR51E1" 0.297138139052597 21.8825873124572
"NRIP3" 0.645497722304528 61.2712444748802
"GLB1L3" 1.23210516742133 89.3357405216958
"CSNK2A3" 0 0.778185893046131
"DEAF1" 1.23284393787677 89.3544169831289
"DRAP1" 0.633374732524383 60.2969557367864
"CKAP5" 1.02698745825172 83.7016746560418
"OR1S1" 0.696134813066406 65.1808504015439
"DLAT" 0.417337251293548 36.773952561788
"OR51B5" 1.86417867951179 96.5822075577414
"SLC22A9" 1.06641623454953 84.9467720849157
"C11orf54" 0.266008040707576 18.5145987673535
"MS4A14" 2.62146699192195 98.8856378011579
"POLR2G" 0.150599508317037 7.53283944468655
"NAALAD2" 0.476254980734486 43.8585569320799
"ARL2" 0.318593099414619 24.4723899645147
"FXYD6" 0.287852894916698 20.9798916765237
"B3GAT1" 0.511162852461248 48.0669862416734
"FADS1" 0.285742887261958 20.8118035236257
"TENM4" 2.325260388732 98.3315694453091
"MACROD1" 0.280212969548633 20.0709705534458
"OR6M1" 1.88281217697847 96.6880408391957
"HYOU1" 1.76070968393893 95.984560791882
"SERPING1" 0.7565710545906 69.9371225798419
"LRRC4C" 0.774163029104445 71.1697690344269
"OR52D1" 0.406026525826274 35.4105708771711
"NLRP10" 0.671551368920651 63.275851335367
"EIF3M" 0.328566923916924 25.7859677519766
"ESRRA" 0.560113770730733 53.2963954429434
"AAMDC" 0.168596046244161 8.99894166718546
"CSRP3" 0.466805879214476 42.7379692460935
"MMP20" 0.536364269631945 50.8186515594845
"PRG3" 0.599929238127576 57.2558052667621
"HNRNPUL2" 0.647611527419979 61.4268816534894
"CCDC90B" 0.888990466311272 77.750108946025
"SYT7" 0.559838802346789 53.2777189815103
"RAPSN" 0.468632549492135 42.9247338604246
"CNTN5" 0.482177785322111 44.5371350308162
"OR10A6" 0.601510153846965 57.4238934196601
"ZC3H12C" 0.429580995714429 38.411255680757
"CTSF" 0.779832643856039 71.4872688787898
"CARD16" 0.824063583093158 74.2389341966009
"WEE1" 0.321681663837797 24.9517524746311
"ZNF215" 0.703307188723302 65.8594285002801
"OR4A16" 0.703372980507497 65.9154578845795
"MS4A3" 0.328566624092573 25.7735167776879
"RHOD" 0.0687147905066051 2.85749859926539
"UBASH3B" 0.699560121598191 65.5419286559173
"OR51B4" 1.63657108603023 95.1690219759696
"SCGB1A1" 0.112949804442859 5.16715432982631
"TTC36" 0.624918451418754 59.7179854323601
"TRIM34" 0.918676104093629 79.1134906306418
"PPP1R14B" 0.172533657298405 9.37869638299197
"SPI1" 0.308177807849624 23.2304052792131
"SDHAF2" 0.279236940371936 19.9651372719915
"TMEM136" 0.150599508317037 7.53283944468655
"SLC37A2" 0.218171085195492 13.3910228475378
"MARK2" 0.411823647782929 36.1638548216398
"HRASLS2" 0.502415059019267 46.8748054535267
"SLC39A13" 0.637954227794597 60.5926663761439
"OR52A5" 0.543287031336243 51.5470335553757
"WNT11" 0.51332534409011 48.2755400610098
"SYTL2" 0.720349769517364 67.104525929154
"OR6T1" 1.36393229995963 91.6702982008342
"OR51F2" 0.979031706382553 81.9709892299072
"KBTBD4" 0.506836127275536 47.469339475814
"ROBO3" 0.457880693354041 41.7543422772832
"DCPS" 0.651706280415265 61.7630579592853
"CYB5R2" 0.492711516823316 45.8071344082674
"OR5P2" 0.531539209037615 50.320612587935
"OR51D1" 1.27231242088271 90.1761812861856
"CAT" 0.470180079670471 43.0990475004669
"CTNND1" 0.461318561634368 42.1278715059453
"VSIG2" 0.481649840990112 44.4997821079499
"MED19" 0.338849182388468 27.1182220008716
"FAM111B" 1.62251869160461 95.0818651559484
"ARCN1" 0.591718759547076 56.5274232708709
"OR1S2" 0.516301857031653 48.5463487517898
"POLA2" 0.981525732935244 82.0581460499284
"PITPNM1" 0.474528617255169 43.6095374463052
"TRIM68" 0.614948601586524 58.7685986428438
"OR52H1" 2.08491100878571 97.6156384237067
"CLPB" 0.741261689193373 68.7542800224117
"E2F8" 0.183301721552745 10.1164166095997
"MOB2" 0.3216814340871 24.9455269874868
"AMICA1" 0.559347873191237 53.221689597211
"IFT46" 1.04124214889701 84.1561352175808
"CHID1" 1.13517600703547 87.1692709954554
"ACAD8" 1.00229276586278 82.7740770715309
"TMEM86A" 0.100447471581635 4.47301251322916
"ACAT1" 1.09381738985387 85.8992716180041
"FOLH1" 0.672188210842185 63.344331693955
"PRPF19" 0.476877579410554 43.9083608292349
"RAD9A" 0.47555071016566 43.7464981634813
"OR10G7" 1.39210144541876 92.1372097366619
"PLCB3" 0.489290257281207 45.2157131295524
"CPSF7" 0.605925751501783 58.0215401855195
"ACP2" 1.45489705823654 93.0025524497292
"MRE11A" 0.447906883532474 40.5341467969869
"METTL15" 0.674274336274438 63.5186453339974
"FGF19" 0.253776039899357 16.8990848533898
"CORO1B" 0.592919733672796 56.6768349623358
"AASDHPPT" 0.359157820377078 29.5181472950258
"RTN4RL2" 1.03502338336597 84.0067235261159
"LMO2" 0.232394661573535 14.7979829421652
"TNNI2" 0.443887272124613 40.1512793376082
"NOX4" 0.328246865288459 25.7299383676773
"STK33" 0.991542950895976 82.3943223557243
"ARFGAP2" 0.375289276116789 31.5196414119405
"CHKA" 1.57634938358548 94.5651497229658
"GAB2" 1.09545513187291 85.9490755151591
"OR5B21" 0.898682003606949 78.2419224304302
"OR2D2" 2.32211884773074 98.3191184710204
"TAF6L" 0.45311538412013 41.1504700242794
"MS4A6E" 1.16564447137381 87.8852020170578
"C11orf30" 3.26547224889913 99.4895100541617
"APIP" 0.53571496176325 50.7439457137521
"CCDC84" 0.889185653309287 77.765672663886
"MEN1" 0.832324891221571 74.7276349374338
"DPP3" 0.705787089698607 66.1084479860549
"YPEL4" 0.188249269926243 10.4774948639731
"SERPINH1" 1.63782210686493 95.1939239245471
"SLC5A12" 0.581100255933805 55.4006100977401
"PIWIL4" 0.683898193813597 64.271929278466
"RNF26" 0.933943442229953 79.8480981136774
"TRIM21" 0.711713227063255 66.5068791632945
"PCF11" 0.792656550039841 72.3152586689909
"FNBP4" 0.726153391515118 67.5029571063936
"CBL" 0.99228903745071 82.4316752785906
"PGA3" 0.273605535387892 19.4048434289983
"FADD" 0.384476920265577 32.7336114050924
"MDK" 0.0376499348142862 1.89877357903256
"SCGB2A2" 0.370808901130128 30.853514287493
"BRSK2" 1.78619439080139 96.1526489447799
"APLP2" 0.464145534117823 42.4889497603187
"PRR5L" 1.26096830077141 89.9147108261221
"MPZL3" 1.35369653689309 91.5271119965137
"PTS" 0.47175242091984 43.2951503455145
"DEFB108B" 1.10425086263573 86.2541243852331
"RRM1" 0.314728428507817 23.9743509929652
"CD5" 1.52224281994161 93.8678951627965
"OR4C6" 0.336776593134083 26.7820456950756
"RAB30" 0.382105313504227 32.4441262528793
"C11orf1" 0.0416613067495888 2.08242544979145
"C11orf63" 1.98807788407103 97.2732366307664
"SSSCA1" 0.443216143638534 39.9863039282824
"RNF121" 0.703366681413232 65.9092323974351
"PSMD13" 1.95169466051041 97.098922990724
"OR51A4" 1.41257913550545 92.3986801967254
"SPCS2" 0.301199016634074 22.5300379754716
"SIK3" 1.43359795457455 92.6726016310776
"RPUSD4" 0.837083677027173 75.0482475253689
"EIF4G2" 0.341435680868271 27.4357218452344
"OR51G1" 1.98646967904329 97.267011143622
"OLFML1" 1.19481051833209 88.5077507314947
"NLRP14" 1.30857912293009 90.873435846355
"FLRT1" 0.600309689740365 57.2931581896283
"HBG1" 0.188249674071431 10.5522007097055
"RNF169" 1.32181399644592 91.0882151528357
"RAB1B" 0.46265046881312 42.2803959409824
"CHORDC1" 0.31974673009203 24.6467036045571
"OR5L1" 0.852242085634319 75.8637863412812
"OR9I1" 1.02503484563355 83.6331942974538
"EED" 0.531118430861078 50.2334557679138
"NAALADL1" 0.638336686068581 60.6424702732989
"LDHAL6A" 0.719366311054621 66.9893544169831
"UBE2L6" 0.34506733349502 27.8777314324846
"HEPHL1" 0.630924148170849 60.1195293531719
"TRIM49B" 0 0.778185893046131
"RIC3" 0.982450327388277 82.1079499470834
"ART1" 1.95978097121056 97.1362759135902
"CD151" 0.330576835374673 26.0007470584573
"PACSIN3" 0.78065531972387 71.5370727759447
"OR52K1" 0.456388638465435 41.480420842931
"RBM7" 0.398449523050951 34.6230467534085
"TMPRSS4" 0.67972826822212 63.8921745626595
"SDHD" 0.711445393880889 66.4944281890058
"IL18" 0.0652113500000575 2.5337732677582
"CEP164" 0.25529709559118 17.0329328269937
"KAT5" 0.603696591040814 57.809873622611
"SCGB1D2" 0.234761263338595 14.9909730436407
"MMP1" 0.392897349154906 33.8479736039345
"TRIM6" 0.641415648598776 60.9412936562286
"IGHMBP2" 0.864620517885159 76.4489821328519
"GRAMD1B" 0.481094461170569 44.4313017493619
"GDPD4" 1.1925025370191 88.4766232957729
"MMP3" 0.56526926019477 53.8566892859366
"RNASEH2C" 0.359157463292305 29.4403287057212
"API5" 0.793341269853059 72.3837390275789
"TRIM6-TRIM34" 0.801633303287565 72.7946211791073
"DDI1" 0.498831410078217 46.5292909170143
"CDON" 0.483937340165973 44.6678702608479
"RAB6A" 0.406887505276745 35.5195169021976
"PUS3" 1.72690046913451 95.8040216646953
"NUDT8" 0.26354942822995 18.0912656415364
"RPS6KA4" 0.306319450757215 23.0156259727324
"CHRDL2" 0.387011063377589 33.0199838137334
"OR4D6" 2.35435170828043 98.4000498038972
"TMEM126A" 0.368479375553549 30.5827055967129
"HBE1" 0.148827529598604 7.3616385482164
"OR4S2" 0.928146838418541 79.6115296021914
"ROBO4" 0.545963516727721 51.7960530411505
"C11orf80" 0.678575448481842 63.8299196912158
"GIF" 0.970846198810244 81.6410384112557
"OR5D18" 0.57497729803967 54.8527672290357
"KIAA1731" 7.60401964686378 99.9377451285563
"TYR" 0.479151297112927 44.2009587250202
"RNH1" 0.28847064511865 21.0608230094005
"PPP6R3" 1.36437358460259 91.682749175123
"DAK" 0.617754520235587 59.0238436157629
"OR8H2" 1.85017340135999 96.5324036605864
"TBRG1" 0.291970621170521 21.3347444437527
"SLC22A12" 0.274813736444705 19.4982257361639
"TMEM135" 0.74524711409326 69.0655543796302
"OVOL1" 0.27663492625179 19.6912158376393
"MRPL23" 0.871758296866972 76.8287368486584
"ANO3" 1.2716886392947 90.1388283633194
"ABCC8" 0.65297607195136 61.8626657535952
"NDUFS3" 0.260117659575938 17.493618875677
"CWF19L2" 0.460128184031872 41.9473323787586
"LTBP3" 0.310599578812308 23.5385668928594
"JAM3" 0.32707848574695 25.5244972919131
"CRY2" 0.511491202502886 48.0981136773953
"MAML2" 0.645029685698521 61.2463425263027
"SCYL1" 1.0558665881668 84.666625163419
"THYN1" 0.533781270248404 50.5385046379879
"CSTF3" 0.396667301737624 34.4020419597834
"CRYAB" 0.206216922340794 12.1023470086534
"TRMT112" 0.338849355593549 27.2116043080371
"C1QTNF5" 0.0921191222005507 3.89404220880284
"FOLR1" 0.410137968756872 35.9584137458756
"PRRG4" 0.652872880552052 61.8564402664509
"MS4A6A" 0.605779985288664 57.9841872626533
"INS-IGF2" 0.104109035892632 4.63798792255494
"MYBPC3" 0.623988653793048 59.6401668430555
"ABTB2" 0.571968085437356 54.6037477432609
"DGKZ" 0.592119545484552 56.5896781423146
"SLC1A2" 1.45876633172966 93.0772582954616
"SLC36A4" 0.0464476559512246 2.14779306480732
"CDC42EP2" 0.415131289189056 36.5934134346013
"ZNF259" 0.567652729037922 54.0932577974226
"ATM" 1.35762693113853 91.5955923551018
"MS4A15" 0.863116559023365 76.3680507999751
"H2AFX" 0.260846 17.5496482599763
"SF1" 0.729972727079654 67.7706530536014
"GLYATL1" 0.823158510555828 74.1953557865903
"CD59" 0.260846600000102 17.5870011828426
"OR10G8" 0.946782239007267 80.4457448795368
"SLC6A5" 2.16088955547949 97.9518147295026
"ENDOD1" 1.12751010780584 86.9700554068356
"ZDHHC5" 0.88740181906526 77.6505011517151
"FAR1" 0.273824270459591 19.4359708647202
"IPO7" 0.464559598507918 42.5325281703293
"CNGA4" 0.402646833756747 35.0494926227977
"PRSS23" 0.594647693950796 56.8262466538007
"KMT2A" 1.16928135397083 87.9287804270684
"CD3G" 0.243721530080678 15.8438647824192
"VSTM5" 0.376503966945015 31.7624354105709
"SIRT3" 0.541370201639026 51.2606611467347
"OR5AR1" 0.395042186386572 34.0969930897093
"ROM1" 0.552110678415418 52.3625723712881
"COPB1" 0.959987770365175 81.0433916453963
"FGF3" 0.24801024237535 16.4072713689846
"AMOTL1" 0.731363599001436 67.932515719355
"ME3" 0.497914522251556 46.3923301998381
"HSD17B12" 0.195438912631577 11.0875926041213
"HPX" 0.701076301350074 65.6477619373716
"OR52N2" 2.36363375498835 98.4062752910415
"NXPE1" 0.700097576220868 65.5855070659279
"PYGM" 0.42708544944702 38.056402913528
"DNAJC24" 0.318307230764037 24.4412625287929
"OR51I2" 0.293883042742687 21.5090580837951
"CEP57" 0.315630494865639 24.1362136587188
"FXYD6-FXYD2" 0.542894291365115 51.4598767353545
"PAK1" 0.302374030305726 22.723028076947
"SIPA1" 1.06654227788583 84.95299757206
"PGA4" 0 0.778185893046131
"KBTBD3" 0.376894490949667 31.8184647948702
"P4HA3" 0.793338336371984 72.3588370790014
"SLC22A6" 0.520012624918569 48.9385544418851
"KCNE3" 0.09211894899547 3.85668928593662
"BBS1" 0.493219101418764 45.8818402539999
"PICALM" 0.729767324305332 67.7519765921683
"OR52E2" 2.62475704078384 98.8918632883023
"SSRP1" 0.447156931064486 40.4718919255432
"MUC5B" 2.9315036131613 99.240490568387
"NTM" 0.872998817676717 76.8972172072465
"NFRKB" 2.77728082977457 99.1159808254996
"TTC12" 0.759856056696793 70.1985930399054
"LRRC56" 1.8335935705781 96.4203448919878
"THY1" 0.135748714445933 6.72663885949076
"OR8K1" 1.40926265234974 92.3613272738592
"FDX1" 0.568502902246034 54.1959783353047
"OR51S1" 1.25304807141687 89.7839755960904
"LGALS12" 0.671879820518512 63.3256552325219
"SIK2" 0.753881466651597 69.7130050426446
"BSX" 0.34072729078008 27.3672414866463
"TMEM225" 0.460634274847556 42.071842121646
"MRPL11" 0.119490040523845 5.58114922492685
"BIRC2" 0.360385288685125 29.6706717300629
"NAA40" 0.105550698668144 4.74070846043703
"NNMT" 1.15035828700468 87.5428002241175
"NLRX1" 1.0348820589803 83.9942725518272
"OR5T2" 1.26490310190636 90.0080931332877
"PPP1CA" 0.830868638442762 74.6342526302683
"INS" 0.209625747562173 12.5194546473262
"OR52B2" 0.943881439606338 80.296333188072
"RBM14" 0.810471441816711 73.4296208678329
"SPTY2D1" 0.295852709234888 21.7892050052917
"ATG2A" 0.916044491402785 78.9889808877545
"UBQLN3" 0.685467408116818 64.4151154827865
"OR8B8" 1.33809684596532 91.3216709207496
"PRG2" 0.650942157213169 61.6821266264085
"ZNF408" 0.299242750743733 22.20008715682
"OR52N5" 0.559123814479181 53.1407582643342
"MMP26" 0.597809084972786 57.0877171138642
"SYT8" 1.0034705771215 82.8114299943971
"TRPC6" 0.859031317337836 76.181286185644
"OR56B1" 0.896278274796394 78.1174126875428
"ST5" 0.32813996375526 25.6303305733674
"SAA1" 0.0875929890910797 3.77887069663201
"DDX10" 0.600427808857531 57.3056091639171
"YIF1A" 1.47896123582973 93.3636307041026
"ZNF143" 0.463219225105898 42.3831164788645
"OR5B17" 0.356861103302578 29.1352798356471
"OTUB1" 0.213928186257943 12.9739152088651
"FAM118B" 0.694519464869776 65.0656788893731
"RAB39A" 0.338849182388468 27.1182220008716
"GRIA4" 0.496232738153945 46.2491439955176
"MTL5" 0.845909824354227 75.5276100354853
"COMMD9" 0.553920228123449 52.5399987549026
"USP28" 0.350894109498435 28.5065056340659
"MMP10" 0.627837975754285 59.9389902259852
"MAP3K11" 0.549199444400236 52.0824254497914
"OTOG" 0 0.778185893046131
"ACCSL" 0.963066546721477 81.2426072340161
"ART5" 1.23318931328824 89.373093444562
"C11orf16" 2.22302795407756 98.1385793438337
"MPZL2" 0.524960591704381 49.4739463363008
"RASSF7" 0.883293505178273 77.4637365373841
"KDELC2" 0.370370703265893 30.7601319803275
"TRIM22" 0.843579114780374 75.3968748054535
"B4GALNT4" 0.949291823503079 80.5702546224242
"NR1H3" 0.790324261388767 72.1471705160929
"APOC3" 0.35075918863825 28.4847164290606
"BRMS1" 0.72002043928558 67.0796239805765
"CHST1" 0.430024231549169 38.461059577912
"TRIM3" 0.271236886553916 19.1246965075017
"IFITM5" 0.424293319617282 37.6766481977215
"RPS3" 0.557944425556514 52.9664446242919
"CALCA" 1.01478436216288 83.2596650687916
"C11orf58" 0.0996120916240761 4.18975284816037
"ZP1" 1.17375907558458 88.0532901699558
"ZDHHC24" 0.656452806020611 62.1552636493806
"ZW10" 1.20195942064128 88.7131918072589
"OR56A4" 0.802468546903773 72.8817779991284
"OR5M9" 2.43885401636706 98.5868144182282
"HSPB2" 0.226255324602538 14.1225175870012
"NEU3" 0.886838442444017 77.6131482288489
"PRDX5" 0.442288789877067 39.861794185395
"NXF1" 0.305467903199904 22.9844985370105
"THRSP" 0.0687147905066051 2.85749859926539
"RPS6KB2" 0.335042436352352 26.6450849778995
"SCGB2A1" 0.260846 17.5496482599763
"ARNTL" 0.34743098028984 28.1267509182594
"TMEM41B" 0.475773158399799 43.8025275477806
"KCNK4" 0.704470728430075 65.9777127560232
"RIN1" 0.379599996423035 32.0923862292224
"OR2AT4" 0.606726581254687 58.0775695698188
"TMEM45B" 1.14160095676234 87.3249081740646
"DENND5A" 0.507664797974407 47.5440453215464
"NUP98" 0.827696753205519 74.4132478366432
"OR51A2" 1.87528854662423 96.6569134034738
"DLG2" 0.342416352992232 27.5726825624105
"SESN3" 0.810137951411279 73.3922679449667
"BACE1" 0.896528977058334 78.1298636618315
"STARD10" 0.238030732243892 15.4454336051796
"OR8H3" 0.898985199484396 78.2668243790077
"LAMTOR1" 0.284250453164693 20.6094751914337
"SLC22A25" 0.514415542622596 48.396937060325
"TMEM138" 0.458031567210165 41.7885824565772
"TIMM8B" 0.396666504401859 34.2993214219013
"CABP2" 0.430884742871696 38.5606673722219
"UBXN1" 0.327208848181627 25.5431737533462
"MS4A7" 1.17210283007209 88.0097117599452
"PPFIBP2" 0.7622474667607 70.3293282699371
"OR5AK2" 0.784646627181306 71.8234451845857
"PPFIA1" 0.923531555779818 79.4123140135716
"TRAPPC4" 0.392355140801338 33.8043951939239
"TMEM258" 0.225899262475556 13.9980078441138
"LRP4" 0.380003195079363 32.1795430492436
"TTC17" 1.03791136865028 84.0814293718483
"SYVN1" 0.766297904937605 70.6592790885887
"ALKBH8" 0.860541707521396 76.2746684928096
"RAG2" 0.480241100081863 44.3067920064745
"REXO2" 0.504210036124593 47.0553445807134
"LGR4" 0.512905944531061 48.2412998817157
"UEVLD" 0.394419118832592 34.0596401668431
"MSANTD2" 0.981082849455164 82.0270186142066
"USH1C" 0.773302877900984 71.1386415987051
"OR5D13" 1.63831743467996 95.2063748988358
"CYP2R1" 0.657333865651999 62.1988420593911
"OSBPL5" 1.17016533831107 87.9599078627903
"CLMP" 1.04191221524076 84.1748116790139
"PKNOX2" 0.75355831506869 69.6756521197784
"BBOX1" 0.58006487559721 55.3445807134408
"CHRNA10" 1.10701871525731 86.3350557181099
"SLCO2B1" 1.08324095292299 85.4946149536201
"OR4A15" 0.990325061551677 82.3694204071468
"KCNC1" 0.510572849665646 47.9798294216522
"OR8J1" 0.926590598454535 79.5617257050364
"VWA5A" 1.52896405368264 94.0173068542613
"C2CD3" 0.969432558881328 81.528979642657
"SYT13" 0.51077760208105 47.9985058830854
"P2RX3" 0.658066033068919 62.2548714436905
"COX8A" 0.408441389500787 35.7342962086783
"IMMP1L" 0.471122061733701 43.1924298076325
"ZNHIT2" 0.60641523644117 58.0620058519579
"RAG1" 0.50737887681939 47.5191433729689
"PTPN5" 0.81814683039515 73.8654049679387
"OR4D10" 0.553269547645747 52.462180165598
"CAPN1" 0.585551022344654 55.9173255307228
"HTR3A" 1.1828775410531 88.2276038099981
"ANKRD49" 0.229015641231511 14.4649193799415
"EML3" 0.509995078538579 47.8615451659092
"PEX16" 0.185072669421401 10.2720537882089
"SUV420H1" 1.76722362221716 96.0592666376144
"OSBP" 0.514305156509654 48.3844860860362
"NADSYN1" 0.247837265134594 16.379256676835
"IL18BP" 0.954295288221279 80.8130486210546
"OR4S1" 1.37037821465621 91.7636805079998
"RAB38" 0.185127024355882 10.290730249642
"OR6A2" 1.51461573010527 93.7931893170641
"OR56B4" 0.227897949478826 14.2563655606051
"RDX" 0.314460388058207 23.9556745315321
"PELI3" 0.421433442046503 37.3591483533586
"CASP1" 0.357178043942019 29.1539562970802
"AQP11" 0.822873219910858 74.1704538380128
"TALDO1" 1.48924557451091 93.4694639855569
"TAF1D" 0.446973600664379 40.4594409512544
"FBXO3" 0.277571084279569 19.7845981448048
"KCNK7" 0.765305401933982 70.5845732428563
"MAP6" 0.0464484065065746 2.15401855195169
"OR52N1" 1.1005517430213 86.1358401294901
"AMPD3" 0.522728182414975 49.206250389093
"GYLTL1B" 1.52294716727052 93.8865716242296
"TMEM134" 0.857937303863361 76.1190313142003
"FSHB" 0.246730060187917 16.0866587810496
"LRRC32" 0.922667719976536 79.3625101164166
"ESAM" 0.245025531307862 15.9559235510179
"OR8H1" 1.72305827693078 95.7853452032622
"PAX6" 0.316124846333562 24.1797920687294
"SLC17A6" 1.60899766284521 94.9511299259167
"SNX32" 0.982914537224289 82.1328518956608
"WDR74" 0.684819463612914 64.3341841499097
"KIAA1377" 0.774850194669404 71.1884454958601
"TRIM49C" 0 0.778185893046131
"PRDM10" 2.55792371790019 98.7984809811368
"PAAF1" 0.806714052643942 73.1556994334807
"SLC15A3" 0.560512737188312 53.3026209300878
"GAS2" 0.342487527958657 27.5851335366992
"IL10RA" 0.513034028075632 48.2475253688601
"MAP4K2" 0.951939943481272 80.7072153396003
"B3GNT6" 0.439286071305966 39.5567453153209
"MS4A12" 0.180428701262604 9.91097553383552
"SSH3" 0.78150015442719 71.6055531345328
"OR10G4" 1.55738875971812 94.3223557243354
"DCHS1" 0.529220263445472 50.0280146921497
"LIN7C" 0.0798673277063406 3.39289049368113
"ANKRD13D" 0.670913330281899 63.2509493867895
"FZD4" 0.536469361205529 50.8248770466289
"PTDSS2" 0.206964516331504 12.1521509058084
"ZNF214" 0.992084211817719 82.4129988171574
"HEPACAM" 0.452449151000985 41.0882151528357
"FKBP2" 0.441067761383173 39.7559609039407
"NRXN2" 0.52356695500119 49.3556620805578
"OR6X1" 0.921061662461023 79.2442258606736
"OR4P4" 0.686278532854069 64.5084977899521
"MPPED2" 0.116653810449925 5.42862478988981
"OR10G9" 2.38394184446692 98.4436282139077
"PSMA1" 0.55461953650307 52.6209300877794
"BCO2" 2.11533636135021 97.7837265766046
"DSCAML1" 0.505771269728135 47.2452219386167
"OR56A1" 0.968044519937143 81.4418228226359
"PGAP2" 0.568275787371616 54.1430616945776
"CHEK1" 0.537592529776748 50.9493867895163
"RTN3" 1.05205064069209 84.5234389590986
"CTSW" 0.968863113206789 81.4854012326465
"APBB1" 0.356773325715434 29.116603374214
"OR4C16" 1.31611592619546 91.0290730249642
"OR52I1" 3.13712813933322 99.4148042084293
"UBQLNL" 3.072180553713 99.3774512855631
"OR8A1" 0.800770993134325 72.7448172819523
"LPXN" 0.466456307026776 42.6943908360829
"RPS13" 0.202750986020438 11.7972981385793
"FADS2" 0.300256615830271 22.2996949511299
"TM7SF2" 0.909967396774227 78.7212849405466
"OR5M1" 0.793251755583518 72.333935130424
"ANKRD42" 0.446669539393384 40.3971860798107
"SMPD1" 1.05544049808662 84.6417232148416
"TH" 0.941845225483061 80.1655979580402
"TCP11L1" 0.79556548527384 72.5144742576107
"OR9G4" 0.175185903733691 9.58102471518396
"TPH1" 0.515472287844718 48.4591919317687
"TRPT1" 0.493774433263138 45.9596588433045
"HARBI1" 0.246888427252069 16.3170018053913
"MADD" 2.0960535601676 97.6529913465729
"OR5AN1" 0.331804308963059 26.1657224677831
"ATG13" 0.659686353421657 62.4291850837328
"ARFIP2" 0.458032468911281 41.8103716615825
"ORAOV1" 0.423592417850383 37.5521384548341
"OR51M1" 1.21099685102412 88.9124073958787
"OR51I1" 0.729037279179421 67.6772707464359
"OR10S1" 0.313726352518135 23.8809686857997
"PHRF1" 1.78150178711353 96.1339724833468
"OR5A2" 1.10427856665351 86.2603498723775
"SIGIRR" 0.711444831893521 66.4882027018614
"VPS37C" 0.959930290618576 81.0309406711075
"UVRAG" 0.806674009471276 73.1494739463363
"LRRC55" 0.452834824190013 41.1193425885576
"TCN1" 0.477510160740991 44.0204195978335
"OR52M1" 1.05879532855187 84.7475564962958
"TIMM10" 0.188249269926243 10.4774948639731
"MED17" 0.8127730935753 73.5603560978647
"TPP1" 0.687218749402255 64.5645271742514
"TMPRSS5" 0.475963749857148 43.8274294963581
"CCDC82" 1.34096180851656 91.3527983564714
"FDXACB1" 1.38912630052441 92.10608230094
"HTATIP2" 0.434980484814698 39.0960592666376
"DDX6" 0.491526033786609 45.6265952810807
"OR10W1" 0.854395874402056 75.9758451098798
"EFEMP2" 0.409504725882692 35.8899333872876
"TSG101" 0.190026819335569 10.7763182469028
"OR9Q1" 1.20546849327715 88.7941231401357
"LDHC" 0.626633018313218 59.8393824316753
"PRMT3" 0.278674717641016 19.8842059391147
"CDKN1C" 0.0752999273635993 3.19367490506132
"MYO7A" 1.10763514736361 86.3724086409762
"SLC29A2" 1.15283587201202 87.5863786341281
"ELF5" 0.282750649086258 20.3697939363755
"TMEM126B" 0.244809102402117 15.9372470895848
"OR52E8" 1.09308121438132 85.8743696694266
"ZBTB44" 0.576635210371954 54.9959534333562
"TTC9C" 0.616356179975778 58.8993338728755
"KCNJ5" 1.19651035025564 88.5388781672166
"DPAGT1" 1.10570464104745 86.3163792566768
"FJX1" 0.0921191222005507 3.89404220880284
"CLCF1" 0.430867256692279 38.5419909107888
"ELMOD1" 0.407247080088587 35.6035609786466
"EEF1G" 0.23641186653417 15.3458258108697
"INCENP" 0.33243895365645 26.2715557492374
"BIRC3" 0.250579037270071 16.6033742140323
"OR52K2" 0.501522389882047 46.7596339413559
"LIPT2" 0.300965799439455 22.4459938990226
"PCNXL3" 2.7267965132687 99.0475004669115
"TECTA" 0.587892449547573 56.1601195293532
"OR5D14" 1.48278022632722 93.4072091141132
"OR10AG1" 2.02759297416723 97.4039718607981
"BET1L" 0.26354949833677 18.1566332565523
"OR8D4" 2.03389182787581 97.4226483222312
"OR5AP2" 0.330336111983436 25.9540559048746
"MS4A2" 0.704754416846325 66.0212911660337
"BARX2" 0.406691815425941 35.4852767229036
"HSPA8" 0.88778038640214 77.681628587437
"OR4X1" 1.603068960727 94.888875054473
"DPF2" 0.248114134249751 16.4228350868455
"CARS" 0.65837813896788 62.2797733922679
"GALNT18" 0.405717942013313 35.3545414928718
"MMP27" 0.988280768959489 82.2947145614144
"OR8D1" 1.32980334859419 91.1847102035734
"PGM2L1" 0.250741489858247 16.6220506754654
"TMEM25" 0.805159726282837 73.0747681006039
"DIXDC1" 0.341876231467374 27.4668492809562
"GANAB" 0.915916902422758 78.9765299134657
"PDGFD" 0.340418152577426 27.3423395380689
"OR5B2" 0.533814667325655 50.557181099421
"LRP5" 0.570132371251997 54.4481105646517
"NAV2" 2.30727910637686 98.2444126252879
"HIPK3" 1.60133690738676 94.8577476187512
"DHCR7" 2.61274908299483 98.8731868268692
"OR51B6" 1.90824254863823 96.8561289920936
"OR10A4" 2.58549718088138 98.8233829297143
"OR8B12" 0.342454547938647 27.5789080495549
"CDCA5" 0.618073492837219 59.0487455643404
"INTS5" 1.37609003862827 91.8446118408765
"DTX4" 0.468997978711036 42.9869887318683
"LRFN4" 0.359190955491255 29.5586129614642
"ARHGAP20" 0.772957947592394 71.1261906244164
"INPPL1" 0.986419262952992 82.2386851771151
"CCS" 0.734643136563937 68.150407769408
"TSSC4" 1.34874846333787 91.4586316379257
"GNG3" 0.0376499925493131 1.97659216833717
"CALCB" 0.326058 25.3688601133039
"ADAMTS15" 0.48053401646774 44.331693955052
"ARHGAP1" 0.411070812928861 36.0891489759074
"LYVE1" 0.778742333423793 71.4312394944904
"NDUFV1" 0.423344668165877 37.5396874805454
"OR10V1" 1.77316209252914 96.102845047625
"OPCML" 0.340826449473251 27.4045944095125
"TNKS1BP1" 1.7685438676971 96.0654921247588
"FEZ1" 0.328928855172868 25.8108697005541
"NRGN" 0.0376499925493131 1.97659216833717
"HYLS1" 0.528710345510974 49.9719853078503
"ZDHHC13" 0.592353844200235 56.6145800908921
"PGA5" 0.165060724322293 8.65342713067298
"PIDD" 0.848354018950524 75.6645707526614
"BUD13" 1.69256460340164 95.6048060760754
"SRPR" 0.428183760945702 38.2680694764365
"TIRAP" 0.890751944956058 77.8434912531906
"HINFP" 1.61718149578869 95.0445122330822
"SNX15" 0.319336128925317 24.5719977588246
"TSPAN4" 0.751707126115652 69.5200149411692
"IFITM1" 0.666099389722332 62.905434850277
"IGSF22" 0.807621204404206 73.21172881778
"MTCH2" 0.638383319352096 60.6673722218764
"PCSK7" 0.505131994206714 47.182967067173
"SCN3B" 0.298837049545757 22.1253813110876
"PRCP" 0.268503051090976 18.8570005602938
"PVRL1" 0.477186493918589 43.9768411878229
"OR8B2" 0.66351918231325 62.7280084666625
"SLC22A18" 1.05256944955966 84.5358899333873
"RNF141" 0.36694077840881 30.4083919566706
"CARD18" 0.0544693605913453 2.36257237128805
"BDNF" 0.420737319407648 37.24708958476
"NDUFS8" 0.261388067963446 17.6399178235697
"RBM4" 0.468524335061207 42.9060573989915
"RASGRP2" 0.57936506550038 55.2511984062753
"KIAA1549L" 1.9671016975998 97.1923052978896
"ATHL1" 0.640018827846588 60.7732055033306
"HTR3B" 0.375864205671035 31.5881217705285
"ANO1" 1.54940786722875 94.197845981448
"CDC42BPG" 0.493070176567358 45.850712818278
"PHOX2A" 0.0996123534855157 4.31114984747556
"MS4A8" 0.21797691464789 13.3661208989603
"MS4A5" 0.430167190708837 38.4797360393451
"PLEKHA7" 1.48036754817208 93.3885326526801
"OR4C12" 0.950724055503488 80.6262840067235
"USP2" 0.439549194217553 39.6003237253315
"HRASLS5" 0.602410157623801 57.691589366868
"ABCG4" 0.827571831652623 74.4070223494988
"CD3D" 0.135225408363203 6.51497229658221
"CTSD" 1.15940530387681 87.735790325593
"MRPL17" 0.378827482780592 32.0425823320675
"TMEM80" 0.581228868088177 55.4255120463176
"OR5F1" 0.790822115343478 72.2405528232584
"SPDYC" 0.404139260677966 35.1989043142626
"UBE4A" 0.993487162711376 82.4814791757455
"NDUFC2" 0.0513391635481465 2.29409201269999
"STX3" 1.05528652683681 84.6354977276972
"OR9Q2" 0.613668969356333 58.6191869513789
"ACRV1" 0.488657771542685 45.1472327709643
"OR56A3" 0.294585444040197 21.677146236693
"PDE2A" 0.304070002486252 22.8226358712569
"KCNJ1" 0.526668199977617 49.6544854634875
"SCGB1D1" 0.520828160325038 48.98835833904
"CABP4" 0.362844129270611 29.8574363443939
"NXPE4" 1.6307855947467 95.1378945402478
"GUCY1A2" 0.266225450391185 18.5332752287867
"TBC1D10C" 0.715362478105564 66.7808005976468
"MICALCL" 2.13162313651568 97.858432422337
"OR10A3" 1.0180444088606 83.4090767602565
"OR52B6" 0.915321035103798 78.9391769905995
"ETS1" 0.207161941517065 12.1895038286746
"OR8K5" 1.10485347576606 86.2790263338106
"TRIM44" 0.789893541817081 72.1222685675154
"SIDT2" 0.524075012524161 49.4054659777128
"OR5I1" 0.279085971296182 19.9277843491253
"MTMR2" 0.847189674921915 75.5774139326402
"TEX12" 0.242719207867857 15.7193550395318
"RNF214" 1.11519761336987 86.6587810496171
"POU2F3" 0.74664561974772 69.1340347382183
"OR2AG2" 0.787181982284486 72.0226607732055
"OAF" 0.100141866071156 4.46056153894042
"OR5T3" 0.395048465095529 34.1156695511424
"YAP1" 0.277352865636305 19.7659216833717
"SAA2" 1.09166358491112 85.8245657722717
"CLNS1A" 0.345067201207726 27.8372657660462
"CYB561A3" 0.0513389189634271 2.2536263462616
"ALKBH3" 0.732942262340059 68.0258980265206
"CD44" 0.641775152963531 60.9724210919504
"TUT1" 0.306035163756753 23.0031749984436
"ANGPTL5" 0.588077868661115 56.1850214779307
"TEAD1" 1.14880853860418 87.4712071219573
"RELT" 0.647870655265901 61.4517836020669
"SCGB1C1" 0.851720678510972 75.8326589055594
"ANO5" 1.6792522086929 95.4865218203324
"OR4A47" 0.792376837975678 72.3028076947021
"OR5R1" 2.2472034344016 98.1697067795555
"SYT12" 0.847020974448508 75.5649629583515
"SNX19" 1.01563292592522 83.2970179916579
"CD6" 0.596689246234199 56.9881093195543
"KDM2A" 0.370148791590193 30.7290045446056
"FERMT3" 0.202753825585032 11.8035236257237
"CDHR5" 1.09245931241864 85.8619186951379
"HBG2" 0.23512364274752 15.1466102222499
"KCNA4" 0.222284935567318 13.7271991533337
"GLYATL2" 0.865937666969742 76.5423644400174
"CASP5" 0.593386361342463 56.7204133723464
"FAU" 0.374222347579617 31.3173130797485
"IRF7" 0.48833138059129 45.1161053352425
"ASCL2" 0 0.778185893046131
"FOXRED1" 0.757532292988446 70.0118284255743
"SC5D" 0.706658973549005 66.1644773703542
"CCDC85B" 0.0752999273635993 3.19367490506132
"OR51G2" 0.793252610014195 72.3401606175683
"FLI1" 0.180955325501351 9.97323040527921
"FAM160A2" 1.49095092351906 93.5130423955675
"DNAJC4" 0.180428405456744 9.88607358525805
"STX5" 0.658375780215925 62.2735479051236
"MUS81" 0.4231976572777 37.5210110191122
"UCP2" 0.144024175532888 7.06592790885887
"OR2AG1" 1.09557357742798 85.9615264894478
"VPS26B" 0.927610246442508 79.5959658843304
"ADRBK1" 0.614884138787491 58.7623731556994
"MMP8" 0.850078948052526 75.7392765983938
"PACS1" 1.06672784888294 84.9592230592044
"OR51B2" 1.20365026101314 88.7443192429808
"OR4D11" 0.344284469803214 27.7781236381747
"ADAMTS8" 0.465076160108255 42.6010085289174
"PDHX" 0.674785233925713 63.5684492311523
"RBMXL2" 0.559663777384925 53.2465915457885
"EHD1" 0.887477743660734 77.6629521260039
"OMP" 0.217878539330893 13.3318807196663
"PTPMT1" 0.350933596133874 28.5500840440765
"PTPRJ" 0.757224955833783 69.9931519641412
"PLA2G16" 0.753666319207645 69.6943285812115
"SLC25A45" 0.888462397084316 77.7127560231588
"TIGD3" 0.603358777521875 57.760069725456
"CPT1A" 0.756232667616078 69.9184461184088
"LMO1" 0.245735954648047 16.0119529353172
"NARS2" 1.08020523891052 85.3763306978771
"OR52N4" 1.74930782990425 95.9160804332939
"OR52L1" 1.31551945722757 91.0103965635311
"CTTN" 0.589387731006678 56.309531220818
"NCR3LG1" 0 0.778185893046131
"ACY3" 0.577454258675381 55.0706592790886
"STT3A" 0.741623722996372 68.7854074581336
"ELP4" 1.47216403926476 93.2640229097927
"MTA2" 0.536999034479901 50.893357405217
"EXT2" 0.805176293891848 73.0809935877482
"ARHGEF12" 0.385960422219688 32.9141505322792
"TMEM223" 1.19073607990058 88.4392703729067
"NLRP6" 0.802590871341645 72.8942289734172
"PARVA" 0.271236273473088 19.1060200460686
"MRPL48" 0.356304652692136 29.0854759384922
"OR4B1" 0.802121047512913 72.856876050551
"GRIK4" 0.66008900656255 62.4540870323103
"BCL9L" 1.35435267409387 91.5457884579468
"MFRP" 0.471794704191853 43.354292473386
"PIK3C2A" 0.592466673324789 56.6394820394696
"IFITM2" 0.263549589063241 18.1721969744133
"TRIM49D1" 0 0.778185893046131
"OR8I2" 0.647483424286934 61.4082051920563
"VPS51" 1.15031271110961 87.5303492498288
"SLC25A22" 0.229389453938319 14.4991595592355
"ILK" 0.639610160247359 60.7420780676088
"SLC22A8" 0.73202265057141 67.9698686422213
"GLB1L2" 1.15999302320071 87.7420158127373
"ZBTB16" 0.725590612967752 67.4842806449605
"C11orf35" 1.64965848072876 95.3122081802901
"EIF3F" 0.895320294883904 78.0738342775322
"OR51T1" 0.35915705778995 29.3780738342775
"FCHSD2" 0.597986656534257 57.118844549586
"ZNF195" 0.343830684384176 27.7345452281641
"DYNC2H1" 0.689862362340989 64.7014878914275
"ATG16L2" 1.12281591721306 86.8891240739588
"OR8G5" 1.08567937449921 85.5879972607857
"KDM4E" 1.08625458079987 85.6315756707963
"C11orf82" 0.356564870411655 29.1041523999253
"OR5P3" 0.230226393050406 14.6174438149785
"MS4A1" 0.480683507828554 44.3814978522069
"ATP5L" 0.396666882519531 34.361576293345
"FRMD8" 0.664905433939544 62.8213907738281
"MYRF" 0.740536775825811 68.6982506381124
"CUL5" 0.69566954574927 65.1683994272552
"TRIM49" 0.559660133562324 53.2403660586441
"OR5D16" 0.314878893103158 24.055282325842
"PIH1D2" 0.78534658505278 71.9043765174625
"PPME1" 0.212224319442707 12.8431799788333
"PDDC1" 1.26500365485008 90.0174313640042
"TRIM64B" 0.67134094482273 63.2696258482226
"FADS3" 0.768013961613326 70.765112370043
"GRM5" 0.697176713932148 65.2555562472763
"PAMR1" 0.4912359505569 45.5830168710702
"CST6" 0.188249674071431 10.5522007097055
"FEN1" 0.335186395397327 26.6575359521883
"DGAT2" 0.748432436149271 69.3021228911162
"TMEM109" 0.454112907424281 41.2158376392953
"OR6Q1" 1.0838706300048 85.5070659279089
"RELA" 0.552584138903632 52.412376268443
"KIF18A" 0.69498700744594 65.1123700429559
"OR4C15" 1.03435027816032 83.9693706032497
"OR52I2" 1.28140115281523 90.2882400547843
"ST14" 0.405308851410741 35.3109630828612
"BSCL2" 0.971450081115125 81.6659403598332
"MRPL21" 0.55252222476295 52.3936998070099
"ARHGEF17" 0.491517113049167 45.6203697939364
"SCUBE2" 0.370585766956292 30.7912594160493
"QSER1" 0.711238893967913 66.4508497789952
"TMX2" 0.566121956085845 53.9874245159684
"KCTD21" 0.597677907001726 57.0503641909979
"OR10Q1" 0.120709958919442 5.64029135279836
"SCN2B" 0.398450374101067 34.6510614455581
"CASP12" 0 0.778185893046131
"OR51A7" 0.730172180102976 67.7831040278902
"FOSL1" 0.7230512784874 67.2601631077632
"B3GAT3" 0.248444005507203 16.4601880097118
"TMEM151A" 0.071288324488189 2.89173877855942
"CRTAM" 0.358175585580173 29.2411131171014
"USP47" 2.31287335924387 98.2693145738654
"MS4A10" 0.763961602658362 70.4476125256801
"MTNR1B" 1.61077773070226 94.9822573616385
"CARNS1" 0.894703312458568 78.0613833032435
"DDB2" 0.152644933336693 7.81298636618315
"TRIM29" 0.290644975705281 21.2164601880097
"CELF1" 0.389195187505583 33.2752287866526
"TAF10" 0.135748650394875 6.69239868019672
"METTL12" 0.738795616143824 68.5550644337919
"C11orf68" 0.615213477193351 58.8152897964266
"MYOD1" 0.394154772210468 34.0285127311212
"FTH1" 0.119490081939562 5.59982568635996
"ANO9" 0.0951569922338868 3.94695884952998
"SCN4B" 0.294055265513837 21.5744256988109
"TMPRSS13" 0.987586742207032 82.2760380999813
"F2" 0.541020709012953 51.2295337110129
"FOXR1" 0.63823178049227 60.6237938118658
"UPK2" 0.0358131611977124 1.81472950258358
"RIC8A" 0.804758157589595 73.0249642034489
"CCND1" 0.358960148479115 29.3095934756895
"USP35" 1.15312186365384 87.6050550955612
"SF3B2" 0.963153323848727 81.2488327211604
"RCN1" 0.417535435852669 36.8362074332316
"OR5M3" 1.12679865502118 86.9513789454025
"KCNQ1" 0.902167093568703 78.4349125319056
"FAM111A" 1.0385585112602 84.0876548589927
"CTR9" 0.355848386578917 29.0294465541929
"OR8U1" 0.791536283207115 72.2716802589803
"OR4X2" 0.684985633325498 64.3902135342091
"ARHGAP32" 1.68302761434317 95.5363257174874
"GTF2H1" 0.240085325425204 15.5574923737782
"TBCEL" 0.293151694732153 21.4219012637739
"DKK3" 1.21161820221233 88.9248583701675
"MS4A4A" 0.626644964789697 59.851833405964
"PPP2R5B" 0.903613331179814 78.5282948390712
"MUC6" 1.09145231796462 85.8183402851273
"OR52W1" 0.933766946491618 79.841872626533
"CFL1" 0.640051085773888 60.8043329390525
"STIP1" 0.280796047003315 20.1643528606113
"C2CD2L" 0.274559119895734 19.4857747618751
"ANKK1" 1.29780750282787 90.6679947705908
"OR5M10" 0.320062197440331 24.6653800659902
"SPA17" 0.26356793804447 18.2126626408516
"PHLDA2" 0.382105313504227 32.4441262528793
"TP53I11" 0.640048949577892 60.7825437340472
"ST3GAL4" 0.299213469812663 22.1938616696757
"ALG8" 0.617004884796125 58.9802652057523
"EPS8L2" 0.624071297257015 59.6588433044886
"OR51E2" 0.956705575779194 80.887754466787
"IGSF9B" 0.728352786828909 67.6523687978584
"KIRREL3" 0.662273246297483 62.6097242109195
"CARD17" 1.51484834540321 93.7994148042084
"SIAE" 0.9448073451632 80.3461370852269
[truncated: 287,338 more chars]
