# Supplementary material for: The intolerance to functional genetic variation of protein domains predicts the localization of pathogenic mutations within genes
Source: Genome Biol. 2016 Jan 18;17:9. doi: 10.1186/s13059-016-0869-4 (PMC4717634; doi:10.1186/s13059-016-0869-4)
Supplement: Additional file 10: — A text file of domain: subRVIS scores, subGERP scores, genic RVIS scores, pathogenic counts, mutation rates, and coverage percentages. (TXT 7982 kb) [file 13059_2016_869_MOESM10_ESM.txt]

sub_region	gene	subGERP	genic_RVIS	subRVIS	count	mrt	coverage_percent
A1BG:-:-_0	A1BG	1.1323333333333334	-0.466531444	0.144399	0	7.99347814868777e-08	100.0
A1BG:-:-_1	A1BG	-0.4568756666666667	-0.466531444	0.919993	0	9.93525860728822e-06	58.0
A1BG:-:-_2	A1BG	-1.112401166666667	-0.466531444	0.0139757	0	1.09444706086023e-06	100.0
A1BG:-:-_3	A1BG	0.5046666666666666	-0.466531444	0.144399	0	1.84993559154585e-07	100.0
A1BG:-:-_4	A1BG	-0.627667901234568	-0.466531444	-0.0512358	0	1.28689707868178e-06	100.0
A1BG:143228:143228_0	A1BG	-0.47009166666666635	-0.466531444	-0.24687	0	8.66151981241322e-06	80.287
A1BG:143228:143228_1	A1BG	-1.1560466269841263	-0.466531444	-0.768564	0	5.38888367457032e-06	100.0
A1BG:143228:143228_2	A1BG	0.14859999999999982	-0.466531444	-0.0221039	0	4.36783582336169e-06	99.583
A1BG:143228:143228_3	A1BG	-0.518113654618474	-0.466531444	-0.348162	0	4.14413208858189e-06	100.0
A1CF:-:-_0	A1CF	2.2127388888888904	-0.378346116	0.789568	0	3.06769177093164e-06	99.537
A1CF:-:-_1	A1CF	3.955622137404579	-0.378346116	-0.0873154	0	5.25314489171976e-06	100.0
A1CF:-:-_2	A1CF	3.9329166666666673	-0.378346116	0.144399	0	1.06502540794189e-07	100.0
A1CF:-:-_3	A1CF	4.9366666666666665	-0.378346116	0.144399	0	3.55208406644024e-08	100.0
A1CF:-:-_4	A1CF	0.682440322580646	-0.378346116	-0.181659	0	2.09329689224995e-06	100.0
A1CF:240930:240930_0	A1CF	4.125211538461538	-0.378346116	-0.312082	0	2.86326905914331e-06	100.0
A1CF:240934:240934_0	A1CF	3.578141176470586	-0.378346116	-0.377293	0	4.11674264305181e-06	100.0
A1CF:240942:240942_0	A1CF	3.830116465863456	-0.378346116	-0.24687	0	2.84003370609871e-06	100.0
A1CF:258846:258846_0	A1CF	3.662848101265823	-0.378346116	0.0139757	0	2.99901881013393e-06	100.0
A2M:-:-_0	A2M	2.0879916666666665	0.099178678	0.144399	0	3.42041759490421e-07	100.0
A2M:-:-_1	A2M	1.8792798798798802	0.099178678	-0.181659	0	3.79289891942448e-06	99.7
A2M:-:-_2	A2M	1.8210173126614988	0.099178678	0.528721	0	5.17830206458602e-06	100.0
A2M:-:-_3	A2M	-0.37536428205128225	0.099178678	0.369165	0	6.02454070227941e-06	99.744
A2M:-:-_4	A2M	1.4294419127988751	0.099178678	0.101372	0	9.16706759239754e-06	99.719
A2M:-:-_5	A2M	1.568018518518518	0.099178678	0.0139757	0	9.0493226594973e-07	100.0
A2M:-:-_6	A2M	1.0657853333333331	0.099178678	0.695225	0	7.80216736472304e-07	100.0
A2M:239227:239227_0	A2M	2.3736212812160704	0.099178678	-0.674221	1	1.21586924887776e-05	100.0
A2M:249678:249678_0	A2M	2.2504575091575036	0.099178678	-0.24687	0	3.76476665035383e-06	100.0
A2M:250904:250904_0	A2M	2.1558397849462363	0.099178678	-0.507717	0	3.55717425999051e-06	100.0
A2M:254350:254350_0	A2M	2.672295454545455	0.099178678	0.499589	0	3.80713993454838e-06	99.621
A2M:254373:254373_0	A2M	1.5248178970917232	0.099178678	0.173531	0	6.91405573865362e-06	99.776
A2M:256769:256769_0	A2M	1.6830988636363635	0.099178678	0.238742	0	3.61561077928447e-06	100.0
A2ML1:-:-_0	A2ML1	1.5342212121212122	2.41990149	-0.217738	0	4.93572873343717e-06	99.725
A2ML1:-:-_1	A2ML1	1.0645801521438452	2.41990149	0.101372	0	9.64094652047192e-06	99.862
A2ML1:-:-_2	A2ML1	0.2827828358208953	2.41990149	0.398297	0	5.87392822710652e-06	100.0
A2ML1:-:-_3	A2ML1	1.2759747803617574	2.41990149	0.593932	0	5.31879764799419e-06	100.0
A2ML1:-:-_4	A2ML1	0.8859957575757571	2.41990149	1.49996	0	4.7913772214081e-06	100.0
A2ML1:-:-_5	A2ML1	2.1047666666666665	2.41990149	0.0791873	0	1.81498751970302e-07	100.0
A2ML1:239227:239227_0	A2ML1	1.319433018018018	2.41990149	4.18928	0	1.19559839232537e-05	99.887
A2ML1:249678:249678_0	A2ML1	1.474244688644687	2.41990149	-0.217738	0	4.61271226599547e-06	100.0
A2ML1:250904:250904_0	A2ML1	1.5961008518518522	2.41990149	0.854781	0	3.25415117326994e-06	100.0
A2ML1:254350:254350_0	A2ML1	1.7343500000000003	2.41990149	0.499589	0	2.75638896524199e-06	100.0
A2ML1:254373:254373_0	A2ML1	1.3724991051454138	2.41990149	-0.28295	0	6.46146774430243e-06	100.0
A3GALT2:-:-_0	A3GALT2	1.0033333333333332	NA	0.144399	0	5.45729723530795e-08	0.0
A3GALT2:-:-_1	A3GALT2	1.2787412935323386	NA	0.144399	0	2.87521197817626e-06	100.0
A3GALT2:133008:133008_0	A3GALT2	1.8911973039215724	NA	0.144399	0	2.5664163733482e-05	39.216
A4GALT:-:-_0	A4GALT	3.355	-0.290161348	0.144399	0	5.43459221442863e-08	100.0
A4GALT:-:-_1	A4GALT	3.3572222222222217	-0.290161348	-0.0512358	1	8.56940414769434e-07	100.0
A4GALT:-:-_2	A4GALT	0.759740501792115	-0.290161348	-0.152527	0	5.05441368672904e-06	89.964
A4GALT:146960:146960_0	A4GALT	2.508409090909091	-0.290161348	-1.29027	2	9.736671700373e-06	98.99
A4GALT:252625:252625_0	A4GALT	2.1984683195592263	-0.290161348	0.528721	6	8.91371312107137e-06	99.725
A4GNT:-:-_0	A4GNT	0.052783333333333286	1.107875794	0.0791873	0	6.39275505620681e-07	100.0
A4GNT:-:-_1	A4GNT	0.7564166666666664	1.107875794	0.0139757	0	7.13719153328228e-07	100.0
A4GNT:-:-_2	A4GNT	1.8047169312169309	1.107875794	0.630013	0	2.32237025794193e-06	100.0
A4GNT:146960:146960_0	A4GNT	2.1563017585301854	1.107875794	3.18868	0	4.85211591110039e-06	100.0
A4GNT:252625:252625_0	A4GNT	1.9871601873949565	1.107875794	-0.804646	0	5.40233618797692e-06	100.0
AAAS:-:-_0	AAAS	2.2630173202614388	-0.911109353	-0.804646	5	8.4046114489767e-06	99.837
AAAS:-:-_1	AAAS	2.9942780303030276	-0.911109353	-0.442505	3	6.40166996754024e-06	99.747
AAAS:238121:238121_0	AAAS	3.3150012638230653	-0.911109353	-1.42069	8	9.68354913103507e-06	99.526
AACS:-:-_0	AACS	2.4700512820512803	-1.170241634	-0.0512358	0	2.85185173509971e-06	98.291
AACS:-:-_1	AACS	2.7681666666666667	-1.170241634	0.0139757	0	4.95480579084965e-07	100.0
AACS:213308:213308_0	AACS	2.277512557692308	-1.170241634	-3.65236	0	3.27792595303597e-05	99.573
AADAC:-:-_0	AADAC	-1.6453042253521124	-0.091746757	-0.442505	0	3.16603872842564e-06	100.0
AADAC:-:-_1	AADAC	1.0400943877550968	-0.091746757	0.463509	0	6.80289610393151e-06	100.0
AADAC:236660:236660_0	AADAC	1.1978488721804508	-0.091746757	-0.478585	0	5.23539739545657e-06	100.0
AADACL2:-:-_0	AADACL2	-0.16745230487804882	-0.314027422	0.499589	0	3.14767462065643e-06	100.0
AADACL2:-:-_1	AADACL2	0.17375266272189363	-0.314027422	-0.898989	0	5.80402726221937e-06	100.0
AADACL2:236660:236660_0	AADACL2	0.7573920529801323	-0.314027422	-0.674221	0	6.34747795226421e-06	99.558
AADACL3:-:-_0	AADACL3	0.2935966666666665	2.131332486	0.238742	0	1.60987385990477e-06	100.0
AADACL3:-:-_1	AADACL3	0.07220560931899662	2.131332486	2.05082	0	6.86716017118416e-06	100.0
AADACL3:236660:236660_0	AADACL3	0.06798051282051293	2.131332486	2.79735	0	6.75599550239571e-06	99.744
AADACL4:-:-_0	AADACL4	-0.7364718518518518	-0.622676946	-0.377293	0	3.48815161083781e-06	100.0
AADACL4:-:-_1	AADACL4	-0.45455752688172074	-0.622676946	-1.81199	0	8.31889232175389e-06	100.0
AADACL4:236660:236660_0	AADACL4	-0.14176914141414151	-0.622676946	0.137451	0	6.87267005387296e-06	100.0
AADAT:-:-_0	AADAT	2.903142857142858	-0.117432389	0.144399	0	1.97285974217297e-07	100.0
AADAT:-:-_1	AADAT	0.43596969696969684	-0.117432389	-0.0512358	0	2.31191905637201e-06	100.0
AADAT:99734:99734_0	AADAT	2.2855824697754747	-0.117432389	-0.609009	0	1.33225621811278e-05	100.0
AAED1:-:-_0	AAED1	2.828211458333332	0.170987912	0.369165	0	9.91589634088957e-07	100.0
AAED1:-:-_1	AAED1	1.209994573643411	0.170987912	0.144399	0	5.45594474824384e-06	0.0
AAED1:239268:239268_0	AAED1	3.0507787280701772	0.170987912	-0.0873154	0	7.80439078447331e-06	86.184
AAGAB:-:-_0	AAGAB	3.5268878787878775	0.020302773	-0.116447	0	8.23495256332403e-07	100.0
AAGAB:-:-_1	AAGAB	2.815607478632479	0.020302773	-0.384242	0	6.02321639179573e-06	100.0
AAGAB:255824:255824_0	AAGAB	2.55330845410628	0.020302773	0.267874	0	4.95355123094001e-06	99.758
AAK1:-:-_0	AAK1	3.5985566717557242	-0.664951379	-1.20289	0	2.56302812778777e-05	99.898
AAK1:-:-_1	AAK1	3.6972536231884114	-0.664951379	0.0139757	0	3.29545715137803e-06	99.275
AAK1:173755:173755_0	AAK1	4.068245466155811	-0.664951379	-1.02941	0	1.08917698962631e-05	100.0
AAMDC:-:-_0	AAMDC	4.209833333333333	0.281220278	0.0791873	0	1.339271482319e-07	100.0
AAMDC:-:-_1	AAMDC	3.9177777777777774	0.281220278	0.144399	0	9.86035454977506e-08	100.0
AAMDC:240162:240162_0	AAMDC	3.6013037356321824	0.281220278	0.398297	0	4.16989704314963e-06	100.0
AAMP:-:-_0	AAMP	4.106291666666667	0.040529541	0.0791873	0	4.51113033457584e-07	100.0
AAMP:-:-_1	AAMP	2.9125	0.040529541	0.0791873	0	3.33418112587199e-07	100.0
AAMP:-:-_2	AAMP	3.4665074509803917	0.040529541	-0.442505	0	4.77072421181446e-06	100.0
AAMP:197651:197651_0	AAMP	3.718153846153843	0.040529541	-0.181659	0	2.34901273840359e-06	100.0
AAMP:238121:238121_0	AAMP	3.749935215946845	0.040529541	0.623065	0	1.30903698005558e-05	100.0
AANAT:-:-_0	AANAT	0.7611572916666662	-0.069700724	-0.188607	0	7.00855469767495e-06	99.74
AANAT:-:-_1	AANAT	1.6558784313725492	-0.069700724	-0.116447	0	2.29928422957021e-06	89.216
AANAT:249979:249979_0	AANAT	2.5604531135531134	-0.069700724	-0.0873154	0	6.30779949564133e-06	55.678
AAR2:-:-_0	AAR2	3.2672648148148142	-0.312207497	0.0791873	0	9.25834108918978e-07	100.0
AAR2:-:-_1	AAR2	2.776642857142855	-0.312207497	-0.833777	0	3.18267815498889e-06	100.0
AAR2:-:-_2	AAR2	2.6049999999999978	-0.312207497	0.499589	0	1.53362715939192e-06	100.0
AAR2:260099:260099_0	AAR2	2.951176333333327	-0.312207497	0.593932	0	5.55385646999834e-06	100.0
AAR2:260100:260100_0	AAR2	3.63163720430107	-0.312207497	-1.15984	0	6.5092402644246e-06	100.0
AARD:-:-_0	AARD	0.3225461538461537	NA	-0.898989	0	1.1970976767594e-05	71.154
AARS2:-:-_0	AARS2	2.7293393910256416	1.14268501	1.5291	2	1.0259111469165e-05	99.84
AARS2:-:-_1	AARS2	2.2091350549450546	1.14268501	2.72521	3	1.44715630434365e-05	100.0
AARS2:-:-_2	AARS2	1.5220666666666662	1.14268501	0.144399	0	3.93276658521697e-06	14.074
AARS2:178546:178546_0	AARS2	2.84655362962963	1.14268501	-0.514667	1	1.16935200773755e-05	99.556
AARS2:238360:238360_0	AARS2	3.2306531914893593	1.14268501	-0.833777	2	1.1116568932588e-05	100.0
AARS:-:-_0	AARS	3.471261904761905	-0.655870776	0.564801	0	9.20423021649025e-07	100.0
AARS:-:-_1	AARS	3.273475757575756	-0.655870776	-0.28295	1	5.73468166165369e-06	99.747
AARS:-:-_2	AARS	3.58679511111111	-0.655870776	-0.507717	0	3.09595976560059e-06	100.0
AARS:-:-_3	AARS	3.5877207407407403	-0.655870776	-2.23939	1	1.29758801010841e-05	99.877
AARS:-:-_4	AARS	1.7145555555555554	-0.655870776	0.144399	0	1.81618111251343e-07	100.0
AARS:178546:178546_0	AARS	3.5271276595744667	-0.655870776	-0.0221039	1	4.43378853417934e-06	100.0
AARS:238360:238360_0	AARS	4.0253091397849445	-0.655870776	0.398297	2	1.09306295216659e-05	100.0
AARS:251196:251196_0	AARS	3.5869828571428592	-0.655870776	0.434377	1	3.59831865129162e-06	100.0
AARS:254556:254556_0	AARS	3.197584999999999	-0.655870776	-0.0221039	1	3.59935214921604e-06	100.0
AARSD1:-:-_0	AARSD1	3.1427878531073437	-0.066061882	-1.35548	0	7.15821611522844e-06	100.0
AARSD1:-:-_1	AARSD1	2.916393162393163	-0.066061882	0.0139757	0	2.61454621639027e-06	66.667
AARSD1:178546:178546_0	AARSD1	2.912755922165821	-0.066061882	-0.0581836	0	9.17838699302114e-06	100.0
AASDH:-:-_0	AASDH	1.3515725000000003	1.054492917	0.0791873	0	2.39802178467704e-07	100.0
AASDH:-:-_1	AASDH	1.682188527131781	1.054492917	2.95694	0	8.59952364618976e-06	100.0
AASDH:-:-_2	AASDH	2.7646898550724646	1.054492917	0.144399	0	6.74817625298377e-07	100.0
AASDH:-:-_3	AASDH	1.5851854166666663	1.054492917	0.238742	0	2.80890541133447e-06	99.306
AASDH:-:-_4	AASDH	2.8512888888888894	1.054492917	0.695225	0	4.91734512986436e-07	100.0
AASDH:199834:199834_0	AASDH	2.46921671111111	1.054492917	-0.514667	0	7.92318174257947e-06	99.704
AASDH:213296:213296_0	AASDH	2.8067044541910326	1.054492917	-0.971157	0	1.30195587844033e-05	99.903
AASDH:213296:213296_1	AASDH	2.873139583333335	1.054492917	0.593932	0	3.15483483124222e-06	100.0
AASDH:249951:249951_0	AASDH	2.3648301282051274	1.054492917	0.0139757	0	1.69517633971531e-06	98.718
AASDHPPT:-:-_0	AASDHPPT	3.5880741935483864	-0.383807564	-0.768564	0	6.92868519846806e-06	100.0
AASDHPPT:-:-_1	AASDHPPT	3.4670816513761475	-0.383807564	-0.377293	0	4.06692738433439e-06	100.0
AASDHPPT:250768:250768_0	AASDHPPT	4.233116883116883	-0.383807564	-0.0512358	0	2.61995291939178e-06	100.0
AASS:-:-_0	AASS	2.924376211135212	-0.905656269	-1.39854	1	1.65599300480197e-05	99.928
AASS:-:-_1	AASS	0.9123694444444445	-0.905656269	0.0139757	0	7.76388293554763e-07	100.0
AASS:240665:240665_0	AASS	3.4406717948717933	-0.905656269	-1.522	4	1.84676497207101e-05	99.925
AATF:-:-_0	AATF	2.554281035007611	-0.286522835	0.166583	0	9.94556187154109e-06	100.0
AATF:-:-_1	AATF	3.756975925925926	-0.286522835	-0.63814	0	3.67361569834601e-06	100.0
AATF:-:-_2	AATF	0.48764358974359	-0.286522835	-0.116447	0	9.70734746485387e-07	100.0
AATF:254641:254641_0	AATF	4.727330196078434	-0.286522835	-0.703352	0	3.656891960508e-06	100.0
AATF:257669:257669_0	AATF	3.6552926406926414	-0.286522835	0.528721	0	5.86544875317403e-06	99.784
AATK:-:-_0	AATK	0.31697994411463687	NA	-1.60118	0	7.3726813889996e-05	50.341
AATK:-:-_1	AATK	1.940930989583333	NA	-0.188607	0	1.01352191084952e-05	99.219
AATK:173646:173646_0	AATK	2.270659346964065	NA	-0.703352	0	1.61169705196295e-05	73.11
ABAT:-:-_0	ABAT	1.3928888888888895	-0.332434268	0.434377	0	1.59409034598705e-06	100.0
ABAT:-:-_1	ABAT	4.27	-0.332434268	0.144399	0	1.36204962413202e-07	100.0
ABAT:129782:129782_0	ABAT	3.3168798344132475	-0.332434268	-1.78984	4	2.45795824212408e-05	100.0
ABCA10:-:-_0	ABCA10	0.9198836206896553	1.037938929	0.303954	0	3.983243743365e-06	100.0
ABCA10:-:-_1	ABCA10	0.08007573839662438	1.037938929	0.463509	0	5.42898356619673e-06	100.0
ABCA10:-:-_2	ABCA10	-0.020819285714285794	1.037938929	-1.00028	0	1.03999495819481e-05	100.0
ABCA10:-:-_3	ABCA10	0.4153618686868691	1.037938929	1.20998	0	4.32913792854295e-06	99.747
ABCA10:-:-_4	ABCA10	-0.0800432432432433	1.037938929	-0.0221039	0	3.5942304796806e-06	100.0
ABCA10:213230:213230_0	ABCA10	0.544367496087637	1.037938929	0.362218	0	7.93806706964484e-06	100.0
ABCA10:213230:213230_1	ABCA10	0.6549512946428566	1.037938929	0.949126	0	7.0439667139998e-06	100.0
ABCA10:250332:250332_0	ABCA10	0.11453374233128814	1.037938929	0.463509	0	6.05327204204784e-06	99.796
ABCA10:257255:257255_0	ABCA10	0.39484988662131537	1.037938929	0.593932	0	4.84440010839041e-06	99.773
ABCA12:-:-_0	ABCA12	3.4506673109243673	-0.299763455	0.173531	0	3.92402520912911e-06	100.0
ABCA12:-:-_1	ABCA12	3.246876104651164	-0.299763455	-1.47074	4	2.76672918730936e-05	99.903
ABCA12:-:-_2	ABCA12	3.2035806795156914	-0.299763455	0.262312	10	4.96838745550581e-05	99.901
ABCA12:213230:213230_0	ABCA12	3.699493452380954	-0.299763455	0.593932	1	8.18440426164447e-06	100.0
ABCA12:213230:213230_1	ABCA12	3.521705092592589	-0.299763455	-1.13071	7	9.01839942451193e-06	99.846
ABCA13:-:-_0	ABCA13	0.6132538512540141	4.730312816	9.11912	1	0.000132092400739621	99.714
ABCA13:-:-_1	ABCA13	1.3734826666666669	4.730312816	2.84189	1	2.86396025362827e-05	96.947
ABCA13:-:-_2	ABCA13	1.5928526086956507	4.730312816	-0.24687	0	3.4844124572443e-06	99.71
ABCA13:213230:213230_0	ABCA13	1.5365776772247366	4.730312816	0.913048	1	1.08461849935218e-05	100.0
ABCA13:213230:213230_1	ABCA13	1.801536358296622	4.730312816	-0.31903	0	1.06218580353559e-05	99.853
ABCA1:-:-_0	ABCA1	4.435112307692307	-0.239047284	-0.152527	4	4.8741178282681e-06	100.0
ABCA1:-:-_1	ABCA1	3.857276304713803	-0.239047284	-0.398152	30	3.27406441169251e-05	100.0
ABCA1:-:-_2	ABCA1	3.3961664476614684	-0.239047284	0.240106	29	3.66739151955056e-05	99.926
ABCA1:213230:213230_0	ABCA1	3.8443730015082944	-0.239047284	0.593932	4	9.03033444327239e-06	100.0
ABCA1:213230:213230_1	ABCA1	4.051220211161388	-0.239047284	-1.55112	14	1.09450377159665e-05	100.0
ABCA2:-:-_0	ABCA2	2.369504907975458	-4.237700156	-0.413373	0	1.05873596049728e-05	99.591
ABCA2:-:-_1	ABCA2	2.2515554087301584	-4.237700156	-5.0154	0	5.84055674996048e-05	89.762
ABCA2:-:-_2	ABCA2	2.1138241481481477	-4.237700156	-3.90622	0	6.32452052972261e-05	85.892
ABCA2:213230:213230_0	ABCA2	2.2594049107142853	-4.237700156	-1.22505	0	1.61111503005693e-05	99.851
ABCA2:213230:213230_1	ABCA2	2.7248436212121208	-4.237700156	-1.42069	0	1.47229448198974e-05	99.848
ABCA3:-:-_0	ABCA3	2.44959213592233	-1.477690451	-0.0221039	2	6.60661515416778e-06	99.676
ABCA3:-:-_1	ABCA3	1.8254998887122416	-1.477690451	-2.38386	17	3.76746141742708e-05	99.788
ABCA3:-:-_2	ABCA3	1.8688877252678004	-1.477690451	-1.63729	33	2.93453353002342e-05	100.0
ABCA3:213230:213230_0	ABCA3	2.904505855855859	-1.477690451	-1.13071	12	1.38530314799005e-05	100.0
ABCA3:213230:213230_1	ABCA3	2.228665765765765	-1.477690451	0.32614	7	1.30973785578205e-05	100.0
ABCA4:-:-_0	ABCA4	3.4948505747126437	0.736662821	0.919993	10	4.7518261699831e-06	100.0
ABCA4:-:-_1	ABCA4	2.548529736375159	0.736662821	-0.542522	117	3.56722004519493e-05	99.916
ABCA4:-:-_2	ABCA4	3.1366664224137932	0.736662821	-1.04221	151	4.18217740054047e-05	100.0
ABCA4:213230:213230_0	ABCA4	3.444815987933635	0.736662821	1.5291	48	1.08860715273758e-05	100.0
ABCA4:213230:213230_1	ABCA4	3.479955151515152	0.736662821	0.0652924	76	1.0362872307313e-05	100.0
ABCA5:-:-_0	ABCA5	3.892855464480875	0.771533118	-0.768564	0	4.00887120592985e-06	100.0
ABCA5:-:-_1	ABCA5	3.3835603798185936	0.771533118	2.97919	0	1.99548623161761e-05	99.887
ABCA5:-:-_2	ABCA5	3.2642182318840605	0.771533118	0.434377	0	3.67003490497691e-06	99.71
ABCA5:-:-_3	ABCA5	3.2474518018018	0.771533118	0.0722395	0	8.48018195263839e-06	99.099
ABCA5:213230:213230_0	ABCA5	3.5522738074712668	0.771533118	0.202663	0	8.21065529116679e-06	99.856
ABCA5:213230:213230_1	ABCA5	3.754869657738096	0.771533118	-1.0655	0	7.15801188823654e-06	100.0
ABCA5:250332:250332_0	ABCA5	3.5954996763754044	0.771533118	0.238742	0	3.36878680838255e-06	96.117
ABCA6:-:-_0	ABCA6	1.7794968660968664	0.264439529	0.0431076	0	4.08219734506309e-06	100.0
ABCA6:-:-_1	ABCA6	0.7427727212020033	0.264439529	0.152694	0	2.08828012940772e-05	99.889
ABCA6:-:-_2	ABCA6	1.1078019147449343	0.264439529	-1.42766	0	1.53371874522863e-05	100.0
ABCA6:213230:213230_0	ABCA6	1.6633349917081262	0.264439529	1.36954	0	8.73897601271383e-06	99.834
ABCA6:213230:213230_1	ABCA6	2.3707977827380953	0.264439529	0.231795	0	7.6291504487379e-06	99.851
ABCA7:-:-_0	ABCA7	1.006726315715467	-2.151227095	0.298389	0	5.37369938577072e-05	95.699
ABCA7:-:-_1	ABCA7	0.9559281549173195	-2.151227095	-3.20992	0	4.23142014830154e-05	99.391
ABCA7:-:-_2	ABCA7	0.25360422885572137	-2.151227095	-0.377293	0	1.10070692121488e-05	59.204
ABCA7:213230:213230_0	ABCA7	1.568275590909091	-2.151227095	-2.01461	0	1.44821907118114e-05	100.0
ABCA7:213230:213230_1	ABCA7	1.318214901960784	-2.151227095	-1.58721	0	1.5523409726947e-05	99.397
ABCA8:-:-_0	ABCA8	1.481625574712644	0.909319045	0.528721	0	3.61393153164742e-06	100.0
ABCA8:-:-_1	ABCA8	0.7077666358024696	0.909319045	1.60126	0	3.41521284460205e-06	100.0
ABCA8:-:-_2	ABCA8	1.2101071993355486	0.909319045	0.03616	0	1.06914819548095e-05	100.0
ABCA8:-:-_3	ABCA8	0.9019611551844119	0.909319045	0.449624	0	1.7135802285588e-05	99.791
ABCA8:213230:213230_0	ABCA8	1.7120247747747757	0.909319045	0.166583	0	1.0907888100902e-05	100.0
ABCA8:213230:213230_1	ABCA8	1.8641960144927523	0.909319045	0.0722395	0	7.07321983586314e-06	99.638
ABCA8:257255:257255_0	ABCA8	-0.45006356589147295	0.909319045	-0.413373	0	7.58439932070064e-06	100.0
ABCA9:-:-_0	ABCA9	1.9033791379310347	-0.001957219	-0.703352	0	3.9496269916071e-06	100.0
ABCA9:-:-_1	ABCA9	1.706064157253599	-0.001957219	0.478762	0	2.16104793046056e-05	99.945
ABCA9:-:-_2	ABCA9	1.627080357142858	-0.001957219	-0.181659	0	2.22858792515013e-06	100.0
ABCA9:-:-_3	ABCA9	1.7475704761904747	-0.001957219	-0.31903	0	9.66616455622335e-06	100.0
ABCA9:213230:213230_0	ABCA9	1.6472443349753696	-0.001957219	-0.84073	0	1.00565360356497e-05	99.836
ABCA9:213230:213230_1	ABCA9	2.2178985565476186	-0.001957219	1.07955	0	7.42262000736302e-06	99.702
ABCA9:251448:251448_0	ABCA9	1.3261447902869747	-0.001957219	0.593932	0	5.26789856189251e-06	100.0
ABCB10:-:-_0	ABCB10	0.6020555555555553	-0.134019284	0.144399	0	1.71569345565947e-07	100.0
ABCB10:-:-_1	ABCB10	2.49207843137255	-0.134019284	0.499589	0	2.06421265434908e-06	100.0
ABCB10:-:-_2	ABCB10	-0.13031376470588227	-0.134019284	0.144399	0	1.82616003986474e-05	0.0
ABCB10:213216:213216_0	ABCB10	1.9180051175656987	-0.134019284	0.623065	0	1.03159866007131e-05	100.0
ABCB10:250039:250039_0	ABCB10	2.610224255842559	-0.134019284	-1.81199	0	1.27725980795961e-05	99.139
ABCB11:-:-_0	ABCB11	3.926	-1.140954241	0.0791873	0	1.63031701652658e-07	100.0
ABCB11:-:-_1	ABCB11	3.3548183333333337	-1.140954241	0.0139757	2	1.7701893093281e-06	100.0
ABCB11:-:-_2	ABCB11	2.215119230769232	-1.140954241	0.398297	4	3.94088102398768e-06	100.0
ABCB11:-:-_3	ABCB11	3.805402173913044	-1.140954241	-0.24687	6	1.79549309599269e-06	100.0
ABCB11:-:-_4	ABCB11	2.667162626262627	-1.140954241	0.398297	7	5.36773187041535e-06	100.0
ABCB11:213216:213216_0	ABCB11	3.6241923611111146	-1.140954241	-0.609009	24	1.01870596919716e-05	100.0
ABCB11:213216:213216_1	ABCB11	3.268057422969185	-1.140954241	0.00702797	34	8.80203037104836e-06	99.72
ABCB11:250039:250039_0	ABCB11	2.926601111111108	-1.140954241	-1.68155	16	1.01438082881023e-05	100.0
ABCB11:250039:250039_1	ABCB11	3.0019426002766236	-1.140954241	-1.13071	23	9.51880523064432e-06	99.723
ABCB1:-:-_0	ABCB1	2.290285714285715	0.099178678	0.0139757	0	3.76585040865037e-07	100.0
ABCB1:-:-_1	ABCB1	2.394093023255813	0.099178678	-0.181659	0	1.72523501862305e-06	100.0
ABCB1:-:-_2	ABCB1	2.1931545098039216	0.099178678	0.369165	0	2.86127038730074e-06	100.0
ABCB1:-:-_3	ABCB1	3.6787191489361684	0.099178678	-0.116447	0	1.56693330216208e-06	100.0
ABCB1:-:-_4	ABCB1	1.5437406666666664	0.099178678	0.564801	0	1.7415918017814e-06	100.0
ABCB1:213216:213216_0	ABCB1	3.068339861111111	0.099178678	0.492642	1	1.04606355857297e-05	99.861
ABCB1:213216:213216_1	ABCB1	3.6567648382559783	0.099178678	-1.0655	0	1.05298678768566e-05	99.859
ABCB1:250039:250039_0	ABCB1	3.1138732370637756	0.099178678	-0.188607	0	1.0256046673196e-05	100.0
ABCB1:250039:250039_1	ABCB1	2.5937118079096053	0.099178678	0.818701	1	1.00204031395334e-05	100.0
ABCB4:-:-_0	ABCB4	2.5446666666666666	-0.545632343	0.0791873	0	2.24668062840362e-07	100.0
ABCB4:-:-_1	ABCB4	3.1218886363636345	-0.545632343	-0.0512358	0	1.32244084339376e-06	100.0
ABCB4:-:-_2	ABCB4	2.615323873873875	-0.545632343	-0.348162	12	5.68944772258914e-06	100.0
ABCB4:-:-_3	ABCB4	3.592922695035461	-0.545632343	0.0791873	4	1.45846016154058e-06	100.0
ABCB4:-:-_4	ABCB4	1.7506977011494254	-0.545632343	0.369165	3	3.63679329572538e-06	100.0
ABCB4:213216:213216_0	ABCB4	2.805911605937921	-0.545632343	-2.07285	14	1.10305783840443e-05	100.0
ABCB4:213216:213216_1	ABCB4	2.95081230661041	-0.545632343	-0.0581836	31	1.05938546484662e-05	100.0
ABCB4:250039:250039_0	ABCB4	3.444020206349208	-0.545632343	0.724356	10	7.5432598757058e-06	100.0
ABCB4:250039:250039_1	ABCB4	3.652109365628604	-0.545632343	0.202663	20	1.12290921196104e-05	99.885
ABCB5:-:-_0	ABCB5	1.464928085106383	4.176155702	0.303954	0	1.51123353920811e-06	99.291
ABCB5:-:-_1	ABCB5	2.6813988194444445	4.176155702	1.66647	0	1.79315601389625e-06	100.0
ABCB5:-:-_2	ABCB5	1.5879472222222224	4.176155702	0.238742	0	2.09622137669088e-06	99.537
ABCB5:-:-_3	ABCB5	2.8416687943262415	4.176155702	0.919993	0	2.38109981180513e-06	99.291
ABCB5:-:-_4	ABCB5	2.878416666666667	4.176155702	0.144399	0	1.23232980139631e-07	100.0
ABCB5:213216:213216_0	ABCB5	2.4770060224089616	4.176155702	2.8265	0	1.07764318109712e-05	100.0
ABCB5:213216:213216_1	ABCB5	2.493190934449094	4.176155702	1.07261	0	1.01166271737473e-05	99.861
ABCB5:250039:250039_0	ABCB5	2.3569937103448297	4.176155702	2.30475	0	1.06430938520279e-05	100.0
ABCB5:250039:250039_1	ABCB5	2.6475040170940174	4.176155702	2.07996	0	1.08297202617573e-05	99.878
ABCB6:-:-_0	ABCB6	1.3755370370370372	-0.369255208	-0.0512358	0	7.55567158096182e-07	100.0
ABCB6:-:-_1	ABCB6	3.2867474074074083	-0.369255208	0.564801	2	1.74428761151884e-06	100.0
ABCB6:-:-_2	ABCB6	2.2869398989898997	-0.369255208	-0.123395	2	1.50042469747502e-05	99.747
ABCB6:213220:213220_0	ABCB6	2.9052185028248574	-0.369255208	-1.65243	2	1.34829228512553e-05	100.0
ABCB6:250039:250039_0	ABCB6	3.256393690476193	-0.369255208	0.260928	6	1.55591488978314e-05	99.762
ABCB7:-:-_0	ABCB7	3.307466666666667	0.861712133	-0.0512358	0	1.70832328193497e-06	100.0
ABCB7:-:-_1	ABCB7	3.942074444444444	0.861712133	0.0791873	1	1.95339706706417e-06	100.0
ABCB7:-:-_2	ABCB7	2.484035952380953	0.861712133	0.724356	0	8.06663090568875e-06	90.238
ABCB7:213220:213220_0	ABCB7	3.7888406469760905	0.861712133	0.919993	0	8.91585510882368e-06	100.0
ABCB7:250039:250039_0	ABCB7	4.063296446078431	0.861712133	0.173531	3	1.03803651780367e-05	100.0
ABCB8:-:-_0	ABCB8	1.5701874741200823	0.295774947	1.1739	0	8.32607460119348e-06	100.0
ABCB8:-:-_1	ABCB8	1.9156782608695646	0.295774947	0.173531	0	2.36472566335865e-06	100.0
ABCB8:-:-_2	ABCB8	-0.33820115384615407	0.295774947	0.630013	0	1.36396559425663e-06	98.718
ABCB8:213216:213216_0	ABCB8	2.4623913528591355	0.295774947	-0.514667	0	1.69081084445271e-05	99.861
ABCB8:250039:250039_0	ABCB8	2.7868368181818184	0.295774947	-0.84073	0	1.43582208926203e-05	99.874
ABCB9:-:-_0	ABCB9	2.301102040816327	-1.815166288	-0.24687	0	2.88618927142012e-06	98.639
ABCB9:-:-_1	ABCB9	3.4135934959349585	-1.815166288	-0.181659	0	2.65447392091499e-06	100.0
ABCB9:-:-_2	ABCB9	3.027864527629231	-1.815166288	-1.00028	0	1.21308160888251e-05	99.287
ABCB9:213215:213215_0	ABCB9	3.2226687315634197	-1.815166288	-1.74677	0	1.41190094009639e-05	99.558
ABCB9:250039:250039_0	ABCB9	3.92181931818182	-1.815166288	-2.00763	0	1.48955264796035e-05	99.874
ABCC10:-:-_0	ABCC10	2.680294755555562	-1.705402241	0.4857	0	1.85487220704799e-05	92.978
ABCC10:-:-_1	ABCC10	3.2472673913043497	-1.705402241	-0.116447	0	1.79101133545791e-06	100.0
ABCC10:-:-_2	ABCC10	2.198599224806202	-1.705402241	0.463509	0	5.86009242071153e-06	100.0
ABCC10:-:-_3	ABCC10	3.0991724137931045	-1.705402241	-0.478585	0	5.05233403849393e-06	100.0
ABCC10:-:-_4	ABCC10	2.190504504504504	-1.705402241	-0.0512358	0	1.70738519973355e-06	100.0
ABCC10:213217:213217_0	ABCC10	3.408125490196078	-1.705402241	-2.39895	0	1.01475809044194e-05	100.0
ABCC10:213217:213217_1	ABCC10	3.3724777251184843	-1.705402241	-1.55112	0	1.03850667383057e-05	100.0
ABCC10:250039:250039_0	ABCC10	3.434646212121216	-1.705402241	-0.739433	0	9.1445409877168e-06	99.811
ABCC10:250039:250039_1	ABCC10	2.8306850877193006	-1.705402241	0.0652924	0	1.18650888328951e-05	99.561
ABCC11:-:-_0	ABCC11	0.6289148611111112	1.624127851	-0.116447	0	1.08854154089056e-06	100.0
ABCC11:-:-_1	ABCC11	0.4641102898550725	1.624127851	-0.116447	0	2.05309861412921e-06	100.0
ABCC11:-:-_2	ABCC11	0.3924984100719426	1.624127851	0.528721	0	5.74026750160661e-06	100.0
ABCC11:-:-_3	ABCC11	0.68372673992674	1.624127851	-0.0221039	0	3.74562057058908e-06	100.0
ABCC11:-:-_4	ABCC11	0.8194335390946503	1.624127851	0.847836	0	7.42386528151159e-06	100.0
ABCC11:213211:213211_0	ABCC11	1.5319909502262448	1.624127851	0.847836	0	1.15700710095655e-05	99.849
ABCC11:213211:213211_1	ABCC11	2.2126718480138163	1.624127851	1.94953	0	9.84005131816371e-06	99.827
ABCC11:250039:250039_0	ABCC11	0.3481775910364144	1.624127851	0.6522	0	1.0407512534645e-05	100.0
ABCC11:250039:250039_1	ABCC11	0.12128416356877307	1.624127851	-0.420325	0	1.11475151924516e-05	99.752
ABCC12:-:-_0	ABCC12	2.5185151515151527	1.111434312	0.695225	0	8.11124372574129e-07	100.0
ABCC12:-:-_1	ABCC12	2.755863492063494	1.111434312	2.02168	0	4.78020520166543e-06	100.0
ABCC12:-:-_2	ABCC12	1.655355936883629	1.111434312	0.528721	0	7.22436681460492e-06	100.0
ABCC12:-:-_3	ABCC12	2.0953951890034377	1.111434312	-0.63814	0	3.13379578382432e-06	100.0
ABCC12:-:-_4	ABCC12	2.3145639566395664	1.111434312	0.978261	0	6.82855183830578e-06	100.0
ABCC12:213211:213211_0	ABCC12	2.9601488687782807	1.111434312	1.04347	0	9.31706337950776e-06	100.0
ABCC12:213211:213211_1	ABCC12	2.605433163265305	1.111434312	-0.0581836	0	9.31025528281556e-06	99.66
ABCC12:250039:250039_0	ABCC12	2.2055044025157233	1.111434312	0.231795	0	7.49568054161331e-06	100.0
ABCC12:250039:250039_1	ABCC12	3.064621144278608	1.111434312	-1.42766	0	1.22080992225562e-05	100.0
ABCC1:-:-_0	ABCC1	2.5666154115226343	-0.841660883	0.391352	0	1.57413424219095e-05	95.062
ABCC1:-:-_1	ABCC1	2.1853449275362307	-0.841660883	0.434377	0	3.07680503493478e-06	100.0
ABCC1:-:-_2	ABCC1	1.8836174074074068	-0.841660883	-1.22505	0	6.80872800441565e-06	99.753
ABCC1:-:-_3	ABCC1	2.3042795238095244	-0.841660883	-0.377293	0	3.32311445741127e-06	100.0
ABCC1:-:-_4	ABCC1	2.7189682539682534	-0.841660883	0.0791873	0	1.19287438976255e-06	100.0
ABCC1:213211:213211_0	ABCC1	2.620239234449761	-0.841660883	0.00702797	0	1.1535320058017e-05	99.841
ABCC1:213211:213211_1	ABCC1	2.972490950226243	-0.841660883	-1.29723	0	1.43548330948229e-05	99.849
ABCC1:250039:250039_0	ABCC1	2.95978044117647	-0.841660883	-0.449454	0	1.39348539727732e-05	99.877
ABCC1:250039:250039_1	ABCC1	2.922316111111111	-0.841660883	0.130504	0	1.51382303248969e-05	99.858
ABCC2:-:-_0	ABCC2	2.2905167185877464	0.955252644	-1.03637	0	1.1924649412892e-05	100.0
ABCC2:-:-_1	ABCC2	2.5917881481481477	0.955252644	-0.116447	0	1.76354160441233e-06	99.259
ABCC2:-:-_2	ABCC2	1.9900091603053434	0.955252644	1.69561	0	5.12996329976237e-06	100.0
ABCC2:-:-_3	ABCC2	3.1653739837398374	0.955252644	0.919993	0	1.61306137057671e-06	100.0
ABCC2:-:-_4	ABCC2	1.472404761904762	0.955252644	0.144399	0	8.34070167841571e-07	100.0
ABCC2:213211:213211_0	ABCC2	3.314204487179488	0.955252644	-0.348162	3	7.56402158640148e-06	100.0
ABCC2:213211:213211_1	ABCC2	3.0117717948717964	0.955252644	-0.710304	1	9.76641283351392e-06	99.849
ABCC2:250039:250039_0	ABCC2	2.1796534567901227	0.955252644	0.978261	3	1.02307489120996e-05	100.0
ABCC2:250039:250039_1	ABCC2	2.3252051008303667	0.955252644	1.3626	2	1.19365571065313e-05	100.0
ABCC3:-:-_0	ABCC3	2.206383763440859	0.690669139	-1.10158	0	1.5492252531115e-05	95.054
ABCC3:-:-_1	ABCC3	2.3058553030303046	0.690669139	0.564801	0	1.57515694992283e-06	100.0
ABCC3:-:-_2	ABCC3	0.8391906862745097	0.690669139	1.07955	0	6.22183014955434e-06	99.755
ABCC3:-:-_3	ABCC3	1.7687681159420279	0.690669139	0.303954	0	2.57631862959136e-06	100.0
ABCC3:-:-_4	ABCC3	3.4182920634920624	0.690669139	0.0139757	0	8.62006535922429e-07	100.0
ABCC3:213211:213211_0	ABCC3	2.272776105769232	0.690669139	-1.39157	0	1.04390195009903e-05	99.679
ABCC3:213211:213211_1	ABCC3	2.3812455505279044	0.690669139	3.37741	0	1.24571974785647e-05	100.0
ABCC3:250039:250039_0	ABCC3	1.9441889264705885	0.690669139	1.07261	0	1.27410702842412e-05	100.0
ABCC3:250039:250039_1	ABCC3	1.8378859259259248	0.690669139	-1.8772	0	1.36387148317093e-05	100.0
ABCC4:-:-_0	ABCC4	3.134193137254902	0.214875663	-0.377293	0	2.58855739151544e-06	100.0
ABCC4:-:-_1	ABCC4	2.6356347517730487	0.214875663	-0.116447	0	1.81109305881479e-06	100.0
ABCC4:-:-_2	ABCC4	1.2548484397163124	0.214875663	-0.442505	0	3.31881039045503e-06	100.0
ABCC4:-:-_3	ABCC4	1.5825448717948725	0.214875663	1.24606	0	2.92323940765765e-06	100.0
ABCC4:-:-_4	ABCC4	2.8996611721611725	0.214875663	0.303954	0	4.45279646654161e-06	100.0
ABCC4:213211:213211_0	ABCC4	3.613344090909091	0.214875663	-0.579879	0	8.45965081935894e-06	100.0
ABCC4:213211:213211_1	ABCC4	2.717495491143318	0.214875663	-0.674221	0	9.27969609149005e-06	100.0
ABCC4:250039:250039_0	ABCC4	2.753521779359429	0.214875663	1.20304	0	1.26844932885492e-05	99.881
ABCC4:250039:250039_1	ABCC4	2.391618947368421	0.214875663	0.362218	0	1.20407077057707e-05	99.875
ABCC5:-:-_0	ABCC5	3.4770987654320957	-1.967739992	0.0791873	0	1.52431093251515e-06	100.0
ABCC5:-:-_1	ABCC5	3.9879609929078015	-1.967739992	-0.0512358	0	1.95847738293979e-06	100.0
ABCC5:-:-_2	ABCC5	3.2535072463768113	-1.967739992	-0.442505	0	3.01534164882205e-06	100.0
ABCC5:-:-_3	ABCC5	3.777784833333338	-1.967739992	0.0431076	0	8.57797304165736e-06	99.833
ABCC5:-:-_4	ABCC5	3.299911610486893	-1.967739992	-0.898989	0	8.42198030353457e-06	100.0
ABCC5:213211:213211_0	ABCC5	3.49610693815988	-1.967739992	-0.768564	0	9.72828233734807e-06	100.0
ABCC5:213211:213211_1	ABCC5	4.084348853615524	-1.967739992	-0.898989	0	8.08008931208991e-06	99.824
ABCC5:250039:250039_0	ABCC5	3.440205146198829	-1.967739992	-1.39157	0	1.58237212220575e-05	99.883
ABCC5:250039:250039_1	ABCC5	3.827248241206027	-1.967739992	-0.703352	0	9.65042149222357e-06	99.832
ABCC6:-:-_0	ABCC6	3.0041841269841263	0.626356326	0.144399	1	6.78736145513239e-07	100.0
ABCC6:-:-_1	ABCC6	1.789123188405796	0.626356326	-0.572929	7	2.31903475206864e-06	100.0
ABCC6:-:-_2	ABCC6	0.7121513761467889	0.626356326	2.18125	3	4.82023596824164e-06	100.0
ABCC6:-:-_3	ABCC6	2.2282445454545465	0.626356326	0.333086	7	5.54490754697422e-06	100.0
ABCC6:-:-_4	ABCC6	1.240266419354838	0.626356326	0.463509	8	1.49871926298346e-05	47.419
ABCC6:213211:213211_0	ABCC6	1.8684440422322783	0.626356326	-0.55075	31	1.3438100012047e-05	99.849
ABCC6:213211:213211_1	ABCC6	2.0571267628205137	0.626356326	0.717412	25	1.01306248078226e-05	99.84
ABCC6:250039:250039_0	ABCC6	2.1583757687576863	0.626356326	0.420487	25	1.44198327108674e-05	99.754
ABCC6:250039:250039_1	ABCC6	1.9678573717948729	0.626356326	-1.45678	23	1.05313869903957e-05	99.84
ABCC8:-:-_0	ABCC8	5.050000000000001	-2.091107194	0.144399	0	2.71882266542051e-08	100.0
ABCC8:-:-_1	ABCC8	3.0609432624113455	-2.091107194	-0.24687	6	2.18127810219679e-06	100.0
ABCC8:-:-_2	ABCC8	3.820382550335566	-2.091107194	-0.703352	4	7.14173687317849e-06	100.0
ABCC8:-:-_3	ABCC8	2.7099165048543687	-2.091107194	-0.674221	6	5.70912210670164e-06	100.0
ABCC8:-:-_4	ABCC8	3.4103371608832798	-2.091107194	-1.94242	71	1.79048971039748e-05	99.895
ABCC8:213255:213255_0	ABCC8	3.402637499999999	-2.091107194	0.03616	88	1.49526339661757e-05	99.722
ABCC8:213255:213255_1	ABCC8	3.706408411214951	-2.091107194	-1.02941	27	1.1013845224137e-05	99.844
ABCC8:250039:250039_0	ABCC8	3.7926313725490184	-2.091107194	-1.00028	21	1.22365570814433e-05	100.0
ABCC8:250039:250039_1	ABCC8	3.8655875457875437	-2.091107194	-0.188607	34	1.33454773836124e-05	99.878
ABCC9:-:-_0	ABCC9	5.323333333333333	-1.967739992	0.144399	0	2.86225266322685e-08	100.0
ABCC9:-:-_1	ABCC9	3.321285333333333	-1.967739992	-0.0512358	0	2.67782764547316e-06	100.0
ABCC9:-:-_2	ABCC9	3.3115324509803887	-1.967739992	-0.442505	0	4.11511226656384e-06	100.0
ABCC9:-:-_3	ABCC9	2.8257075163398686	-1.967739992	-0.703352	2	4.59786006555126e-06	100.0
ABCC9:-:-_4	ABCC9	2.794283725490194	-1.967739992	-1.15984	2	1.3201236712537e-05	100.0
ABCC9:213255:213255_0	ABCC9	3.5180366666666663	-1.967739992	-0.898989	2	9.50622213372881e-06	99.861
ABCC9:213255:213255_1	ABCC9	3.5276016339869263	-1.967739992	-0.152527	0	7.2851310107312e-06	100.0
ABCC9:250039:250039_0	ABCC9	3.4251222683264166	-1.967739992	-0.152527	11	9.26354711481366e-06	100.0
ABCC9:250039:250039_1	ABCC9	3.2940201360544226	-1.967739992	-1.35548	3	9.21940788911506e-06	100.0
ABCD1:-:-_0	ABCD1	2.306759176029961	-0.53631094	0.144399	6	7.26599144575034e-06	0.0
ABCD1:-:-_1	ABCD1	1.9538906336088142	-0.53631094	-0.507717	18	6.93998798069764e-06	100.0
ABCD1:-:-_2	ABCD1	2.0246218407960184	-0.53631094	0.144399	2	4.25729128955227e-06	26.866
ABCD1:213190:213190_0	ABCD1	2.9648807443365692	-0.53631094	-1.02941	138	1.24856192979436e-05	99.353
ABCD1:253751:253751_0	ABCD1	3.508896197718611	-0.53631094	-0.217738	147	1.85173112798224e-05	95.944
ABCD2:-:-_0	ABCD2	3.2671563218390847	-0.091746757	-0.116447	0	2.02704384223863e-06	100.0
ABCD2:-:-_1	ABCD2	3.2809952083333345	-0.091746757	-0.312082	0	4.10098790883152e-06	100.0
ABCD2:-:-_2	ABCD2	2.2774025974025984	-0.091746757	1.18084	0	3.61162164209841e-06	100.0
ABCD2:213190:213190_0	ABCD2	3.4865522653721652	-0.091746757	0.303954	0	7.19886924252813e-06	100.0
ABCD2:253751:253751_0	ABCD2	3.370017939814807	-0.091746757	-1.22505	0	1.06472220889065e-05	100.0
ABCD3:-:-_0	ABCD3	3.2520275862068955	-0.646543901	0.173531	1	4.22850211217093e-06	99.425
ABCD3:-:-_1	ABCD3	3.9685264026402627	-0.646543901	-0.181659	0	4.41685652491779e-06	100.0
ABCD3:-:-_2	ABCD3	4.290844444444444	-0.646543901	0.144399	0	4.2861838837598e-07	100.0
ABCD3:213190:213190_0	ABCD3	4.172697411003237	-0.646543901	-1.09463	0	8.87897528871808e-06	100.0
ABCD3:253751:253751_0	ABCD3	4.149714642857142	-0.646543901	-0.833777	0	1.06544207589374e-05	100.0
ABCD4:-:-_0	ABCD4	1.765111111111111	0.804668134	0.144399	0	2.56024619649096e-07	100.0
ABCD4:-:-_1	ABCD4	2.70801884057971	0.804668134	1.89125	1	5.17366840259367e-06	99.638
ABCD4:-:-_2	ABCD4	2.0847202380952385	0.804668134	0.303954	0	2.29181923203629e-06	100.0
ABCD4:213190:213190_0	ABCD4	3.3122481132075476	0.804668134	-0.253819	0	1.04594558664774e-05	100.0
ABCD4:253751:253751_0	ABCD4	3.6826830827067667	0.804668134	0.130504	0	1.26908061739045e-05	99.875
ABCE1:-:-_0	ABCE1	3.6745333333333323	-0.251530012	0.144399	0	1.61399487805168e-07	100.0
ABCE1:-:-_1	ABCE1	4.4279250000000046	-0.251530012	0.0791873	0	1.59764366485618e-06	100.0
ABCE1:-:-_2	ABCE1	4.174877416666668	-0.251530012	0.0791873	0	1.1158060385044e-06	100.0
ABCE1:-:-_3	ABCE1	4.618058333333335	-0.251530012	0.144399	0	1.32162872115011e-06	100.0
ABCE1:213203:213203_0	ABCE1	4.368531111111112	-0.251530012	-0.377293	0	9.66437657200676e-06	99.869
ABCE1:213203:213203_1	ABCE1	3.942590000000001	-0.251530012	-0.442505	0	7.76926315555112e-06	99.474
ABCE1:252347:252347_0	ABCE1	3.6521354166666686	-0.251530012	0.0791873	0	1.46565464523001e-06	100.0
ABCF1:-:-_0	ABCF1	2.7097534653465347	-0.222203495	-1.00028	0	1.31252033343192e-05	100.0
ABCF1:-:-_1	ABCF1	2.6817259450171815	-0.222203495	0.630013	0	4.61280618419577e-06	100.0
ABCF1:-:-_2	ABCF1	3.124458085808581	-0.222203495	0.238742	0	4.43335733166803e-06	99.67
ABCF1:-:-_3	ABCF1	3.28547311827957	-0.222203495	0.434377	0	1.64691157342595e-06	100.0
ABCF1:213188:213188_0	ABCF1	2.986244897959184	-0.222203495	-0.116447	0	2.83164505822488e-06	100.0
ABCF1:213188:213188_1	ABCF1	2.9207110394736837	-0.222203495	-0.181659	0	3.7432500295036e-06	100.0
ABCF1:213188:213188_2	ABCF1	3.79139400352734	-0.222203495	-0.377293	0	9.2077188879394e-06	100.0
ABCF2:-:-_0	ABCF2	3.555136296296297	-0.466531444	0.238742	0	1.6768121740618e-06	100.0
ABCF2:-:-_1	ABCF2	3.639210752688173	-0.466531444	-0.442505	0	4.61205083897538e-06	100.0
ABCF2:-:-_2	ABCF2	3.610860493827159	-0.466531444	-0.0221039	0	4.41213600287451e-06	99.588
ABCF2:-:-_3	ABCF2	3.6720901960784325	-0.466531444	-0.24687	0	3.43157689690736e-06	100.0
ABCF2:213188:213188_0	ABCF2	3.780303076923073	-0.466531444	-0.152527	0	8.1016637836237e-06	100.0
ABCF2:213188:213188_1	ABCF2	4.210418918918918	-0.466531444	-0.116447	0	3.14584305516835e-06	100.0
ABCF2:213188:213188_2	ABCF2	4.020741935483872	-0.466531444	-0.312082	0	2.67640333520386e-06	100.0
ABCF3:-:-_0	ABCF3	3.465534651600751	-0.771553417	-0.543797	0	1.07979756112982e-05	100.0
ABCF3:-:-_1	ABCF3	3.0159627906976763	-0.771553417	-1.02941	0	3.75140223870962e-06	100.0
ABCF3:-:-_2	ABCF3	2.9778255555555564	-0.771553417	-0.507717	0	4.5040856311647e-06	100.0
ABCF3:-:-_3	ABCF3	3.1340384615384633	-0.771553417	-0.442505	0	1.96790146879549e-06	97.436
ABCF3:213188:213188_0	ABCF3	3.0936614583333353	-0.771553417	-0.116447	0	4.09741054557363e-06	100.0
ABCF3:213188:213188_1	ABCF3	3.3621103603603593	-0.771553417	0.303954	0	3.69897450496546e-06	100.0
ABCF3:213188:213188_2	ABCF3	3.2410304663212437	-0.771553417	0.362218	0	1.02465988099661e-05	99.827
ABCG1:-:-_0	ABCG1	2.2426301369863046	-1.374132436	0.173531	0	4.28820433316748e-06	100.0
ABCG1:-:-_1	ABCG1	2.179748220064725	-1.374132436	-0.572929	1	5.14604907799334e-06	99.676
ABCG1:-:-_2	ABCG1	2.727531794871794	-1.374132436	-0.24687	0	4.01430708261542e-06	100.0
ABCG1:213180:213180_0	ABCG1	2.8178815634218286	-1.374132436	-1.68155	1	1.30099738586348e-05	100.0
ABCG1:250332:250332_0	ABCG1	2.6853899528301906	-1.374132436	-1.42069	0	1.26432499263091e-05	100.0
ABCG2:-:-_0	ABCG2	1.754036190476191	-0.198338176	0.303954	0	2.77456790115535e-06	100.0
ABCG2:-:-_1	ABCG2	1.3419940251572327	-0.198338176	0.173531	0	3.51594437732194e-06	100.0
ABCG2:-:-_2	ABCG2	0.07502828282828274	-0.198338176	0.303954	0	1.50326441802335e-06	100.0
ABCG2:213180:213180_0	ABCG2	2.9830720141843963	-0.198338176	-1.0655	0	1.00785134360181e-05	100.0
ABCG2:250332:250332_0	ABCG2	2.390207720125785	-0.198338176	-0.28295	0	8.1695289952428e-06	99.686
ABCG4:-:-_0	ABCG4	3.0615497076023392	-0.067881249	0.695225	0	3.89459402957634e-06	100.0
ABCG4:-:-_1	ABCG4	3.6456363636363633	-0.067881249	0.789568	0	4.15054191705869e-06	100.0
ABCG4:-:-_2	ABCG4	3.165291666666665	-0.067881249	0.0139757	0	3.65719891344905e-06	99.479
ABCG4:213180:213180_0	ABCG4	3.6455190265486745	-0.067881249	-0.543797	0	1.11879436073211e-05	100.0
ABCG4:250332:250332_0	ABCG4	3.6673611194968547	-0.067881249	-1.15984	0	1.10657337320742e-05	99.843
ABCG5:-:-_0	ABCG5	1.953131481481482	1.161078613	1.53604	0	2.35840478250182e-06	100.0
ABCG5:-:-_1	ABCG5	2.3925883939393935	1.161078613	-0.964202	0	4.40521448097503e-06	100.0
ABCG5:-:-_2	ABCG5	0.01834598639455795	1.161078613	1.60126	0	2.35738925858425e-06	99.32
ABCG5:213201:213201_0	ABCG5	2.435870766961652	1.161078613	0.978261	1	1.45874659543311e-05	99.558
ABCG5:250332:250332_0	ABCG5	2.1755846153846155	1.161078613	-0.0290518	5	9.79027317261479e-06	99.829
ABCG8:-:-_0	ABCG8	2.069481355932203	0.744001103	2.28255	1	2.5928551248096e-06	100.0
ABCG8:-:-_1	ABCG8	1.0530993399339938	0.744001103	0.398297	0	5.30953641679823e-06	100.0
ABCG8:-:-_2	ABCG8	0.9784020202020198	0.744001103	0.789568	0	3.52986246157247e-06	100.0
ABCG8:213201:213201_0	ABCG8	2.529855466101696	0.744001103	-0.615963	4	1.21853560148481e-05	100.0
ABCG8:250332:250332_0	ABCG8	2.120369811320754	0.744001103	-1.07246	7	1.09228500144898e-05	100.0
ABHD10:-:-_0	ABHD10	2.3482127738927727	0.595326758	0.398297	0	7.69694296702016e-06	100.0
ABHD10:-:-_1	ABHD10	2.2379702020202026	0.595326758	0.949126	0	4.94055294492299e-06	100.0
ABHD10:214007:214007_0	ABHD10	3.190356250000002	0.595326758	0.0791873	0	1.38672368196271e-06	100.0
ABHD11:-:-_0	ABHD11	1.3216666666666665	-0.404032746	0.144399	0	5.818083316485e-08	100.0
ABHD11:-:-_1	ABHD11	0.35848872549019617	-0.404032746	-0.24687	0	5.93322701884937e-06	80.392
ABHD11:182637:182637_0	ABHD11	1.8659933468834684	-0.404032746	-1.13071	0	1.41142879415685e-05	99.864
ABHD12:-:-_0	ABHD12	1.6841927777777805	-0.157884861	-0.152527	1	2.73553549300276e-06	100.0
ABHD12:-:-_1	ABHD12	2.9477141361256542	-0.157884861	-0.217738	1	1.39226543126233e-05	66.667
ABHD12:249771:249771_0	ABHD12	3.2528494805194805	-0.157884861	-0.217738	1	8.14038035079528e-06	100.0
ABHD12B:-:-_0	ABHD12B	1.6465885844748853	1.039913547	-0.442505	0	7.78485082636335e-06	47.032
ABHD12B:-:-_1	ABHD12B	2.19154096969697	1.039913547	1.89125	0	4.11988500584182e-06	100.0
ABHD12B:132144:132144_0	ABHD12B	2.548329906542056	1.039913547	0.659144	0	3.9384844256338e-06	100.0
ABHD13:-:-_0	ABHD13	3.392341420118341	-0.317668748	-1.35548	0	1.24242937810152e-05	100.0
ABHD14A:-:-_0	ABHD14A	1.8922987012987014	0.773521534	1.73169	0	4.3856910086854e-06	70.13
ABHD14A:-:-_1	ABHD14A	2.3792088706467642	0.773521534	0.557854	0	6.76884303903933e-06	99.502
ABHD14A:256874:256874_0	ABHD14A	3.1092262295082	0.773521534	-0.312082	0	3.22089261512375e-06	100.0
ABHD14B:-:-_0	ABHD14B	3.0854034313725487	0.215080721	-0.63814	0	5.57573046474399e-06	99.755
ABHD14B:-:-_1	ABHD14B	1.409688888888889	0.215080721	0.695225	0	1.02855956323487e-06	97.778
ABHD14B:256874:256874_0	ABHD14B	3.062671111111112	0.215080721	0.369165	0	2.98711231899412e-06	100.0
ABHD15:-:-_0	ABHD15	2.6200753375977293	-0.246069119	-1.20289	0	3.6119558439774e-05	78.394
ABHD16A:-:-_0	ABHD16A	3.678319976147884	-0.336073593	-1.49287	0	2.86205977259378e-05	99.94
ABHD16B:-:-_0	ABHD16B	1.917180602836874	NA	0.782624	0	4.27670127184153e-05	73.05
ABHD17A:-:-_0	ABHD17A	3.3100370370370373	NA	0.144399	0	6.26170505239969e-07	0.0
ABHD17A:-:-_1	ABHD17A	1.213152949852512	NA	1.36954	0	1.58574464900612e-05	90.265
ABHD17A:251171:251171_0	ABHD17A	3.0031577427821525	NA	0.0139757	0	1.14347599879116e-05	27.297
ABHD17B:-:-_0	ABHD17B	3.30691111111111	-0.339715008	-0.0512358	0	9.16374123597713e-07	98.889
ABHD17B:-:-_1	ABHD17B	4.793729976019185	-0.339715008	-0.507717	0	5.79108594741809e-06	100.0
ABHD17B:249771:249771_0	ABHD17B	4.157705866666662	-0.339715008	-0.572929	0	5.08347762591515e-06	100.0
ABHD17C:-:-_0	ABHD17C	2.156091433891992	NA	0.0791873	0	1.83446325388195e-05	24.444
ABHD17C:-:-_1	ABHD17C	3.1326666666666676	NA	0.0139757	0	4.76749417672616e-07	100.0
ABHD17C:249771:249771_0	ABHD17C	2.6225519047619064	NA	-0.63814	0	8.58063470713039e-06	91.429
ABHD1:-:-_0	ABHD1	2.2187577777777783	-0.110153916	0.369165	0	2.55092983330601e-06	100.0
ABHD1:-:-_1	ABHD1	0.9753166666666666	-0.110153916	-0.0512358	0	1.12100720371482e-06	100.0
ABHD1:182883:182883_0	ABHD1	2.2445801308016873	-0.110153916	-0.912907	0	1.46371491266917e-05	100.0
ABHD2:-:-_0	ABHD2	3.814185185185184	-0.025608647	-0.217738	0	1.00498323920993e-05	100.0
ABHD2:-:-_1	ABHD2	3.783964102564105	-0.025608647	-0.181659	0	1.66507550423658e-06	100.0
ABHD2:182883:182883_0	ABHD2	3.905822590837282	-0.025608647	0.0722395	0	9.80925168855241e-06	100.0
ABHD3:-:-_0	ABHD3	3.449887654320987	-0.203796826	0.0139757	0	1.0354398155001e-06	100.0
ABHD3:-:-_1	ABHD3	2.7362179487179494	-0.203796826	0.173531	0	5.61772766347835e-06	100.0
ABHD3:182883:182883_0	ABHD3	3.4559388470319643	-0.203796826	-1.00028	0	1.12050782975037e-05	99.886
ABHD4:-:-_0	ABHD4	4.073067676767679	-0.979072682	-0.572929	0	3.12230236060674e-06	100.0
ABHD4:-:-_1	ABHD4	3.544364840182647	-0.979072682	-1.15984	0	7.83153269062182e-06	99.543
ABHD4:130316:130316_0	ABHD4	3.5765384223918577	-0.979072682	-1.29027	0	6.80717015321333e-06	100.0
ABHD5:-:-_0	ABHD5	3.1005025490196054	-0.424258538	-0.674221	3	4.27933988573483e-06	100.0
ABHD5:-:-_1	ABHD5	3.226720261437908	-0.424258538	-0.768564	2	6.32449153902765e-06	100.0
ABHD5:214007:214007_0	ABHD5	3.725762456140354	-0.424258538	0.108319	2	3.4377921015833e-06	100.0
ABHD6:-:-_0	ABHD6	2.793853428571429	-0.494039303	-0.63814	0	3.34472861329655e-06	100.0
ABHD6:-:-_1	ABHD6	3.127617228464419	-0.494039303	-0.964202	0	8.00163589051196e-06	100.0
ABHD6:236855:236855_0	ABHD6	3.7356177777777813	-0.494039303	0.0139757	0	3.5143528673364e-06	100.0
ABHD8:-:-_0	ABHD8	2.820626567656763	-0.203796826	-0.964202	0	1.33117099497016e-05	99.835
ABHD8:-:-_1	ABHD8	1.660563128491623	-0.203796826	0.202663	0	1.44163449842393e-05	96.648
ABHD8:214008:214008_0	ABHD8	3.1329805649717435	-0.203796826	-0.116447	0	3.49616698904224e-06	100.0
ABI1:-:-_0	ABI1	4.873333333333333	-0.315847836	0.144399	0	2.69352032026156e-08	100.0
ABI1:-:-_1	ABI1	4.228427769784171	-0.315847836	-0.869859	0	1.08896747443734e-05	99.88
ABI1:-:-_2	ABI1	4.357065942028989	-0.315847836	-0.0512358	0	3.68185434187331e-06	100.0
ABI1:212904:212904_0	ABI1	4.4303559322033985	-0.315847836	0.144399	0	2.04107842890022e-06	100.0
ABI1:254450:254450_0	ABI1	4.589748523206745	-0.315847836	-0.181659	0	3.33902425805293e-06	100.0
ABI2:-:-_0	ABI2	3.7686996376811552	-0.361761279	0.144399	0	4.48042345240831e-06	100.0
ABI2:-:-_1	ABI2	4.250805952380951	-0.361761279	-0.964202	0	1.23390336034201e-05	78.095
ABI2:-:-_2	ABI2	3.7390000000000003	-0.361761279	0.144399	0	5.21061043337721e-08	100.0
ABI2:212905:212905_0	ABI2	4.397907103825125	-0.361761279	0.0139757	0	2.28773181105385e-06	100.0
ABI2:254450:254450_0	ABI2	4.715521940928267	-0.361761279	-0.0512358	0	2.78772557624342e-06	92.405
ABI3:-:-_0	ABI3	2.520101086956523	-0.025608647	0.108319	0	5.53317116096876e-06	98.188
ABI3:-:-_1	ABI3	1.170121149425287	-0.025608647	-1.15984	0	8.84365707855942e-06	77.701
ABI3:-:-_2	ABI3	3.963333333333333	-0.025608647	0.144399	0	1.26263887655559e-07	100.0
ABI3:212760:212760_0	ABI3	2.912889743589742	-0.025608647	0.499589	0	2.51199430665612e-06	100.0
ABI3:254450:254450_0	ABI3	2.7822680180180175	-0.025608647	0.369165	0	3.87001771217658e-06	100.0
ABI3BP:-:-_0	ABI3BP	4.282055936073059	0.45374373	-0.63814	0	5.15241731753867e-06	99.772
ABI3BP:-:-_1	ABI3BP	2.6386923427672953	0.45374373	2.29097	0	2.42206884767973e-05	99.948
ABI3BP:-:-_2	ABI3BP	3.465265027322404	0.45374373	-0.0873154	0	4.94249293702953e-06	99.727
ABI3BP:238020:238020_0	ABI3BP	3.964468115942031	0.45374373	-0.0512358	0	3.61866334486245e-06	100.0
ABI3BP:238020:238020_1	ABI3BP	3.9634075	0.45374373	-0.442505	0	3.06898193154921e-06	100.0
ABL1:-:-_0	ABL1	4.2437068273092375	-1.629711314	0.108319	0	3.41305914555005e-06	100.0
ABL1:-:-_1	ABL1	4.849	-1.629711314	0.144399	0	1.22693147481229e-07	100.0
ABL1:-:-_2	ABL1	4.373907407407408	-1.629711314	0.144399	0	9.49959149160906e-07	100.0
ABL1:-:-_3	ABL1	1.90049685039371	-1.629711314	-3.22479	0	2.91018218777388e-05	99.606
ABL1:-:-_4	ABL1	5.26	-1.629711314	0.144399	0	2.87089478829044e-08	100.0
ABL1:173633:173633_0	ABL1	3.885901140684413	-1.629711314	0.267874	6	1.28872360170098e-05	100.0
ABL1:197885:197885_0	ABL1	3.222939199999996	-1.629711314	-1.09463	0	7.73537433827621e-06	99.733
ABL1:198189:198189_0	ABL1	3.474690070921981	-1.629711314	-0.312082	0	5.54756240450742e-06	100.0
ABL1:212784:212784_0	ABL1	4.05772839506173	-1.629711314	-0.377293	0	2.25468091747973e-06	100.0
ABL2:-:-_0	ABL2	5.760000000000001	-0.992035476	0.144399	0	2.87281841407972e-08	100.0
ABL2:-:-_1	ABL2	3.558107964033381	-0.992035476	-1.20289	0	2.06433646586593e-05	99.872
ABL2:-:-_2	ABL2	3.238748148148148	-0.992035476	0.144399	0	7.97091361859119e-07	100.0
ABL2:-:-_3	ABL2	4.322180833333333	-0.992035476	0.144399	0	1.27494278071701e-07	100.0
ABL2:-:-_4	ABL2	3.1624636363636345	-0.992035476	-0.24687	0	6.36228406934161e-06	52.424
ABL2:173633:173633_0	ABL2	3.5830081115335872	-0.992035476	-1.22505	0	1.01981891387498e-05	99.747
ABL2:197885:197885_0	ABL2	3.9584274444444296	-0.992035476	0.0431076	0	4.62073887188566e-06	100.0
ABL2:198189:198189_0	ABL2	3.6231769503546167	-0.992035476	-0.116447	0	4.13422070286526e-06	100.0
ABL2:212784:212784_0	ABL2	4.370022222222225	-0.992035476	-0.181659	0	2.20272233967126e-06	100.0
ABLIM1:-:-_0	ABLIM1	3.1360000000000006	-0.24061166	0.144399	0	2.26441527435359e-08	100.0
ABLIM1:-:-_1	ABLIM1	3.9573704892205663	-0.24061166	-0.0290518	0	1.9349635418357e-05	99.917
ABLIM1:-:-_2	ABLIM1	3.367761904761905	-0.24061166	0.0791873	0	2.11375226059051e-07	100.0
ABLIM1:-:-_3	ABLIM1	3.70076666666667	-0.24061166	0.564801	0	1.60230091936634e-06	100.0
ABLIM1:-:-_4	ABLIM1	3.3268095238095237	-0.24061166	-0.0512358	0	8.08803850987416e-07	100.0
ABLIM1:-:-_5	ABLIM1	1.085919047619048	-0.24061166	0.789568	0	4.38656088638361e-06	100.0
ABLIM1:128458:128458_0	ABLIM1	4.380166666666662	-0.24061166	-0.181659	0	1.60514451704201e-06	100.0
ABLIM1:188715:188715_0	ABLIM1	3.616314102564105	-0.24061166	-0.181659	0	2.89688022413323e-06	100.0
ABLIM1:188715:188715_1	ABLIM1	4.187660256410252	-0.24061166	-0.24687	0	2.01995585444638e-06	100.0
ABLIM1:188716:188716_0	ABLIM1	4.185910714285714	-0.24061166	0.0139757	0	2.73254256131803e-06	100.0
ABLIM1:188716:188716_1	ABLIM1	3.9769999999999994	-0.24061166	-0.181659	0	2.1134793958968e-06	100.0
ABLIM2:-:-_0	ABLIM2	3.4299999999999997	-1.506435464	0.144399	0	2.63040272613694e-08	100.0
ABLIM2:-:-_1	ABLIM2	2.4731276803118916	-1.506435464	-2.33373	0	1.78776411116177e-05	99.805
ABLIM2:-:-_2	ABLIM2	1.5529	-1.506435464	-0.116447	0	7.57006945878745e-07	100.0
ABLIM2:-:-_3	ABLIM2	1.281044583333333	-1.506435464	-0.312082	0	1.68531287659224e-06	100.0
ABLIM2:-:-_4	ABLIM2	2.97692142857143	-1.506435464	-0.116447	0	2.50197634101672e-06	100.0
ABLIM2:-:-_5	ABLIM2	1.721275362318841	-1.506435464	-0.0512358	0	1.60187048055427e-06	84.058
ABLIM2:128458:128458_0	ABLIM2	2.668336111111109	-1.506435464	0.564801	0	1.72895004940393e-06	100.0
ABLIM2:188714:188714_0	ABLIM2	1.8333895698924736	-1.506435464	-0.0512358	0	1.75933431812808e-06	98.925
ABLIM2:188715:188715_0	ABLIM2	2.0836897435897446	-1.506435464	-0.312082	0	2.14591825455856e-06	100.0
ABLIM2:188716:188716_0	ABLIM2	2.03582738095238	-1.506435464	-0.507717	0	3.73753436815034e-06	100.0
ABLIM2:188716:188716_1	ABLIM2	2.799752898550727	-1.506435464	-0.0512358	0	3.2655449888213e-06	97.826
ABLIM3:-:-_0	ABLIM3	3.991151515151516	-1.150005948	-0.116447	0	8.97215749955863e-07	100.0
ABLIM3:-:-_1	ABLIM3	4.072678571428574	-1.150005948	0.0791873	0	1.07576533636925e-06	100.0
ABLIM3:-:-_2	ABLIM3	3.7772642857142853	-1.150005948	0.0139757	0	7.29341763847081e-07	100.0
ABLIM3:-:-_3	ABLIM3	4.117238095238095	-1.150005948	0.0791873	0	2.32506124647787e-07	100.0
ABLIM3:-:-_4	ABLIM3	3.9657300174520076	-1.150005948	-2.69594	0	1.97211743212211e-05	99.913
ABLIM3:-:-_5	ABLIM3	4.723333333333334	-1.150005948	0.144399	0	2.87021324741189e-08	100.0
ABLIM3:128458:128458_0	ABLIM3	4.706407407407413	-1.150005948	0.0139757	0	1.45375134706254e-06	100.0
ABLIM3:188714:188714_0	ABLIM3	4.559397849462364	-1.150005948	-0.181659	0	1.5537645711739e-06	100.0
ABLIM3:188715:188715_0	ABLIM3	3.8595743589743554	-1.150005948	-0.24687	0	2.80899732599131e-06	100.0
ABLIM3:188716:188716_0	ABLIM3	3.676509090909091	-1.150005948	0.238742	0	3.0145924916194e-06	100.0
ABLIM3:188716:188716_1	ABLIM3	4.182773809523811	-1.150005948	0.173531	0	2.52453691070726e-06	100.0
ABR:-:-_0	ABR	4.302916666666664	-1.03976177	-0.0512358	0	1.34701027629703e-06	100.0
ABR:-:-_1	ABR	3.9711111111111115	-1.03976177	-0.116447	0	1.30617589086666e-06	100.0
ABR:-:-_2	ABR	4.1688962962962925	-1.03976177	-0.0512358	0	1.77174889145752e-06	100.0
ABR:-:-_3	ABR	3.4490000000000003	-1.03976177	0.144399	0	2.56443573096937e-07	100.0
ABR:-:-_4	ABR	3.680257446808518	-1.03976177	-0.28295	0	6.64386381299343e-06	99.645
ABR:176068:176068_0	ABR	4.151560606060607	-1.03976177	0.108319	0	5.62322518133511e-06	100.0
ABR:239852:239852_0	ABR	4.3052467687074865	-1.03976177	-1.35548	0	1.22322557201109e-05	100.0
ABR:241262:241262_0	ABR	4.031005747126435	-1.03976177	-0.572929	0	8.6200083469294e-06	100.0
ABR:250004:250004_0	ABR	4.165818500881831	-1.03976177	-0.63814	0	8.91293458105431e-06	100.0
ABRA:-:-_0	ABRA	2.686666666666667	-0.201976964	0.144399	0	5.26209552513139e-08	100.0
ABRA:-:-_1	ABRA	2.1987042214912327	-0.201976964	-0.355112	0	1.408616209392e-05	99.781
ABRA:258843:258843_0	ABRA	2.8712364035087687	-0.201976964	-0.63814	0	3.72780286254476e-06	100.0
ABRACL:-:-_0	ABRACL	4.401111111111111	0.035072054	0.0791873	0	8.29360036962652e-08	100.0
ABRACL:258843:258843_0	ABRACL	3.6316877637130767	0.035072054	-0.24687	0	3.35751338469334e-06	100.0
ABT1:-:-_0	ABT1	0.13214222222222216	-0.271755481	-0.24687	0	2.80666471779061e-06	100.0
ABT1:-:-_1	ABT1	2.187771048387098	-0.271755481	0.108319	0	7.88080989615606e-06	99.731
ABT1:240709:240709_0	ABT1	2.719336538461538	-0.271755481	-0.768564	0	8.04188610391486e-06	100.0
ABTB1:-:-_0	ABTB1	2.5679999999999996	-0.951568548	0.144399	0	3.41113879862593e-07	100.0
ABTB1:-:-_1	ABTB1	2.2537387387387393	-0.951568548	-0.0512358	0	2.6230632180175e-06	100.0
ABTB1:-:-_2	ABTB1	2.5342051612903216	-0.951568548	-1.09463	0	3.80605137745716e-06	100.0
ABTB1:-:-_3	ABTB1	2.6153255663430377	-0.951568548	-0.217738	0	7.65242646643248e-06	99.676
ABTB1:197585:197585_0	ABTB1	2.4764575438596492	-0.951568548	-0.28295	0	5.53855040627542e-06	100.0
ABTB1:197585:197585_1	ABTB1	2.689306730769231	-0.951568548	-0.478585	0	6.36768548806726e-06	100.0
ABTB1:238125:238125_0	ABTB1	2.535718264840182	-0.951568548	-0.507717	0	4.30221498000549e-06	99.543
ABTB2:-:-_0	ABTB2	3.294092405063294	-1.01227212	-0.478585	0	3.86405037738285e-06	100.0
ABTB2:-:-_1	ABTB2	3.336482128514055	-1.01227212	-1.13071	0	1.03320995024038e-05	100.0
ABTB2:-:-_2	ABTB2	3.5201094017094023	-1.01227212	-0.579879	0	1.79904979194356e-05	97.436
ABTB2:-:-_3	ABTB2	3.638964680483582	-1.01227212	0.0791873	0	1.7696474998277e-05	5.354
ABTB2:238029:238029_0	ABTB2	3.3548639455782343	-1.01227212	0.499589	0	4.03259011129415e-06	100.0
ABTB2:238125:238125_0	ABTB2	3.1864212903225795	-1.01227212	-0.964202	0	9.22297610292005e-06	100.0
ABTB2:250031:250031_0	ABTB2	3.179203303303305	-1.01227212	-0.217738	0	4.19254089340105e-06	100.0
ACAA1:-:-_0	ACAA1	2.778583333333333	0.064394823	0.144399	0	1.22273885939566e-07	100.0
ACAA1:-:-_1	ACAA1	1.3418773684210525	0.064394823	0.144399	0	3.39920632117269e-06	0.0
ACAA1:238383:238383_0	ACAA1	2.9163999129677993	0.064394823	-0.391195	0	1.98673439434408e-05	94.952
ACAA2:-:-_0	ACAA2	2.3660208333333332	-0.578583623	0.760437	0	5.18329782271182e-07	100.0
ACAA2:-:-_1	ACAA2	3.4329952380952387	-0.578583623	-0.0512358	0	4.04604172282611e-07	100.0
ACAA2:238383:238383_0	ACAA2	2.7522193777777764	-0.578583623	-2.56549	0	1.41494183788126e-05	100.0
ACACA:-:-_0	ACACA	4.117400396773489	-1.613071123	-4.19625	0	6.54876790351993e-05	100.0
ACACA:-:-_1	ACACA	3.7388439613526554	-1.613071123	-0.24687	0	6.23335803446632e-06	100.0
ACACA:-:-_2	ACACA	4.278363963963967	-1.613071123	0.0139757	0	1.63337863632845e-06	100.0
ACACA:-:-_3	ACACA	4.797986507936507	-1.613071123	0.564801	0	1.8859264862861e-06	100.0
ACACA:-:-_4	ACACA	3.7538798701298752	-1.613071123	0.303954	0	5.35883217891673e-06	100.0
ACACA:190425:190425_0	ACACA	4.239611458333325	-1.613071123	-0.116447	0	7.0867450332704e-06	100.0
ACACA:214878:214878_0	ACACA	4.569190031152651	-1.613071123	-0.116447	0	3.90276637878214e-06	100.0
ACACA:249744:249744_0	ACACA	4.4382156302521	-1.613071123	-0.116447	0	4.86501435791402e-06	100.0
ACACA:249803:249803_0	ACACA	3.7907727272727256	-1.613071123	-0.181659	0	2.84147039987241e-06	100.0
ACACB:-:-_0	ACACB	0.7404178893178897	-1.974635129	-0.159476	0	1.2431427889519e-05	100.0
ACACB:-:-_1	ACACB	2.9636617886178866	-1.974635129	-0.377293	0	2.21507731458491e-06	98.374
ACACB:-:-_2	ACACB	2.01218828828829	-1.974635129	-0.377293	0	2.18390521448091e-06	100.0
ACACB:-:-_3	ACACB	2.920503406326034	-1.974635129	-0.609009	0	7.69262663046085e-06	100.0
ACACB:-:-_4	ACACB	2.7240694882064975	-1.974635129	-2.84715	0	8.05263134817428e-05	99.911
ACACB:190425:190425_0	ACACB	2.6760348797250866	-1.974635129	-0.674221	0	1.06833677755845e-05	100.0
ACACB:214878:214878_0	ACACB	3.3002904672897198	-1.974635129	-0.152527	0	6.68084165361525e-06	100.0
ACACB:249744:249744_0	ACACB	3.431012605042017	-1.974635129	-0.703352	0	7.35841688480277e-06	100.0
ACACB:249803:249803_0	ACACB	2.7167980099502493	-1.974635129	0.0431076	0	3.73111026465979e-06	100.0
ACAD10:-:-_0	ACAD10	0.43913333333333326	-0.538378753	-0.507717	0	2.20720574150585e-06	100.0
ACAD10:-:-_1	ACAD10	0.8817965811965811	-0.538378753	-0.24687	0	3.20309636908177e-06	70.513
ACAD10:-:-_2	ACAD10	1.4079179059829068	-0.538378753	-0.609009	0	6.90721807989243e-06	100.0
ACAD10:-:-_3	ACAD10	-2.985750000000001	-0.538378753	0.144399	0	3.05239390437162e-07	100.0
ACAD10:173844:173844_0	ACAD10	2.403790186125212	-0.538378753	1.29047	0	2.13374915227415e-05	99.746
ACAD10:181872:181872_0	ACAD10	2.703905354058724	-0.538378753	-0.31903	0	7.77036604740763e-06	95.855
ACAD10:240175:240175_0	ACAD10	2.5170342383107114	-0.538378753	-1.32635	0	9.38339916484724e-06	99.849
ACAD11:-:-_0	ACAD11	0.6827878787878788	0.604424343	0.144399	0	3.30554860392925e-07	100.0
ACAD11:-:-_1	ACAD11	2.1679522522522525	0.604424343	0.369165	0	3.74684980518659e-06	99.7
ACAD11:-:-_2	ACAD11	0.9302635658914737	0.604424343	0.499589	0	2.58475880008838e-06	100.0
ACAD11:173844:173844_0	ACAD11	2.806952208121826	0.604424343	0.22485	0	1.63294606681419e-05	99.915
ACAD11:240175:240175_0	ACAD11	3.002412987987989	0.604424343	-0.31903	0	8.7611149756152e-06	100.0
ACAD8:-:-_0	ACAD8	-0.1271325000000002	-0.380166007	0.0791873	0	3.85671406223574e-06	10.0
ACAD8:-:-_1	ACAD8	5.3066666666666675	-0.380166007	0.144399	0	2.86824592831697e-08	100.0
ACAD8:173851:173851_0	ACAD8	3.228013244444443	-0.380166007	-1.62331	18	1.66295817855446e-05	100.0
ACAD9:-:-_0	ACAD9	0.7135234234234232	-0.841329384	-0.24687	0	3.7030392595788e-06	100.0
ACAD9:-:-_1	ACAD9	1.7770097928436912	-0.841329384	-0.739433	3	9.55782853229042e-06	99.812
ACAD9:173850:173850_0	ACAD9	2.734703341503268	-0.841329384	-1.62331	8	1.88101456963867e-05	100.0
ACADL:-:-_0	ACADL	1.9501666666666668	-0.358119787	0.144399	0	1.08696499306135e-07	100.0
ACADL:-:-_1	ACADL	1.6732913580246926	-0.358119787	0.369165	0	4.71846458713013e-06	52.469
ACADL:173849:173849_0	ACADL	3.3604158176943693	-0.358119787	-1.78286	0	1.36225005484788e-05	99.821
ACADM:-:-_0	ACADM	1.7944386363636364	-0.247889024	-0.116447	1	2.41232597210507e-06	100.0
ACADM:-:-_1	ACADM	3.2291666666666674	-0.247889024	0.144399	0	1.03888215337292e-07	100.0
ACADM:173846:173846_0	ACADM	3.521330837742506	-0.247889024	-0.905943	71	1.34100124539252e-05	100.0
ACADS:-:-_0	ACADS	1.0509753333333334	-0.200157416	0.0139757	0	2.63821793298449e-06	56.19
ACADS:-:-_1	ACADS	3.9963333333333337	-0.200157416	0.0791873	1	3.25286041513707e-07	100.0
ACADS:173847:173847_0	ACADS	2.8180648793565695	-0.200157416	-0.978122	37	2.29246352250456e-05	99.732
ACADSB:-:-_0	ACADSB	0.2338005747126435	-0.402212257	0.434377	0	2.26502496028395e-06	100.0
ACADSB:-:-_1	ACADSB	3.968888888888889	-0.402212257	0.144399	0	9.07193685805242e-08	100.0
ACADSB:173847:173847_0	ACADSB	2.2156418727598575	-0.402212257	-1.84808	7	1.41268334566395e-05	100.0
ACADVL:-:-_0	ACADVL	1.3275627659574467	0.025760883	0.630013	0	6.60097418969481e-06	36.525
ACADVL:-:-_1	ACADVL	3.20242819047619	0.025760883	-0.188607	13	8.8344917840451e-06	98.667
ACADVL:173850:173850_0	ACADVL	3.377280829268294	0.025760883	-1.20289	79	1.9455553788991e-05	100.0
ACAN:-:-_0	ACAN	2.293373015873016	1.284310712	-0.116447	0	2.05591646823203e-06	100.0
ACAN:-:-_1	ACAN	4.260090909090912	1.284310712	0.0791873	0	5.55204723290976e-07	100.0
ACAN:-:-_2	ACAN	3.1043333333333334	1.284310712	0.0139757	0	5.66736099932931e-07	100.0
ACAN:-:-_3	ACAN	1.6097690104166684	1.284310712	-0.674221	0	6.68075930480475e-06	91.406
ACAN:-:-_4	ACAN	2.864333333333333	1.284310712	0.0139757	0	3.85011158549302e-07	100.0
ACAN:-:-_5	ACAN	0.9432995993865031	1.284310712	4.83022	0	6.34013580499438e-05	76.462
ACAN:-:-_6	ACAN	2.5836111111111113	1.284310712	0.0791873	0	2.10321603072748e-07	100.0
ACAN:-:-_7	ACAN	3.848888888888889	1.284310712	0.144399	0	1.06388757077705e-07	100.0
ACAN:-:-_8	ACAN	1.8912857142857136	1.284310712	-0.0512358	0	1.90351007103438e-06	100.0
ACAN:143308:143308_0	ACAN	3.110559523809531	1.284310712	0.00702797	0	6.49580109988304e-06	100.0
ACAN:153056:153056_0	ACAN	2.849804678362573	1.284310712	0.238742	0	3.11609585724723e-06	99.415
ACAN:153058:153058_0	ACAN	3.7834658602150517	1.284310712	1.01434	3	7.12788850589173e-06	100.0
ACAN:238011:238011_0	ACAN	1.5573225806451625	1.284310712	-0.24687	0	1.42139188884675e-06	100.0
ACAN:239594:239594_0	ACAN	3.796601449275349	1.284310712	0.238742	0	6.76099850912887e-06	99.275
ACAN:239594:239594_1	ACAN	2.9118410526315808	1.284310712	-0.217738	0	6.96113225055824e-06	99.649
ACAN:239594:239594_2	ACAN	2.00831428571429	1.284310712	-0.152527	0	5.14034455843302e-06	99.524
ACAN:239596:239596_0	ACAN	3.4806878048780514	1.284310712	-0.833777	0	5.13410993451014e-06	100.0
ACAP1:-:-_0	ACAP1	3.9174549019607836	0.001895464	-0.0512358	0	1.06116955774485e-06	100.0
ACAP1:-:-_1	ACAP1	2.7457000000000003	0.001895464	0.144399	0	2.12846391796938e-06	100.0
ACAP1:-:-_2	ACAP1	1.7028097560975606	0.001895464	-0.116447	0	1.89031100307454e-06	100.0
ACAP1:-:-_3	ACAP1	2.5803874999999996	0.001895464	0.434377	0	3.53560198432541e-06	86.111
ACAP1:-:-_4	ACAP1	2.790593945578232	0.001895464	0.434377	0	3.58402285895343e-06	100.0
ACAP1:153323:153323_0	ACAP1	2.7496381833333334	0.001895464	0.03616	0	1.13733532107709e-05	100.0
ACAP1:238125:238125_0	ACAP1	3.083184818481851	0.001895464	-0.181659	0	6.17449043589858e-06	100.0
ACAP1:241404:241404_0	ACAP1	3.579193058419243	0.001895464	0.434377	0	4.13920570011412e-06	100.0
ACAP1:250600:250600_0	ACAP1	3.3173625730994147	0.001895464	-0.63814	0	5.72311685589844e-06	100.0
ACAP2:-:-_0	ACAP2	5.011872327044023	-0.602450568	-0.0512358	0	2.33961443719992e-06	100.0
ACAP2:-:-_1	ACAP2	3.107039855072465	-0.602450568	-0.442505	0	3.05576895828822e-06	100.0
ACAP2:-:-_2	ACAP2	4.107305555555554	-0.602450568	-0.116447	0	1.20267443597369e-06	100.0
ACAP2:-:-_3	ACAP2	4.032254901960784	-0.602450568	-0.0512358	0	1.90880896173784e-06	100.0
ACAP2:-:-_4	ACAP2	3.8560980392156843	-0.602450568	0.144399	0	9.95456921102104e-07	100.0
ACAP2:153322:153322_0	ACAP2	4.242879499999998	-0.602450568	-0.507717	0	6.87318390955411e-06	100.0
ACAP2:214518:214518_0	ACAP2	4.198476436781608	-0.602450568	-0.312082	0	4.84524226511359e-06	99.713
ACAP2:238125:238125_0	ACAP2	3.836797578347579	-0.602450568	0.303954	0	5.08386256207058e-06	100.0
ACAP2:241404:241404_0	ACAP2	4.251357388316151	-0.602450568	-0.0512358	0	4.3025812120651e-06	100.0
ACAP3:-:-_0	ACAP3	2.1530626666666652	-0.352661697	0.144399	0	3.73735425836934e-06	3.333
ACAP3:-:-_1	ACAP3	1.3705426443202986	-0.352661697	0.463509	0	1.47834094498654e-05	66.48
ACAP3:-:-_2	ACAP3	1.5168285714285714	-0.352661697	0.0791873	0	3.06015851474469e-06	25.714
ACAP3:-:-_3	ACAP3	1.857775757575758	-0.352661697	-0.442505	0	4.05909869044638e-06	100.0
ACAP3:-:-_4	ACAP3	1.8085827956989247	-0.352661697	0.0139757	0	2.64002132936108e-06	49.462
ACAP3:153321:153321_0	ACAP3	2.3125235507246384	-0.352661697	-0.413373	0	9.85908757275078e-06	99.819
ACAP3:238125:238125_0	ACAP3	1.985481176470589	-0.352661697	0.434377	0	7.19355472119808e-06	91.373
ACAP3:241404:241404_0	ACAP3	2.247429209621993	-0.352661697	-1.02941	0	5.61251696789903e-06	100.0
ACAP3:250600:250600_0	ACAP3	1.8965098039215686	-0.352661697	0.173531	0	6.95355213796908e-06	65.266
ACAT1:-:-_0	ACAT1	1.3430642857142856	-0.538132194	0.0139757	0	2.76839004678679e-06	42.857
ACAT1:-:-_1	ACAT1	5.026666666666667	-0.538132194	0.144399	0	6.3992815850216e-08	100.0
ACAT1:238383:238383_0	ACAT1	3.0991026041666676	-0.538132194	-1.81199	30	1.34606241239686e-05	100.0
ACAT2:-:-_0	ACAT2	1.8438749999999997	-0.359940251	0.0791873	0	2.57351790737227e-07	100.0
ACAT2:-:-_1	ACAT2	1.9800666666666664	-0.359940251	0.0791873	0	5.81834155512474e-08	100.0
ACAT2:238383:238383_0	ACAT2	2.3393357817869407	-0.359940251	-1.32635	0	1.45155672866964e-05	100.0
ACBD3:-:-_0	ACBD3	5.545000000000001	0.150760231	0.144399	0	5.67337930404459e-08	100.0
ACBD3:-:-_1	ACBD3	3.2573451994302025	0.150760231	0.0722395	0	1.03255576958699e-05	99.715
ACBD3:-:-_2	ACBD3	2.245336585365857	0.150760231	0.144399	0	8.97319094146599e-06	0.0
ACBD3:250204:250204_0	ACBD3	4.030835164835161	0.150760231	0.564801	0	3.16483002781456e-06	85.348
ACBD3:258164:258164_0	ACBD3	3.805788888888891	0.150760231	-0.442505	0	5.17572108608406e-06	99.722
ACBD4:-:-_0	ACBD4	1.6684166666666664	0.463046108	0.630013	0	7.11260587036991e-07	100.0
ACBD4:-:-_1	ACBD4	1.6595321038251363	0.463046108	1.10869	0	1.20669887791087e-05	99.863
ACBD4:250204:250204_0	ACBD4	3.520781395348835	0.463046108	-0.703352	0	4.27544813047053e-06	100.0
ACBD5:-:-_0	ACBD5	2.723963375527426	-0.556537043	-1.62331	0	1.61982350695287e-05	100.0
ACBD5:-:-_1	ACBD5	2.713	-0.556537043	-0.0512358	1	2.72461570500393e-06	99.225
ACBD5:250204:250204_0	ACBD5	4.110286287878788	-0.556537043	-0.0512358	0	3.30245690483419e-06	100.0
ACBD6:-:-_0	ACBD6	3.0336803030303017	-0.427900189	-0.0512358	0	8.51178033322145e-07	100.0
ACBD6:-:-_1	ACBD6	3.7295701754385977	-0.427900189	0.144399	0	1.13555561804901e-06	100.0
ACBD6:-:-_2	ACBD6	1.7790922764227635	-0.427900189	-0.181659	0	2.72186321347221e-06	100.0
ACBD6:238125:238125_0	ACBD6	3.7089450171821317	-0.427900189	-0.63814	0	3.54905501869066e-06	100.0
ACBD6:250204:250204_0	ACBD6	3.3895690196078436	-0.427900189	-0.377293	0	3.23197363888933e-06	100.0
ACBD7:-:-_0	ACBD7	3.4166666666666665	0.147123112	0.144399	0	5.45170430546266e-08	100.0
ACBD7:-:-_1	ACBD7	2.065	0.147123112	0.144399	0	8.41141918155798e-08	100.0
ACBD7:238248:238248_0	ACBD7	2.1683137254901963	0.147123112	0.0431076	0	3.63603386125974e-06	100.0
ACCS:-:-_0	ACCS	1.6812877551020404	0.290313621	0.0431076	0	3.34566572640285e-06	100.0
ACCS:-:-_1	ACCS	0.10770512820512818	0.290313621	0.630013	0	1.20718545235089e-06	100.0
ACCS:99734:99734_0	ACCS	2.8017014109347445	0.290313621	-0.231639	0	1.73585428611966e-05	100.0
ACCSL:-:-_0	ACCSL	-0.8404576470588242	-0.154246007	0.557854	0	8.02858660297083e-06	99.804
ACCSL:-:-_1	ACCSL	-1.49924884057971	-0.154246007	0.0791873	0	7.08420574453058e-07	100.0
ACCSL:99734:99734_0	ACCSL	1.0060809308510639	-0.154246007	-1.29723	0	1.47017195885821e-05	100.0
ACD:-:-_0	ACD	1.0153922713864307	-0.598810865	-1.42766	2	1.52220487989261e-05	100.0
ACD:-:-_1	ACD	-1.3873794791666676	-0.598810865	-0.572929	0	8.59534485765039e-06	98.611
ACD:255920:255920_0	ACD	1.6818906060606065	-0.598810865	-0.0221039	0	8.95290442161043e-06	99.697
ACE2:-:-_0	ACE2	1.882740901771338	0.885576705	1.07955	0	7.83907057941952e-06	100.0
ACE2:-:-_1	ACE2	2.34957037037037	0.885576705	1.31127	0	8.2627089224546e-07	100.0
ACE2:188999:188999_0	ACE2	2.7646680069930083	0.885576705	-0.188607	0	2.04326029986456e-05	100.0
ACE:-:-_0	ACE	0.748099099099099	-0.573431473	0.144399	1	3.57634726715528e-06	0.0
ACE:-:-_1	ACE	0.6773333333333335	-0.573431473	0.144399	0	2.99678504216573e-07	100.0
ACE:-:-_2	ACE	1.768933333333333	-0.573431473	-0.181659	0	5.3739489385921e-06	48.945
ACE:250591:250591_0	ACE	2.200276981450253	-0.573431473	-0.636864	4	3.40569698767989e-05	92.13
ACE:250591:250591_1	ACE	2.4951529971988786	-0.573431473	-2.68092	4	3.16431388215607e-05	99.888
ACER1:-:-_0	ACER1	0.16837499999999994	-0.025608647	0.0139757	0	4.36492319773205e-07	100.0
ACER1:-:-_1	ACER1	4.786666666666666	-0.025608647	0.0791873	0	3.69679386731003e-08	100.0
ACER1:253435:253435_0	ACER1	1.5102121223958334	-0.025608647	-0.420325	0	1.32294609280075e-05	99.87
ACER2:-:-_0	ACER2	4.0038888888888895	0.17280645	0.0791873	0	5.68382181736873e-07	94.444
ACER2:-:-_1	ACER2	2.742871794871794	0.17280645	0.564801	0	6.17223511069902e-07	100.0
ACER2:253435:253435_0	ACER2	3.680403242542151	0.17280645	-0.384242	0	1.15817050299982e-05	99.87
ACER3:-:-_0	ACER3	1.7283809523809524	0.058937498	0.144399	0	9.21721618435609e-07	100.0
ACER3:-:-_1	ACER3	4.242592592592592	0.058937498	-0.0512358	0	2.62220888692026e-07	100.0
ACER3:253435:253435_0	ACER3	3.696426111111111	0.058937498	-0.0873154	0	1.00559854757246e-05	100.0
ACHE:-:-_0	ACHE	1.9132903030303035	-0.598810865	0.144399	0	3.1388566860547e-06	0.0
ACHE:-:-_1	ACHE	1.8047249999999997	-0.598810865	0.564801	0	1.84441173820264e-06	71.667
ACHE:249618:249618_0	ACHE	2.586931309114083	-0.598810865	-2.47116	0	3.47749351138261e-05	99.681
ACIN1:-:-_0	ACIN1	2.87976371428571	-0.435396074	-1.09463	0	1.71657859576544e-05	90.476
ACIN1:-:-_1	ACIN1	3.4237973303834788	-0.435396074	0.0874796	0	3.52054053962807e-05	99.963
ACIN1:-:-_2	ACIN1	4.188573708920189	-0.435396074	-0.0873154	0	5.85702872454402e-06	100.0
ACIN1:240878:240878_0	ACIN1	3.91584674329502	-0.435396074	-0.116447	0	3.96550857458915e-06	93.103
ACIN1:251054:251054_0	ACIN1	4.815257142857147	-0.435396074	0.144399	0	2.2774635649315e-06	100.0
ACKR2:-:-_0	ACKR2	1.6321893506493497	0.464864541	0.710475	0	1.74393875389682e-05	99.913
ACKR3:-:-_0	ACKR3	3.1025337465564755	0.042348793	-0.456408	0	2.05210638882661e-05	100.0
ACKR4:-:-_0	ACKR4	2.3866712250712294	0.527368849	0.978261	0	1.25083044533067e-05	97.151
ACLY:-:-_0	ACLY	4.28448148148148	-0.773369631	0.0791873	0	4.73272237189412e-07	100.0
ACLY:-:-_1	ACLY	3.444647142857144	-0.773369631	-0.0512358	0	4.23337438255848e-06	100.0
ACLY:-:-_2	ACLY	3.68569540229885	-0.773369631	-0.116447	0	2.76599163348022e-06	100.0
ACLY:-:-_3	ACLY	3.5847863145539884	-0.773369631	-1.22505	0	1.50152516584684e-05	100.0
ACLY:-:-_4	ACLY	3.6278111111111135	-0.773369631	-0.24687	0	2.58170466043105e-06	100.0
ACLY:214881:214881_0	ACLY	3.882060606060602	-0.773369631	-0.0221039	0	5.30646013173043e-06	100.0
ACLY:249950:249950_0	ACLY	3.6936534391534375	-0.773369631	-0.0873154	0	6.69410047683862e-06	100.0
ACLY:254804:254804_0	ACLY	3.2360169934640557	-0.773369631	0.173531	0	7.7664176346231e-06	100.0
ACLY:99854:99854_0	ACLY	3.8319714579831943	-0.773369631	-0.217738	0	1.09150636900376e-05	100.0
ACMSD:-:-_0	ACMSD	3.6041777777777764	-0.404032746	0.499589	0	1.89250352194809e-06	100.0
ACMSD:-:-_1	ACMSD	4.564761904761904	-0.404032746	0.144399	0	1.85146786349202e-07	95.238
ACMSD:252869:252869_0	ACMSD	3.5485417765830354	-0.404032746	-1.94242	0	1.26023715096035e-05	100.0
ACN9:-:-_0	ACN9	0.03212499999999988	0.3032669	0.0139757	0	9.88772416713366e-07	100.0
ACN9:-:-_1	ACN9	1.355047619047619	0.3032669	0.0139757	0	6.12048235076694e-07	100.0
ACN9:257591:257591_0	ACN9	2.6139628865979385	0.3032669	0.724356	0	5.62002012425321e-06	100.0
ACO1:-:-_0	ACO1	3.69573497942387	-1.082044518	0.173531	0	3.29644359870777e-06	100.0
ACO1:-:-_1	ACO1	3.2196818770226545	-1.082044518	0.0431076	0	4.24152441830263e-06	100.0
ACO1:-:-_2	ACO1	3.396022875816995	-1.082044518	-0.116447	0	1.96403710774003e-06	100.0
ACO1:153136:153136_0	ACO1	3.68630680412371	-1.082044518	-1.81896	0	2.00458328633798e-05	99.863
ACO1:238812:238812_0	ACO1	3.5044605098039217	-1.082044518	-1.22505	0	8.85447260760895e-06	100.0
ACO2:-:-_0	ACO2	3.322567588652481	-0.997481928	-0.217738	1	6.02864884583903e-06	99.645
ACO2:-:-_1	ACO2	3.8175637860082303	-0.997481928	-0.377293	0	3.9096357413312e-06	100.0
ACO2:-:-_2	ACO2	3.5654420289855056	-0.997481928	-0.377293	0	2.37363830973567e-06	100.0
ACO2:153134:153134_0	ACO2	3.4446393349553945	-0.997481928	-1.13071	2	1.99356905040419e-05	100.0
ACO2:238810:238810_0	ACO2	3.5075279642058126	-0.997481928	-0.768564	1	8.03338414100061e-06	100.0
ACOT11:-:-_0	ACOT11	1.0965214285714286	0.720128343	0.724356	0	3.36833579450489e-06	98.413
ACOT11:-:-_1	ACOT11	2.3718060606060614	0.720128343	1.20998	0	3.67709379190726e-06	100.0
ACOT11:-:-_2	ACOT11	2.3475699999999997	0.720128343	-0.116447	0	6.62594043997163e-07	100.0
ACOT11:-:-_3	ACOT11	NA	0.720128343	0.0791873	0	1.12694582229713e-06	40.0
ACOT11:176921:176921_0	ACOT11	2.8019195	0.720128343	1.29739	0	1.40976011096359e-05	99.861
ACOT11:239526:239526_0	ACOT11	3.407728231884058	0.720128343	-0.572929	0	6.13125607241847e-06	100.0
ACOT11:239526:239526_1	ACOT11	3.1292819892473096	0.720128343	0.00702797	0	7.42548204772156e-06	100.0
ACOT12:-:-_0	ACOT12	-0.39584333333333344	0.156217551	0.0791873	0	3.14497774099317e-07	100.0
ACOT12:-:-_1	ACOT12	3.6386666666666665	0.156217551	0.144399	0	1.46558227492488e-07	100.0
ACOT12:-:-_2	ACOT12	1.6643092307692302	0.156217551	0.499589	0	2.2182053239373e-06	99.487
ACOT12:-:-_3	ACOT12	2.545	0.156217551	0.144399	0	7.15203004129015e-08	0.0
ACOT12:176922:176922_0	ACOT12	2.1891298022598873	0.156217551	-0.2899	0	9.98013028216815e-06	100.0
ACOT12:239526:239526_0	ACOT12	2.7738242666666655	0.156217551	0.528721	0	6.37774603787453e-06	100.0
ACOT12:239526:239526_1	ACOT12	2.8998501474926264	0.156217551	-0.377293	0	6.71371469302858e-06	64.307
ACOT13:-:-_0	ACOT13	-1.2392222222222222	0.325313577	0.564801	0	1.07822642529536e-06	100.0
ACOT13:-:-_1	ACOT13	3.3161111111111112	0.325313577	0.144399	0	8.23560142758512e-08	100.0
ACOT13:239527:239527_0	ACOT13	1.9690005847953211	0.325313577	0.0431076	0	4.79277847879058e-06	99.708
ACOT1:-:-_0	ACOT1	0.471	NA	0.0791873	0	1.5107545914906e-06	85.714
ACOT1:-:-_1	ACOT1	1.3308989617486353	NA	0.630013	0	3.20427770535978e-06	83.06
ACOT1:-:-_2	ACOT1	-0.8939	NA	0.144399	0	4.96341598618989e-07	100.0
ACOT1:252794:252794_0	ACOT1	1.7384524218749968	NA	0.144399	0	1.43195177751444e-05	0.0
ACOT1:255066:255066_0	ACOT1	1.265457145135566	NA	0.173531	0	8.28936591693613e-06	66.986
ACOT2:-:-_0	ACOT2	-0.5519248245614038	NA	-0.507717	0	4.28689836266876e-06	99.561
ACOT2:-:-_1	ACOT2	1.5607036529680367	NA	0.238742	0	5.01941629933514e-06	69.406
ACOT2:-:-_2	ACOT2	0.6577533333333334	NA	0.144399	0	4.96341598618989e-07	100.0
ACOT2:252794:252794_0	ACOT2	1.3316801724137917	NA	1.18084	0	1.23371302632749e-05	54.023
ACOT2:255066:255066_0	ACOT2	1.765491228070179	NA	0.303954	0	8.27861649921905e-06	59.649
ACOT4:-:-_0	ACOT4	1.435690476190476	0.284856336	0.144399	0	8.24594751687921e-07	0.0
ACOT4:-:-_1	ACOT4	2.3756614999999996	0.284856336	1.60126	0	3.17615046475375e-06	82.778
ACOT4:-:-_2	ACOT4	-0.315033333333333	0.284856336	0.144399	0	3.07233532366929e-07	100.0
ACOT4:252794:252794_0	ACOT4	2.3995755208333263	0.284856336	0.173531	0	1.34359830937956e-05	54.688
ACOT4:255066:255066_0	ACOT4	1.7205465079365097	0.284856336	-1.22505	0	7.79499942004872e-06	100.0
ACOT6:-:-_0	ACOT6	1.6646466666666666	0.547599505	0.144399	0	2.87913006145806e-07	100.0
ACOT6:255066:255066_0	ACOT6	2.3028722222222147	0.547599505	1.07955	0	6.71870303449585e-06	100.0
ACOT7:-:-_0	ACOT7	3.043851851851852	-0.756778259	-0.377293	0	2.66365235889847e-06	100.0
ACOT7:-:-_1	ACOT7	3.230574712643678	-0.756778259	-0.181659	0	3.41574339149938e-06	100.0
ACOT7:-:-_2	ACOT7	-0.5111326241134752	-0.756778259	-0.312082	0	2.43393472421143e-06	100.0
ACOT7:239526:239526_0	ACOT7	3.2287526881720456	-0.756778259	-0.768564	0	8.01919236487112e-06	100.0
ACOT7:239526:239526_1	ACOT7	2.4641735344827578	-0.756778259	-0.768564	0	7.40656492834731e-06	100.0
ACOT8:-:-_0	ACOT8	2.2163055555555555	0.110306132	0.0791873	0	5.25108651129452e-07	100.0
ACOT8:-:-_1	ACOT8	2.149727027027027	0.110306132	0.659144	0	2.71612788452971e-06	100.0
ACOT8:-:-_2	ACOT8	2.2368649572649577	0.110306132	0.238742	0	3.60998630810076e-06	99.145
ACOT8:239528:239528_0	ACOT8	3.31214711538461	0.110306132	-0.543797	0	6.10824983847936e-06	100.0
ACOT8:239529:239529_0	ACOT8	3.3713435897435877	0.110306132	-0.0873154	0	5.08807076703459e-06	100.0
ACOT9:-:-_0	ACOT9	2.3173592592592596	0.439181676	-0.116447	0	1.91379674116727e-06	100.0
ACOT9:-:-_1	ACOT9	2.83396225490196	0.439181676	-0.377293	0	2.95523705169251e-06	100.0
ACOT9:-:-_2	ACOT9	2.2556703333333337	0.439181676	0.630013	0	3.77727675330762e-06	100.0
ACOT9:239526:239526_0	ACOT9	3.2772373030303035	0.439181676	0.238742	0	4.46314720338433e-06	100.0
ACOT9:239526:239526_1	ACOT9	3.2787855555555563	0.439181676	0.985206	0	5.13355683141057e-06	100.0
ACOX1:-:-_0	ACOX1	3.465505555555557	0.134171522	0.0791873	0	8.96173627271672e-07	100.0
ACOX1:-:-_1	ACOX1	3.484666666666667	0.134171522	0.144399	0	7.35079798413507e-08	100.0
ACOX1:173839:173839_0	ACOX1	3.00355395800525	0.134171522	0.123559	6	2.91298687245297e-05	99.948
ACOX2:-:-_0	ACOX2	2.2689506172839504	-0.573127851	0.144399	0	8.40637551764374e-07	100.0
ACOX2:-:-_1	ACOX2	1.2404035087719296	-0.573127851	-0.0512358	0	8.17281633204747e-07	100.0
ACOX2:173839:173839_0	ACOX2	1.5783912473794557	-0.573127851	-2.05773	0	3.15305821718146e-05	100.0
ACOX3:-:-_0	ACOX3	-0.016178160919540354	-0.788160233	0.0139757	0	1.20138148197213e-06	100.0
ACOX3:-:-_1	ACOX3	-1.4151851851851855	-0.788160233	0.0139757	0	7.40224410668887e-07	100.0
ACOX3:173839:173839_0	ACOX3	1.1804242456676861	-0.788160233	-2.688	0	3.85557855668759e-05	99.286
ACOXL:-:-_0	ACOXL	4.213333333333334	1.86668643	0.144399	0	3.65275549659082e-08	100.0
ACOXL:-:-_1	ACOXL	0.5028879629629629	1.86668643	0.144399	0	3.36461899918667e-06	96.296
ACOXL:173839:173839_0	ACOXL	2.1185516544117644	1.86668643	4.76262	0	2.53860254052888e-05	100.0
ACP1:-:-_0	ACP1	-0.576111111111111	0.260991686	-0.116447	0	3.75422578601282e-07	100.0
ACP1:-:-_1	ACP1	1.1824999999999999	0.260991686	0.144399	0	1.22561690382785e-07	100.0
ACP1:238063:238063_0	ACP1	3.37043870246085	0.260991686	0.949126	0	6.05918389567958e-06	100.0
ACP2:-:-_0	ACP2	3.3463829787234074	0.086440867	0.333086	0	5.42358920001873e-06	100.0
ACP2:-:-_1	ACP2	2.252143749999999	0.086440867	1.31127	0	2.82224500555452e-06	100.0
ACP2:249773:249773_0	ACP2	3.19722192393736	0.086440867	-1.55112	0	1.60470007415204e-05	100.0
ACP5:-:-_0	ACP5	2.0459359999999993	0.354632714	-0.24687	0	7.88065786959374e-07	100.0
ACP5:-:-_1	ACP5	-0.05782800000000007	0.354632714	0.0139757	0	1.22040311423968e-06	100.0
ACP5:163621:163621_0	ACP5	2.210858648018649	0.354632714	0.906113	8	1.5492226333804e-05	100.0
ACP6:-:-_0	ACP6	1.4730133333333324	0.863528995	1.05042	0	2.18773432960316e-06	100.0
ACP6:-:-_1	ACP6	1.2906111111111105	0.863528995	-0.0512358	0	3.524670184402e-06	85.417
ACP6:249773:249773_0	ACP6	2.5731131319234652	0.863528995	1.0074	0	1.40469187778077e-05	98.993
ACPL2:-:-_0	ACPL2	3.058425968992249	-0.378346116	-0.28295	0	4.99693703467056e-06	100.0
ACPL2:-:-_1	ACPL2	2.6520760233918153	-0.378346116	0.369165	0	2.71985764779698e-06	100.0
ACPL2:249773:249773_0	ACPL2	2.8229353747534485	-0.378346116	-1.45678	0	1.47893465727922e-05	100.0
ACPP:-:-_0	ACPP	-0.5304747474747475	-0.602450568	-0.24687	0	1.16008948198737e-06	100.0
ACPP:-:-_1	ACPP	1.798763486590039	-0.602450568	-0.442505	0	3.90697390593975e-06	100.0
ACPP:249773:249773_0	ACPP	2.552485730211818	-0.602450568	-1.00028	0	1.15531699684011e-05	99.889
ACPT:-:-_0	ACPT	0.515478494623656	-0.222203495	-0.116447	0	1.41154814932997e-06	100.0
ACPT:-:-_1	ACPT	1.1546575430711608	-0.222203495	-0.768564	0	4.84266862671352e-06	99.625
ACPT:249773:249773_0	ACPT	1.9762238436482087	-0.222203495	8.0217e-05	0	1.92302719939214e-05	90.445
ACR:-:-_0	ACR	1.3220984126984128	-0.602450568	-0.181659	0	2.37603249001985e-06	99.206
ACR:-:-_1	ACR	-0.865056067708334	-0.602450568	-0.442505	0	7.27604043550399e-06	35.821
ACR:238113:238113_0	ACR	0.7965697154471545	-0.602450568	-1.26114	0	1.36760908546537e-05	99.593
ACRBP:-:-_0	ACRBP	1.471738591269842	-0.688817379	-1.71764	0	1.50262083691778e-05	100.0
ACRBP:148682:148682_0	ACRBP	1.6678203525641015	-0.688817379	-0.674221	0	1.03786600561203e-05	100.0
ACRC:-:-_0	ACRC	-0.47387520319786797	-0.354480518	-1.26811	0	2.82356563272986e-05	99.936
ACRC:-:-_1	ACRC	0.929337777777778	-0.354480518	-0.0512358	0	9.16594802799717e-07	100.0
ACRC:214794:214794_0	ACRC	1.2509442348008388	-0.354480518	-0.0221039	0	7.64732935850995e-06	100.0
ACRV1:-:-_0	ACRV1	2.2420000000000004	0.082802743	0.0139757	0	5.60956093651798e-08	100.0
ACRV1:-:-_1	ACRV1	-0.05974968787878812	0.082802743	0.593932	0	6.95288055132185e-06	100.0
ACRV1:238065:238065_0	ACRV1	2.8459783549783517	0.082802743	-0.377293	0	2.92007807749162e-06	100.0
ACSBG1:-:-_0	ACSBG1	1.2405	-0.372889896	0.144399	0	1.6606625774633e-07	100.0
ACSBG1:-:-_1	ACSBG1	0.7657053763440863	-0.372889896	-1.02941	0	6.64742001674108e-06	100.0
ACSBG1:213299:213299_0	ACSBG1	2.5133923585434186	-0.372889896	-0.593798	0	3.2298359308403e-05	99.888
ACSBG2:-:-_0	ACSBG2	-0.4746111111111112	1.715972423	0.0431076	0	3.18980189473512e-06	100.0
ACSBG2:-:-_1	ACSBG2	-0.10416666666666663	1.715972423	0.144399	0	6.03351259976645e-08	100.0
ACSBG2:213299:213299_0	ACSBG2	0.46350211916807194	1.715972423	3.52329	0	2.41097758119499e-05	100.0
ACSF2:-:-_0	ACSF2	0.6332632653061226	-0.178111357	0.303954	0	6.2804854752133e-06	86.735
ACSF2:-:-_1	ACSF2	2.2955790960451976	-0.178111357	-0.507717	0	2.62432981599302e-06	100.0
ACSF2:-:-_2	ACSF2	3.1125333333333334	-0.178111357	0.0139757	0	4.90806588544961e-07	100.0
ACSF2:213271:213271_0	ACSF2	3.2414447916666638	-0.178111357	0.369165	0	3.86563603171854e-06	100.0
ACSF2:213284:213284_0	ACSF2	2.410470103871577	-0.178111357	-1.19592	0	1.75643815199073e-05	100.0
ACSF3:-:-_0	ACSF3	-0.7719302469135796	-0.881793075	0.238742	0	3.91134964112065e-06	100.0
ACSF3:-:-_1	ACSF3	-0.1973848484848485	-0.881793075	-0.0512358	0	5.24063253314574e-07	100.0
ACSF3:213307:213307_0	ACSF3	1.691511920572916	-0.881793075	-2.44909	8	2.92389687352478e-05	97.721
ACSL1:-:-_0	ACSL1	3.383333333333334	-0.841329384	0.144399	0	1.79103955498475e-07	100.0
ACSL1:-:-_1	ACSL1	2.3937662608695662	-0.841329384	0.398297	0	7.06754554684205e-06	100.0
ACSL1:213293:213293_0	ACSL1	2.7781344521337954	-0.841329384	-3.21774	0	2.60365025674106e-05	95.502
ACSL3:-:-_0	ACSL3	2.8838338501292005	0.132352165	-0.507717	0	4.80668791587451e-06	100.0
ACSL3:-:-_1	ACSL3	2.766833333333334	0.132352165	0.144399	0	1.05441364841163e-07	100.0
ACSL3:213293:213293_0	ACSL3	3.5244718990929718	0.132352165	0.420487	0	2.3858432732073e-05	99.943
ACSL4:-:-_0	ACSL4	4.6674999999999995	-0.560178693	0.144399	0	1.29110424359574e-07	100.0
ACSL4:-:-_1	ACSL4	4.449722777777773	-0.560178693	-0.0512358	0	4.15400626776827e-06	100.0
ACSL4:213293:213293_0	ACSL4	3.7925426303854883	-0.560178693	-1.8772	0	2.12506570342649e-05	100.0
ACSL5:-:-_0	ACSL5	1.7297279914529924	0.268267497	0.492642	0	7.13274973531705e-06	100.0
ACSL5:-:-_1	ACSL5	1.2761111111111112	0.268267497	0.0791873	0	1.90443477449499e-07	100.0
ACSL5:213293:213293_0	ACSL5	2.815187376009227	0.268267497	-0.130344	0	2.29957256505514e-05	99.942
ACSL6:-:-_0	ACSL6	3.0773199999999994	-0.642904474	0.144399	0	1.53713616876777e-07	100.0
ACSL6:-:-_1	ACSL6	3.516228095238098	-0.642904474	-0.768564	0	7.16375769050172e-06	100.0
ACSL6:213293:213293_0	ACSL6	3.5280859861591702	-0.642904474	-1.46375	0	2.56027335822901e-05	100.0
ACSM1:-:-_0	ACSM1	0.6889416666666667	0.115764778	0.144399	0	1.33599483917079e-07	100.0
ACSM1:-:-_1	ACSM1	-0.2607458333333331	0.115764778	-0.312082	0	1.94785776608346e-06	100.0
ACSM1:213294:213294_0	ACSM1	1.1447166352201257	0.115764778	0.116615	0	2.31096943110879e-05	100.0
ACSM2A:-:-_0	ACSM2A	-0.5209752136752136	0.407828206	0.659144	0	1.60763849545041e-06	99.145
ACSM2A:-:-_1	ACSM2A	-0.28290333333333345	0.407828206	-0.116447	0	8.49874585458293e-07	100.0
ACSM2A:213294:213294_0	ACSM2A	0.966797354757404	0.407828206	0.145751	0	2.19902387518854e-05	99.748
ACSM2B:-:-_0	ACSM2B	-0.019533333333333402	0.560331224	-0.116447	0	8.50115555906127e-07	100.0
ACSM2B:-:-_1	ACSM2B	0.1723393162393162	0.560331224	0.499589	0	1.61036095810429e-06	100.0
ACSM2B:213294:213294_0	ACSM2B	1.02248947700063	0.560331224	0.73269	0	2.18336228183849e-05	99.811
ACSM3:-:-_0	ACSM3	1.7852918238993718	1.289723716	0.173531	0	2.21522289358381e-06	100.0
ACSM3:-:-_1	ACSM3	1.9597500000000003	1.289723716	0.0791873	0	1.02993029132046e-07	100.0
ACSM3:213294:213294_0	ACSM3	3.3807014716981127	1.289723716	2.42828	0	1.99150513007859e-05	100.0
ACSM4:-:-_0	ACSM4	1.3348148936170205	-0.464712395	-0.116447	0	2.31221359966737e-06	100.0
ACSM4:-:-_1	ACSM4	-0.08533333333333327	-0.464712395	0.144399	0	1.13345330717926e-07	100.0
ACSM4:213294:213294_0	ACSM4	2.024642484276729	-0.464712395	-1.63029	0	2.20773059650987e-05	99.874
ACSM5:-:-_0	ACSM5	0.7306319444444443	3.184574415	1.18084	0	1.74232148558727e-06	100.0
ACSM5:-:-_1	ACSM5	1.9488888888888891	3.184574415	0.144399	0	9.2275087400146e-08	100.0
ACSM5:213294:213294_0	ACSM5	2.0123755135475747	3.184574415	7.25096	0	2.52158998863353e-05	99.937
ACSS1:-:-_0	ACSS1	0.5105652173913042	-0.949752638	-0.116447	0	8.71452012825541e-07	100.0
ACSS1:-:-_1	ACSS1	-0.22711064516129006	-0.949752638	0.695225	0	6.76371658004537e-06	13.228
ACSS1:213313:213313_0	ACSS1	2.4139214569536422	-0.949752638	-3.68143	0	3.30717453677068e-05	100.0
ACSS2:-:-_0	ACSS2	2.6540800000000013	-0.486758915	0.144399	0	5.09684282739987e-06	0.0
ACSS2:-:-_1	ACSS2	2.8379313725490194	-0.486758915	-0.0512358	0	7.25634358855101e-07	100.0
ACSS2:213313:213313_0	ACSS2	3.8452132921810716	-0.486758915	-1.76073	0	2.76442035778983e-05	98.56
ACSS3:-:-_0	ACSS3	1.615493809523809	-0.422438699	-0.24687	0	5.64154926304879e-06	36.667
ACSS3:-:-_1	ACSS3	1.8449583333333337	-0.422438699	0.144399	0	2.3333840556356e-07	100.0
ACSS3:213314:213314_0	ACSS3	3.608342692939244	-0.422438699	-1.33332	0	2.5280524475642e-05	100.0
ACTA1:-:-_0	ACTA1	2.22	-0.295622497	0.144399	0	2.71270709641931e-08	100.0
ACTA1:-:-_1	ACTA1	3.382222222222222	-0.295622497	0.144399	1	3.77242445860314e-07	100.0
ACTA1:173506:173506_0	ACTA1	3.2365975044563298	-0.295622497	-1.22505	162	2.95004215945902e-05	100.0
ACTA2:-:-_0	ACTA2	3.5396666666666667	-0.273576253	0.144399	0	2.22483511459775e-08	100.0
ACTA2:-:-_1	ACTA2	5.319999999999999	-0.273576253	0.144399	0	8.16913905489679e-08	100.0
ACTA2:173506:173506_0	ACTA2	4.110658577777781	-0.273576253	-1.22505	37	1.83295011960365e-05	100.0
ACTB:-:-_0	ACTB	5.33	-0.670411825	0.144399	0	2.87420352921317e-08	100.0
ACTB:173506:173506_0	ACTB	3.5030294222222196	-0.670411825	-2.39895	20	2.49772669033818e-05	99.822
ACTBL2:-:-_0	ACTBL2	3.2733333333333334	0.88921411	0.144399	0	2.40147762639542e-08	100.0
ACTBL2:173506:173506_0	ACTBL2	3.0504302127659466	0.88921411	1.84134	0	1.80014810197812e-05	100.0
ACTC1:-:-_0	ACTC1	4.153333333333333	-0.207437529	0.144399	0	2.26441527435359e-08	100.0
ACTC1:-:-_1	ACTC1	3.7006666666666663	-0.207437529	0.144399	0	2.17243733690925e-07	100.0
ACTC1:173506:173506_0	ACTC1	3.7349528074866325	-0.207437529	-1.02941	27	1.93324713528289e-05	99.911
ACTG1:-:-_0	ACTG1	2.0900000000000003	-1.927246174	0.0791873	0	2.22483511459775e-08	100.0
ACTG1:173506:173506_0	ACTG1	2.3995738044444437	-1.927246174	-5.98714	21	2.58022844979686e-05	99.644
ACTG2:-:-_0	ACTG2	4.213333333333334	-0.361761279	0.144399	0	2.23730339148119e-08	100.0
ACTG2:173506:173506_0	ACTG2	3.350250358687944	-0.361761279	-1.48591	11	1.68565744760221e-05	100.0
ACTL10:-:-_0	ACTL10	-0.21666666666666679	NA	0.144399	0	4.39442377868583e-08	0.0
ACTL10:-:-_1	ACTL10	2.481888888888889	NA	0.0139757	0	4.73676094039984e-07	100.0
ACTL10:240225:240225_0	ACTL10	1.6640627937853072	NA	0.724356	0	1.97779640865064e-05	56.638
ACTL6A:-:-_0	ACTL6A	3.2759962962962965	0.283038099	0.144399	0	1.06022481884965e-06	100.0
ACTL6A:-:-_1	ACTL6A	4.298333333333333	0.283038099	0.144399	0	5.53850516503173e-08	100.0
ACTL6A:240225:240225_0	ACTL6A	3.9424841686555294	0.283038099	0.297007	0	1.57290061734984e-05	100.0
ACTL6B:-:-_0	ACTL6B	4.265000000000001	-0.339715008	0.144399	0	6.77366337974639e-08	100.0
ACTL6B:-:-_1	ACTL6B	3.8199999999999994	-0.339715008	0.144399	0	1.0495104995542e-06	7.407
ACTL6B:240225:240225_0	ACTL6B	3.718542147435899	-0.339715008	-1.42069	0	2.39557770869178e-05	99.84
ACTL7A:-:-_0	ACTL7A	0.4616156565656567	-0.132199953	-0.181659	0	3.24691511745415e-06	100.0
ACTL7A:-:-_1	ACTL7A	4.4433333333333325	-0.132199953	0.144399	0	2.39370040471525e-08	100.0
ACTL7A:240225:240225_0	ACTL7A	2.7890182475158203	-0.132199953	-0.688138	0	2.03424174950394e-05	100.0
ACTL7B:-:-_0	ACTL7B	3.293333333333333	-0.290161348	0.144399	0	2.41575133307468e-08	100.0
ACTL7B:-:-_1	ACTL7B	0.9009600000000002	-0.290161348	0.238742	0	2.93503129536468e-06	100.0
ACTL7B:240225:240225_0	ACTL7B	2.510689863013704	-0.290161348	-1.49287	0	2.60157443465776e-05	99.817
ACTL8:-:-_0	ACTL8	-0.49686111111111114	-0.067881249	0.695225	0	3.96279942158837e-07	100.0
ACTL8:-:-_1	ACTL8	-1.548333333333333	-0.067881249	0.144399	0	1.79934120836671e-07	100.0
ACTL8:240225:240225_0	ACTL8	0.03411777153558057	-0.067881249	-1.33332	0	2.12772554853186e-05	100.0
ACTL9:-:-_0	ACTL9	3.42	0.330767508	0.144399	0	2.63040272613694e-08	100.0
ACTL9:-:-_1	ACTL9	-0.7878520833333327	0.330767508	0.499589	0	2.84500415011577e-06	100.0
ACTL9:240225:240225_0	ACTL9	1.0410767300724637	0.330767508	8.0217e-05	0	2.6815926599019e-05	99.638
ACTN1:-:-_0	ACTN1	3.189330701754389	-1.328217086	0.724356	0	5.61720666002054e-06	100.0
ACTN1:-:-_1	ACTN1	3.916624999999998	-1.328217086	0.144399	2	7.07137501860622e-07	100.0
ACTN1:-:-_2	ACTN1	3.5907060606060597	-1.328217086	0.0791873	0	7.12001104541981e-07	100.0
ACTN1:-:-_3	ACTN1	3.5572000000000012	-1.328217086	0.0791873	0	6.50900742578641e-07	100.0
ACTN1:-:-_4	ACTN1	3.8917826086956517	-1.328217086	0.0791873	1	1.43831754950834e-06	100.0
ACTN1:-:-_5	ACTN1	3.2858333333333327	-1.328217086	0.144399	0	5.72949752936352e-07	100.0
ACTN1:-:-_6	ACTN1	4.201373737373735	-1.328217086	0.144399	2	1.6158456872666e-06	100.0
ACTN1:238008:238008_0	ACTN1	4.032351851851855	-1.328217086	-0.312082	3	4.70887035132644e-06	100.0
ACTN1:238103:238103_0	ACTN1	3.7127909356725124	-1.328217086	-1.74677	0	1.17497392641062e-05	100.0
ACTN1:249759:249759_0	ACTN1	3.5481365384615366	-1.328217086	-0.572929	1	5.81756025906839e-06	100.0
ACTN1:249759:249759_1	ACTN1	3.543854455445542	-1.328217086	-0.377293	3	5.67168085562712e-06	100.0
ACTN1:249855:249855_0	ACTN1	3.8822933333333314	-1.328217086	-0.507717	0	4.7581608515759e-06	100.0
ACTN1:249855:249855_1	ACTN1	3.668772372372368	-1.328217086	-0.572929	0	6.06887303745104e-06	100.0
ACTN2:-:-_0	ACTN2	2.6663583333333363	-1.723336008	-0.0512358	1	2.60393533259336e-06	100.0
ACTN2:-:-_1	ACTN2	3.771441666666666	-1.723336008	0.0791873	0	5.32056148138959e-07	100.0
ACTN2:-:-_2	ACTN2	4.976430555555557	-1.723336008	0.144399	0	1.08732212234895e-06	79.167
ACTN2:-:-_3	ACTN2	2.6983508771929823	-1.723336008	0.0791873	0	9.77956333094955e-07	100.0
ACTN2:-:-_4	ACTN2	3.1009523809523807	-1.723336008	0.0791873	0	5.72825460419692e-07	100.0
ACTN2:-:-_5	ACTN2	3.759607843137254	-1.723336008	-0.116447	0	8.81784045572415e-07	100.0
ACTN2:-:-_6	ACTN2	3.0499254385964925	-1.723336008	-1.15984	0	5.2888915520849e-06	100.0
ACTN2:238008:238008_0	ACTN2	3.8066169312169293	-1.723336008	-0.24687	2	2.88397762085387e-06	100.0
ACTN2:238103:238103_0	ACTN2	3.2659823703703714	-1.723336008	-0.2899	3	1.33509272701643e-05	100.0
ACTN2:249759:249759_0	ACTN2	4.004342574257429	-1.723336008	-0.572929	3	4.35015461208385e-06	100.0
ACTN2:249759:249759_1	ACTN2	3.628250485436894	-1.723336008	-0.24687	1	3.89038820347009e-06	77.023
ACTN2:249855:249855_0	ACTN2	4.191057142857141	-1.723336008	-0.572929	1	5.86249599318919e-06	100.0
ACTN2:249855:249855_1	ACTN2	3.416664077669905	-1.723336008	-0.898989	0	4.68847282433326e-06	100.0
ACTN4:-:-_0	ACTN4	3.631519230769226	-0.705410796	0.144399	0	4.2488118062836e-06	40.385
ACTN4:-:-_1	ACTN4	3.806444444444444	-0.705410796	-0.0512358	0	8.37574544606683e-07	100.0
ACTN4:-:-_2	ACTN4	3.178076811594202	-0.705410796	-0.116447	0	1.40857313376779e-06	100.0
ACTN4:-:-_3	ACTN4	2.3916666666666675	-0.705410796	0.0139757	0	8.14156435908697e-07	100.0
ACTN4:-:-_4	ACTN4	2.886583333333333	-0.705410796	0.0791873	0	4.21074940818854e-07	100.0
ACTN4:-:-_5	ACTN4	3.040416666666667	-0.705410796	0.0791873	0	1.0485086437989e-06	100.0
ACTN4:-:-_6	ACTN4	2.2565508771929834	-0.705410796	0.0722395	0	5.62987556386627e-06	99.561
ACTN4:238008:238008_0	ACTN4	2.9417661764705874	-0.705410796	0.238742	1	4.98289650273183e-06	100.0
ACTN4:238103:238103_0	ACTN4	2.606161042584433	-0.705410796	-1.48591	0	1.42910179389409e-05	100.0
ACTN4:249759:249759_0	ACTN4	2.9894059405940605	-0.705410796	-0.312082	3	5.76776822875789e-06	98.02
ACTN4:249759:249759_1	ACTN4	3.398097756410257	-0.705410796	0.434377	4	5.31452694666523e-06	100.0
ACTN4:249855:249855_0	ACTN4	3.0070870870870827	-0.705410796	0.303954	2	6.63461181714318e-06	99.7
ACTN4:249855:249855_1	ACTN4	2.93686314102564	-0.705410796	-0.377293	1	5.70742286284194e-06	100.0
ACTR10:-:-_0	ACTR10	3.743457575757576	-0.249709319	0.144399	0	1.08521842225614e-06	100.0
ACTR10:-:-_1	ACTR10	3.6997499999999963	-0.249709319	0.0139757	0	1.46365355345052e-06	99.074
ACTR10:240225:240225_0	ACTR10	3.951070530098832	-0.249709319	-1.00028	0	1.46910264642743e-05	99.91
ACTR1A:-:-_0	ACTR1A	5.04	-0.361761279	0.144399	0	2.68677605314033e-08	100.0
ACTR1A:-:-_1	ACTR1A	5.397500000000002	-0.361761279	0.144399	0	2.47031868878402e-07	100.0
ACTR1A:240426:240426_0	ACTR1A	4.205215681003584	-0.361761279	-1.42069	0	1.93114006221627e-05	100.0
ACTR1B:-:-_0	ACTR1B	2.7600000000000002	-0.358119787	0.144399	0	2.96662943507442e-08	100.0
ACTR1B:-:-_1	ACTR1B	4.523333333333334	-0.358119787	0.144399	0	2.47031868878402e-07	0.0
ACTR1B:240426:240426_0	ACTR1B	3.3396456989247336	-0.358119787	-1.49287	0	2.37361782355048e-05	96.595
ACTR2:-:-_0	ACTR2	4.528564102564102	-0.09720619	0.0791873	0	7.48002739619585e-07	100.0
ACTR2:240225:240225_0	ACTR2	4.3171349698535755	-0.09720619	-0.572929	0	1.56318064546989e-05	99.914
ACTR3:-:-_0	ACTR3	3.7793333333333328	0.125076652	0.144399	0	5.4576961327816e-07	100.0
ACTR3:-:-_1	ACTR3	4.5051851851851845	0.125076652	0.144399	0	4.67192703961949e-07	100.0
ACTR3:227602:227602_0	ACTR3	4.017539654320987	0.125076652	-0.0873154	0	1.60046329357941e-05	99.918
ACTR3B:-:-_0	ACTR3B	2.5793703703703703	-0.427900189	0.0791873	0	4.90506327775164e-07	100.0
ACTR3B:227602:227602_0	ACTR3B	2.737368813008129	-0.427900189	-1.61634	0	2.10704299572829e-05	96.098
ACTR3C:-:-_0	ACTR3C	-0.3558550724637683	0.479642105	0.144399	0	9.01415539290451e-07	100.0
ACTR3C:227602:227602_0	ACTR3C	1.342133333333334	0.479642105	0.919993	0	9.62373745083897e-06	99.823
ACTR5:-:-_0	ACTR5	1.3364566344086015	0.266447942	0.144399	0	3.63134930216802e-06	0.0
ACTR5:-:-_1	ACTR5	3.7811692307692346	0.266447942	-0.377293	0	3.60288158427866e-06	100.0
ACTR5:-:-_2	ACTR5	2.2831962962962957	0.266447942	-0.377293	0	2.41111577210405e-06	100.0
ACTR5:227602:227602_0	ACTR5	2.802943247126438	0.266447942	-0.478585	0	1.43778759825906e-05	72.557
ACTR5:227602:227602_1	ACTR5	3.1148998525073748	0.266447942	1.85517	0	9.30729344059833e-06	100.0
ACTR6:-:-_0	ACTR6	5.5	-0.249709319	0.144399	0	3.4974144049097e-08	100.0
ACTR6:-:-_1	ACTR6	5.759166666666668	-0.249709319	0.144399	0	1.11305157703946e-07	100.0
ACTR6:227602:227602_0	ACTR6	4.209232814625852	-0.249709319	-1.19592	0	1.4525369336451e-05	100.0
ACTR8:-:-_0	ACTR8	3.3056190476190457	-0.622676946	0.144399	0	5.97214669640618e-07	100.0
ACTR8:-:-_1	ACTR8	4.032965662650599	-0.622676946	-0.0873154	0	8.74614885141187e-06	100.0
ACTR8:227602:227602_0	ACTR8	3.807052713864306	-0.622676946	-1.97851	0	1.88338047288517e-05	99.853
ACTRT1:-:-_0	ACTRT1	3.453333333333333	0.374860183	0.144399	0	2.23157938171898e-08	100.0
ACTRT1:-:-_1	ACTRT1	-0.13457142857142868	0.374860183	0.144399	0	2.44959385225073e-07	100.0
ACTRT1:173506:173506_0	ACTRT1	0.8557600361336942	0.374860183	0.4857	0	1.50186118267853e-05	99.91
ACTRT2:-:-_0	ACTRT2	0.23683333333333353	0.486911049	0.0139757	0	8.61693419237704e-07	100.0
ACTRT2:-:-_1	ACTRT2	3.5133333333333336	0.486911049	0.144399	0	2.39370040471525e-08	100.0
ACTRT2:240225:240225_0	ACTRT2	1.7732255222525033	0.486911049	0.906113	0	2.11752180623912e-05	99.909
ACTRT3:-:-_0	ACTRT3	3.7266666666666666	0.949904335	0.144399	0	2.40147762639542e-08	100.0
ACTRT3:-:-_1	ACTRT3	0.7221666666666667	0.949904335	0.0791873	0	4.55082850360161e-07	100.0
ACTRT3:240225:240225_0	ACTRT3	1.7849887362637316	0.949904335	2.21039	0	1.64826583959184e-05	99.908
ACVR1:-:-_0	ACVR1	4.607096219931274	-0.514264485	-0.442505	0	4.27092396128798e-06	100.0
ACVR1:-:-_1	ACVR1	3.9823809523809537	-0.514264485	0.144399	1	2.23093468139258e-07	100.0
ACVR1:-:-_2	ACVR1	3.627200913242006	-0.514264485	-0.507717	0	3.47046269721441e-06	100.0
ACVR1:-:-_3	ACVR1	3.8092395833333335	-0.514264485	0.564801	0	1.0140255658243e-06	100.0
ACVR1:173623:173623_0	ACVR1	4.235237499999997	-0.514264485	-0.377293	10	8.62839374581383e-06	100.0
ACVR1:250335:250335_0	ACVR1	3.638629629629633	-0.514264485	-0.442505	0	3.66647420679393e-06	100.0
ACVR1:254848:254848_0	ACVR1	3.772314137931035	-0.514264485	-0.0512358	3	1.22149631514506e-06	100.0
ACVR1B:-:-_0	ACVR1B	2.2004053763440874	-0.405853867	0.144399	0	2.58530590562821e-06	2.151
ACVR1B:-:-_1	ACVR1B	3.3669472636815834	-0.405853867	-0.24687	0	3.4578026534001e-06	100.0
ACVR1B:-:-_2	ACVR1B	3.3650952380952375	-0.405853867	0.0791873	0	3.94853303447143e-07	100.0
ACVR1B:-:-_3	ACVR1B	3.185835125448034	-0.405853867	-0.507717	0	5.30962279323522e-06	100.0
ACVR1B:173623:173623_0	ACVR1B	2.370498732782367	-0.405853867	-0.24687	0	1.04640457660764e-05	83.058
ACVR1B:250335:250335_0	ACVR1B	3.5201581196581153	-0.405853867	-0.116447	0	3.80616981805844e-06	100.0
ACVR1B:254848:254848_0	ACVR1B	3.3380574712643685	-0.405853867	0.144399	0	1.62115043175267e-06	100.0
ACVR1C:-:-_0	ACVR1C	3.807466774193545	-0.049474214	0.303954	0	4.6087953385323e-06	100.0
ACVR1C:-:-_1	ACVR1C	3.972095238095237	-0.049474214	0.0139757	0	3.91627230632126e-07	100.0
ACVR1C:-:-_2	ACVR1C	2.0492031250000005	-0.049474214	0.238742	0	2.38381401754459e-06	100.0
ACVR1C:-:-_3	ACVR1C	2.229119999999999	-0.049474214	0.144399	0	2.30603779739039e-06	2.667
ACVR1C:173623:173623_0	ACVR1C	3.885466998341623	-0.049474214	-0.507717	0	7.84999820420483e-06	100.0
ACVR1C:250335:250335_0	ACVR1C	3.6847097777777713	-0.049474214	-0.0512358	0	2.4707897922461e-06	100.0
ACVR1C:254848:254848_0	ACVR1C	3.4777356321839066	-0.049474214	0.0791873	0	1.04154796971e-06	100.0
ACVR2A:-:-_0	ACVR2A	4.063443103448274	-0.339715008	0.0791873	0	2.70333875313853e-06	100.0
ACVR2A:-:-_1	ACVR2A	3.934842168674703	-0.339715008	-0.442505	0	3.06620618546927e-06	100.0
ACVR2A:-:-_2	ACVR2A	4.668597101449275	-0.339715008	-0.181659	0	4.15959031890978e-06	100.0
ACVR2A:173623:173623_0	ACVR2A	4.49030783333333	-0.339715008	-0.24687	0	7.25151611127069e-06	100.0
ACVR2A:250335:250335_0	ACVR2A	4.627637931034483	-0.339715008	0.0139757	0	1.76999221517496e-06	100.0
ACVR2B:-:-_0	ACVR2B	1.815102564102563	-0.778825328	0.144399	0	2.10743742770877e-06	33.333
ACVR2B:-:-_1	ACVR2B	3.060748833333329	-0.778825328	-0.442505	0	4.52958226775663e-06	100.0
ACVR2B:-:-_2	ACVR2B	3.4936689458689414	-0.778825328	-1.15984	1	6.40695135478015e-06	100.0
ACVR2B:173623:173623_0	ACVR2B	3.3238053601340023	-0.778825328	-0.964202	0	1.07014025179876e-05	100.0
ACVR2B:250335:250335_0	ACVR2B	3.403699633699633	-0.778825328	0.238742	1	5.51650528128325e-06	100.0
ACVRL1:-:-_0	ACVRL1	1.8126397849462363	-1.021348453	-0.181659	1	1.5589203719031e-06	100.0
ACVRL1:-:-_1	ACVRL1	2.709519230769231	-1.021348453	-0.507717	2	3.99976304881521e-06	100.0
ACVRL1:-:-_2	ACVRL1	2.8874047619047616	-1.021348453	0.144399	4	2.30130314224325e-07	100.0
ACVRL1:-:-_3	ACVRL1	3.0729634027777792	-1.021348453	0.369165	36	5.04465018417965e-06	100.0
ACVRL1:173623:173623_0	ACVRL1	3.335747927031516	-1.021348453	-2.20329	91	1.28563007925066e-05	99.834
ACVRL1:250335:250335_0	ACVRL1	1.994346296296295	-1.021348453	-0.312082	29	4.2397690770933e-06	98.611
ACVRL1:254848:254848_0	ACVRL1	3.1880000000000015	-1.021348453	0.0791873	3	8.26851690178751e-07	100.0
ACY1:-:-_0	ACY1	0.9678749999999999	0.330767508	0.0791873	0	4.32320417597578e-07	100.0
ACY1:-:-_1	ACY1	2.086645833333334	0.330767508	0.144399	0	5.31361551551302e-07	100.0
ACY1:193524:193524_0	ACY1	2.6442865887445897	0.330767508	0.420487	6	1.93951836485972e-05	99.74
ACY3:-:-_0	ACY3	-0.46178166666666676	-0.244249595	-0.181659	0	1.37667614491813e-06	100.0
ACY3:-:-_1	ACY3	1.336	-0.244249595	0.144399	0	5.67246445211733e-07	0.0
ACY3:199876:199876_0	ACY3	0.8195546712802767	-0.244249595	-0.978122	0	1.68280409343546e-05	99.077
ACYP1:-:-_0	ACYP1	4.426666666666667	-0.031067188	0.144399	0	5.60787426288621e-08	100.0
ACYP1:-:-_1	ACYP1	3.8896666666666655	-0.031067188	0.0791873	0	2.30612602425754e-07	100.0
ACYP1:250072:250072_0	ACYP1	3.4405318681318713	-0.031067188	-0.181659	0	3.50658416771806e-06	100.0
ACYP2:-:-_0	ACYP2	1.238	0.080983847	0.695225	0	4.12451646823101e-07	100.0
ACYP2:-:-_1	ACYP2	4.211666666666667	0.080983847	0.144399	0	6.44280030416137e-08	100.0
ACYP2:250072:250072_0	ACYP2	3.4007102564102576	0.080983847	-0.768564	0	3.83449409306608e-06	100.0
ADA:-:-_0	ADA	0.221235294117647	-0.091746757	0.0791873	0	5.47647163169577e-07	100.0
ADA:-:-_1	ADA	2.1384166666666666	-0.091746757	0.144399	1	7.96526995596324e-07	0.0
ADA:233410:233410_0	ADA	2.39806529006883	-0.091746757	-0.746389	43	1.70142684428757e-05	98.918
ADAD1:-:-_0	ADAD1	2.697592708333335	-0.22584292	0.724356	0	4.41329848941232e-06	100.0
ADAD1:-:-_1	ADAD1	3.5594946666666676	-0.22584292	0.0139757	0	1.70377864225201e-06	100.0
ADAD1:-:-_2	ADAD1	4.991666666666666	-0.22584292	0.0139757	0	7.33560092960802e-08	100.0
ADAD1:214634:214634_0	ADAD1	4.420233918128653	-0.22584292	0.0791873	0	1.9476720433932e-06	99.415
ADAD1:214718:214718_0	ADAD1	3.6693938351254487	-0.22584292	-1.42069	0	1.29031618964145e-05	100.0
ADAD2:-:-_0	ADAD2	-0.5794664351851855	0.141451114	1.43475	0	1.40186997159065e-05	55.864
ADAD2:-:-_1	ADAD2	0.9801860805860799	0.141451114	0.202663	0	5.68844550645742e-06	98.901
ADAD2:-:-_2	ADAD2	1.8662222222222222	0.141451114	0.144399	0	1.65533757720886e-07	16.667
ADAD2:249528:249528_0	ADAD2	0.8211428571428576	0.141451114	-0.507717	0	2.32771502661631e-06	100.0
ADAD2:251113:251113_0	ADAD2	1.773249570230609	0.141451114	-1.04334	0	1.82538820919749e-05	99.581
ADAL:-:-_0	ADAL	1.844423529411764	0.260991686	-0.181659	0	5.02164381393236e-07	100.0
ADAL:-:-_1	ADAL	2.312909090909091	0.260991686	0.144399	0	3.43321469192111e-07	100.0
ADAL:238250:238250_0	ADAL	3.63047942414175	0.260991686	0.623065	0	1.07446685236368e-05	99.889
ADAM10:-:-_0	ADAM10	3.7033408333333324	-0.381986487	-0.507717	0	7.80025093152409e-06	100.0
ADAM10:-:-_1	ADAM10	3.7307222222222225	-0.381986487	0.144399	0	1.92787800684372e-07	100.0
ADAM10:-:-_2	ADAM10	3.4356460317460296	-0.381986487	-0.312082	2	2.36398099312239e-06	100.0
ADAM10:-:-_3	ADAM10	3.5720952380952364	-0.381986487	0.0139757	0	1.69189680608689e-06	100.0
ADAM10:239798:239798_0	ADAM10	4.276517219444441	-0.381986487	-0.24687	0	9.14267224183976e-06	100.0
ADAM10:249673:249673_0	ADAM10	3.140218253968255	-0.381986487	-0.24687	1	2.90671260525778e-06	100.0
ADAM10:250707:250707_0	ADAM10	4.1921377192982465	-0.381986487	0.434377	1	4.46604253841525e-06	99.708
ADAM11:-:-_0	ADAM11	0.7765295454545456	-1.065444789	-0.116447	0	3.0188030082207e-06	53.788
ADAM11:-:-_1	ADAM11	2.8553006802721086	-1.065444789	0.434377	0	2.78949196028222e-06	99.32
ADAM11:-:-_2	ADAM11	3.5552380952380958	-1.065444789	0.144399	0	1.00044828002157e-06	97.619
ADAM11:-:-_3	ADAM11	3.2168202614379093	-1.065444789	-0.703352	0	5.91646815831568e-06	100.0
ADAM11:214743:214743_0	ADAM11	2.9520172661870525	-1.065444789	-0.833777	0	8.02892921263687e-06	99.76
ADAM11:249673:249673_0	ADAM11	3.1608082251082235	-1.065444789	0.0139757	0	6.21490575211252e-06	70.563
ADAM11:250606:250606_0	ADAM11	3.4269466666666655	-1.065444789	-0.833777	0	1.16907292645741e-05	92.833
ADAM11:250707:250707_0	ADAM11	2.5135091954022992	-1.065444789	-0.63814	0	7.65625450789444e-06	97.241
ADAM12:-:-_0	ADAM12	1.254871330749353	0.009173042	-0.876817	0	1.20607557161945e-05	100.0
ADAM12:-:-_1	ADAM12	2.2466666666666666	0.009173042	0.144399	0	1.4535958381064e-07	100.0
ADAM12:-:-_2	ADAM12	2.205806451612904	0.009173042	0.0791873	0	1.12431233527175e-06	100.0
ADAM12:-:-_3	ADAM12	-0.30784666666666644	0.009173042	1.05042	0	2.24473787278887e-06	100.0
ADAM12:-:-_4	ADAM12	0.8845466666666669	0.009173042	0.144399	0	3.54310080869373e-06	26.667
ADAM12:214743:214743_0	ADAM12	2.7821351981352	0.009173042	-0.348162	0	7.02526579433009e-06	100.0
ADAM12:249673:249673_0	ADAM12	2.441337158469945	0.009173042	0.303954	0	3.12006459115334e-06	100.0
ADAM12:250606:250606_0	ADAM12	2.8972333333333316	0.009173042	-1.09463	0	9.55476605542755e-06	99.836
ADAM12:250707:250707_0	ADAM12	1.1852862330623304	0.009173042	1.27519	0	5.60050141528079e-06	100.0
ADAM15:-:-_0	ADAM15	1.82069918699187	-0.571310997	0.144399	0	2.36997788251619e-06	35.772
ADAM15:-:-_1	ADAM15	0.8796637037037038	-0.571310997	0.434377	0	2.50156761441653e-06	99.259
ADAM15:-:-_2	ADAM15	0.29179537037037045	-0.571310997	0.0139757	0	1.03703565373703e-06	100.0
ADAM15:-:-_3	ADAM15	2.9300000000000006	-0.571310997	0.144399	0	1.02319920688034e-07	100.0
ADAM15:-:-_4	ADAM15	2.5544839379844952	-0.571310997	-0.123395	0	1.12641438323477e-05	82.481
ADAM15:214743:214743_0	ADAM15	2.098926056338029	-0.571310997	-0.0221039	0	6.83160043414155e-06	100.0
ADAM15:239797:239797_0	ADAM15	2.4110120603015064	-0.571310997	-1.42069	0	8.91031078311281e-06	100.0
ADAM15:249673:249673_0	ADAM15	2.3259345777777787	-0.571310997	0.0431076	0	3.85583625438928e-06	100.0
ADAM15:250707:250707_0	ADAM15	1.8626153439153441	-0.571310997	-0.28295	0	5.28868071134561e-06	100.0
ADAM17:-:-_0	ADAM17	2.5576211320754734	0.598963042	0.688277	0	1.15664205907271e-05	100.0
ADAM17:-:-_1	ADAM17	3.9338888888888883	0.598963042	0.0139757	0	3.42954725510038e-07	100.0
ADAM17:-:-_2	ADAM17	2.486621818181817	0.598963042	0.630013	0	1.9871976294634e-06	100.0
ADAM17:-:-_3	ADAM17	2.3448685897435895	0.598963042	0.564801	0	3.35837685030558e-06	99.359
ADAM17:214490:214490_0	ADAM17	3.01209393939394	0.598963042	-0.24687	0	3.50374758897981e-06	100.0
ADAM17:239798:239798_0	ADAM17	3.6946731503267976	0.598963042	-0.572929	0	9.65610988634e-06	100.0
ADAM17:250707:250707_0	ADAM17	3.2641756521739134	0.598963042	0.854781	0	4.81350481658104e-06	99.71
ADAM18:-:-_0	ADAM18	0.19934533333333335	0.586023223	-0.181659	0	1.0898352455207e-06	100.0
ADAM18:-:-_1	ADAM18	0.5202857142857146	0.586023223	0.173531	0	1.24364189366102e-06	100.0
ADAM18:-:-_2	ADAM18	1.1158148148148146	0.586023223	0.144399	0	5.58174757069421e-07	100.0
ADAM18:-:-_3	ADAM18	0.3433333333333331	0.586023223	0.144399	0	3.90153042773933e-08	100.0
ADAM18:-:-_4	ADAM18	1.0673151761517619	0.586023223	1.63039	0	4.73375218949779e-06	100.0
ADAM18:214490:214490_0	ADAM18	2.443349145299145	0.586023223	0.303954	0	2.44652009915398e-06	100.0
ADAM18:214743:214743_0	ADAM18	1.4356092857142855	0.586023223	-0.123395	0	5.16225756345822e-06	100.0
ADAM18:250606:250606_0	ADAM18	1.7075506260575304	0.586023223	-0.123395	0	6.99141855665048e-06	100.0
ADAM18:250707:250707_0	ADAM18	1.8525158045977013	0.586023223	0.463509	0	4.11688904363424e-06	100.0
ADAM19:-:-_0	ADAM19	1.902979120879121	0.918552705	1.75389	0	1.33876265547593e-05	99.878
ADAM19:-:-_1	ADAM19	3.38314351851852	0.918552705	0.564801	0	1.55559842215797e-06	100.0
ADAM19:-:-_2	ADAM19	2.8207021276595765	0.918552705	-0.63814	0	2.27611037018522e-06	100.0
ADAM19:-:-_3	ADAM19	1.6805857142857141	0.918552705	0.144399	0	3.30443231465959e-06	25.397
ADAM19:214743:214743_0	ADAM19	3.3849808219178095	0.918552705	0.173531	0	6.97241506830818e-06	100.0
ADAM19:249673:249673_0	ADAM19	2.7998607142857153	0.918552705	0.919993	0	3.09702450050407e-06	100.0
ADAM19:250606:250606_0	ADAM19	3.2287974874371854	0.918552705	-0.674221	0	9.80128942759009e-06	100.0
ADAM19:250707:250707_0	ADAM19	2.926620277777778	0.918552705	0.593932	0	5.77793402341469e-06	100.0
ADAM20:-:-_0	ADAM20	-1.166902693602694	-0.130380821	-0.312082	0	3.47313411152287e-06	100.0
ADAM20:-:-_1	ADAM20	-1.2998859649122805	-0.130380821	-0.116447	0	7.92430247773633e-07	100.0
ADAM20:-:-_2	ADAM20	0.1766553191489362	-0.130380821	-0.116447	0	1.47269005914561e-06	100.0
ADAM20:-:-_3	ADAM20	0.02615026217228456	-0.130380821	-0.24687	0	2.83999010055313e-06	100.0
ADAM20:214743:214743_0	ADAM20	0.32304939172749375	-0.130380821	1.01434	0	5.39836692564322e-06	100.0
ADAM20:239797:239797_0	ADAM20	-1.6670515789473679	-0.130380821	0.492642	0	7.26031392827948e-06	100.0
ADAM20:249673:249673_0	ADAM20	0.9642631578947347	-0.130380821	-0.116447	0	2.64497220848684e-06	100.0
ADAM20:250707:250707_0	ADAM20	1.273098305555554	-0.130380821	-0.63814	0	4.04694229413791e-06	100.0
ADAM21:-:-_0	ADAM21	-0.028311965811965843	-0.108334733	0.564801	0	1.61005051343326e-06	100.0
ADAM21:-:-_1	ADAM21	0.6483749999999996	-0.108334733	0.0139757	0	1.65433903579619e-06	99.306
ADAM21:-:-_2	ADAM21	0.7260462962962966	-0.108334733	0.0791873	0	7.31503900935323e-07	100.0
ADAM21:-:-_3	ADAM21	1.064432986111111	-0.108334733	-0.768564	0	3.55621130621512e-06	100.0
ADAM21:214743:214743_0	ADAM21	1.5461401459854038	-0.108334733	-0.0873154	0	4.72453567111794e-06	99.27
ADAM21:239797:239797_0	ADAM21	1.7114189241622595	-0.108334733	-0.898989	0	6.66353087567639e-06	100.0
ADAM21:249673:249673_0	ADAM21	2.3276995614035108	-0.108334733	0.789568	0	2.77689591969173e-06	100.0
ADAM21:250707:250707_0	ADAM21	1.1536689722222215	-0.108334733	0.333086	0	4.92248409746748e-06	99.722
ADAM22:-:-_0	ADAM22	2.6703429951690807	-0.551080959	-0.703352	0	5.91107468094168e-06	100.0
ADAM22:-:-_1	ADAM22	3.6713946666666684	-0.551080959	0.303954	0	2.15906795655196e-06	100.0
ADAM22:-:-_2	ADAM22	3.9656857142857134	-0.551080959	0.0791873	0	4.13334259065945e-07	100.0
ADAM22:-:-_3	ADAM22	4.375129237288138	-0.551080959	-0.898989	0	8.55142156650897e-06	100.0
ADAM22:214743:214743_0	ADAM22	3.7668990610328623	-0.551080959	0.0431076	0	5.04546352946241e-06	100.0
ADAM22:249673:249673_0	ADAM22	3.815384415584415	-0.551080959	-0.377293	0	3.39426932867573e-06	100.0
ADAM22:250606:250606_0	ADAM22	4.047446916666668	-0.551080959	-0.703352	0	8.49189955985857e-06	100.0
ADAM22:250707:250707_0	ADAM22	3.1843148459383763	-0.551080959	1.20998	0	6.06287356193637e-06	99.72
ADAM23:-:-_0	ADAM23	2.478831804281346	-0.044015879	0.499589	0	8.95729546065171e-06	34.557
ADAM23:-:-_1	ADAM23	2.9257346938775517	-0.044015879	-0.0512358	0	1.67643472551985e-06	100.0
ADAM23:-:-_2	ADAM23	4.323833333333333	-0.044015879	0.0139757	0	8.63252017334133e-07	100.0
ADAM23:-:-_3	ADAM23	4.430535825545173	-0.044015879	0.369165	0	4.23396166539991e-06	100.0
ADAM23:214743:214743_0	ADAM23	3.935134761904763	-0.044015879	-1.02941	0	6.64028354991915e-06	100.0
ADAM23:249673:249673_0	ADAM23	3.4269723684210525	-0.044015879	-0.0512358	0	3.56311304475676e-06	100.0
ADAM23:250606:250606_0	ADAM23	4.249553030303028	-0.044015879	-0.572929	0	7.78192585270678e-06	100.0
ADAM23:250707:250707_0	ADAM23	3.673624523809523	-0.044015879	1.14476	0	5.63237134789119e-06	100.0
ADAM28:-:-_0	ADAM28	0.08957407407407403	0.762397607	0.0791873	0	8.25451954593025e-07	100.0
ADAM28:-:-_1	ADAM28	-0.11305886524822699	0.762397607	-0.24687	0	1.69261651698911e-06	100.0
ADAM28:-:-_2	ADAM28	2.1390208333333334	0.762397607	0.0791873	0	5.22789755904673e-07	100.0
ADAM28:-:-_3	ADAM28	3.703333333333333	0.762397607	0.144399	0	3.03169772989994e-08	100.0
ADAM28:-:-_4	ADAM28	1.4891047008547011	0.762397607	1.36954	0	5.85552115612066e-06	99.786
ADAM28:214743:214743_0	ADAM28	2.0799015624999995	0.762397607	0.949126	0	5.21596984304346e-06	100.0
ADAM28:249673:249673_0	ADAM28	2.640969298245615	0.762397607	-0.312082	0	2.52569768685755e-06	99.561
ADAM28:250606:250606_0	ADAM28	2.3884112244897953	0.762397607	0.00702797	0	7.26078682242019e-06	100.0
ADAM28:250707:250707_0	ADAM28	2.170126873385013	0.762397607	0.00702797	0	4.52461377313322e-06	100.0
ADAM29:-:-_0	ADAM29	-0.7835044444444446	0.113945049	0.0791873	0	9.96188332100615e-07	100.0
ADAM29:-:-_1	ADAM29	-0.8991496453900715	0.113945049	-0.181659	0	1.75484563388487e-06	100.0
ADAM29:-:-_2	ADAM29	-0.6953627450980399	0.113945049	-0.181659	0	1.20988537560767e-06	100.0
ADAM29:-:-_3	ADAM29	1.679	0.113945049	0.144399	0	2.28252073455854e-08	100.0
ADAM29:-:-_4	ADAM29	-0.8713445697865363	0.113945049	1.39868	0	7.51794904582971e-06	99.343
ADAM29:214743:214743_0	ADAM29	-0.18073946078431416	0.113945049	-0.312082	0	5.07859553013555e-06	100.0
ADAM29:239797:239797_0	ADAM29	-1.7007034038800737	0.113945049	-0.217738	0	7.45756716612778e-06	100.0
ADAM29:249673:249673_0	ADAM29	0.48020437158469925	0.113945049	-0.116447	0	1.87507564781736e-06	100.0
ADAM29:250707:250707_0	ADAM29	0.9759663888888894	0.113945049	0.173531	0	4.24068402798403e-06	99.722
ADAM2:-:-_0	ADAM2	-0.4427233595800526	0.870809653	0.528721	0	4.24115647585551e-06	100.0
ADAM2:-:-_1	ADAM2	-1.5666666666666664	0.870809653	0.144399	0	2.8787956209464e-08	100.0
ADAM2:-:-_2	ADAM2	-1.5366627450980386	0.870809653	0.0139757	0	6.57530264357215e-07	100.0
ADAM2:-:-_3	ADAM2	-0.38099444444444436	0.870809653	-0.0512358	0	1.24884702487918e-06	100.0
ADAM2:-:-_4	ADAM2	-0.4210226666666667	0.870809653	1.11563	0	1.84616776468732e-06	100.0
ADAM2:214490:214490_0	ADAM2	-2.3054175213675214	0.870809653	0.238742	0	2.94981801000025e-06	100.0
ADAM2:214743:214743_0	ADAM2	-1.9605256038647343	0.870809653	0.593932	0	4.67593207257952e-06	100.0
ADAM2:250606:250606_0	ADAM2	1.7122629629629627	0.870809653	-0.739433	0	6.75905133190098e-06	100.0
ADAM2:250707:250707_0	ADAM2	1.4905248850574708	0.870809653	0.0431076	0	4.30272998590357e-06	99.713
ADAM30:-:-_0	ADAM30	-0.12733333333333322	-0.306750577	0.144399	0	2.62277731068533e-08	100.0
ADAM30:-:-_1	ADAM30	-0.6689531729559759	-0.306750577	0.303954	0	4.15291737644193e-06	100.0
ADAM30:-:-_2	ADAM30	-0.6835416666666666	-0.306750577	0.144399	0	5.02095659665855e-07	100.0
ADAM30:-:-_3	ADAM30	-2.3347936507936504	-0.306750577	-0.116447	0	1.44642843306307e-06	100.0
ADAM30:-:-_4	ADAM30	-0.23829166666666662	-0.306750577	-0.0512358	0	1.90743747555472e-06	100.0
ADAM30:214743:214743_0	ADAM30	-0.5318452214452212	-0.306750577	-0.703352	0	5.46662010394063e-06	100.0
ADAM30:239797:239797_0	ADAM30	-1.743605467372138	-0.306750577	-0.253819	0	7.18048548397478e-06	99.824
ADAM30:249673:249673_0	ADAM30	0.044774561403508696	-0.306750577	-0.572929	0	3.6998929494534e-06	100.0
ADAM30:250707:250707_0	ADAM30	0.4777644722222224	-0.306750577	0.463509	0	5.4760658908048e-06	100.0
ADAM30:254662:254662_0	ADAM30	-1.7502172413793113	-0.306750577	0.434377	0	1.76223938332206e-06	100.0
ADAM32:-:-_0	ADAM32	0.4921474358974359	0.380318343	0.0791873	0	1.70704858576001e-06	93.59
ADAM32:-:-_1	ADAM32	-0.10470238095238092	0.380318343	0.0791873	0	1.21263350714499e-06	100.0
ADAM32:-:-_2	ADAM32	-1.721541666666666	0.380318343	0.695225	0	6.41562515935756e-07	100.0
ADAM32:-:-_3	ADAM32	-8.996666666666668	0.380318343	0.144399	0	2.88438164202114e-08	100.0
ADAM32:-:-_4	ADAM32	-0.7175200885416668	0.380318343	1.23911	0	7.10758233711928e-06	99.826
ADAM32:249673:249673_0	ADAM32	-0.7768324786324788	0.380318343	0.238742	0	3.27720079428809e-06	100.0
ADAM32:250606:250606_0	ADAM32	2.2680551607445008	0.380318343	-0.674221	0	6.82527170716207e-06	100.0
ADAM32:250707:250707_0	ADAM32	2.0899363220338985	0.380318343	-0.181659	0	3.97923705790175e-06	86.723
ADAM32:254849:254849_0	ADAM32	-0.11405480225988718	0.380318343	-0.0873154	0	4.90090251363449e-06	99.435
ADAM33:-:-_0	ADAM33	1.037267450980392	0.802845857	1.85517	0	7.39689065723765e-06	99.804
ADAM33:-:-_1	ADAM33	0.41580740740740735	0.802845857	0.144399	0	2.21479280954644e-06	0.0
ADAM33:-:-_2	ADAM33	0.3044037301587303	0.802845857	0.564801	0	2.37856911794936e-06	100.0
ADAM33:-:-_3	ADAM33	0.17663513513513504	0.802845857	-0.181659	0	2.12305250019878e-06	100.0
ADAM33:214743:214743_0	ADAM33	1.8475153846153853	0.802845857	0.463509	0	6.83351774307386e-06	99.534
ADAM33:239797:239797_0	ADAM33	2.491968181818181	0.802845857	-0.181659	0	1.77560048958637e-05	26.599
ADAM33:249673:249673_0	ADAM33	1.7112245614035084	0.802845857	-0.377293	0	5.50827244859214e-06	86.842
ADAM33:250707:250707_0	ADAM33	1.6846120512820513	0.802845857	0.398297	0	6.4012553012646e-06	100.0
ADAM7:-:-_0	ADAM7	1.0596913580246914	0.119404819	0.499589	0	9.93513444734527e-07	100.0
ADAM7:-:-_1	ADAM7	-0.5835960317460317	0.119404819	-0.116447	0	1.49999409546658e-06	99.206
ADAM7:-:-_2	ADAM7	-0.1893729166666667	0.119404819	0.144399	0	4.43839629201659e-07	100.0
ADAM7:-:-_3	ADAM7	1.9385333333333332	0.119404819	0.144399	0	6.93309166274002e-08	100.0
ADAM7:-:-_4	ADAM7	0.7510272264631044	0.119404819	-0.0581836	0	5.07835309764248e-06	99.746
ADAM7:214743:214743_0	ADAM7	1.8547443795620435	0.119404819	-0.152527	0	4.54333392532633e-06	99.757
ADAM7:249673:249673_0	ADAM7	2.622737777777779	0.119404819	-0.0221039	0	2.87654909976122e-06	99.556
ADAM7:250606:250606_0	ADAM7	2.1430617414965982	0.119404819	1.36954	0	7.53985119474898e-06	100.0
ADAM7:250707:250707_0	ADAM7	1.6261067183462534	0.119404819	-1.0655	0	5.31053141980003e-06	99.742
ADAM8:-:-_0	ADAM8	-0.3265544848484849	NA	1.1739	0	1.34967271984702e-05	80.0
ADAM8:-:-_1	ADAM8	4.3966666666666665	NA	0.144399	0	2.74843253565545e-08	100.0
ADAM8:-:-_2	ADAM8	1.4371875	NA	0.0791873	0	9.22622234561059e-07	100.0
ADAM8:-:-_3	ADAM8	0.1291681818181817	NA	0.303954	0	3.44327913117947e-06	91.667
ADAM8:-:-_4	ADAM8	-0.22619761904761912	NA	0.144399	0	2.13582135341478e-06	15.476
ADAM8:214743:214743_0	ADAM8	-0.3848510714285719	NA	-0.123395	0	6.57456128581127e-06	99.702
ADAM8:249673:249673_0	ADAM8	0.8735666666666668	NA	0.593932	0	5.18545526557056e-06	95.614
ADAM8:250606:250606_0	ADAM8	0.8411354892205642	NA	-2.13807	0	1.3111441705713e-05	99.834
ADAM8:250707:250707_0	ADAM8	0.9790398950131234	NA	3.54394	0	8.59079877272732e-06	98.95
ADAM9:-:-_0	ADAM9	2.1940724603174613	-0.201976964	-0.0512358	0	3.06960933754242e-06	100.0
ADAM9:-:-_1	ADAM9	2.5154770833333324	-0.201976964	-0.116447	0	1.72271514726298e-06	100.0
ADAM9:-:-_2	ADAM9	3.615296296296296	-0.201976964	0.0791873	0	5.7049904023672e-07	100.0
ADAM9:-:-_3	ADAM9	4.590000000000001	-0.201976964	0.144399	0	3.06576002266888e-08	100.0
ADAM9:-:-_4	ADAM9	2.847767753623189	-0.201976964	-0.703352	0	6.82480297135434e-06	99.819
ADAM9:214743:214743_0	ADAM9	3.6242790754257888	-0.201976964	-0.181659	0	4.98707791286952e-06	100.0
ADAM9:239797:239797_0	ADAM9	3.7374350086355785	-0.201976964	-0.152527	0	7.85397363028221e-06	100.0
ADAM9:249673:249673_0	ADAM9	3.449308771929825	-0.201976964	-0.181659	0	3.02837965466802e-06	100.0
ADAM9:250707:250707_0	ADAM9	3.312018732782369	-0.201976964	1.18084	0	4.16838163793978e-06	100.0
ADAMDEC1:-:-_0	ADAMDEC1	0.6679796747967479	1.39815152	0.630013	0	1.70032621383972e-06	100.0
ADAMDEC1:-:-_1	ADAMDEC1	0.2754939393939394	1.39815152	0.0791873	0	1.85230873555733e-06	100.0
ADAMDEC1:-:-_2	ADAMDEC1	1.6157291666666669	1.39815152	0.630013	0	5.29362448377386e-07	100.0
ADAMDEC1:-:-_3	ADAMDEC1	-2.0010999999999997	1.39815152	0.0791873	0	4.26579989235519e-07	100.0
ADAMDEC1:249673:249673_0	ADAMDEC1	1.4970595959595956	1.39815152	1.86212	0	1.38510684666502e-06	100.0
ADAMDEC1:250606:250606_0	ADAMDEC1	1.947880547008547	1.39815152	-0.869859	0	7.56740399162338e-06	100.0
ADAMDEC1:250707:250707_0	ADAMDEC1	1.876126767676768	1.39815152	1.95647	0	4.74686710863233e-06	100.0
ADAMTS10:-:-_0	ADAMTS10	3.5247500000000005	-1.320975027	0.0791873	0	1.43324665196749e-07	100.0
ADAMTS10:-:-_1	ADAMTS10	2.2071538461538465	-1.320975027	0.144399	0	9.76308938624608e-07	0.0
ADAMTS10:-:-_2	ADAMTS10	2.2968825479930204	-1.320975027	0.369165	1	1.61273669850642e-05	56.545
ADAMTS10:-:-_3	ADAMTS10	2.9511847896440107	-1.320975027	-1.15984	1	7.67161662602056e-06	99.676
ADAMTS10:-:-_4	ADAMTS10	3.3027462807017534	-1.320975027	-0.703352	1	6.71290748534819e-06	100.0
ADAMTS10:-:-_5	ADAMTS10	3.1271781609195415	-1.320975027	-0.377293	0	3.6620258100192e-06	99.425
ADAMTS10:-:-_6	ADAMTS10	3.207178070175438	-1.320975027	-0.24687	1	2.45995681014837e-06	100.0
ADAMTS10:214559:214559_0	ADAMTS10	2.112170370370371	-1.320975027	0.144399	0	4.36149180559247e-06	0.0
ADAMTS10:214559:214559_1	ADAMTS10	2.549515094339622	-1.320975027	-0.181659	0	3.92387873199004e-06	100.0
ADAMTS10:239801:239801_0	ADAMTS10	3.1874513888888876	-1.320975027	-1.48591	0	1.29177506654376e-05	100.0
ADAMTS10:250707:250707_0	ADAMTS10	2.9004680751173715	-1.320975027	0.166583	0	9.65701688654286e-06	91.784
ADAMTS10:253493:253493_0	ADAMTS10	2.5328554572271376	-1.320975027	0.333086	0	6.39514538625184e-06	100.0
ADAMTS10:254972:254972_0	ADAMTS10	4.55250505050505	-1.320975027	0.144399	0	1.5378632197719e-06	98.99
ADAMTS12:-:-_0	ADAMTS12	1.8321651041666673	0.865222355	0.238742	0	2.69530561005761e-06	100.0
ADAMTS12:-:-_1	ADAMTS12	1.370377328431373	0.865222355	3.37052	0	1.92434476187422e-05	100.0
ADAMTS12:-:-_2	ADAMTS12	3.4838763440860268	0.865222355	-0.0512358	0	3.47388598181839e-06	100.0
ADAMTS12:-:-_3	ADAMTS12	3.1974666666666667	0.865222355	0.144399	0	4.67226021041116e-07	100.0
ADAMTS12:-:-_4	ADAMTS12	3.689219047619049	0.865222355	-0.442505	0	4.67935088515499e-06	100.0
ADAMTS12:-:-_5	ADAMTS12	3.9266227106227127	0.865222355	-0.0221039	0	3.82040589994673e-06	100.0
ADAMTS12:-:-_6	ADAMTS12	1.9292786666666673	0.865222355	-0.377293	0	2.03715530408314e-06	99.333
ADAMTS12:-:-_7	ADAMTS12	2.360764705882353	0.865222355	0.499589	0	2.4979922117557e-06	100.0
ADAMTS12:214559:214559_0	ADAMTS12	2.225448850574712	0.865222355	0.919993	0	1.81980575043422e-06	100.0
ADAMTS12:214559:214559_1	ADAMTS12	3.237585256410257	0.865222355	-0.377293	0	2.5028489635508e-06	100.0
ADAMTS12:214559:214559_2	ADAMTS12	3.4448095238095213	0.865222355	0.238742	0	2.88114956417745e-06	100.0
ADAMTS12:214559:214559_3	ADAMTS12	3.8515000000000006	0.865222355	-0.24687	0	2.72617435164847e-06	100.0
ADAMTS12:239801:239801_0	ADAMTS12	3.704614262820514	0.865222355	-1.81199	0	9.57597574200909e-06	100.0
ADAMTS12:250707:250707_0	ADAMTS12	2.3960268518518517	0.865222355	1.20998	0	6.47841895621163e-06	100.0
ADAMTS12:253493:253493_0	ADAMTS12	3.6448882282282247	0.865222355	0.173531	0	3.6383944779897e-06	100.0
ADAMTS13:-:-_0	ADAMTS13	-0.04542489451476787	0.622690987	0.0431076	0	3.80020981029596e-06	100.0
ADAMTS13:-:-_1	ADAMTS13	1.2158831715210354	0.622690987	0.398297	7	7.43200615286497e-06	83.819
ADAMTS13:-:-_2	ADAMTS13	1.0432221604314122	0.622690987	1.71947	42	5.55464105332239e-05	96.764
ADAMTS13:214559:214559_0	ADAMTS13	2.2445408805031435	0.622690987	-0.377293	5	2.95737407259895e-06	100.0
ADAMTS13:239801:239801_0	ADAMTS13	1.9171162908496735	0.622690987	-0.674221	28	1.43319970519109e-05	75.327
ADAMTS14:-:-_0	ADAMTS14	1.5676860360360358	-0.5513802	-0.442505	0	4.74358158304588e-06	63.063
ADAMTS14:-:-_1	ADAMTS14	2.2901503267973853	-0.5513802	-0.572929	0	3.11802506233553e-06	100.0
ADAMTS14:-:-_2	ADAMTS14	2.7430805989583322	-0.5513802	-1.84808	0	1.47910347682207e-05	100.0
ADAMTS14:-:-_3	ADAMTS14	2.753817916666665	-0.5513802	-0.898989	0	4.57573484363435e-06	100.0
ADAMTS14:-:-_4	ADAMTS14	2.443666666666666	-0.5513802	0.144399	0	1.64450061043104e-07	0.0
ADAMTS14:-:-_5	ADAMTS14	0.581194088669951	-0.5513802	0.420487	0	9.50134604671234e-06	100.0
ADAMTS14:214559:214559_0	ADAMTS14	2.4417666666666653	-0.5513802	0.789568	0	3.84394112911065e-06	90.556
ADAMTS14:214559:214559_1	ADAMTS14	2.2785950354609925	-0.5513802	0.369165	0	2.45161821351633e-06	89.362
ADAMTS14:239801:239801_0	ADAMTS14	2.812519042904292	-0.5513802	-0.355112	0	1.21527658018287e-05	100.0
ADAMTS14:250707:250707_0	ADAMTS14	2.4564466666666673	-0.5513802	1.1739	0	7.30056575684091e-06	100.0
ADAMTS14:253493:253493_0	ADAMTS14	2.6057431034482765	-0.5513802	-0.217738	0	5.41595786916575e-06	99.138
ADAMTS15:-:-_0	ADAMTS15	1.7001391304347822	0.676034544	-0.0512358	0	1.58117733660544e-06	100.0
ADAMTS15:-:-_1	ADAMTS15	2.4291036036036053	0.676034544	0.0139757	0	7.6056892685236e-06	72.072
ADAMTS15:-:-_2	ADAMTS15	3.2490000000000006	0.676034544	0.0791873	0	5.57494099393156e-07	100.0
ADAMTS15:-:-_3	ADAMTS15	2.6519972222222226	0.676034544	0.630013	0	3.9217078469045e-07	100.0
ADAMTS15:-:-_4	ADAMTS15	3.837669669669666	0.676034544	-0.348162	0	6.10729912816573e-06	100.0
ADAMTS15:-:-_5	ADAMTS15	2.2037636363636355	0.676034544	0.919993	0	2.51856918005964e-06	99.242
ADAMTS15:-:-_6	ADAMTS15	-2.09	0.676034544	0.144399	0	3.95932565441127e-08	100.0
ADAMTS15:-:-_7	ADAMTS15	5.77	0.676034544	0.144399	0	2.41876598444022e-08	100.0
ADAMTS15:214559:214559_0	ADAMTS15	3.2773270440251587	0.676034544	0.985206	0	2.84964749185583e-06	99.371
ADAMTS15:214559:214559_1	ADAMTS15	1.5831460000000013	0.676034544	0.789568	0	4.18221527460736e-06	99.333
ADAMTS15:214559:214559_2	ADAMTS15	2.8425617283950624	0.676034544	-0.24687	0	3.53969948651116e-06	100.0
ADAMTS15:214743:214743_0	ADAMTS15	3.6915847619047684	0.676034544	0.108319	0	3.87965463297886e-06	100.0
ADAMTS15:239801:239801_0	ADAMTS15	3.7354895330112705	0.676034544	-0.217738	0	1.27506680379161e-05	99.839
ADAMTS15:250707:250707_0	ADAMTS15	2.3374291666666656	0.676034544	0.659144	0	9.09452857882919e-06	100.0
ADAMTS15:253493:253493_0	ADAMTS15	3.79300392156863	0.676034544	-0.543797	0	8.14552448317119e-06	100.0
ADAMTS16:-:-_0	ADAMTS16	0.4588830508474575	0.679686641	0.144399	0	6.14929822401112e-06	1.13
ADAMTS16:-:-_1	ADAMTS16	0.7132764157706094	0.679686641	-0.152527	0	4.13174027498332e-06	100.0
ADAMTS16:-:-_2	ADAMTS16	3.0121711340206168	0.679686641	-0.312082	0	3.63787021807356e-06	100.0
ADAMTS16:-:-_3	ADAMTS16	3.151599358974361	0.679686641	0.724356	0	5.06935862714809e-06	100.0
ADAMTS16:-:-_4	ADAMTS16	1.1524476851851855	0.679686641	0.333086	0	3.94437457825708e-06	100.0
ADAMTS16:-:-_5	ADAMTS16	-0.14499999999999988	0.679686641	0.0791873	0	7.77240365297308e-08	100.0
ADAMTS16:-:-_6	ADAMTS16	2.496703703703704	0.679686641	0.144399	0	2.82182080144106e-07	96.296
ADAMTS16:-:-_7	ADAMTS16	-1.175225	0.679686641	0.0791873	0	7.34965405978321e-07	100.0
ADAMTS16:-:-_8	ADAMTS16	0.9852500000000003	0.679686641	0.144399	0	2.32638076563581e-07	100.0
ADAMTS16:-:-_9	ADAMTS16	3.1141666666666663	0.679686641	0.0791873	0	1.13253871666495e-07	91.667
ADAMTS16:214559:214559_0	ADAMTS16	2.105295597484277	0.679686641	-0.181659	0	2.51834075556568e-06	99.371
ADAMTS16:214559:214559_1	ADAMTS16	1.2016228070175445	0.679686641	1.24606	0	3.74536313299328e-06	91.228
ADAMTS16:214559:214559_2	ADAMTS16	1.6464802259887004	0.679686641	0.173531	0	3.48544628193489e-06	100.0
ADAMTS16:214559:214559_3	ADAMTS16	1.500666666666666	0.679686641	-0.0512358	0	2.83441063347423e-06	100.0
ADAMTS16:214559:214559_4	ADAMTS16	1.8740376543209878	0.679686641	0.303954	0	3.07648610741385e-06	99.383
ADAMTS16:239801:239801_0	ADAMTS16	2.708494127806563	0.679686641	-0.674221	0	8.28125008147343e-06	100.0
ADAMTS16:250707:250707_0	ADAMTS16	0.8499029680365303	0.679686641	1.63039	0	7.47860062304324e-06	100.0
ADAMTS16:253493:253493_0	ADAMTS16	1.9457191740412976	0.679686641	-0.0221039	0	6.43753081681192e-06	100.0
ADAMTS16:254972:254972_0	ADAMTS16	1.666062499999999	0.679686641	-0.116447	0	1.40751798898473e-06	100.0
ADAMTS17:-:-_0	ADAMTS17	2.32504761904762	-2.267592656	0.434377	0	1.13363030427904e-06	100.0
ADAMTS17:-:-_1	ADAMTS17	3.2752878787878785	-2.267592656	-0.116447	0	1.27550176934218e-06	100.0
ADAMTS17:-:-_2	ADAMTS17	2.180500432098765	-2.267592656	-0.24687	0	3.7415564489685e-06	100.0
ADAMTS17:-:-_3	ADAMTS17	2.460320634920634	-2.267592656	-1.09463	0	5.33815286931411e-06	100.0
ADAMTS17:-:-_4	ADAMTS17	3.1409169590643264	-2.267592656	-1.74677	0	7.71316890179875e-06	100.0
ADAMTS17:-:-_5	ADAMTS17	3.1425652777777766	-2.267592656	-0.152527	0	5.56735151155575e-06	100.0
ADAMTS17:-:-_6	ADAMTS17	1.2888784313725494	-2.267592656	0.593932	0	3.35576308315204e-06	98.693
ADAMTS17:-:-_7	ADAMTS17	1.84385887096774	-2.267592656	0.0791873	0	1.44031559601381e-05	20.968
ADAMTS17:214559:214559_0	ADAMTS17	3.0529874213836456	-2.267592656	-0.312082	0	3.50264269357985e-06	100.0
ADAMTS17:214559:214559_1	ADAMTS17	2.852127777777784	-2.267592656	-0.703352	0	4.35040974737853e-06	99.383
ADAMTS17:214559:214559_2	ADAMTS17	2.996672955974846	-2.267592656	0.173531	0	3.3220780671394e-06	99.371
ADAMTS17:239801:239801_0	ADAMTS17	3.1312940366972466	-2.267592656	-1.84808	0	1.21887168479008e-05	100.0
ADAMTS17:250707:250707_0	ADAMTS17	2.1606607142857137	-2.267592656	-0.0512358	0	4.08142496132075e-06	53.571
ADAMTS17:253493:253493_0	ADAMTS17	3.293123004694835	-2.267592656	0.108319	0	3.08436104898536e-06	100.0
ADAMTS17:254972:254972_0	ADAMTS17	4.2836749999999935	-2.267592656	-0.442505	0	2.13667982790711e-06	100.0
ADAMTS18:-:-_0	ADAMTS18	4.825555555555556	-0.088332259	0.144399	0	7.93299204924847e-08	100.0
ADAMTS18:-:-_1	ADAMTS18	2.5863333333333327	-0.088332259	0.0791873	0	2.2421451138995e-07	100.0
ADAMTS18:-:-_2	ADAMTS18	0.12350000000000005	-0.088332259	-0.116447	0	4.88947963083146e-07	100.0
ADAMTS18:-:-_3	ADAMTS18	2.0716296296296295	-0.088332259	1.24606	0	6.25121464449052e-07	100.0
ADAMTS18:-:-_4	ADAMTS18	1.3566666666666667	-0.088332259	0.144399	0	6.50858375010054e-08	100.0
ADAMTS18:-:-_5	ADAMTS18	2.463546052631578	-0.088332259	-0.63814	0	3.26486878823566e-06	100.0
ADAMTS18:-:-_6	ADAMTS18	3.541354079365081	-0.088332259	-0.377293	2	4.24183866093023e-06	100.0
ADAMTS18:-:-_7	ADAMTS18	3.5859738831615156	-0.088332259	0.463509	1	4.72838981839639e-06	100.0
ADAMTS18:-:-_8	ADAMTS18	2.0185779026217237	-0.088332259	-0.217738	0	4.35293915097473e-06	100.0
ADAMTS18:-:-_9	ADAMTS18	2.154427777777778	-0.088332259	0.144399	0	5.45026240957146e-06	3.333
ADAMTS18:214559:214559_0	ADAMTS18	2.32311111111111	-0.088332259	0.238742	0	2.46545957867076e-06	100.0
ADAMTS18:214559:214559_1	ADAMTS18	2.1491494252873578	-0.088332259	0.593932	1	2.97730625841813e-06	100.0
ADAMTS18:214559:214559_2	ADAMTS18	1.684284848484848	-0.088332259	-0.964202	0	2.66183961327481e-06	100.0
ADAMTS18:214559:214559_3	ADAMTS18	2.788472727272723	-0.088332259	0.659144	0	1.90145990831163e-06	100.0
ADAMTS18:214559:214559_4	ADAMTS18	3.185814102564103	-0.088332259	0.369165	0	2.3812797927469e-06	100.0
ADAMTS18:239801:239801_0	ADAMTS18	3.066621617161715	-0.088332259	-1.22505	0	7.8426595587481e-06	99.835
ADAMTS18:250707:250707_0	ADAMTS18	3.075709790209792	-0.088332259	-0.123395	1	7.65784556040732e-06	100.0
ADAMTS18:253493:253493_0	ADAMTS18	2.846407079646018	-0.088332259	0.362218	0	6.50579100284335e-06	99.705
ADAMTS18:254972:254972_0	ADAMTS18	3.1046767676767684	-0.088332259	0.499589	0	1.42385215245486e-06	100.0
ADAMTS19:-:-_0	ADAMTS19	1.121576645435244	-0.551080959	0.0139757	0	1.51444523655212e-05	15.499
ADAMTS19:-:-_1	ADAMTS19	2.730466666666667	-0.551080959	0.0139757	0	1.70526459555972e-06	100.0
ADAMTS19:-:-_2	ADAMTS19	2.5344524822695034	-0.551080959	0.369165	0	3.25367636521305e-06	100.0
ADAMTS19:-:-_3	ADAMTS19	3.0412686084142386	-0.551080959	-0.377293	0	3.18984059505361e-06	100.0
ADAMTS19:-:-_4	ADAMTS19	2.73448211382114	-0.551080959	-0.116447	0	2.83543273939618e-06	100.0
ADAMTS19:-:-_5	ADAMTS19	1.8066666666666666	-0.551080959	0.0791873	0	1.67397990490259e-07	100.0
ADAMTS19:-:-_6	ADAMTS19	2.3893333333333326	-0.551080959	0.760437	0	1.56795008833071e-07	100.0
ADAMTS19:-:-_7	ADAMTS19	3.1985217391304337	-0.551080959	0.144399	0	7.18974610271755e-07	100.0
ADAMTS19:-:-_8	ADAMTS19	3.2463636363636352	-0.551080959	0.144399	0	3.17127612546951e-07	100.0
ADAMTS19:214559:214559_0	ADAMTS19	3.517540000000002	-0.551080959	-0.0512358	0	2.13210564109302e-06	100.0
ADAMTS19:214559:214559_1	ADAMTS19	2.1307154320987647	-0.551080959	-0.181659	0	2.40366355392841e-06	100.0
ADAMTS19:214559:214559_2	ADAMTS19	2.47955072463768	-0.551080959	-0.377293	0	2.33554085056369e-06	100.0
ADAMTS19:214559:214559_3	ADAMTS19	3.2767160493827143	-0.551080959	0.0139757	0	2.11176078133826e-06	100.0
ADAMTS19:239801:239801_0	ADAMTS19	3.10046360856269	-0.551080959	-0.935071	0	7.5651318463684e-06	99.847
ADAMTS19:250707:250707_0	ADAMTS19	1.8490876436781631	-0.551080959	0.854781	0	8.56936627456109e-06	68.678
ADAMTS19:253493:253493_0	ADAMTS19	2.921853453453453	-0.551080959	-0.312082	0	4.13259639489197e-06	100.0
ADAMTS19:254972:254972_0	ADAMTS19	2.73918172043011	-0.551080959	0.0791873	0	1.75352742365886e-06	100.0
ADAMTS1:-:-_0	ADAMTS1	0.0	0.073492312	0.144399	0	2.27115954147481e-08	100.0
ADAMTS1:-:-_1	ADAMTS1	-0.9466666666666663	0.073492312	0.144399	0	3.31328820081846e-08	100.0
ADAMTS1:-:-_2	ADAMTS1	2.729654761904764	0.073492312	0.144399	0	1.15499521039524e-06	100.0
ADAMTS1:-:-_3	ADAMTS1	3.2431299999999994	0.073492312	0.463509	0	4.65697237090462e-06	100.0
ADAMTS1:-:-_4	ADAMTS1	2.7335769230769236	0.073492312	0.0139757	0	7.51709448132805e-07	100.0
ADAMTS1:-:-_5	ADAMTS1	3.3052500000000005	0.073492312	0.144399	0	1.26509167682427e-07	100.0
ADAMTS1:-:-_6	ADAMTS1	0.8187206666666669	0.073492312	0.369165	0	8.20875693653982e-06	64.815
ADAMTS1:-:-_7	ADAMTS1	0.3634539906103285	0.073492312	0.0139757	0	6.93732998620916e-06	38.498
ADAMTS1:214559:214559_0	ADAMTS1	3.0968928571428544	0.073492312	0.303954	0	1.74782059619573e-06	100.0
ADAMTS1:214559:214559_1	ADAMTS1	2.4849622641509455	0.073492312	-0.181659	0	2.19156105279701e-06	100.0
ADAMTS1:214559:214559_2	ADAMTS1	2.6603232704402546	0.073492312	0.499589	0	2.77108333762383e-06	100.0
ADAMTS1:214743:214743_0	ADAMTS1	2.5655085185185187	0.073492312	-0.572929	0	4.30980405345678e-06	99.588
ADAMTS1:239801:239801_0	ADAMTS1	2.9886237055016234	0.073492312	-1.48591	0	9.26944148178697e-06	100.0
ADAMTS1:250707:250707_0	ADAMTS1	1.7527659722222229	0.073492312	0.434377	0	9.17382940592871e-06	72.917
ADAMTS1:253493:253493_0	ADAMTS1	2.6651469841269817	0.073492312	0.949126	0	4.10186999824849e-06	100.0
ADAMTS20:-:-_0	ADAMTS20	3.6833333333333336	-0.753453827	0.144399	0	3.15178243184818e-08	100.0
ADAMTS20:-:-_1	ADAMTS20	1.5999193548387092	-0.753453827	-0.217738	0	6.45582196422967e-06	100.0
ADAMTS20:-:-_10	ADAMTS20	2.2027829787234037	-0.753453827	-0.217738	0	4.41818544560537e-06	100.0
ADAMTS20:-:-_11	ADAMTS20	1.111125	-0.753453827	0.238742	0	2.3608227606997e-06	100.0
ADAMTS20:-:-_12	ADAMTS20	1.3913944444444448	-0.753453827	-0.0512358	0	1.40837701991318e-06	99.145
ADAMTS20:-:-_2	ADAMTS20	2.4017406249999973	-0.753453827	0.369165	0	2.33915004458145e-06	99.479
ADAMTS20:-:-_3	ADAMTS20	1.8160079037800687	-0.753453827	0.108319	0	3.56557269964617e-06	100.0
ADAMTS20:-:-_4	ADAMTS20	1.1222527066666665	-0.753453827	0.0139757	0	9.81823412844986e-07	100.0
ADAMTS20:-:-_5	ADAMTS20	0.6850449275362319	-0.753453827	-0.24687	0	1.03496801182479e-06	98.551
ADAMTS20:-:-_6	ADAMTS20	2.234	-0.753453827	0.144399	0	5.72902104826383e-08	100.0
ADAMTS20:-:-_7	ADAMTS20	1.6725000000000003	-0.753453827	0.0139757	0	1.26833344001738e-07	100.0
ADAMTS20:-:-_8	ADAMTS20	1.9950465116279072	-0.753453827	0.593932	0	4.30607369454146e-06	100.0
ADAMTS20:-:-_9	ADAMTS20	2.8562501529052002	-0.753453827	-0.703352	0	3.97388722901974e-06	100.0
ADAMTS20:149667:149667_0	ADAMTS20	2.4734840871021784	-0.753453827	-0.217738	0	6.59692900744173e-06	99.832
ADAMTS20:214559:214559_0	ADAMTS20	1.4840162962962964	-0.753453827	0.695225	0	1.74831374983928e-06	100.0
ADAMTS20:214559:214559_1	ADAMTS20	2.4115775757575753	-0.753453827	0.434377	0	2.12297639355586e-06	100.0
ADAMTS20:214559:214559_2	ADAMTS20	2.113807602339182	-0.753453827	0.564801	0	2.19305574663308e-06	100.0
ADAMTS20:214559:214559_3	ADAMTS20	2.6375125	-0.753453827	-0.0512358	0	1.31613020432247e-06	98.611
ADAMTS20:214559:214559_4	ADAMTS20	1.6611726190476195	-0.753453827	0.0791873	0	2.18718209103353e-06	100.0
ADAMTS20:214559:214559_5	ADAMTS20	2.156393333333334	-0.753453827	-0.181659	0	1.92388180217211e-06	100.0
ADAMTS20:214559:214559_6	ADAMTS20	2.211615432098764	-0.753453827	1.05042	0	2.34311460708394e-06	100.0
ADAMTS20:214559:214559_7	ADAMTS20	3.5847044025157224	-0.753453827	0.108319	0	2.88245340229348e-06	100.0
ADAMTS20:239801:239801_0	ADAMTS20	2.5163114886731397	-0.753453827	-0.739433	0	7.22714801674636e-06	99.676
ADAMTS20:250707:250707_0	ADAMTS20	1.9643829705215432	-0.753453827	-0.768564	0	1.00268472392465e-05	99.773
ADAMTS20:253493:253493_0	ADAMTS20	2.859079388888887	-0.753453827	-0.703352	0	4.98075230790743e-06	99.722
ADAMTS2:-:-_0	ADAMTS2	2.027578160291438	-1.800772772	-0.739433	0	9.52407486363812e-06	100.0
ADAMTS2:-:-_1	ADAMTS2	1.3659999999999999	-1.800772772	0.0791873	0	5.96301981839058e-07	100.0
ADAMTS2:-:-_2	ADAMTS2	2.3699999999999997	-1.800772772	0.144399	0	6.35965698506602e-08	100.0
ADAMTS2:-:-_3	ADAMTS2	2.315890666666667	-1.800772772	0.0791873	0	1.51333033239759e-06	100.0
ADAMTS2:-:-_4	ADAMTS2	3.4195388050314484	-1.800772772	0.00702797	0	7.47616974411677e-06	99.686
ADAMTS2:-:-_5	ADAMTS2	3.444723958333333	-1.800772772	-0.703352	0	5.68561424187079e-06	100.0
ADAMTS2:-:-_6	ADAMTS2	1.4218754716981135	-1.800772772	0.688277	0	4.12055066961876e-06	98.742
ADAMTS2:-:-_7	ADAMTS2	2.0157378289473686	-1.800772772	-0.116447	0	1.12278975521032e-05	41.83
ADAMTS2:214559:214559_0	ADAMTS2	2.5261666666666684	-1.800772772	0.369165	0	3.26824029067075e-06	99.306
ADAMTS2:214559:214559_1	ADAMTS2	2.891282777777781	-1.800772772	0.0431076	0	5.05469575315823e-06	100.0
ADAMTS2:214559:214559_2	ADAMTS2	2.7078782051282047	-1.800772772	-0.768564	0	3.31562392170038e-06	99.359
ADAMTS2:214559:214559_3	ADAMTS2	2.991503144654088	-1.800772772	-0.312082	0	4.06096837180831e-06	92.453
ADAMTS2:239801:239801_0	ADAMTS2	3.271437128712872	-1.800772772	-2.13807	0	1.27285358288048e-05	100.0
ADAMTS2:250707:250707_0	ADAMTS2	2.6381142424242405	-1.800772772	-0.377293	0	8.03352048838825e-06	89.697
ADAMTS2:253493:253493_0	ADAMTS2	2.585675942028985	-1.800772772	-0.348162	0	6.72143460365619e-06	100.0
ADAMTS3:-:-_0	ADAMTS3	1.8098088656195461	-0.654057602	0.42743	0	7.09125549134424e-06	100.0
ADAMTS3:-:-_1	ADAMTS3	3.595	-0.654057602	0.0791873	0	7.01195807941803e-08	100.0
ADAMTS3:-:-_2	ADAMTS3	1.998	-0.654057602	0.144399	0	2.40311192407749e-07	100.0
ADAMTS3:-:-_3	ADAMTS3	3.883064102564105	-0.654057602	0.144399	0	7.69648446179452e-07	100.0
ADAMTS3:-:-_4	ADAMTS3	3.425178504672896	-0.654057602	-0.507717	0	3.96686614613494e-06	100.0
ADAMTS3:-:-_5	ADAMTS3	3.999510069444442	-0.654057602	0.434377	0	3.68889017404962e-06	99.653
ADAMTS3:-:-_6	ADAMTS3	1.998651851851852	-0.654057602	-0.312082	0	2.77970330794078e-06	100.0
ADAMTS3:-:-_7	ADAMTS3	3.4778861788617883	-0.654057602	-0.0512358	0	1.43481018890124e-06	100.0
ADAMTS3:214559:214559_0	ADAMTS3	2.669947826086959	-0.654057602	-0.24687	0	1.98814016875543e-06	100.0
ADAMTS3:214559:214559_1	ADAMTS3	2.6907142857142867	-0.654057602	0.434377	0	3.0560173080499e-06	99.405
ADAMTS3:214559:214559_2	ADAMTS3	4.208388141025642	-0.654057602	0.724356	0	2.21823493268719e-06	100.0
ADAMTS3:239801:239801_0	ADAMTS3	4.0286368316831735	-0.654057602	-0.935071	0	8.51717901644743e-06	100.0
ADAMTS3:249579:249579_0	ADAMTS3	3.477454248366009	-0.654057602	-0.181659	0	2.30711470480068e-06	100.0
ADAMTS3:250707:250707_0	ADAMTS3	3.485607354166666	-0.654057602	-0.348162	0	6.78527037941735e-06	100.0
ADAMTS3:253493:253493_0	ADAMTS3	3.6605168115942033	-0.654057602	-0.442505	0	4.89246247944566e-06	100.0
ADAMTS4:-:-_0	ADAMTS4	1.5599220740740742	0.093718683	0.434377	0	2.75039669352103e-06	100.0
ADAMTS4:-:-_1	ADAMTS4	3.158977777777776	0.093718683	0.333086	0	5.94026233193427e-06	100.0
ADAMTS4:-:-_2	ADAMTS4	3.000857142857143	0.093718683	0.144399	0	7.05131021240102e-07	100.0
ADAMTS4:-:-_3	ADAMTS4	2.865194444444444	0.093718683	0.144399	0	3.83938004281931e-07	100.0
ADAMTS4:-:-_4	ADAMTS4	3.0354675925925907	0.093718683	-0.116447	0	2.22065711589893e-06	100.0
ADAMTS4:-:-_5	ADAMTS4	1.4181129943502813	0.093718683	0.0139757	0	3.0007588698897e-06	82.486
ADAMTS4:214559:214559_0	ADAMTS4	3.0808799999999983	0.093718683	0.499589	0	2.88414010766825e-06	100.0
ADAMTS4:214743:214743_0	ADAMTS4	3.465754629629626	0.093718683	-0.572929	0	4.35292771602586e-06	100.0
ADAMTS4:239801:239801_0	ADAMTS4	2.8727937500000005	0.093718683	-1.22505	0	9.99180458260042e-06	100.0
ADAMTS4:250707:250707_0	ADAMTS4	2.8248912568306035	0.093718683	1.20998	0	6.47141097571682e-06	99.454
ADAMTS4:253493:253493_0	ADAMTS4	2.155006839080457	0.093718683	0.0431076	0	5.81623749278829e-06	100.0
ADAMTS5:-:-_0	ADAMTS5	5.3933333333333335	0.248041348	0.144399	0	2.7300171143934e-08	100.0
ADAMTS5:-:-_1	ADAMTS5	1.6140166666666669	0.248041348	0.0139757	0	1.12368543343206e-06	100.0
ADAMTS5:-:-_2	ADAMTS5	3.04483953488372	0.248041348	0.557854	0	1.27365114068892e-05	100.0
ADAMTS5:-:-_3	ADAMTS5	1.0498107526881726	0.248041348	-0.181659	0	9.59845177075491e-06	60.932
ADAMTS5:-:-_4	ADAMTS5	1.8447808080808097	0.248041348	-0.0512358	0	6.04666977443546e-06	20.202
ADAMTS5:214559:214559_0	ADAMTS5	3.5778910256410255	0.248041348	-0.442505	0	2.57736121908438e-06	100.0
ADAMTS5:239801:239801_0	ADAMTS5	3.4785992682926827	0.248041348	0.398297	0	1.04127921853561e-05	99.675
ADAMTS5:250707:250707_0	ADAMTS5	2.1385509480122336	0.248041348	1.14476	0	9.28334855495103e-06	99.694
ADAMTS5:253493:253493_0	ADAMTS5	3.366627272727269	0.248041348	-0.442505	0	4.85487289706744e-06	100.0
ADAMTS6:-:-_0	ADAMTS6	5.503333333333334	-0.574945567	0.144399	0	6.48623257030749e-08	100.0
ADAMTS6:-:-_1	ADAMTS6	4.237138888888889	-0.574945567	0.144399	0	3.82278121742008e-07	100.0
ADAMTS6:-:-_2	ADAMTS6	4.092128961748627	-0.574945567	-0.377293	0	2.75396200937687e-06	100.0
ADAMTS6:-:-_3	ADAMTS6	4.516066666666666	-0.574945567	0.144399	0	1.65964090100546e-07	100.0
ADAMTS6:-:-_4	ADAMTS6	3.9519814814814804	-0.574945567	0.0139757	0	7.13290443576029e-07	100.0
ADAMTS6:-:-_5	ADAMTS6	4.547476825396826	-0.574945567	-0.377293	0	5.09636619505413e-06	99.683
ADAMTS6:-:-_6	ADAMTS6	4.522331824561403	-0.574945567	-0.312082	0	3.76841110710992e-06	100.0
ADAMTS6:-:-_7	ADAMTS6	3.6397115517241363	-0.574945567	-0.116447	0	2.15781519292265e-06	100.0
ADAMTS6:-:-_8	ADAMTS6	4.357369105691053	-0.574945567	0.144399	0	1.62339233899947e-06	100.0
ADAMTS6:214559:214559_0	ADAMTS6	3.7226604166666633	-0.574945567	-0.181659	0	1.87316084098032e-06	100.0
ADAMTS6:214559:214559_1	ADAMTS6	3.695638181818184	-0.574945567	0.0139757	0	2.60643735318412e-06	100.0
ADAMTS6:214559:214559_2	ADAMTS6	4.384255974842763	-0.574945567	-0.0512358	0	1.64207373859151e-06	100.0
ADAMTS6:214559:214559_3	ADAMTS6	5.017062893081761	-0.574945567	0.434377	0	2.54176070162318e-06	100.0
ADAMTS6:239801:239801_0	ADAMTS6	4.920753086419752	-0.574945567	-0.572929	0	8.79398049380484e-06	100.0
ADAMTS6:250707:250707_0	ADAMTS6	4.797086666666654	-0.574945567	0.854781	0	5.14445163580131e-06	100.0
ADAMTS6:253493:253493_0	ADAMTS6	4.10919099099099	-0.574945567	0.0431076	0	3.57768842943739e-06	100.0
ADAMTS6:254972:254972_0	ADAMTS6	5.126761904761897	-0.574945567	0.0791873	0	1.23212167935159e-06	100.0
ADAMTS7:-:-_0	ADAMTS7	0.5888758620689657	2.519370135	-0.312082	0	5.33752579755602e-06	52.299
ADAMTS7:-:-_1	ADAMTS7	0.39498984057971015	2.519370135	9.46377	0	3.31553199882768e-05	80.379
ADAMTS7:-:-_2	ADAMTS7	1.1270266666666668	2.519370135	-0.24687	0	4.17084744723668e-06	70.769
ADAMTS7:-:-_3	ADAMTS7	-0.39390000000000003	2.519370135	-0.181659	0	1.4251192751235e-06	100.0
ADAMTS7:-:-_4	ADAMTS7	1.6311380952380945	2.519370135	-0.478585	0	7.85567758704376e-06	88.889
ADAMTS7:-:-_5	ADAMTS7	1.9194395604395602	2.519370135	-1.35548	0	5.4804768924585e-06	98.901
ADAMTS7:-:-_6	ADAMTS7	0.8890982456140349	2.519370135	0.137451	0	4.16756314095486e-06	100.0
ADAMTS7:-:-_7	ADAMTS7	0.24236046511627943	2.519370135	-0.0512358	0	4.10178703138312e-06	22.481
ADAMTS7:214559:214559_0	ADAMTS7	2.487069999999998	2.519370135	0.173531	0	3.45654776485704e-06	100.0
ADAMTS7:214559:214559_1	ADAMTS7	1.4965564102564097	2.519370135	-0.0512358	0	1.19081591037385e-06	100.0
ADAMTS7:214559:214559_2	ADAMTS7	1.4682499999999994	2.519370135	0.434377	0	2.94450263347647e-06	100.0
ADAMTS7:214559:214559_3	ADAMTS7	1.726789308176101	2.519370135	0.724356	0	3.6245827925401e-06	100.0
ADAMTS7:239801:239801_0	ADAMTS7	3.0362644230769242	2.519370135	0.6522	0	1.12448073281942e-05	99.679
ADAMTS7:250707:250707_0	ADAMTS7	1.4273230496453893	2.519370135	-0.572929	0	1.28556880181691e-05	73.759
ADAMTS7:253493:253493_0	ADAMTS7	1.9035285285285244	2.519370135	-0.63814	0	7.06488538636064e-06	90.991
ADAMTS8:-:-_0	ADAMTS8	3.133333333333333	0.672386703	0.144399	0	6.52213016863679e-08	100.0
ADAMTS8:-:-_1	ADAMTS8	1.8917692307692295	0.672386703	0.564801	0	1.41119324578683e-06	100.0
ADAMTS8:-:-_2	ADAMTS8	3.1597879629629655	0.672386703	-0.0873154	0	5.82291359275102e-06	100.0
ADAMTS8:-:-_3	ADAMTS8	2.9707060606060605	0.672386703	0.499589	0	1.12375309643704e-06	100.0
ADAMTS8:-:-_4	ADAMTS8	2.125455208333333	0.672386703	0.630013	0	2.19749177297406e-06	96.875
ADAMTS8:-:-_5	ADAMTS8	-0.1122078431372549	0.672386703	-0.507717	0	4.93435944312274e-06	99.02
ADAMTS8:-:-_6	ADAMTS8	0.8489561403508771	0.672386703	0.144399	0	3.7588141918236e-06	0.0
ADAMTS8:214559:214559_0	ADAMTS8	2.5524220125786186	0.672386703	0.499589	0	2.75090631057808e-06	100.0
ADAMTS8:214559:214559_1	ADAMTS8	2.7483562962962957	0.672386703	-0.181659	0	2.34045876551774e-06	100.0
ADAMTS8:214743:214743_0	ADAMTS8	2.8501691542288534	0.672386703	-0.0221039	0	3.89058787627515e-06	100.0
ADAMTS8:239801:239801_0	ADAMTS8	2.7903356514382422	0.672386703	1.23911	0	1.23931231877701e-05	100.0
ADAMTS8:250707:250707_0	ADAMTS8	0.8235521130952383	0.672386703	0.144399	0	1.122214766246e-05	1.488
ADAMTS8:253493:253493_0	ADAMTS8	2.7962319444444512	0.672386703	-0.28295	0	6.22771007346273e-06	99.722
ADAMTS9:-:-_0	ADAMTS9	3.8466666666666662	-2.392891714	0.144399	0	3.36739227678156e-08	100.0
ADAMTS9:-:-_1	ADAMTS9	3.1146143250688736	-2.392891714	-0.674221	0	5.21379233300713e-06	99.174
ADAMTS9:-:-_10	ADAMTS9	3.363360206718342	-2.392891714	-0.63814	0	5.42359105605061e-06	100.0
ADAMTS9:-:-_11	ADAMTS9	3.25310303030303	-2.392891714	-0.63814	0	5.32427226607743e-06	100.0
ADAMTS9:-:-_12	ADAMTS9	3.6234042553191466	-2.392891714	-0.63814	0	4.76394312094619e-06	100.0
ADAMTS9:-:-_13	ADAMTS9	1.2138823529411755	-2.392891714	-0.217738	0	3.75897716225192e-06	100.0
ADAMTS9:-:-_14	ADAMTS9	3.2639645390070915	-2.392891714	-0.0512358	0	3.47904705188556e-06	99.291
ADAMTS9:-:-_2	ADAMTS9	2.8555000000000006	-2.392891714	0.0791873	0	1.86479921386829e-07	100.0
ADAMTS9:-:-_3	ADAMTS9	3.9966666666666666	-2.392891714	0.144399	0	1.12009564745784e-07	100.0
ADAMTS9:-:-_4	ADAMTS9	1.129166666666667	-2.392891714	0.0139757	0	5.21525609609072e-07	100.0
ADAMTS9:-:-_5	ADAMTS9	2.306666666666667	-2.392891714	0.144399	0	3.19746060859354e-08	100.0
ADAMTS9:-:-_6	ADAMTS9	1.7128800000000006	-2.392891714	-0.181659	0	2.00712213534386e-06	99.048
ADAMTS9:-:-_7	ADAMTS9	2.4091149425287357	-2.392891714	-0.181659	0	1.27877319730224e-06	100.0
ADAMTS9:-:-_8	ADAMTS9	2.9353523809523825	-2.392891714	-0.572929	0	3.66052370699351e-06	100.0
ADAMTS9:-:-_9	ADAMTS9	2.280333333333333	-2.392891714	0.144399	0	1.20814217702938e-07	100.0
ADAMTS9:149667:149667_0	ADAMTS9	2.631299004975126	-2.392891714	0.782624	0	1.0233552001973e-05	100.0
ADAMTS9:214559:214559_0	ADAMTS9	1.9910705128205133	-2.392891714	-0.768564	0	3.49921619919842e-06	100.0
ADAMTS9:214559:214559_1	ADAMTS9	2.8069794871794853	-2.392891714	-0.0512358	0	3.46096582652735e-06	100.0
ADAMTS9:214559:214559_2	ADAMTS9	4.290466666666664	-2.392891714	0.0139757	0	2.40312596008511e-06	100.0
ADAMTS9:214559:214559_3	ADAMTS9	2.3964690909090938	-2.392891714	0.499589	0	2.66139464177052e-06	100.0
ADAMTS9:214559:214559_4	ADAMTS9	3.078009433962261	-2.392891714	-0.24687	0	2.77206426540607e-06	100.0
ADAMTS9:214559:214559_5	ADAMTS9	3.030155747126437	-2.392891714	-0.312082	0	2.6157816763502e-06	100.0
ADAMTS9:214559:214559_6	ADAMTS9	3.5607851851851837	-2.392891714	-0.116447	0	1.75773078501455e-06	100.0
ADAMTS9:214559:214559_7	ADAMTS9	3.2414938271604923	-2.392891714	-0.0512358	0	2.2207984338669e-06	100.0
ADAMTS9:214559:214559_8	ADAMTS9	2.797084615384615	-2.392891714	0.434377	0	2.19568355166149e-06	100.0
ADAMTS9:239801:239801_0	ADAMTS9	3.839114869281043	-2.392891714	-0.768564	0	7.58737690371134e-06	99.673
ADAMTS9:249579:249579_0	ADAMTS9	3.556893939393939	-2.392891714	0.0139757	0	1.10379293009713e-06	100.0
ADAMTS9:250707:250707_0	ADAMTS9	3.5442652083333304	-2.392891714	0.753489	0	9.63440064709958e-06	100.0
ADAMTS9:253493:253493_0	ADAMTS9	2.93079523809524	-2.392891714	-0.833777	0	5.40682673011924e-06	100.0
ADAMTSL1:-:-_0	ADAMTSL1	4.053780952380952	-0.860112269	0.303954	0	2.38505965206959e-06	100.0
ADAMTSL1:-:-_1	ADAMTSL1	4.016003389450056	-0.860112269	0.260928	0	1.30953009822166e-05	99.888
ADAMTSL1:-:-_10	ADAMTSL1	2.6706512820512835	-0.860112269	-0.442505	0	3.88400286004956e-06	100.0
ADAMTSL1:-:-_11	ADAMTSL1	3.771305785123963	-0.860112269	-0.739433	0	5.62797090918748e-06	99.449
ADAMTSL1:-:-_12	ADAMTSL1	3.8850000000000002	-0.860112269	0.144399	0	3.09811407523852e-07	100.0
ADAMTSL1:-:-_2	ADAMTSL1	5.886000000000001	-0.860112269	0.144399	0	1.67037505780857e-07	100.0
ADAMTSL1:-:-_3	ADAMTSL1	3.768287192982457	-0.860112269	0.434377	0	2.15902598670449e-06	100.0
ADAMTSL1:-:-_4	ADAMTSL1	3.6022550387596928	-0.860112269	0.854781	0	4.28928945081131e-06	100.0
ADAMTSL1:-:-_5	ADAMTSL1	3.3156077777777777	-0.860112269	0.434377	0	2.84841653940186e-06	100.0
ADAMTSL1:-:-_6	ADAMTSL1	1.9498955555555566	-0.860112269	-0.181659	0	3.58530323899259e-06	69.63
ADAMTSL1:-:-_7	ADAMTSL1	2.51982865047234	-0.860112269	-0.123395	0	1.7302988173088e-05	88.259
ADAMTSL1:-:-_8	ADAMTSL1	3.0394573643410867	-0.860112269	-0.181659	0	2.48631124342623e-06	99.225
ADAMTSL1:-:-_9	ADAMTSL1	3.9369275362318854	-0.860112269	0.499589	0	1.99027661081894e-06	100.0
ADAMTSL1:143170:143170_0	ADAMTSL1	3.0022678787878716	-0.860112269	-0.0221039	0	4.4952385863649e-06	99.394
ADAMTSL1:143170:143170_1	ADAMTSL1	3.744907103825138	-0.860112269	-0.24687	0	2.0869740414599e-06	100.0
ADAMTSL1:143170:143170_2	ADAMTSL1	3.235014084507042	-0.860112269	0.238742	0	3.11801586246729e-06	100.0
ADAMTSL1:212460:212460_0	ADAMTSL1	2.7345491304347824	-0.860112269	-0.377293	0	2.57284160782316e-06	100.0
ADAMTSL1:214559:214559_0	ADAMTSL1	3.5503758865248223	-0.860112269	-0.377293	0	2.25223091806398e-06	99.291
ADAMTSL1:214559:214559_1	ADAMTSL1	5.662096045197726	-0.860112269	0.108319	0	3.04335150754921e-06	100.0
ADAMTSL1:214559:214559_2	ADAMTSL1	4.113733333333333	-0.860112269	-0.181659	0	1.69751235188594e-06	100.0
ADAMTSL1:214559:214559_3	ADAMTSL1	3.670936666666672	-0.860112269	-0.442505	0	2.8347151422043e-06	100.0
ADAMTSL1:214559:214559_4	ADAMTSL1	3.257961111111113	-0.860112269	0.108319	0	3.25536551666605e-06	100.0
ADAMTSL1:214559:214559_5	ADAMTSL1	3.259780059523808	-0.860112269	-0.24687	0	2.567308771211e-06	99.405
ADAMTSL1:249579:249579_0	ADAMTSL1	3.591465408805021	-0.860112269	-0.116447	0	2.67841448391259e-06	99.371
ADAMTSL1:254972:254972_0	ADAMTSL1	4.601956989247314	-0.860112269	0.0139757	0	1.25569951695745e-06	100.0
ADAMTSL2:-:-_0	ADAMTSL2	0.9302482993197283	NA	1.05042	0	2.58539333331866e-06	98.639
ADAMTSL2:-:-_1	ADAMTSL2	3.205762079510703	NA	-1.15984	7	7.97912764262129e-06	99.694
ADAMTSL2:-:-_2	ADAMTSL2	1.7239042937853106	NA	0.144399	1	2.02302161726989e-05	0.0
ADAMTSL2:-:-_3	ADAMTSL2	2.3054168421052625	NA	0.144399	1	1.51363155199271e-05	0.0
ADAMTSL2:-:-_4	ADAMTSL2	1.8602222222222222	NA	0.144399	0	4.05906473663998e-07	0.0
ADAMTSL2:-:-_5	ADAMTSL2	1.7205333333333332	NA	0.144399	0	1.73729380147259e-07	0.0
ADAMTSL2:214559:214559_0	ADAMTSL2	2.6532979532163745	NA	-0.572929	1	4.12696002568503e-06	99.415
ADAMTSL2:214559:214559_1	ADAMTSL2	2.272627777777779	NA	0.144399	1	2.32584607907785e-06	0.0
ADAMTSL2:214559:214559_2	ADAMTSL2	2.1731333333333347	NA	0.144399	1	3.52051052382089e-06	0.0
ADAMTSL2:253493:253493_0	ADAMTSL2	3.114168695652175	NA	-0.898989	2	6.91582598600221e-06	85.217
ADAMTSL2:254972:254972_0	ADAMTSL2	2.6692868686868714	NA	0.144399	0	1.62706275406048e-06	0.0
ADAMTSL3:-:-_0	ADAMTSL3	2.012270606060605	0.334233824	-0.63814	0	3.25027263989867e-06	100.0
ADAMTSL3:-:-_1	ADAMTSL3	2.7489660203139428	0.334233824	-0.355112	0	1.53266881936819e-05	100.0
ADAMTSL3:-:-_2	ADAMTSL3	2.0252795811518327	0.334233824	-0.674221	0	9.242306040007e-06	99.825
ADAMTSL3:-:-_3	ADAMTSL3	1.6634577380952378	0.334233824	0.362218	0	6.8028867472155e-06	100.0
ADAMTSL3:-:-_4	ADAMTSL3	0.7689554585152838	0.334233824	-0.348162	0	9.09943716881024e-06	100.0
ADAMTSL3:-:-_5	ADAMTSL3	1.8899323529411762	0.334233824	0.0139757	0	1.28162968823755e-06	100.0
ADAMTSL3:-:-_6	ADAMTSL3	0.8307544444444448	0.334233824	1.88431	0	1.21101799739763e-05	100.0
ADAMTSL3:-:-_7	ADAMTSL3	1.4833333333333334	0.334233824	0.144399	0	6.26105949314506e-08	100.0
ADAMTSL3:143170:143170_0	ADAMTSL3	1.9804564102564115	0.334233824	-0.0873154	0	3.90415915891644e-06	100.0
ADAMTSL3:143170:143170_1	ADAMTSL3	0.9996362573099415	0.334233824	-0.181659	0	1.80643968628679e-06	99.415
ADAMTSL3:143170:143170_2	ADAMTSL3	2.31181178743961	0.334233824	0.303954	0	2.72213000218231e-06	100.0
ADAMTSL3:214559:214559_0	ADAMTSL3	2.7819432624113474	0.334233824	0.0139757	0	2.19642004340721e-06	100.0
ADAMTSL3:214559:214559_1	ADAMTSL3	2.8800555555555567	0.334233824	-0.116447	0	1.89487761824956e-06	100.0
ADAMTSL3:214559:214559_2	ADAMTSL3	2.2029450617283923	0.334233824	0.434377	0	2.09401797183564e-06	100.0
ADAMTSL3:254972:254972_0	ADAMTSL3	2.2719343750000007	0.334233824	1.11563	0	1.17388151852007e-06	100.0
ADAMTSL4:-:-_0	ADAMTSL4	1.4215927536231885	-0.00377668	0.630013	0	1.80792321965758e-06	99.275
ADAMTSL4:-:-_1	ADAMTSL4	1.4262359950859944	-0.00377668	1.13089	0	2.07213384453772e-05	99.672
ADAMTSL4:-:-_2	ADAMTSL4	2.309930465949821	-0.00377668	-0.159476	1	1.13961308558994e-05	94.624
ADAMTSL4:-:-_3	ADAMTSL4	2.4557103703703684	-0.00377668	-0.804646	1	7.21533674340261e-06	100.0
ADAMTSL4:-:-_4	ADAMTSL4	2.532722222222222	-0.00377668	0.695225	0	3.60807942767751e-07	100.0
ADAMTSL4:-:-_5	ADAMTSL4	2.6867575757575763	-0.00377668	0.0139757	0	5.19868417755193e-07	100.0
ADAMTSL4:214559:214559_0	ADAMTSL4	1.9355860215053757	-0.00377668	-0.0512358	0	1.56647798804156e-06	100.0
ADAMTSL4:214559:214559_1	ADAMTSL4	2.509880952380951	-0.00377668	-0.348162	0	3.42784603944021e-06	99.405
ADAMTSL4:214559:214559_2	ADAMTSL4	2.9772660000000006	-0.00377668	0.303954	0	2.89176661731974e-06	100.0
ADAMTSL4:253493:253493_0	ADAMTSL4	2.4144530434782614	-0.00377668	-0.572929	0	6.37930872148177e-06	100.0
ADAMTSL4:254972:254972_0	ADAMTSL4	3.9147916666666647	-0.00377668	-0.312082	1	1.80176681795519e-06	100.0
ADAMTSL5:-:-_0	ADAMTSL5	0.24916666666666665	0.442818085	0.760437	0	5.38229345622723e-07	5.556
ADAMTSL5:-:-_1	ADAMTSL5	0.7803883597883599	0.442818085	0.499589	0	4.08975905791576e-06	79.894
ADAMTSL5:-:-_2	ADAMTSL5	1.8289569892473112	0.442818085	-0.0512358	0	3.09151175347633e-06	100.0
ADAMTSL5:-:-_3	ADAMTSL5	1.0926649122807022	0.442818085	-0.116447	0	5.79754561987354e-06	67.368
ADAMTSL5:214743:214743_0	ADAMTSL5	2.3721995169082124	0.442818085	-0.116447	0	4.57745357209425e-06	69.082
ADAMTSL5:239600:239600_0	ADAMTSL5	1.3689925490196095	0.442818085	0.333086	0	7.74601123266061e-06	100.0
ADAMTSL5:253493:253493_0	ADAMTSL5	1.9437435220125776	0.442818085	0.883913	0	7.26692264718974e-06	99.371
ADAP1:-:-_0	ADAP1	3.1510074074074073	-0.933156985	0.0139757	0	9.49782837336477e-07	100.0
ADAP1:-:-_1	ADAP1	2.420714285714285	-0.933156985	-0.0512358	0	2.11018780179567e-07	100.0
ADAP1:-:-_2	ADAP1	1.428705750636133	-0.933156985	-0.768564	0	8.04341017869813e-06	70.738
ADAP1:241282:241282_0	ADAP1	2.226320377358489	-0.933156985	-0.63814	0	7.04832650299136e-06	100.0
ADAP1:241406:241406_0	ADAP1	2.435468817204301	-0.933156985	-1.13071	0	7.77117137851654e-06	100.0
ADAP2:-:-_0	ADAP2	3.292048166666667	-0.449946534	0.144399	0	1.98569419323172e-06	0.0
ADAP2:-:-_1	ADAP2	3.7819047619047628	-0.449946534	0.0791873	0	4.13323156484948e-07	100.0
ADAP2:-:-_2	ADAP2	1.5963016666666665	-0.449946534	-0.0512358	0	1.18493501363587e-06	100.0
ADAP2:214518:214518_0	ADAP2	3.5424003267973827	-0.449946534	-0.442505	0	6.19125973801198e-06	88.889
ADAP2:241282:241282_0	ADAP2	2.9720631172839496	-0.449946534	-0.24687	0	4.83692396719631e-06	100.0
ADAP2:241406:241406_0	ADAP2	3.0543312	-0.449946534	-0.442505	0	4.7725653431489e-06	99.733
ADAR:-:-_0	ADAR	2.3132	-0.639268965	0.144399	0	1.682284545861e-07	100.0
ADAR:-:-_1	ADAR	3.630286956521739	-0.639268965	0.0791873	1	1.81142114139031e-06	100.0
ADAR:-:-_2	ADAR	1.6298951612903223	-0.639268965	-0.116447	1	2.64063482631866e-06	100.0
ADAR:-:-_3	ADAR	0.5666303703703707	-0.639268965	0.369165	1	1.33014235241765e-06	100.0
ADAR:-:-_4	ADAR	1.2475557870370366	-0.639268965	0.108319	2	5.92520541901698e-06	100.0
ADAR:-:-_5	ADAR	-0.47117960144927523	-0.639268965	-0.24687	0	3.67728911778859e-06	100.0
ADAR:-:-_6	ADAR	0.4681701754385967	-0.639268965	0.173531	1	5.71315724322891e-06	100.0
ADAR:128823:128823_0	ADAR	2.0279318181818167	-0.639268965	0.303954	0	2.58092146913089e-06	100.0
ADAR:128823:128823_1	ADAR	0.39321063725490213	-0.639268965	0.564801	2	2.66891325509838e-06	100.0
ADAR:214634:214634_0	ADAR	3.283660055555558	-0.639268965	-0.442505	0	4.02292754774972e-06	100.0
ADAR:214634:214634_1	ADAR	2.8527473333333333	-0.639268965	0.0791873	0	2.15070057462078e-06	100.0
ADAR:214634:214634_2	ADAR	3.223868686868686	-0.639268965	0.0139757	2	2.74068909786327e-06	100.0
ADAR:214718:214718_0	ADAR	2.945097343749999	-0.639268965	-1.74677	59	1.85877698441117e-05	100.0
ADARB1:-:-_0	ADARB1	2.100553418803418	-0.800872469	-0.312082	0	3.78923127160616e-06	99.573
ADARB1:-:-_1	ADARB1	2.154505555555556	-0.800872469	-0.312082	0	5.03792598236877e-06	100.0
ADARB1:-:-_2	ADARB1	2.267111382113817	-0.800872469	-0.0512358	0	2.33517901957765e-06	99.187
ADARB1:-:-_3	ADARB1	3.054166666666666	-0.800872469	-0.0512358	0	3.22928942655023e-07	100.0
ADARB1:214718:214718_0	ADARB1	2.1008203357314144	-0.800872469	-1.00028	0	2.21079734392656e-05	90.408
ADARB1:238007:238007_0	ADARB1	2.7350270833333354	-0.800872469	0.0791873	0	2.30160246566094e-06	100.0
ADARB1:238007:238007_1	ADARB1	2.9320869565217342	-0.800872469	-0.24687	0	2.84210304719506e-06	100.0
ADARB2:-:-_0	ADARB2	2.2175	-0.505170032	0.0791873	0	1.14835597339148e-07	100.0
ADARB2:-:-_1	ADARB2	2.461889333333335	-0.505170032	0.144399	0	3.12026013176672e-06	2.857
ADARB2:-:-_2	ADARB2	0.8865810606060607	-0.505170032	-0.0512358	0	9.91426594946372e-06	30.303
ADARB2:-:-_3	ADARB2	2.1224981333333326	-0.505170032	0.108319	0	9.07290746002353e-06	72.8
ADARB2:214718:214718_0	ADARB2	2.7146851950354596	-0.505170032	-1.47074	0	2.79146619300249e-05	99.645
ADARB2:238007:238007_0	ADARB2	2.844387499999999	-0.505170032	0.144399	0	5.51563721667049e-06	0.0
ADARB2:238007:238007_1	ADARB2	2.6636536979166663	-0.505170032	-0.24687	0	5.55772404830018e-06	100.0
ADAT1:-:-_0	ADAT1	3.659333333333332	0.801024817	0.144399	0	1.76825271185531e-07	100.0
ADAT1:-:-_1	ADAT1	0.48517719471947174	0.801024817	3.73961	0	3.53726124694323e-06	100.0
ADAT1:-:-_2	ADAT1	1.8470086021505379	0.801024817	-0.442505	0	2.86687587430332e-06	100.0
ADAT1:251113:251113_0	ADAT1	2.912295324965134	0.801024817	-0.84073	0	1.02978215999766e-05	100.0
ADAT1:251113:251113_1	ADAT1	3.3185368421052632	0.801024817	-0.377293	0	3.4728143773563e-06	99.649
ADAT2:-:-_0	ADAT2	3.107128301886793	0.193034296	0.369165	0	2.05812121002774e-06	100.0
ADAT2:-:-_1	ADAT2	0.302921066666667	0.193034296	0.0139757	0	2.15838067952661e-06	100.0
ADAT2:238612:238612_0	ADAT2	2.5460497076023385	0.193034296	0.0431076	0	5.30298950337585e-06	100.0
ADAT3:-:-_0	ADAT3	0.7335345070422504	NA	0.238742	1	2.54092789564085e-05	20.188
ADAT3:-:-_1	ADAT3	0.3343809523809524	NA	0.144399	0	6.23523531174136e-07	0.0
ADAT3:223663:223663_0	ADAT3	1.7114541125541127	NA	-0.0873154	0	7.67823312196579e-06	87.013
ADC:-:-_0	ADC	2.490333333333335	7.61128E-05	0.0791873	0	1.96761396310992e-06	100.0
ADC:-:-_1	ADC	3.0842918238993735	7.61128E-05	-0.507717	0	3.02165906035572e-06	100.0
ADC:143482:143482_0	ADC	2.537055980126467	7.61128E-05	0.0944254	0	1.66556831916364e-05	100.0
ADCK1:-:-_0	ADCK1	3.0931853703703687	-1.151821487	-0.377293	0	3.17661738934326e-06	100.0
ADCK1:-:-_1	ADCK1	1.9737963855421694	-1.151821487	-0.152527	0	4.200599948106e-06	100.0
ADCK1:223733:223733_0	ADCK1	3.1535093044263767	-1.151821487	-3.02206	0	2.02182768387577e-05	100.0
ADCK2:-:-_0	ADCK2	0.26412907268170427	0.692611128	1.82604	0	9.91578250115601e-06	86.717
ADCK2:-:-_1	ADCK2	-0.004616666666666633	0.692611128	-0.24687	0	3.28725034421231e-06	100.0
ADCK2:-:-_2	ADCK2	-0.18960370370370386	0.692611128	0.564801	0	7.15565410223523e-07	100.0
ADCK2:223733:223733_0	ADCK2	1.993288888888887	0.692611128	0.238742	0	4.76407221599201e-06	100.0
ADCK2:223733:223733_1	ADCK2	2.1185906467661697	0.692611128	-1.20289	0	1.55438369597863e-05	99.9
ADCK3:-:-_0	ADCK3	1.8951444881889763	-1.701282638	-1.68852	1	1.43619023897227e-05	99.869
ADCK3:-:-_1	ADCK3	2.427512820512821	-1.701282638	0.0791873	0	4.19556411724378e-07	100.0
ADCK3:223733:223733_0	ADCK3	3.5389409448818903	-1.701282638	-3.67436	13	2.1463825739814e-05	99.825
ADCK4:-:-_0	ADCK4	-0.002099191919191757	0.025760883	-0.116447	0	1.80982099357435e-06	100.0
ADCK4:-:-_1	ADCK4	2.2009646198830413	0.025760883	1.47083	0	6.05745186877e-06	99.415
ADCK4:223733:223733_0	ADCK4	2.9547282663316574	0.025760883	-1.56507	5	2.20958622281838e-05	99.665
ADCK5:-:-_0	ADCK5	1.1104968503937005	-0.003562597	-0.348162	0	6.9766278890778e-06	100.0
ADCK5:-:-_1	ADCK5	1.7339332688588007	-0.003562597	0.238742	0	1.45355642114301e-05	67.614
ADCK5:223733:223733_0	ADCK5	2.8194154676258987	-0.003562597	-0.217738	0	1.73762095229771e-05	87.77
ADCY10:-:-_0	ADCY10	1.5526176371014493	0.639248104	2.89347	0	4.38423079913722e-05	99.855
ADCY10:-:-_1	ADCY10	2.5156254978354964	0.639248104	0.499589	0	2.87498059411437e-06	99.567
ADCY10:-:-_2	ADCY10	1.7820350427350438	0.639248104	0.0139757	0	1.37958292236687e-06	100.0
ADCY10:143636:143636_0	ADCY10	2.965439019607842	0.639248104	-0.964202	0	6.5316738229039e-06	100.0
ADCY10:143636:143636_1	ADCY10	3.060932209523807	0.639248104	-0.833777	0	6.53812971980961e-06	100.0
ADCY1:-:-_0	ADCY1	2.4919839590443735	-1.394367777	-0.377293	0	2.55537514559478e-05	69.966
ADCY1:-:-_1	ADCY1	2.5315133858267727	-1.394367777	-2.52939	0	2.05810437932906e-05	99.913
ADCY1:-:-_2	ADCY1	1.0217593750000005	-1.394367777	0.238742	0	3.05342562655528e-06	100.0
ADCY1:249682:249682_0	ADCY1	2.882571557971012	-1.394367777	-1.09463	0	1.05583507697671e-05	100.0
ADCY1:249682:249682_1	ADCY1	2.925229629629629	-1.394367777	-0.28295	0	1.0719353402854e-05	100.0
ADCY2:-:-_0	ADCY2	2.907912738095234	0.115764778	0.166583	0	1.79807950982984e-05	94.167
ADCY2:-:-_1	ADCY2	3.433793103448277	0.115764778	0.0791873	0	1.82080489683112e-06	100.0
ADCY2:-:-_2	ADCY2	2.6173745619735267	0.115764778	0.42743	0	1.35194308730729e-05	99.88
ADCY2:-:-_3	ADCY2	3.111555555555556	0.115764778	0.0139757	0	6.87692920261721e-07	100.0
ADCY2:249682:249682_0	ADCY2	3.2193780180180203	0.115764778	-0.572929	0	8.20729541600579e-06	100.0
ADCY2:249682:249682_1	ADCY2	3.0805625	0.115764778	0.528721	0	1.03412730127533e-05	100.0
ADCY2:253679:253679_0	ADCY2	3.9474779874213843	0.115764778	-0.181659	0	4.57025384520814e-06	100.0
ADCY3:-:-_0	ADCY3	2.476458333333334	-2.166248113	-0.0512358	0	9.72239187289648e-07	100.0
ADCY3:-:-_1	ADCY3	2.849915804295943	-2.166248113	-2.56549	0	2.3407388325114e-05	100.0
ADCY3:-:-_2	ADCY3	3.1215226537216867	-2.166248113	-1.71764	0	1.92662194922464e-05	96.44
ADCY3:249682:249682_0	ADCY3	3.813924519230774	-2.166248113	-1.15984	0	1.05551863381233e-05	100.0
ADCY3:249682:249682_1	ADCY3	3.639245045045049	-2.166248113	-0.833777	0	1.14593100109041e-05	100.0
ADCY4:-:-_0	ADCY4	3.296771111111111	-2.320657243	0.0139757	0	6.47597377426291e-07	100.0
ADCY4:-:-_1	ADCY4	2.9341738948626044	-2.320657243	-2.00763	0	1.22400033834566e-05	100.0
ADCY4:-:-_2	ADCY4	2.92348269607843	-2.320657243	0.238742	0	3.46468757001908e-06	100.0
ADCY4:-:-_3	ADCY4	3.028801596958174	-2.320657243	-1.48591	0	1.97190875289437e-05	75.412
ADCY4:249682:249682_0	ADCY4	3.6632167500000024	-2.320657243	-1.68155	0	8.80785832046262e-06	100.0
ADCY4:249682:249682_1	ADCY4	3.433563492063493	-2.320657243	-0.739433	0	8.51601393071808e-06	99.773
ADCY4:253679:253679_0	ADCY4	3.061427987421384	-2.320657243	-0.768564	0	5.43457906349053e-06	99.686
ADCY5:-:-_0	ADCY5	4.0233888888888885	-2.388633592	0.0139757	0	3.73815238195007e-07	100.0
ADCY5:-:-_1	ADCY5	3.332399222222222	-2.388633592	-2.92072	0	1.76903211901644e-05	99.778
ADCY5:-:-_2	ADCY5	4.3293055555555595	-2.388633592	0.0139757	0	1.41267301667853e-06	100.0
ADCY5:-:-_3	ADCY5	2.9917544444444544	-2.388633592	-1.61634	1	4.13909880948341e-05	55.047
ADCY5:249682:249682_0	ADCY5	3.5733646153846137	-2.388633592	-1.48591	0	1.2207358607955e-05	100.0
ADCY5:249682:249682_1	ADCY5	4.136869729729727	-2.388633592	-0.152527	1	1.15109351639769e-05	100.0
ADCY5:253679:253679_0	ADCY5	3.64475268817204	-2.388633592	-0.507717	1	4.92582768286783e-06	100.0
ADCY6:-:-_0	ADCY6	3.5217999999999994	-1.186862251	0.144399	0	1.6559581155107e-07	100.0
ADCY6:-:-_1	ADCY6	3.1751235555555555	-1.186862251	0.101372	0	1.4003304635476e-05	100.0
ADCY6:-:-_2	ADCY6	3.0339449275362322	-1.186862251	-0.116447	0	1.34624375193901e-06	100.0
ADCY6:-:-_3	ADCY6	2.709582017163507	-1.186862251	-0.876817	0	2.50074829566137e-05	99.91
ADCY6:249682:249682_0	ADCY6	3.7895965811965806	-1.186862251	-1.09463	1	1.03718673958622e-05	99.829
ADCY6:249682:249682_1	ADCY6	2.8958405405405396	-1.186862251	-0.478585	0	1.09585667524095e-05	100.0
ADCY6:253679:253679_0	ADCY6	3.3848333333333325	-1.186862251	-0.964202	0	5.43070003716916e-06	100.0
ADCY7:-:-_0	ADCY7	1.7784749566294917	-3.024935465	-3.18162	0	1.66431765580058e-05	99.876
ADCY7:-:-_1	ADCY7	2.8853704402515725	-3.024935465	0.854781	0	3.77195693089663e-06	100.0
ADCY7:-:-_2	ADCY7	1.6936900479616301	-3.024935465	-2.52939	0	1.40466919180568e-05	99.88
ADCY7:-:-_3	ADCY7	3.162880952380952	-3.024935465	0.0139757	0	6.40979723795181e-07	100.0
ADCY7:249682:249682_0	ADCY7	3.42267320164609	-3.024935465	-1.09463	0	1.1944143048629e-05	99.588
ADCY7:249682:249682_1	ADCY7	3.094871065989848	-3.024935465	-1.26114	0	1.14693479783678e-05	100.0
ADCY7:253679:253679_0	ADCY7	2.3132308641975308	-3.024935465	-1.35548	0	7.86511141053146e-06	99.074
ADCY8:-:-_0	ADCY8	3.4306679166666583	-1.280491183	-0.312082	0	3.57173043455455e-06	99.583
ADCY8:-:-_1	ADCY8	3.940345384615383	-1.280491183	-2.00763	0	1.15262017860889e-05	100.0
ADCY8:-:-_2	ADCY8	3.4072261904761896	-1.280491183	0.564801	0	1.22440177619292e-06	100.0
ADCY8:-:-_3	ADCY8	3.457030940594074	-1.280491183	0.623065	0	2.8170498987757e-05	68.647
ADCY8:249682:249682_0	ADCY8	3.587358666666662	-1.280491183	-0.964202	0	9.05512654771771e-06	100.0
ADCY8:249682:249682_1	ADCY8	4.173040652173912	-1.280491183	-1.15984	0	9.00404051401943e-06	100.0
ADCY8:253679:253679_0	ADCY8	5.329874999999998	-1.280491183	-0.24687	0	3.59401420155215e-06	100.0
ADCY9:-:-_0	ADCY9	2.1060112094395236	-1.780505741	-1.15984	0	6.37975701479762e-06	100.0
ADCY9:-:-_1	ADCY9	2.9475679271708675	-1.780505741	-2.83341	0	2.86774492126854e-05	99.86
ADCY9:-:-_2	ADCY9	2.8957921416235064	-1.780505741	-0.710304	0	2.28252283874598e-05	99.827
ADCY9:249682:249682_0	ADCY9	3.4937760416666532	-1.780505741	-0.449454	0	1.37927646386972e-05	100.0
ADCY9:249682:249682_1	ADCY9	3.366050267379672	-1.780505741	-0.28295	0	1.09539559229702e-05	100.0
ADCYAP1:-:-_0	ADCYAP1	2.4920467479674806	-0.185391282	-0.0512358	0	7.96863080395381e-06	60.163
ADCYAP1:-:-_1	ADCYAP1	2.0355613333333324	-0.185391282	-0.116447	0	3.29250306939061e-06	98.667
ADCYAP1:-:-_2	ADCYAP1	4.492807017543856	-0.185391282	0.0139757	0	9.28512278884696e-07	100.0
ADCYAP1:128384:128384_0	ADCYAP1	3.1247083333333325	-0.185391282	-0.24687	0	1.84828287918942e-06	98.611
ADCYAP1:128384:128384_1	ADCYAP1	4.00348024691358	-0.185391282	0.0139757	0	2.12926876546437e-06	100.0
ADCYAP1R1:-:-_0	ADCYAP1R1	2.541290196078431	-0.159704656	0.499589	0	2.04320952133463e-06	100.0
ADCYAP1R1:-:-_1	ADCYAP1R1	1.9443888888888887	-0.159704656	0.0791873	0	3.82633337113439e-07	100.0
ADCYAP1R1:-:-_2	ADCYAP1R1	3.4896821917808265	-0.159704656	-0.24687	0	3.67568309751766e-06	100.0
ADCYAP1R1:249498:249498_0	ADCYAP1R1	3.9492865454545467	-0.159704656	-0.0873154	0	1.21934725878687e-05	89.818
ADCYAP1R1:251535:251535_0	ADCYAP1R1	2.559500620155037	-0.159704656	-0.63814	0	4.00905749252516e-06	100.0
ADD1:-:-_0	ADD1	3.0087577546296322	-0.929520514	-0.703352	0	6.27899176914469e-06	100.0
ADD1:-:-_1	ADD1	3.031926693121688	-0.929520514	-0.420325	0	1.91328916649218e-05	100.0
ADD1:235916:235916_0	ADD1	2.9225979757085017	-0.929520514	-1.81199	0	1.16374830599863e-05	100.0
ADD2:-:-_0	ADD2	3.1087168773946363	-0.260839617	-1.78286	0	1.77832493057604e-05	100.0
ADD2:-:-_1	ADD2	3.261235297157621	-0.260839617	1.69561	0	8.38737904263716e-06	100.0
ADD2:235916:235916_0	ADD2	3.5192073333333354	-0.260839617	-0.869859	0	1.203104513289e-05	100.0
ADD3:-:-_0	ADD3	4.19522647058823	0.156217551	-0.0221039	0	5.29454043363548e-06	100.0
ADD3:-:-_1	ADD3	4.141037060041404	0.156217551	-0.159476	0	1.28470148708585e-05	99.793
ADD3:235916:235916_0	ADD3	3.8532500669344034	0.156217551	0.333086	1	8.50033163589065e-06	100.0
ADH1A:-:-_0	ADH1A	2.316666666666667	-0.449946534	0.144399	0	2.27279878733038e-08	100.0
ADH1A:-:-_1	ADH1A	2.795	-0.449946534	0.144399	0	7.04379238704646e-08	100.0
ADH1A:176259:176259_0	ADH1A	0.9411029937444153	-0.449946534	-1.74677	0	1.4478041890531e-05	100.0
ADH1B:-:-_0	ADH1B	2.4766666666666666	0.553050905	0.144399	0	2.27279878733038e-08	100.0
ADH1B:-:-_1	ADH1B	2.9433333333333334	0.553050905	0.144399	0	7.04379238704646e-08	100.0
ADH1B:176259:176259_0	ADH1B	1.4092525826630913	0.553050905	0.971326	0	1.59880566385886e-05	99.911
ADH4:-:-_0	ADH4	3.16	0.174625237	0.144399	0	2.25852508065113e-08	100.0
ADH4:-:-_1	ADH4	0.864	0.174625237	0.144399	0	7.58613573001142e-08	100.0
ADH4:176259:176259_0	ADH4	1.2709273280423274	0.174625237	-0.0651321	0	1.375525406838e-05	100.0
ADH5:-:-_0	ADH5	1.0793333333333333	0.193034296	0.144399	0	5.2612420118832e-08	100.0
ADH5:-:-_1	ADH5	1.8596666666666666	0.193034296	0.0791873	0	5.14728570684256e-07	93.333
ADH5:176260:176260_0	ADH5	2.7594965579710142	0.193034296	0.267874	0	1.39979324819289e-05	100.0
ADH6:-:-_0	ADH6	2.86	-0.315847836	0.144399	0	2.27115954147481e-08	100.0
ADH6:-:-_1	ADH6	0.9709333333333333	-0.315847836	0.0791873	0	8.3286231682254e-08	100.0
ADH6:176259:176259_0	ADH6	0.36388570151921346	-0.315847836	-1.32635	0	1.31460746013106e-05	100.0
ADH7:-:-_0	ADH7	2.1542	0.220536484	0.144399	0	2.27279878733038e-08	100.0
ADH7:-:-_1	ADH7	-1.118242307692308	0.220536484	0.0139757	0	8.38509540268177e-07	100.0
ADH7:176259:176259_0	ADH7	0.8076288315217397	0.220536484	0.4857	0	1.43882686986169e-05	99.909
ADHFE1:-:-_0	ADHFE1	3.319012000000001	-0.446304853	0.0139757	0	3.09458751011654e-06	60.667
ADHFE1:-:-_1	ADHFE1	3.791666666666666	-0.446304853	0.144399	0	1.19410988519996e-07	100.0
ADHFE1:173949:173949_0	ADHFE1	3.46701505636071	-0.446304853	-1.55809	0	1.7956551520359e-05	100.0
ADI1:-:-_0	ADI1	1.097826086956522	-0.205617011	-0.181659	0	1.82900320620906e-06	100.0
ADI1:-:-_1	ADI1	4.125	-0.205617011	0.144399	0	8.21194449015818e-08	0.0
ADI1:251716:251716_0	ADI1	1.9406818924731186	-0.205617011	-0.739433	0	1.01466491334732e-05	75.484
ADIG:-:-_0	ADIG	3.6566666666666667	0.080983847	0.144399	0	2.50513868695874e-08	100.0
ADIG:259336:259336_0	ADIG	1.5008843333333326	0.080983847	-0.217738	0	3.20442855182941e-06	100.0
ADIPOQ:-:-_0	ADIPOQ	0.3747914529914533	0.128714042	0.434377	0	1.81187752170218e-06	100.0
ADIPOQ:-:-_1	ADIPOQ	2.8539487179487186	0.128714042	0.0139757	0	5.58518881063267e-07	100.0
ADIPOQ:-:-_2	ADIPOQ	0.6788888888888889	0.128714042	0.144399	0	9.48719803484344e-08	100.0
ADIPOQ:128420:128420_0	ADIPOQ	2.9315481751824803	0.128714042	-0.28295	2	5.48682609740735e-06	100.0
ADIPOQ:189968:189968_0	ADIPOQ	2.8923371069182378	0.128714042	0.108319	3	3.01561780358434e-06	100.0
ADIPOR1:-:-_0	ADIPOR1	4.242837837837842	-0.295622497	0.0139757	0	1.73464678632758e-06	100.0
ADIPOR1:-:-_1	ADIPOR1	3.5213361979166664	-0.295622497	-0.507717	0	5.61928005861916e-06	100.0
ADIPOR1:251670:251670_0	ADIPOR1	4.704244075829384	-0.295622497	-0.507717	0	9.27683067143561e-06	100.0
ADIPOR2:-:-_0	ADIPOR2	2.9923949640287764	0.281220278	0.434377	0	5.59812877168837e-06	100.0
ADIPOR2:-:-_1	ADIPOR2	3.478416666666667	0.281220278	0.564801	0	1.29162250595214e-06	100.0
ADIPOR2:251670:251670_0	ADIPOR2	3.818340476190476	0.281220278	-0.377293	0	8.36132679338145e-06	100.0
ADIRF:-:-_0	ADIRF	1.3223506493506496	-0.053113545	-0.507717	0	3.81999214488192e-06	99.567
ADK:-:-_0	ADK	3.687983333333334	-0.339715008	0.0791873	0	1.48968158839907e-06	100.0
ADK:-:-_1	ADK	3.8833333333333333	-0.339715008	0.0791873	0	6.1607021319692e-08	100.0
ADK:178163:178163_0	ADK	3.8604356956956942	-0.339715008	-1.02941	4	1.12802383473726e-05	100.0
ADM2:-:-_0	ADM2	0.6506231991051454	NA	-0.24687	0	9.5628674982407e-06	27.069
ADM5:-:-_0	ADM5	-0.2547171645021646	0.301449681	0.434377	0	1.06283309707835e-05	88.961
ADM:-:-_0	ADM	2.0733603942652343	0.237127192	0.202663	0	1.38762323675163e-05	99.642
ADNP2:-:-_0	ADNP2	1.3928108236808374	-1.497391194	-4.50774	0	4.41808932033295e-05	99.904
ADNP2:-:-_1	ADNP2	3.159257407407409	-1.497391194	0.0139757	0	1.06827215291873e-06	96.296
ADNP2:197696:197696_0	ADNP2	2.5676932098765457	-1.497391194	-0.312082	0	1.74984341139052e-06	100.0
ADNP:-:-_0	ADNP	3.519009178082213	-1.414605945	-0.645091	0	1.08110869826857e-05	99.886
ADNP:-:-_1	ADNP	4.100097088222517	-1.414605945	-3.67436	0	2.956551646951e-05	99.957
ADNP:197696:197696_0	ADNP	4.206529545454549	-1.414605945	-0.116447	0	1.45030583675698e-06	100.0
ADO:-:-_0	ADO	2.128471428571428	0.080983847	0.564801	0	5.25768539174209e-06	87.5
ADO:-:-_1	ADO	2.858888888888889	0.080983847	0.144399	0	7.80454568097626e-08	22.222
ADO:254466:254466_0	ADO	2.846931603773582	0.080983847	-0.898989	0	1.82569039433997e-05	77.83
ADORA1:-:-_0	ADORA1	3.6435964912280725	-0.203796826	-0.0512358	0	1.37277375388165e-06	100.0
ADORA1:-:-_1	ADORA1	3.2977917851500744	-0.203796826	-1.00028	0	1.17123014282051e-05	100.0
ADORA1:255903:255903_0	ADORA1	3.4740175257731982	-0.203796826	0.238742	0	5.81765775302426e-06	100.0
ADORA2A:-:-_0	ADORA2A	2.182781799838581	-0.113792788	-0.876817	0	2.33443226401302e-05	99.919
ADORA2B:-:-_0	ADORA2B	2.557070175438596	0.639420866	0.760437	0	1.88675017605233e-06	75.439
ADORA2B:-:-_1	ADORA2B	2.070822916666667	0.639420866	-0.116447	0	1.19510315167295e-06	100.0
ADORA2B:255903:255903_0	ADORA2B	3.1865976359338064	0.639420866	0.913048	0	1.45987730256001e-05	99.882
ADORA3:-:-_0	ADORA3	0.7922213213213214	-0.086288664	-0.478585	0	4.86398980404661e-06	100.0
ADORA3:-:-_1	ADORA3	1.0997619047619052	-0.086288664	-0.0512358	0	1.50044398900308e-06	100.0
ADORA3:-:-_2	ADORA3	0.00317543859649112	-0.086288664	0.0139757	0	6.40866728051987e-07	100.0
ADORA3:143193:143193_0	ADORA3	2.2052667681159446	-0.086288664	-0.312082	0	3.1972905725469e-06	100.0
ADORA3:255903:255903_0	ADORA3	3.061166999999998	-0.086288664	-0.348162	0	4.69223942068373e-06	100.0
ADPGK:-:-_0	ADPGK	-0.1350555555555554	0.128714042	0.144399	0	2.01338748649058e-07	100.0
ADPGK:-:-_1	ADPGK	2.604892519379841	0.128714042	0.0791873	0	8.3443699330855e-06	9.69
ADPGK:238913:238913_0	ADPGK	2.9240556378600817	0.128714042	-0.0942637	0	1.59663538842563e-05	100.0
ADPRH:-:-_0	ADPRH	2.7866666666666666	-0.448125345	0.144399	0	1.65356123893877e-07	100.0
ADPRH:-:-_1	ADPRH	2.236514285714286	-0.448125345	-0.116447	0	1.38097846227491e-06	100.0
ADPRH:252144:252144_0	ADPRH	2.9865066142557612	-0.448125345	-1.39157	0	1.33844084102252e-05	99.895
ADPRHL1:-:-_0	ADPRHL1	2.409461904761904	0.266447942	0.630013	0	1.38769912754216e-06	100.0
ADPRHL1:-:-_1	ADPRHL1	3.3648000000000002	0.266447942	0.144399	0	1.37730699035873e-07	100.0
ADPRHL1:252144:252144_0	ADPRHL1	1.9956471118012413	0.266447942	-0.231639	0	1.87008098351799e-05	99.586
ADPRHL2:-:-_0	ADPRHL2	2.139923194444444	-0.580403979	0.144399	0	2.65514636649047e-06	0.0
ADPRHL2:-:-_1	ADPRHL2	3.4160039999999996	-0.580403979	-0.181659	0	1.14845870307508e-06	100.0
ADPRHL2:252144:252144_0	ADPRHL2	3.377017068783073	-0.580403979	-1.84808	0	1.63353535263892e-05	85.291
ADPRM:-:-_0	ADPRM	0.5229509803921571	0.084621747	0.0139757	0	7.17711967100558e-07	100.0
ADPRM:-:-_1	ADPRM	2.00242380952381	0.084621747	0.564801	0	6.14812762807047e-07	100.0
ADPRM:163639:163639_0	ADPRM	2.951915715846995	0.084621747	-0.579879	0	1.16858095608086e-05	100.0
ADRA1A:-:-_0	ADRA1A	1.9598056790123464	0.156217551	0.398297	0	6.8893527162692e-06	60.741
ADRA1A:-:-_1	ADRA1A	3.234073809523808	0.156217551	-0.181659	0	3.36701018629269e-06	100.0
ADRA1A:255903:255903_0	ADRA1A	3.5548443274853625	0.156217551	-0.0290518	0	1.78358878111561e-05	99.766
ADRA1B:-:-_0	ADRA1B	3.442412121212121	-0.60427181	-0.312082	0	2.47478253879796e-06	100.0
ADRA1B:-:-_1	ADRA1B	2.131357604700854	-0.60427181	0.0791873	0	1.80000026978641e-05	2.532
ADRA1B:255903:255903_0	ADRA1B	4.026319588744575	-0.60427181	-1.74677	0	1.68822831315788e-05	99.892
ADRA1D:-:-_0	ADRA1D	2.172772187318211	NA	-0.514667	0	5.44518722952646e-05	65.387
ADRA2A:-:-_0	ADRA2A	3.157695833333334	NA	0.144399	0	5.29716598677812e-06	38.69
ADRA2A:-:-_1	ADRA2A	1.960449822064047	NA	-0.833777	0	2.9805348409841e-05	62.159
ADRA2A:255910:255910_0	ADRA2A	3.1771532558139475	NA	-0.703352	0	1.10043646992276e-05	100.0
ADRA2B:-:-_0	ADRA2B	2.250391677927928	-0.247889024	-0.188607	0	1.59137407527209e-05	99.55
ADRA2B:-:-_1	ADRA2B	3.0088850574712622	-0.247889024	0.0139757	0	1.85641342099721e-06	98.851
ADRA2B:255910:255910_0	ADRA2B	3.1570024390243963	-0.247889024	-0.768564	0	1.04395266588985e-05	100.0
ADRA2C:-:-_0	ADRA2C	2.128341591072706	NA	-1.48591	0	4.66903029538609e-05	64.291
ADRB1:-:-_0	ADRB1	2.1422537777777806	NA	0.0791873	0	8.2827480672453e-06	35.111
ADRB1:-:-_1	ADRB1	2.4973956427015174	NA	1.3404	0	3.27126407206994e-05	58.061
ADRB1:255903:255903_0	ADRB1	3.3913790378006827	NA	-0.507717	0	7.6173236680051e-06	100.0
ADRB2:-:-_0	ADRB2	2.4912375886524805	0.418953042	1.73169	0	3.73247597735142e-06	100.0
ADRB2:-:-_1	ADRB2	2.551790540540541	0.418953042	-0.572929	0	3.26185067314866e-06	100.0
ADRB2:255903:255903_0	ADRB2	3.56916856655293	0.418953042	-0.253819	1	1.3837935543633e-05	100.0
ADRB3:-:-_0	ADRB3	2.031313773431134	0.082802743	0.297007	0	3.53224344106336e-05	75.306
ADRBK1:-:-_0	ADRBK1	2.3911724137931034	-1.155457828	0.144399	0	2.74730970919507e-06	0.0
ADRBK1:-:-_1	ADRBK1	3.751962962962964	-1.155457828	0.0791873	0	6.52282815985819e-07	100.0
ADRBK1:-:-_2	ADRBK1	2.947531645569617	-1.155457828	-0.0512358	0	4.8641879961341e-06	100.0
ADRBK1:-:-_3	ADRBK1	2.8620350000000028	-1.155457828	-0.24687	0	1.56303582382163e-06	100.0
ADRBK1:173697:173697_0	ADRBK1	3.3884134892086335	-1.155457828	-1.61634	0	1.70028867326107e-05	99.76
ADRBK1:188701:188701_0	ADRBK1	3.3019199575371547	-1.155457828	-0.703352	0	8.29554685411015e-06	94.48
ADRBK1:241273:241273_0	ADRBK1	3.0503276836158166	-1.155457828	-0.572929	0	8.07422123952385e-06	100.0
ADRBK2:-:-_0	ADRBK2	1.605103448275861	-0.734731259	0.0791873	0	2.17423259027278e-06	79.31
ADRBK2:-:-_1	ADRBK2	3.8811851851851857	-0.734731259	0.0791873	0	3.05065222198839e-07	100.0
ADRBK2:-:-_2	ADRBK2	2.8342734177215196	-0.734731259	-0.24687	0	3.40716709955019e-06	100.0
ADRBK2:-:-_3	ADRBK2	1.937912280701755	-0.734731259	-0.181659	0	7.96148557419669e-07	100.0
ADRBK2:173697:173697_0	ADRBK2	2.753185971223021	-0.734731259	-0.964202	0	1.2204006026215e-05	100.0
ADRBK2:188701:188701_0	ADRBK2	3.1418515923566885	-0.734731259	0.0431076	0	6.05043062156851e-06	96.178
ADRBK2:241273:241273_0	ADRBK2	2.7146694915254237	-0.734731259	-0.572929	0	5.50899706658869e-06	100.0
ADRM1:-:-_0	ADRM1	2.47672463768116	0.064394823	0.630013	0	1.57368908078883e-06	100.0
ADRM1:-:-_1	ADRM1	2.9347482142857135	0.064394823	-0.971157	0	1.72274850560804e-05	99.881
ADRM1:241468:241468_0	ADRM1	2.9780746031746057	0.064394823	0.238742	0	6.89209873969789e-06	100.0
ADSL:-:-_0	ADSL	0.09913125000000006	-0.600630256	-0.312082	3	1.3633986698815e-06	97.917
ADSL:-:-_1	ADSL	2.129929292929294	-0.600630256	0.0139757	1	1.22631694900807e-06	100.0
ADSL:176471:176471_0	ADSL	3.3440775611620803	-0.600630256	-1.68852	35	2.13288094911254e-05	100.0
ADSS:-:-_0	ADSS	3.0428333333333337	0.014844891	0.144399	0	1.00987586694343e-07	100.0
ADSS:-:-_1	ADSS	2.6573678160919543	0.014844891	0.0139757	0	3.26364751552941e-06	100.0
ADSS:250073:250073_0	ADSS	4.110806761006289	0.014844891	-0.28295	0	1.60926342782718e-05	99.921
ADSSL1:-:-_0	ADSSL1	-0.10225233644859806	-0.020150552	1.27519	0	4.81399014650875e-06	91.9
ADSSL1:-:-_1	ADSSL1	4.1285	-0.020150552	0.144399	0	1.16139058273647e-07	100.0
ADSSL1:197875:197875_0	ADSSL1	2.2206183760683755	-0.020150552	-1.65941	0	2.14885509505552e-05	100.0
ADTRP:-:-_0	ADTRP	1.701606666666667	0.439181676	0.144399	0	6.69192345601793e-07	100.0
ADTRP:-:-_1	ADTRP	0.55375	0.439181676	0.0139757	0	3.11251283066473e-07	100.0
ADTRP:252776:252776_0	ADTRP	1.2237442753623184	0.439181676	0.231795	0	9.1936946476285e-06	99.855
AEBP1:-:-_0	AEBP1	1.6780440259740264	0.119404819	1.0074	0	2.17900046148165e-05	87.359
AEBP1:-:-_1	AEBP1	2.5126433333333344	0.119404819	-0.181659	0	1.11984929750515e-06	100.0
AEBP1:-:-_2	AEBP1	2.43	0.119404819	0.144399	0	3.66454471601863e-07	100.0
AEBP1:-:-_3	AEBP1	1.4385600753295684	0.119404819	1.40562	0	1.02777921405353e-05	100.0
AEBP1:199851:199851_0	AEBP1	3.223079360465114	0.119404819	-1.0655	0	2.06364086619948e-05	99.806
AEBP1:200604:200604_0	AEBP1	2.9923561403508763	0.119404819	-0.181659	0	5.14489462990342e-06	100.0
AEBP1:238014:238014_0	AEBP1	3.3481528138528147	0.119404819	-0.674221	0	9.37687868400754e-06	100.0
AEBP2:-:-_0	AEBP2	3.2801050053248146	-0.009020804	-0.116447	0	2.38207757499701e-05	66.985
AEBP2:-:-_1	AEBP2	4.497730489642184	-0.009020804	-0.181659	0	6.99201358478387e-06	100.0
AEBP2:257789:257789_0	AEBP2	4.246099259259258	-0.009020804	0.144399	0	8.47258037991409e-07	100.0
AEN:-:-_0	AEN	0.30430303030303046	0.777157784	2.24647	0	4.94062511916841e-06	100.0
AEN:-:-_1	AEN	1.0570039548022596	0.777157784	0.369165	0	2.63923673016552e-06	100.0
AEN:99852:99852_0	AEN	2.935830785562634	0.777157784	-0.775517	0	9.56806086587657e-06	100.0
AES:-:-_0	AES	1.9741013333333355	-0.273576253	-0.442505	0	5.06350611985535e-06	80.0
AES:-:-_1	AES	0.09340888888888887	-0.273576253	0.0139757	0	5.47882858677734e-06	83.556
AES:252247:252247_0	AES	2.373350724637681	-0.273576253	-0.507717	0	6.2291347160999e-06	99.13
AFAP1:-:-_0	AFAP1	2.115087146596858	-1.964136947	-3.38434	0	2.3122806210903e-05	100.0
AFAP1:-:-_1	AFAP1	1.8288264026402614	-1.964136947	-0.63814	0	3.97348480433863e-06	100.0
AFAP1:-:-_2	AFAP1	2.1078776995305164	-1.964136947	-0.152527	0	6.21557785971843e-06	100.0
AFAP1:241460:241460_0	AFAP1	2.2650502008032123	-1.964136947	-0.609009	0	5.31302444405119e-06	100.0
AFAP1:241460:241460_1	AFAP1	2.4216641744548277	-1.964136947	-0.964202	0	5.96835079006346e-06	100.0
AFAP1L1:-:-_0	AFAP1L1	3.004921690590111	-0.124924535	0.782624	0	1.06560816255103e-05	97.448
AFAP1L1:-:-_1	AFAP1L1	2.668735294117647	-0.124924535	0.398297	0	5.05153979689536e-06	100.0
AFAP1L1:-:-_2	AFAP1L1	3.3016520584329347	-0.124924535	-0.645091	0	1.28150025708939e-05	99.734
AFAP1L1:241460:241460_0	AFAP1L1	3.5482202492211843	-0.124924535	-0.28295	0	5.74451416228128e-06	100.0
AFAP1L1:241461:241461_0	AFAP1L1	3.4223730999999975	-0.124924535	-0.768564	0	5.56523704871878e-06	99.667
AFAP1L2:-:-_0	AFAP1L2	1.8187523952641178	0.788095311	0.348335	0	1.81266754521625e-05	100.0
AFAP1L2:-:-_1	AFAP1L2	2.3674666666666684	0.788095311	-0.507717	0	3.57605432968227e-06	100.0
AFAP1L2:-:-_2	AFAP1L2	2.79760731707317	0.788095311	1.89125	0	7.48338514831033e-06	100.0
AFAP1L2:241460:241460_0	AFAP1L2	3.54132710280374	0.788095311	0.659144	0	6.22837608454543e-06	100.0
AFAP1L2:241461:241461_0	AFAP1L2	3.444600330033004	0.788095311	-0.348162	0	4.92099840930718e-06	100.0
AFF1:-:-_0	AFF1	1.9303490183210277	-1.183251814	-4.15966	0	5.24708331289312e-05	99.207
AFF2:-:-_0	AFF2	3.2012952921748004	-1.083859071	-3.68143	6	5.15511691757698e-05	99.975
AFF3:-:-_0	AFF3	2.798627830138444	-1.455091209	-4.86305	0	6.67246237627491e-05	96.06
AFF4:-:-_0	AFF4	4.311496150234743	-0.554717505	-0.28295	0	1.30952629018202e-05	99.906
AFF4:-:-_1	AFF4	4.233505236130226	-0.554717505	-1.55809	3	2.94073512068691e-05	100.0
AFF4:252717:252717_0	AFF4	3.6784733902438997	-0.554717505	-0.0512358	0	3.10672601644375e-06	100.0
AFG3L2:-:-_0	AFG3L2	2.966616666666664	-0.602450568	0.434377	0	3.10995912500132e-06	100.0
AFG3L2:-:-_1	AFG3L2	3.492405882352936	-0.602450568	-0.0512358	0	3.44993581749696e-06	99.608
AFG3L2:-:-_2	AFG3L2	3.4905372549019718	-0.602450568	-0.377293	0	4.16665292724006e-06	100.0
AFG3L2:-:-_3	AFG3L2	2.7100965517241398	-0.602450568	-0.181659	0	7.99520797786142e-06	73.793
AFG3L2:249500:249500_0	AFG3L2	3.27153333333333	-0.602450568	-0.312082	1	7.06598047317366e-06	100.0
AFG3L2:250619:250619_0	AFG3L2	2.876791507430997	-0.602450568	-0.442505	13	6.52937696292269e-06	100.0
AFG3L2:253758:253758_0	AFG3L2	3.8131185567010335	-0.602450568	-0.377293	1	4.17802478783896e-06	100.0
AFM:-:-_0	AFM	1.2752095238095242	0.486911049	1.24606	0	1.19081073439764e-06	100.0
AFM:-:-_1	AFM	1.2809761904761903	0.486911049	0.0791873	0	4.16804678290188e-07	100.0
AFM:-:-_2	AFM	1.4806121212121213	0.486911049	0.144399	0	3.21321206394868e-07	100.0
AFM:-:-_3	AFM	-1.292	0.486911049	0.144399	0	8.83848726049495e-08	100.0
AFM:237982:237982_0	AFM	1.1674470760233921	0.486911049	1.27519	0	5.70567824516484e-06	99.805
AFM:237982:237982_1	AFM	1.2591790055248622	0.486911049	-0.609009	0	7.231032338547e-06	99.816
AFM:237982:237982_2	AFM	0.5654851171171171	0.486911049	-0.63814	0	6.50659149221119e-06	100.0
AFMID:-:-_0	AFMID	0.9264587723840346	0.619191319	0.550912	0	1.59050022559098e-05	99.892
AFP:-:-_0	AFP	1.6889722807017546	0.290313621	-0.0512358	0	5.31546583364505e-07	100.0
AFP:-:-_1	AFP	1.7993809523809523	0.290313621	0.144399	0	2.02283390448027e-07	100.0
AFP:-:-_2	AFP	3.0016190476190476	0.290313621	0.144399	0	1.87086578661565e-07	100.0
AFP:-:-_3	AFP	3.381354166666666	0.290313621	0.0139757	0	6.22614366845557e-07	100.0
AFP:214517:214517_0	AFP	1.4788767567567562	0.290313621	0.267874	0	6.10848051485909e-06	100.0
AFP:214517:214517_1	AFP	1.941559063063064	0.290313621	-0.152527	0	6.12061211428299e-06	99.82
AFP:214517:214517_2	AFP	1.999116404886561	0.290313621	0.6522	0	7.56361913744631e-06	100.0
AFTPH:-:-_0	AFTPH	3.391053247126455	0.181903047	0.609189	0	2.25894657111154e-05	99.904
[truncated: 87,523 more rows]
