# Supplementary material for: The intolerance to functional genetic variation of protein domains predicts the localization of pathogenic mutations within genes
Source: Genome Biol. 2016 Jan 18;17:9. doi: 10.1186/s13059-016-0869-4 (PMC4717634; doi:10.1186/s13059-016-0869-4)
Supplement: Additional file 11: — A text file of exonic: subRVIS scores, subGERP scores, genic RVIS scores, pathogenic counts, mutation rates, and coverage percentages. (TXT 15950 kb) [file 13059_2016_869_MOESM11_ESM.txt]

sub_region	gene	subGERP	genic_RVIS	subRVIS	count	mrt	coverage_percent
A1BG:E1:E1	A1BG	-0.12314705882352935	-0.466531444	-0.15124	0	5.58630308328822e-07	100.0
A1BG:E2:E2	A1BG	-0.7735861111111112	-0.466531444	0.22097	0	4.21773785366782e-07	100.0
A1BG:E3:E3	A1BG	-0.5372048148148151	-0.466531444	-0.907388	0	4.5599378912243e-06	100.0
A1BG:E4:E4	A1BG	0.20953454212454226	-0.466531444	-0.411104	0	4.95191956045798e-06	99.634
A1BG:E5:E5	A1BG	-1.2383483164983158	-0.466531444	-1.76417	0	6.2388562469346e-06	100.0
A1BG:E6:E6	A1BG	-0.4475744680851064	-0.466531444	1.43823	0	9.57623415243447e-06	58.156
A1BG:E7:E7	A1BG	-0.4993943576388886	-0.466531444	-0.52345	0	8.76910717956253e-06	78.125
A1BG:E8:E8	A1BG	0.813875	-0.466531444	0.22097	0	6.74433620893341e-08	100.0
A1CF:E10:E10	A1CF	2.0319597315436235	-0.378346116	-0.0271703	0	2.1652216302236e-06	99.329
A1CF:E11:E11	A1CF	2.7719776315789497	-0.378346116	1.31416	0	2.19934108840075e-06	100.0
A1CF:E1:E1	A1CF	-0.8308365853658538	-0.378346116	-0.15124	0	1.40976594980832e-06	100.0
A1CF:E2:E2	A1CF	3.9175674074074096	-0.378346116	-0.39938	0	1.55387228264124e-06	100.0
A1CF:E3:E3	A1CF	4.252366412213736	-0.378346116	-0.0271703	0	1.48932788175375e-06	100.0
A1CF:E4:E4	A1CF	3.50226652719665	-0.378346116	-0.895662	0	4.11299054018161e-06	100.0
A1CF:E5:E5	A1CF	3.7589454545454575	-0.378346116	-0.27531	0	1.6796704687464e-06	100.0
A1CF:E6:E6	A1CF	3.7798673469387767	-0.378346116	-0.0271703	0	1.28907888896097e-06	100.0
A1CF:E7:E7	A1CF	3.7225273722627663	-0.378346116	-0.39938	0	3.2977154996315e-06	100.0
A1CF:E8:E8	A1CF	4.447708791208796	-0.378346116	0.0851762	0	2.78630429462975e-06	100.0
A1CF:E9:E9	A1CF	4.058233576642335	-0.378346116	-0.0271703	0	1.39193262980979e-06	100.0
A2M:E10:E10	A2M	1.8653181818181817	0.099178678	0.705527	0	1.24727279242172e-06	99.091
A2M:E11:E11	A2M	1.1986111111111117	0.099178678	-0.771591	0	2.31073763606842e-06	100.0
A2M:E12:E12	A2M	0.6430219298245605	0.099178678	1.19009	0	2.99444348243908e-06	99.561
A2M:E13:E13	A2M	1.7274999999999998	0.099178678	0.0968997	0	8.35001072390559e-07	100.0
A2M:E14:E14	A2M	1.5313174825174838	0.099178678	-0.0271703	0	2.21325502738895e-06	99.301
A2M:E15:E15	A2M	1.3857246666666678	0.099178678	-0.52345	0	3.3831301106553e-06	100.0
A2M:E16:E16	A2M	0.45901438271604966	0.099178678	0.953668	0	1.90447142458914e-06	100.0
A2M:E17:E17	A2M	-0.8191017857142863	0.099178678	0.22097	0	1.59437880209538e-06	99.107
A2M:E18:E18	A2M	-0.7225826086956527	0.099178678	-0.0271703	0	2.01854010918532e-06	100.0
A2M:E19:E19	A2M	2.334047598253269	0.099178678	-0.52345	0	3.2826035331491e-06	100.0
A2M:E1:E1	A2M	1.3825096744186047	0.099178678	0.705527	0	1.14758271578303e-06	100.0
A2M:E20:E20	A2M	1.3566944881889762	0.099178678	0.581456	0	2.05082649501552e-06	100.0
A2M:E21:E21	A2M	2.1153844262295087	0.099178678	-0.27531	0	1.58543628368829e-06	100.0
A2M:E22:E22	A2M	2.1574596153846155	0.099178678	0.22097	0	5.13114861138429e-07	100.0
A2M:E23:E23	A2M	1.5935559523809524	0.099178678	0.829597	0	1.00873743599778e-06	100.0
A2M:E24:E24	A2M	3.011457627118644	0.099178678	0.705527	1	1.85806168746643e-06	100.0
A2M:E25:E25	A2M	2.178826136363635	0.099178678	0.0968997	0	1.12209416245264e-06	100.0
A2M:E26:E26	A2M	3.0585605095541415	0.099178678	-0.39938	0	1.93618277477413e-06	100.0
A2M:E27:E27	A2M	2.872120000000002	0.099178678	-0.27531	0	1.11021071673071e-06	100.0
A2M:E28:E28	A2M	2.1592149171270743	0.099178678	-0.27531	0	2.08998585276058e-06	100.0
A2M:E29:E29	A2M	1.3824892857142859	0.099178678	-0.27531	0	3.82412602454546e-06	100.0
A2M:E2:E2	A2M	1.8176141304347828	0.099178678	-0.39938	0	2.63852797619993e-06	100.0
A2M:E30:E30	A2M	1.8218730593607315	0.099178678	-0.15124	0	2.51513012852093e-06	99.543
A2M:E31:E31	A2M	2.4988281250000006	0.099178678	-0.15124	0	1.26934763446343e-06	100.0
A2M:E32:E32	A2M	2.3653956043956037	0.099178678	0.0968997	0	1.47613763834786e-06	100.0
A2M:E33:E33	A2M	2.9192463768115955	0.099178678	1.07774	0	8.82486833721263e-07	100.0
A2M:E34:E34	A2M	2.262766990291263	0.099178678	-0.0271703	0	1.63069161940196e-06	99.029
A2M:E35:E35	A2M	2.887428571428571	0.099178678	0.22097	0	4.16871403943051e-07	100.0
A2M:E36:E36	A2M	1.529276470588235	0.099178678	0.22097	0	1.54777227704613e-07	100.0
A2M:E3:E3	A2M	1.835431874999999	0.099178678	0.581456	0	1.98876088631186e-06	100.0
A2M:E4:E4	A2M	2.4313452830188678	0.099178678	-0.27531	0	7.19405721288528e-07	100.0
A2M:E5:E5	A2M	2.853190476190476	0.099178678	0.22097	0	2.26659164911087e-07	100.0
A2M:E6:E6	A2M	1.7804911242603547	0.099178678	-0.15124	0	2.22815861228093e-06	100.0
A2M:E7:E7	A2M	2.5216705882352937	0.099178678	-0.15124	0	8.58023086335047e-07	100.0
A2M:E8:E8	A2M	1.185047107438017	0.099178678	0.457386	0	1.84391068428661e-06	100.0
A2M:E9:E9	A2M	2.0790173913043484	0.099178678	-0.0271703	0	1.12835827375513e-06	100.0
A2ML1:E10:E10	A2ML1	1.8167727272727285	2.41990149	-0.15124	0	1.13641615210186e-06	99.091
A2ML1:E11:E11	A2ML1	0.5565747023809521	2.41990149	0.333316	0	2.16298624336241e-06	100.0
A2ML1:E12:E12	A2ML1	1.0355587719298252	2.41990149	-1.39195	0	4.0335699598144e-06	100.0
A2ML1:E13:E13	A2ML1	1.7643278688524595	2.41990149	-0.0271703	0	5.91645759910015e-07	100.0
A2ML1:E14:E14	A2ML1	1.4477191780821923	2.41990149	-0.15124	0	1.75613486835374e-06	100.0
A2ML1:E15:E15	A2ML1	1.547626666666666	2.41990149	0.333316	0	2.42000442824214e-06	100.0
A2ML1:E16:E16	A2ML1	0.5257230769230764	2.41990149	0.333316	0	3.00587825579639e-06	100.0
A2ML1:E17:E17	A2ML1	-0.13992857142857118	2.41990149	0.829597	0	1.17210437920604e-06	100.0
A2ML1:E18:E18	A2ML1	0.35557217391304335	2.41990149	-0.27531	0	1.52413915620522e-06	100.0
A2ML1:E19:E19	A2ML1	1.4135772925764172	2.41990149	-0.411104	0	4.15166847612241e-06	100.0
A2ML1:E1:E1	A2ML1	0.8230596774193545	2.41990149	-0.0271703	0	7.36837852715706e-07	100.0
A2ML1:E20:E20	A2ML1	0.9423486614173234	2.41990149	1.81045	0	1.68721735014921e-06	100.0
A2ML1:E21:E21	A2ML1	1.1809111475409833	2.41990149	-0.39938	0	1.81169240773062e-06	100.0
A2ML1:E22:E22	A2ML1	1.8148269230769236	2.41990149	0.0968997	0	5.43024867038402e-07	100.0
A2ML1:E23:E23	A2ML1	1.53497380952381	2.41990149	-0.27531	0	1.23351543231547e-06	100.0
A2ML1:E24:E24	A2ML1	1.5763909604519766	2.41990149	0.829597	0	2.45450883004368e-06	100.0
A2ML1:E25:E25	A2ML1	1.6469878048780489	2.41990149	0.0968997	0	1.05249062947382e-06	100.0
A2ML1:E26:E26	A2ML1	1.7351243312101914	2.41990149	-0.771591	0	2.02284867991307e-06	100.0
A2ML1:E27:E27	A2ML1	0.5534946666666669	2.41990149	2.05859	0	1.01830306762416e-06	98.667
A2ML1:E28:E28	A2ML1	0.952473619631902	2.41990149	2.54317	0	2.27795566732158e-06	100.0
A2ML1:E29:E29	A2ML1	1.1012074418604656	2.41990149	2.54317	0	2.96312961623064e-06	100.0
A2ML1:E2:E2	A2ML1	1.6784130434782614	2.41990149	0.209246	0	2.45390932054561e-06	100.0
A2ML1:E30:E30	A2ML1	1.0977064814814803	2.41990149	3.15184	0	2.89798083609545e-06	100.0
A2ML1:E31:E31	A2ML1	0.7347960937499999	2.41990149	-0.771591	0	1.82176819977952e-06	100.0
A2ML1:E32:E32	A2ML1	1.6854285714285708	2.41990149	-0.0271703	0	1.18152936880362e-06	100.0
A2ML1:E33:E33	A2ML1	2.156701449275363	2.41990149	-0.0271703	0	6.89348939491843e-07	100.0
A2ML1:E34:E34	A2ML1	1.4684174757281552	2.41990149	1.07774	0	1.0813737007814e-06	100.0
A2ML1:E35:E35	A2ML1	1.943385365853659	2.41990149	0.0968997	0	4.24132809345043e-07	100.0
A2ML1:E3:E3	A2ML1	1.579714723926381	2.41990149	-0.52345	0	2.23729459306853e-06	99.387
A2ML1:E4:E4	A2ML1	1.3123043396226417	2.41990149	0.0968997	0	9.23387756213733e-07	100.0
A2ML1:E5:E5	A2ML1	1.6705238095238097	2.41990149	0.22097	0	2.3366396363698e-07	100.0
A2ML1:E6:E6	A2ML1	1.8265262500000006	2.41990149	1.31416	0	1.71697217572646e-06	100.0
A2ML1:E7:E7	A2ML1	1.3905176470588234	2.41990149	-0.15124	0	1.20101474389176e-06	100.0
A2ML1:E8:E8	A2ML1	0.4665834645669289	2.41990149	-0.39938	0	1.7235362751824e-06	100.0
A2ML1:E9:E9	A2ML1	1.241839130434783	2.41990149	1.81045	0	1.44099641221835e-06	100.0
A3GALT2:E1:E1	A3GALT2	1.6881304347826083	NA	0.22097	0	2.35600023346011e-07	100.0
A3GALT2:E2:E2	A3GALT2	1.1444047619047615	NA	0.22097	0	1.03585107593858e-06	100.0
A3GALT2:E3:E3	A3GALT2	1.2188888888888896	NA	0.22097	0	1.54982428086287e-06	100.0
A3GALT2:E4:E4	A3GALT2	2.27431884057971	NA	0.22097	0	1.82425608353194e-06	100.0
A3GALT2:E5:E5	A3GALT2	1.813591569767446	NA	0.22097	0	2.3948417220332e-05	27.035
A4GALT:E1:E1	A4GALT	1.9622425612052643	-0.290161348	-3.28842	9	2.46160848450871e-05	96.893
A4GNT:E1:E1	A4GNT	1.7773916666666674	1.107875794	-0.174688	0	5.1676410268494e-06	100.0
A4GNT:E2:E2	A4GNT	1.9142778160975589	1.107875794	3.62474	0	8.76217598911877e-06	100.0
AAAS:E10:E10	AAAS	2.9347360655737718	-0.911109353	-0.0271703	0	8.25658887208871e-07	100.0
AAAS:E11:E11	AAAS	2.2385054945054956	-0.911109353	-0.39938	1	1.327768659439e-06	100.0
AAAS:E12:E12	AAAS	1.8503936170212776	-0.911109353	-0.15124	1	1.37106705601869e-06	100.0
AAAS:E13:E13	AAAS	3.1300588235294136	-0.911109353	-0.39938	0	9.59557449935812e-07	100.0
AAAS:E14:E14	AAAS	2.353756097560974	-0.911109353	-0.39938	1	1.14373285941125e-06	100.0
AAAS:E15:E15	AAAS	2.790795294117646	-0.911109353	0.22097	1	9.0635459881686e-07	98.824
AAAS:E16:E16	AAAS	2.0498577777777793	-0.911109353	0.333316	1	3.21959212869505e-06	100.0
AAAS:E1:E1	AAAS	2.8956349593495925	-0.911109353	-0.15124	3	2.60397725202548e-06	100.0
AAAS:E2:E2	AAAS	2.947367187499994	-0.911109353	-0.0271703	0	1.51857002053915e-06	100.0
AAAS:E3:E3	AAAS	3.381464285714287	-0.911109353	-0.0271703	0	7.54870931412123e-07	100.0
AAAS:E4:E4	AAAS	2.9090869565217368	-0.911109353	-0.0271703	0	1.55227756101101e-06	98.913
AAAS:E5:E5	AAAS	3.4216957446808487	-0.911109353	-0.15124	0	7.68330047362684e-07	100.0
AAAS:E6:E6	AAAS	3.1123939393939373	-0.911109353	0.0968997	4	1.48723899443845e-06	100.0
AAAS:E7:E7	AAAS	3.7066666666666723	-0.911109353	-0.771591	0	2.2743053903931e-06	100.0
AAAS:E8:E8	AAAS	3.4124132231404976	-0.911109353	-0.15124	2	1.90326185197917e-06	97.521
AAAS:E9:E9	AAAS	3.216929599999995	-0.911109353	-0.52345	2	1.87326685886526e-06	100.0
AACS:E10:E10	AACS	2.340561600000002	-1.170241634	-0.771591	0	2.13943653192163e-06	100.0
AACS:E11:E11	AACS	2.22116923076923	-1.170241634	-0.27531	0	8.78347251521162e-07	100.0
AACS:E12:E12	AACS	2.6310894308943102	-1.170241634	-0.64752	0	1.67934911008513e-06	100.0
AACS:E13:E13	AACS	2.3949473684210543	-1.170241634	-0.64752	0	2.13926173629225e-06	100.0
AACS:E14:E14	AACS	2.4860555555555583	-1.170241634	-0.27531	0	2.5535146657816e-06	100.0
AACS:E15:E15	AACS	2.858768571428572	-1.170241634	-0.27531	0	1.48656549200779e-06	100.0
AACS:E16:E16	AACS	3.229661016949154	-1.170241634	-0.771591	0	1.54879271926144e-06	100.0
AACS:E17:E17	AACS	2.5248167487684734	-1.170241634	-0.0388937	0	3.99952024660955e-06	100.0
AACS:E18:E18	AACS	2.0442188985507252	-1.170241634	0.209246	0	2.85689275314155e-06	100.0
AACS:E1:E1	AACS	2.479646616541352	-1.170241634	-0.15124	0	3.37421248436178e-06	93.233
AACS:E2:E2	AACS	1.748365384615386	-1.170241634	0.0968997	0	1.4981060797214e-06	100.0
AACS:E3:E3	AACS	1.4131900826446286	-1.170241634	0.333316	0	2.06816541592457e-06	100.0
AACS:E4:E4	AACS	2.0582675438596465	-1.170241634	-0.27531	0	1.26690727558345e-06	100.0
AACS:E5:E5	AACS	2.218836734693879	-1.170241634	-0.0271703	0	2.30798907133251e-06	100.0
AACS:E6:E6	AACS	2.409443478260873	-1.170241634	-0.52345	0	1.36107172313818e-06	99.13
AACS:E7:E7	AACS	1.5789146341463411	-1.170241634	-0.27531	0	8.23408099391065e-07	100.0
AACS:E8:E8	AACS	2.2698851351351323	-1.170241634	-1.1438	0	2.83640962274679e-06	100.0
AACS:E9:E9	AACS	2.7925432098765426	-1.170241634	0.829597	0	1.30864156572262e-06	100.0
AADAC:E1:E1	AADAC	-1.2444876811594199	-0.091746757	-0.52345	0	2.24009945121378e-06	100.0
AADAC:E2:E2	AADAC	0.11319506726457393	-0.091746757	-1.26788	0	2.83496977894717e-06	100.0
AADAC:E3:E3	AADAC	0.43605714285714264	-0.091746757	-0.39938	0	1.1001004088376e-06	100.0
AADAC:E4:E4	AADAC	1.4120563953488365	-0.091746757	0.705527	0	2.13690463743357e-06	100.0
AADAC:E5:E5	AADAC	1.02540452261306	-0.091746757	0.321593	0	6.8922579513816e-06	100.0
AADACL2:E1:E1	AADACL2	-0.2511336231884059	-0.314027422	-0.0271703	0	1.77196682955813e-06	100.0
AADACL2:E2:E2	AADACL2	0.2041155739910313	-0.314027422	-0.162964	0	3.04657647122647e-06	100.0
AADACL2:E3:E3	AADACL2	0.5229200000000002	-0.314027422	-0.0271703	0	1.30379328930847e-06	98.571
AADACL2:E4:E4	AADACL2	1.2167069767441858	-0.314027422	0.457386	0	2.23081015920598e-06	99.419
AADACL2:E5:E5	AADACL2	0.2209927031509122	-0.314027422	-2.38455	0	6.94603308584096e-06	100.0
AADACL3:E1:E1	AADACL3	0.272723130841121	2.131332486	1.30244	0	3.73892067271267e-06	99.533
AADACL3:E2:E2	AADACL3	0.5469218749999998	2.131332486	1.07774	0	1.07754989234183e-06	100.0
AADACL3:E3:E3	AADACL3	0.005503264516129271	2.131332486	4.84222	0	1.04165589684301e-05	100.0
AADACL4:E1:E1	AADACL4	-0.7179309523809523	-0.622676946	-0.15124	0	1.98084161470748e-06	100.0
AADACL4:E2:E2	AADACL4	0.16786806451612898	-0.622676946	-1.39195	0	3.93011861404749e-06	100.0
AADACL4:E3:E3	AADACL4	-0.5097062499999996	-0.622676946	0.0968997	0	8.69523285749469e-07	100.0
AADACL4:E4:E4	AADACL4	-0.5055804516129038	-0.622676946	-2.78029	0	1.18992304719602e-05	100.0
AADAT:E10:E10	AADAT	2.2234769230769227	-0.117432389	-0.0271703	0	6.8444884729857e-07	100.0
AADAT:E11:E11	AADAT	2.704925233644859	-0.117432389	-0.0271703	0	1.29210779480067e-06	100.0
AADAT:E12:E12	AADAT	1.0735029411764703	-0.117432389	-0.0271703	0	1.39576590139778e-06	100.0
AADAT:E13:E13	AADAT	2.9046666666666665	-0.117432389	0.0968997	0	4.22628947383721e-07	100.0
AADAT:E1:E1	AADAT	1.0547014925373133	-0.117432389	0.0968997	0	1.82715261732791e-06	100.0
AADAT:E2:E2	AADAT	1.3089875739644958	-0.117432389	-0.27531	0	2.20327939384068e-06	100.0
AADAT:E3:E3	AADAT	2.0842180451127796	-0.117432389	-0.15124	0	1.38899942911455e-06	100.0
AADAT:E4:E4	AADAT	2.514059999999999	-0.117432389	0.22097	0	7.50422730697096e-07	100.0
AADAT:E5:E5	AADAT	2.1957452380952422	-0.117432389	-0.0271703	0	2.34274348286789e-06	100.0
AADAT:E6:E6	AADAT	3.7087272727272707	-0.117432389	0.0968997	0	6.38411601208144e-07	100.0
AADAT:E7:E7	AADAT	2.7177228915662663	-0.117432389	1.20181	0	1.05339483629272e-06	100.0
AADAT:E8:E8	AADAT	2.2589515463917507	-0.117432389	-0.15124	0	9.7900213609989e-07	100.0
AADAT:E9:E9	AADAT	2.857645161290324	-0.117432389	-0.15124	0	8.5340949338753e-07	100.0
AAED1:E1:E1	AAED1	1.494480729166667	0.170987912	0.22097	0	8.37552180356243e-06	0.0
AAED1:E2:E2	AAED1	2.882756521739131	0.170987912	1.07774	0	9.25946021665706e-07	100.0
AAED1:E3:E3	AAED1	3.3211555555555545	0.170987912	0.0968997	0	5.88268043315902e-07	100.0
AAED1:E4:E4	AAED1	3.5051518867924574	0.170987912	-0.0271703	0	1.16081907056424e-06	100.0
AAED1:E5:E5	AAED1	3.1790106060606083	0.170987912	-0.39938	0	1.51267751893388e-06	100.0
AAED1:E6:E6	AAED1	2.8311273437499995	0.170987912	-0.0388937	0	1.68869270876393e-06	100.0
AAGAB:E10:E10	AAGAB	3.44525128205128	0.020302773	-0.27531	0	9.56786168415438e-07	100.0
AAGAB:E1:E1	AAGAB	2.2887808219178067	0.020302773	-1.1438	0	1.47792256963474e-06	100.0
AAGAB:E2:E2	AAGAB	2.602469109947646	0.020302773	-1.01973	0	1.95643406176712e-06	100.0
AAGAB:E3:E3	AAGAB	2.9262546391752595	0.020302773	1.07774	0	1.34223992894745e-06	100.0
AAGAB:E4:E4	AAGAB	3.390777777777776	0.020302773	0.705527	0	1.07899964742634e-06	100.0
AAGAB:E5:E5	AAGAB	3.385202380952382	0.020302773	-0.27531	0	1.04080478579302e-06	100.0
AAGAB:E6:E6	AAGAB	1.8391445783132527	0.020302773	0.22097	0	8.61943516731604e-07	100.0
AAGAB:E7:E7	AAGAB	0.7556051546391754	0.020302773	1.43823	0	1.23517254014376e-06	100.0
AAGAB:E8:E8	AAGAB	3.496257142857142	0.020302773	-0.64752	0	1.00256338145302e-06	100.0
AAGAB:E9:E9	AAGAB	4.164859999999999	0.020302773	0.0968997	0	8.47396278755638e-07	98.0
AAK1:E10:E10	AAK1	3.745237419354837	-0.664951379	0.0968997	0	2.3442105322856e-06	100.0
AAK1:E11:E11	AAK1	2.3192919860627175	-0.664951379	-0.0388937	0	4.1818562575449e-06	100.0
AAK1:E12:E12	AAK1	2.5098960573476665	-0.664951379	-0.64752	0	3.15097963457753e-06	99.642
AAK1:E13:E13	AAK1	4.139017391304352	-0.664951379	1.07774	0	3.25305133060866e-06	99.565
AAK1:E14:E14	AAK1	3.3428987341772087	-0.664951379	0.333316	0	2.35648557645846e-06	100.0
AAK1:E15:E15	AAK1	2.757276761904761	-0.664951379	0.0968997	0	1.38372583011301e-06	100.0
AAK1:E16:E16	AAK1	3.495770833333332	-0.664951379	-0.27531	0	1.33458586263764e-06	100.0
AAK1:E17:E17	AAK1	4.733196078431369	-0.664951379	-0.0271703	0	9.97652690832276e-07	100.0
AAK1:E18:E18	AAK1	3.5259411764705857	-0.664951379	-0.64752	0	1.73945717467059e-06	100.0
AAK1:E19:E19	AAK1	4.266324324324322	-0.664951379	-0.15124	0	1.28580656846245e-06	100.0
AAK1:E1:E1	AAK1	3.6269386503067493	-0.664951379	-0.0271703	0	3.92388772459517e-06	99.387
AAK1:E20:E20	AAK1	4.9384684684684625	-0.664951379	-0.15124	0	1.30662050386177e-06	100.0
AAK1:E21:E21	AAK1	5.812842105263157	-0.664951379	0.0968997	0	9.87012388743472e-07	100.0
AAK1:E2:E2	AAK1	4.222144537815128	-0.664951379	-0.27531	0	1.44357376268216e-06	100.0
AAK1:E3:E3	AAK1	3.9568495412844085	-0.664951379	-0.27531	0	1.53457728899539e-06	100.0
AAK1:E4:E4	AAK1	3.620913286713283	-0.664951379	-0.15124	0	2.04036588444701e-06	100.0
AAK1:E5:E5	AAK1	3.999148360655738	-0.664951379	-0.0271703	0	1.57644505284712e-06	100.0
AAK1:E6:E6	AAK1	4.5870609756097505	-0.664951379	0.0968997	0	1.41208130102053e-06	100.0
AAK1:E7:E7	AAK1	4.228952631578951	-0.664951379	-0.15124	0	1.50941631968871e-06	100.0
AAK1:E8:E8	AAK1	4.3725865384615386	-0.664951379	0.0968997	0	1.27083548301496e-06	100.0
AAK1:E9:E9	AAK1	4.685239999999999	-0.664951379	-0.0271703	0	7.84881157431479e-07	100.0
AAMDC:E1:E1	AAMDC	4.13845454545454	0.281220278	-1.01973	0	1.53189324844194e-06	100.0
AAMDC:E2:E2	AAMDC	3.836147916666667	0.281220278	0.829597	0	1.1621470949789e-06	100.0
AAMDC:E3:E3	AAMDC	3.010535460992907	0.281220278	0.829597	0	1.70838739345843e-06	100.0
AAMP:E10:E10	AAMP	3.4895999999999927	0.040529541	-0.52345	0	3.73631898657141e-06	100.0
AAMP:E11:E11	AAMP	4.146513157894734	0.040529541	-0.39938	0	1.37658590143687e-06	100.0
AAMP:E1:E1	AAMP	3.726763636363637	0.040529541	-0.52345	0	2.48724568078437e-06	100.0
AAMP:E2:E2	AAMP	3.186738562091501	0.040529541	1.81045	0	2.4831308562569e-06	100.0
AAMP:E3:E3	AAMP	3.414110833333332	0.040529541	-0.27531	0	1.98409008314248e-06	100.0
AAMP:E4:E4	AAMP	3.9136142857142877	0.040529541	0.0968997	0	1.64992883331919e-06	100.0
AAMP:E5:E5	AAMP	3.9474220689655137	0.040529541	-0.27531	0	2.46952408680904e-06	100.0
AAMP:E6:E6	AAMP	3.522440476190478	0.040529541	0.953668	0	8.9296350811492e-07	100.0
AAMP:E7:E7	AAMP	3.906206896551729	0.040529541	-0.15124	0	1.44750213629761e-06	100.0
AAMP:E8:E8	AAMP	3.7395480769230804	0.040529541	0.0968997	0	1.25694049086318e-06	100.0
AAMP:E9:E9	AAMP	3.9425824175824187	0.040529541	-0.0271703	0	1.2104073332227e-06	100.0
AANAT:E1:E1	AANAT	-0.6917883333333332	-0.069700724	0.22097	0	6.37430912432022e-07	98.333
AANAT:E2:E2	AANAT	0.39548193277310917	-0.069700724	-0.174688	0	4.85589882708724e-06	100.0
AANAT:E3:E3	AANAT	2.782612903225808	-0.069700724	-0.771591	0	2.71746916818212e-06	99.355
AANAT:E4:E4	AANAT	2.2100173202614357	-0.069700724	-0.535175	0	7.40483951518511e-06	57.19
AAR2:E1:E1	AAR2	2.9616328533685587	-0.312207497	-1.91172	0	1.17793275715082e-05	100.0
AAR2:E2:E2	AAR2	3.8708969565217304	-0.312207497	-1.39195	0	3.32218719023661e-06	100.0
AAR2:E3:E3	AAR2	3.294678571428573	-0.312207497	0.457386	0	2.60372139597796e-06	100.0
AARD:E1:E1	AARD	-0.3186228395061728	NA	-1.01973	0	1.01917410412859e-05	58.333
AARD:E2:E2	AARD	1.7651763888888883	NA	-0.52345	0	1.77923572630808e-06	100.0
AARS2:E10:E10	AARS2	2.86318656716418	1.14268501	0.581456	0	1.7664266435079e-06	100.0
AARS2:E11:E11	AARS2	1.6372737931034482	1.14268501	-0.771591	0	2.79996397592384e-06	100.0
AARS2:E12:E12	AARS2	2.8580746242774575	1.14268501	0.817874	1	3.18509920292157e-06	100.0
AARS2:E13:E13	AARS2	2.6726315789473705	1.14268501	-0.39938	1	1.8580173014165e-06	99.123
AARS2:E14:E14	AARS2	3.309223404255321	1.14268501	-0.15124	0	2.28926670459835e-06	100.0
AARS2:E15:E15	AARS2	2.536511594202899	1.14268501	0.457386	0	2.25582653914847e-06	99.275
AARS2:E16:E16	AARS2	2.5949963636363615	1.14268501	0.333316	0	1.92515585415089e-06	100.0
AARS2:E17:E17	AARS2	2.964457798165136	1.14268501	-0.0271703	0	2.15702853790103e-06	99.083
AARS2:E18:E18	AARS2	2.000567479674795	1.14268501	1.31416	0	2.34991197277493e-06	99.187
AARS2:E19:E19	AARS2	2.588972972972973	1.14268501	0.829597	0	2.12861166296121e-06	100.0
AARS2:E1:E1	AARS2	2.2241440329218114	1.14268501	-0.0271703	1	6.8372535487145e-06	52.263
AARS2:E20:E20	AARS2	2.3202511904761907	1.14268501	0.457386	0	1.15193940142956e-06	100.0
AARS2:E21:E21	AARS2	3.1082162162162175	1.14268501	-0.39938	0	1.68712607595407e-06	100.0
AARS2:E22:E22	AARS2	3.128599272727275	1.14268501	0.581456	2	2.40861548057316e-06	100.0
AARS2:E2:E2	AARS2	3.3867249999999913	1.14268501	-0.39938	0	3.27813138887602e-06	100.0
AARS2:E3:E3	AARS2	3.233369863013698	1.14268501	-0.15124	1	1.55802495602792e-06	100.0
AARS2:E4:E4	AARS2	3.1845232142857136	1.14268501	-0.15124	0	2.19971886931059e-06	100.0
AARS2:E5:E5	AARS2	2.8651131034482793	1.14268501	0.705527	0	2.13142401432165e-06	100.0
AARS2:E6:E6	AARS2	2.0700205479452025	1.14268501	0.581456	1	3.00421608776048e-06	100.0
AARS2:E7:E7	AARS2	2.383322018348621	1.14268501	0.829597	0	2.04133286024721e-06	100.0
AARS2:E8:E8	AARS2	1.9054102564102573	1.14268501	0.829597	0	3.93352132171864e-07	100.0
AARS2:E9:E9	AARS2	2.074678571428571	1.14268501	0.581456	1	2.06708689709023e-06	100.0
AARS:E10:E10	AARS	3.21956137931034	-0.655870776	-1.01973	0	2.27415086546996e-06	100.0
AARS:E11:E11	AARS	3.8182122905027884	-0.655870776	-1.01973	0	2.63883449407517e-06	100.0
AARS:E12:E12	AARS	3.04807894736842	-0.655870776	0.829597	0	1.57365534918343e-06	100.0
AARS:E13:E13	AARS	3.492480676328507	-0.655870776	-0.895662	1	3.18960098955477e-06	100.0
AARS:E14:E14	AARS	3.434585945945942	-0.655870776	-0.0388937	0	3.38613919392524e-06	100.0
AARS:E15:E15	AARS	3.391021100917433	-0.655870776	-1.01973	1	2.20666277375941e-06	99.083
AARS:E16:E16	AARS	3.3438771929824562	-0.655870776	-0.39938	1	1.27924084264457e-06	100.0
AARS:E17:E17	AARS	2.973069999999996	-0.655870776	1.07774	0	1.94144847163595e-06	100.0
AARS:E18:E18	AARS	3.565999999999995	-0.655870776	-0.52345	0	1.57720060159614e-06	100.0
AARS:E19:E19	AARS	3.3073368421052636	-0.655870776	-0.27531	1	1.59861730855358e-06	100.0
AARS:E1:E1	AARS	3.4702166666666687	-0.655870776	0.953668	0	2.4391920353196e-06	100.0
AARS:E20:E20	AARS	3.655736559139791	-0.655870776	1.43823	0	3.39314625574029e-06	100.0
AARS:E2:E2	AARS	4.162083597883589	-0.655870776	0.22097	2	2.51393151844932e-06	100.0
AARS:E3:E3	AARS	4.261486301369867	-0.655870776	-0.15124	0	1.64967309117303e-06	100.0
AARS:E4:E4	AARS	3.858005208333331	-0.655870776	-0.64752	0	3.37674046139021e-06	100.0
AARS:E5:E5	AARS	4.201613793103451	-0.655870776	0.581456	0	1.67564787257129e-06	100.0
AARS:E6:E6	AARS	3.105883561643836	-0.655870776	0.333316	0	2.91612795431958e-06	100.0
AARS:E7:E7	AARS	3.294522935779822	-0.655870776	-0.15124	1	2.4596031221754e-06	99.083
AARS:E8:E8	AARS	4.144532450331121	-0.655870776	-1.51602	0	2.07812838401592e-06	100.0
AARS:E9:E9	AARS	3.812080000000005	-0.655870776	-0.27531	0	1.30290993203875e-06	100.0
AARSD1:E10:E10	AARSD1	3.7338181818181804	-0.066061882	-0.15124	0	5.72015466824266e-07	100.0
AARSD1:E11:E11	AARSD1	3.266642105263157	-0.066061882	-0.39938	0	1.37655472794381e-06	100.0
AARSD1:E12:E12	AARSD1	3.5269507352941147	-0.066061882	-0.64752	0	2.48747536752938e-06	100.0
AARSD1:E1:E1	AARSD1	4.1392564102564116	-0.066061882	0.22097	0	9.88498413006129e-07	0.0
AARSD1:E2:E2	AARSD1	2.6310530303030286	-0.066061882	0.705527	0	2.45490656983146e-06	100.0
AARSD1:E3:E3	AARSD1	2.564268750000003	-0.066061882	-1.01973	0	2.64288951852545e-06	100.0
AARSD1:E4:E4	AARSD1	2.8583448275862064	-0.066061882	-0.39938	0	8.23804847676912e-07	100.0
AARSD1:E5:E5	AARSD1	2.8341210191082786	-0.066061882	0.705527	0	2.45067983255726e-06	100.0
AARSD1:E6:E6	AARSD1	3.0305641025641004	-0.066061882	0.0968997	0	1.99112597693756e-06	100.0
AARSD1:E7:E7	AARSD1	3.133303816793892	-0.066061882	0.0968997	0	1.48018631419818e-06	100.0
AARSD1:E8:E8	AARSD1	2.9700149253731323	-0.066061882	-0.0271703	0	6.67816071827406e-07	100.0
AARSD1:E9:E9	AARSD1	2.634097826086957	-0.066061882	-0.39938	0	1.01519621778201e-06	100.0
AASDH:E10:E10	AASDH	1.5564779145728638	1.054492917	3.50066	0	8.76995458321687e-06	99.749
AASDH:E11:E11	AASDH	3.121914634146338	1.054492917	0.0851762	0	2.08767028681631e-06	100.0
AASDH:E12:E12	AASDH	2.1976739837398394	1.054492917	-0.27531	0	1.41038618561804e-06	100.0
AASDH:E13:E13	AASDH	2.2758772727272736	1.054492917	-0.39938	0	1.56732015036645e-06	100.0
AASDH:E14:E14	AASDH	2.458218769230766	1.054492917	0.197523	0	4.39127910425854e-06	99.487
AASDH:E1:E1	AASDH	2.764306521739131	1.054492917	1.43823	0	2.5305196931385e-06	100.0
AASDH:E2:E2	AASDH	3.1771818181818157	1.054492917	0.209246	0	1.74763665858241e-06	99.174
AASDH:E3:E3	AASDH	1.5863110410094614	1.054492917	0.693804	0	3.54393412032338e-06	99.685
AASDH:E4:E4	AASDH	2.819682383419689	1.054492917	-0.895662	0	2.4600746868446e-06	100.0
AASDH:E5:E5	AASDH	2.6342230165289244	1.054492917	0.0851762	0	2.91724137738308e-06	100.0
AASDH:E6:E6	AASDH	2.7262355140186894	1.054492917	-0.0271703	0	1.0719924754444e-06	100.0
AASDH:E7:E7	AASDH	3.669698843930638	1.054492917	-0.15124	0	2.50964099455058e-06	99.422
AASDH:E8:E8	AASDH	2.2924756476683927	1.054492917	-0.771591	0	2.47744849144322e-06	100.0
AASDH:E9:E9	AASDH	3.10995344827586	1.054492917	0.22097	0	1.12243626423068e-06	100.0
AASDHPPT:E1:E1	AASDHPPT	3.008943715846997	-0.383807564	-1.01973	0	4.38507371563848e-06	100.0
AASDHPPT:E2:E2	AASDHPPT	4.184530530973446	-0.383807564	-0.27531	0	2.90397400782381e-06	100.0
AASDHPPT:E3:E3	AASDHPPT	4.353311475409835	-0.383807564	-0.15124	0	1.38864584197229e-06	100.0
AASDHPPT:E4:E4	AASDHPPT	3.730827160493823	-0.383807564	-0.15124	0	1.986034551012e-06	100.0
AASDHPPT:E5:E5	AASDHPPT	3.812444444444443	-0.383807564	0.0968997	0	8.96082474446828e-07	100.0
AASDHPPT:E6:E6	AASDHPPT	3.2728163636363647	-0.383807564	-0.27531	0	2.05575491130081e-06	100.0
AASS:E10:E10	AASS	3.517776785714282	-0.905656269	-0.0271703	1	1.50393855344677e-06	99.107
AASS:E11:E11	AASS	3.6337849999999956	-0.905656269	-0.15124	0	9.50996924921356e-07	100.0
AASS:E12:E12	AASS	3.6878529411764673	-0.905656269	0.22097	0	1.13008359168834e-06	100.0
AASS:E13:E13	AASS	2.822350000000001	-0.905656269	-0.771591	0	1.48308464240726e-06	100.0
AASS:E14:E14	AASS	2.819094488188977	-0.905656269	-0.15124	0	1.28108481404388e-06	100.0
AASS:E15:E15	AASS	3.354140540540538	-0.905656269	0.829597	0	1.16098781448407e-06	100.0
AASS:E16:E16	AASS	3.6928899082568827	-0.905656269	-0.27531	0	1.35888401986443e-06	100.0
AASS:E17:E17	AASS	3.07786453900709	-0.905656269	-0.64752	0	1.62723701379333e-06	100.0
AASS:E18:E18	AASS	2.3648726190476177	-0.905656269	-0.52345	1	2.50615489988614e-06	99.405
AASS:E19:E19	AASS	2.333635416666665	-0.905656269	-0.27531	0	1.14275988978579e-06	100.0
AASS:E1:E1	AASS	2.3353095238095243	-0.905656269	-0.64752	1	3.49636900896206e-06	100.0
AASS:E20:E20	AASS	2.050543103448275	-0.905656269	0.581456	0	1.17130556288102e-06	100.0
AASS:E21:E21	AASS	2.9764943820224716	-0.905656269	0.953668	0	9.24606913342408e-07	100.0
AASS:E22:E22	AASS	3.3702779661016926	-0.905656269	-0.39938	0	2.4181579939595e-06	100.0
AASS:E23:E23	AASS	3.1845151260504183	-0.905656269	-0.39938	0	1.4087014240352e-06	100.0
AASS:E2:E2	AASS	3.6419067796610123	-0.905656269	-0.39938	0	1.75637407613147e-06	100.0
AASS:E3:E3	AASS	3.430632941176471	-0.905656269	-0.27531	1	1.2720355233888e-06	100.0
AASS:E4:E4	AASS	4.000923529411767	-0.905656269	-0.0271703	0	7.23738911513491e-07	100.0
AASS:E5:E5	AASS	3.4554285714285666	-0.905656269	0.953668	0	1.77611161947744e-06	100.0
AASS:E6:E6	AASS	3.5996708860759528	-0.905656269	-0.15124	0	7.98878664534804e-07	100.0
AASS:E7:E7	AASS	3.7665234374999974	-0.905656269	-0.0271703	1	2.28534043909153e-06	100.0
AASS:E8:E8	AASS	3.204296644295303	-0.905656269	-0.52345	0	2.0744817351256e-06	100.0
AASS:E9:E9	AASS	2.831747967479673	-0.905656269	0.0968997	0	1.55265402551998e-06	100.0
AATF:E10:E10	AATF	4.941103703703707	-0.286522835	-0.27531	0	1.11975714010773e-06	100.0
AATF:E11:E11	AATF	4.984750000000003	-0.286522835	0.0968997	0	7.88431686651099e-07	100.0
AATF:E12:E12	AATF	1.6981734374999997	-0.286522835	-0.64752	0	1.38408047411044e-06	100.0
AATF:E1:E1	AATF	3.727081318681318	-0.286522835	0.0968997	0	2.50331113789375e-06	100.0
AATF:E2:E2	AATF	3.224816666666669	-0.286522835	-0.162964	0	2.55912312542275e-06	100.0
AATF:E3:E3	AATF	2.182536350364963	-0.286522835	0.073453	0	5.4328143599635e-06	100.0
AATF:E4:E4	AATF	4.170050724637686	-0.286522835	0.953668	0	1.37268217906163e-06	99.275
AATF:E5:E5	AATF	3.837693043478257	-0.286522835	1.07774	0	1.36218934374659e-06	100.0
AATF:E6:E6	AATF	3.044725247524754	-0.286522835	-1.01973	0	2.87116803950186e-06	100.0
AATF:E7:E7	AATF	3.50560909090909	-0.286522835	-0.895662	0	2.65235658253567e-06	100.0
AATF:E8:E8	AATF	4.295452380952385	-0.286522835	-0.0271703	0	8.35146688734159e-07	100.0
AATF:E9:E9	AATF	4.581364705882357	-0.286522835	-0.39938	0	1.2311922723253e-06	100.0
AATK:E10:E10	AATK	2.231384000000002	NA	-0.0271703	0	3.0970316781565e-06	89.333
AATK:E11:E11	AATK	0.4069085852840263	NA	-3.17611	0	6.38784382408779e-05	47.579
AATK:E12:E12	AATK	-0.01555202702702715	NA	0.22097	0	3.55165492162222e-06	0.0
AATK:E13:E13	AATK	0.7394019191919188	NA	-0.411104	0	7.26470802771937e-06	99.502
AATK:E14:E14	AATK	-1.0392951219512194	NA	-0.0271703	0	5.97235633091148e-07	100.0
AATK:E1:E1	AATK	1.5096654545454558	NA	-0.0271703	0	1.58969424860538e-06	100.0
AATK:E2:E2	AATK	2.3831604477611936	NA	-0.52345	0	3.57248947503355e-06	99.254
AATK:E3:E3	AATK	1.4404165517241365	NA	0.693804	0	4.03107118447856e-06	98.621
AATK:E4:E4	AATK	2.5927625	NA	-0.39938	0	1.77525447445663e-06	100.0
AATK:E5:E5	AATK	1.9720277310924368	NA	-0.27531	0	1.49122812228833e-06	100.0
AATK:E6:E6	AATK	2.3626931818181816	NA	-0.0271703	0	1.5008546593952e-06	100.0
AATK:E7:E7	AATK	2.3234029850746243	NA	0.22097	0	3.08896223228719e-06	0.0
AATK:E8:E8	AATK	1.8711917647058827	NA	-0.0271703	0	1.64597621178634e-06	100.0
AATK:E9:E9	AATK	2.2267058196721354	NA	-0.0271703	0	2.89440440832245e-06	100.0
ABAT:E10:E10	ABAT	3.4382080536912736	-0.332434268	-0.771591	0	2.76278248155134e-06	100.0
ABAT:E11:E11	ABAT	3.090032608695654	-0.332434268	-0.39938	0	2.99246316738659e-06	100.0
ABAT:E12:E12	ABAT	3.8090142857142926	-0.332434268	-0.39938	0	2.75661924950229e-06	100.0
ABAT:E13:E13	ABAT	3.084251700680271	-0.332434268	0.209246	0	2.33530913973563e-06	100.0
ABAT:E14:E14	ABAT	3.2731990178571437	-0.332434268	-0.52345	0	2.04571929468629e-06	100.0
ABAT:E15:E15	ABAT	3.445278688524584	-0.332434268	-0.39938	1	2.05051930493559e-06	100.0
ABAT:E1:E1	ABAT	0.9623571428571436	-0.332434268	0.581456	0	1.28989349089307e-06	100.0
ABAT:E2:E2	ABAT	2.361826530612242	-0.332434268	0.829597	0	1.57650449814961e-06	100.0
ABAT:E3:E3	ABAT	3.488926666666667	-0.332434268	0.22097	0	3.01405889179238e-07	100.0
ABAT:E4:E4	ABAT	3.610677966101699	-0.332434268	-0.27531	1	1.94177802185841e-06	100.0
ABAT:E5:E5	ABAT	2.3107619999999987	-0.332434268	-0.0271703	0	8.8222819362594e-07	100.0
ABAT:E6:E6	ABAT	2.9535308641975324	-0.332434268	-0.39938	0	1.68263356948023e-06	100.0
ABAT:E7:E7	ABAT	4.186118279569889	-0.332434268	-0.15124	0	1.56238682885407e-06	100.0
ABAT:E8:E8	ABAT	2.6866666666666665	-0.332434268	-0.15124	0	8.64659688669815e-07	100.0
ABAT:E9:E9	ABAT	3.863406250000004	-0.332434268	1.07774	2	1.26497491113304e-06	100.0
ABCA10:E10:E10	ABCA10	0.5184468468468465	1.037938929	1.68637	0	1.16715465029722e-06	100.0
ABCA10:E11:E11	ABCA10	0.564041193181817	1.037938929	-0.771591	0	1.69041419699757e-06	100.0
ABCA10:E12:E12	ABCA10	0.5415143333333331	1.037938929	-0.0271703	0	1.1953268445927e-06	100.0
ABCA10:E13:E13	ABCA10	0.3238827338129496	1.037938929	0.953668	0	1.75241465412771e-06	100.0
ABCA10:E14:E14	ABCA10	1.0530769230769228	1.037938929	-0.0271703	0	1.07397318448354e-06	100.0
ABCA10:E15:E15	ABCA10	0.35672571428571453	1.037938929	0.0968997	0	1.57096273241833e-06	100.0
ABCA10:E16:E16	ABCA10	0.687068333333333	1.037938929	-0.15124	0	1.2092858661096e-06	100.0
ABCA10:E17:E17	ABCA10	-0.7173517587939701	1.037938929	-0.52345	0	2.46797676868096e-06	100.0
ABCA10:E18:E18	ABCA10	-0.7765928143712574	1.037938929	0.581456	0	2.42735053143661e-06	100.0
ABCA10:E19:E19	ABCA10	0.46190298507462657	1.037938929	-0.64752	0	1.56702071304742e-06	100.0
ABCA10:E1:E1	ABCA10	0.8711264705882356	1.037938929	0.0968997	0	3.43603009060953e-07	100.0
ABCA10:E20:E20	ABCA10	-0.017442028985507323	1.037938929	0.333316	0	1.93854946188599e-06	100.0
ABCA10:E21:E21	ABCA10	-0.14937592592592602	1.037938929	-0.15124	0	1.64654498845888e-06	99.074
ABCA10:E22:E22	ABCA10	0.19926959064327465	1.037938929	-0.39938	0	1.75127087728744e-06	100.0
ABCA10:E23:E23	ABCA10	0.6412675438596489	1.037938929	0.953668	0	1.31600924668803e-06	100.0
ABCA10:E24:E24	ABCA10	-1.1028083333333334	1.037938929	1.07774	0	1.27313546127908e-06	100.0
ABCA10:E25:E25	ABCA10	-0.7853469135802467	1.037938929	-0.0271703	0	9.42967092448589e-07	100.0
ABCA10:E26:E26	ABCA10	0.8387608695652173	1.037938929	-0.15124	0	9.32197062321215e-07	100.0
ABCA10:E27:E27	ABCA10	0.5952809917355368	1.037938929	0.209246	0	1.69350603053357e-06	100.0
ABCA10:E28:E28	ABCA10	1.1691940677966097	1.037938929	1.07774	0	1.11987458360537e-06	100.0
ABCA10:E29:E29	ABCA10	0.6944706521739132	1.037938929	0.0968997	0	9.42595981303187e-07	100.0
ABCA10:E2:E2	ABCA10	-0.6274406060606061	1.037938929	-0.64752	0	1.88664559033686e-06	100.0
ABCA10:E30:E30	ABCA10	-0.06254804469273725	1.037938929	1.31416	0	2.05116759595544e-06	100.0
ABCA10:E31:E31	ABCA10	-0.28846052631578945	1.037938929	-0.771591	0	7.13808142027378e-07	100.0
ABCA10:E32:E32	ABCA10	0.8743894736842102	1.037938929	-0.39938	0	1.58062974745167e-06	100.0
ABCA10:E33:E33	ABCA10	1.0739194166666666	1.037938929	-0.15124	0	1.91541733707682e-06	100.0
ABCA10:E34:E34	ABCA10	1.188826241134752	1.037938929	-0.0271703	0	1.38411882525594e-06	100.0
ABCA10:E35:E35	ABCA10	0.8445125000000002	1.037938929	0.705527	0	1.34729062860423e-06	100.0
ABCA10:E36:E36	ABCA10	1.0370482142857145	1.037938929	0.22097	0	5.65331111814351e-07	100.0
ABCA10:E37:E37	ABCA10	0.8191080808080808	1.037938929	0.0968997	0	9.79647831662702e-07	100.0
ABCA10:E3:E3	ABCA10	0.024442307692307545	1.037938929	0.705527	0	1.0481683009565e-06	100.0
ABCA10:E4:E4	ABCA10	0.43651321585903086	1.037938929	0.581456	0	2.42626782439352e-06	100.0
ABCA10:E5:E5	ABCA10	0.3640380281690144	1.037938929	0.581456	0	1.53260990268e-06	99.296
ABCA10:E6:E6	ABCA10	0.5224672043010749	1.037938929	0.457386	0	2.07151361152885e-06	99.462
ABCA10:E7:E7	ABCA10	-0.05712837837837836	1.037938929	0.705527	0	1.6551749167416e-06	100.0
ABCA10:E8:E8	ABCA10	0.9039011834319534	1.037938929	0.705527	0	1.86208578863318e-06	100.0
ABCA10:E9:E9	ABCA10	1.5971186440677971	1.037938929	0.22097	0	5.73240141633204e-07	100.0
ABCA12:E10:E10	ABCA12	3.126263025210082	-0.299763455	0.829597	1	1.22079966646582e-06	100.0
ABCA12:E11:E11	ABCA12	3.3986261682242964	-0.299763455	-0.27531	0	1.33852551995592e-06	100.0
ABCA12:E12:E12	ABCA12	2.4914926070038907	-0.299763455	-1.01973	1	3.32089657961534e-06	99.611
ABCA12:E13:E13	ABCA12	3.0778849557522143	-0.299763455	1.93452	0	1.33529192591718e-06	100.0
ABCA12:E14:E14	ABCA12	2.883551999999999	-0.299763455	1.81045	0	1.24391487599056e-06	100.0
ABCA12:E15:E15	ABCA12	2.7852413793103477	-0.299763455	-0.39938	0	2.11889917327976e-06	100.0
ABCA12:E16:E16	ABCA12	3.197953454545457	-0.299763455	0.829597	1	1.9739077783913e-06	100.0
ABCA12:E17:E17	ABCA12	2.5055924170616137	-0.299763455	-0.162964	0	2.32837610633063e-06	100.0
ABCA12:E18:E18	ABCA12	3.686868571428569	-0.299763455	-0.15124	0	1.65069095473641e-06	100.0
ABCA12:E19:E19	ABCA12	3.8233583333333314	-0.299763455	-0.15124	0	1.52035160387316e-06	100.0
ABCA12:E1:E1	ABCA12	3.83185507246377	-0.299763455	-0.0271703	0	8.68764474940405e-07	100.0
ABCA12:E20:E20	ABCA12	3.896549450549447	-0.299763455	-0.0271703	0	1.40533858557183e-06	100.0
ABCA12:E21:E21	ABCA12	3.457941111111106	-0.299763455	-0.52345	0	2.34441473126899e-06	100.0
ABCA12:E22:E22	ABCA12	3.5471420886076013	-0.299763455	-1.01973	0	3.55153965158645e-06	99.684
ABCA12:E23:E23	ABCA12	4.681446956521736	-0.299763455	-0.27531	0	1.3406512496906e-06	99.13
ABCA12:E24:E24	ABCA12	3.7476315151515247	-0.299763455	0.209246	3	4.07882365609549e-06	99.697
ABCA12:E25:E25	ABCA12	2.8522571428571446	-0.299763455	-0.0271703	0	1.1376305869925e-06	100.0
ABCA12:E26:E26	ABCA12	3.5685740740740757	-0.299763455	-0.15124	1	1.60805468165556e-06	100.0
ABCA12:E27:E27	ABCA12	3.4035965986394534	-0.299763455	-0.52345	0	1.9349309522314e-06	100.0
ABCA12:E28:E28	ABCA12	3.5029037433155135	-0.299763455	-0.27531	2	2.29361390655688e-06	100.0
ABCA12:E29:E29	ABCA12	3.3515114155251062	-0.299763455	-0.0388937	0	3.27065193707378e-06	100.0
ABCA12:E2:E2	ABCA12	4.183702127659579	-0.299763455	-0.0271703	1	1.09477264134047e-06	100.0
ABCA12:E30:E30	ABCA12	3.587380203045682	-0.299763455	-0.39938	3	2.59039164208786e-06	99.492
ABCA12:E31:E31	ABCA12	3.5351987577639723	-0.299763455	-1.1438	2	2.75614346674859e-06	100.0
ABCA12:E32:E32	ABCA12	2.686497046413505	-0.299763455	-1.01973	1	3.85537051549417e-06	100.0
ABCA12:E33:E33	ABCA12	2.329349668874173	-0.299763455	-0.64752	0	1.66370610375527e-06	100.0
ABCA12:E34:E34	ABCA12	2.815494071146249	-0.299763455	0.209246	0	3.23596600825966e-06	100.0
ABCA12:E35:E35	ABCA12	2.4638551724137927	-0.299763455	-0.15124	1	1.28442007157488e-06	100.0
ABCA12:E36:E36	ABCA12	3.1386702127659567	-0.299763455	-0.15124	0	9.41018512926981e-07	100.0
ABCA12:E37:E37	ABCA12	3.015042187500003	-0.299763455	0.829597	0	1.6544846577415e-06	100.0
ABCA12:E38:E38	ABCA12	3.553114545454544	-0.299763455	-0.15124	0	1.08201585980059e-06	100.0
ABCA12:E39:E39	ABCA12	3.646811320754714	-0.299763455	-0.0271703	0	1.64587985497676e-06	100.0
ABCA12:E3:E3	ABCA12	2.8663506493506525	-0.299763455	-0.52345	1	2.08966659100454e-06	100.0
ABCA12:E40:E40	ABCA12	3.7512781818181793	-0.299763455	-0.0271703	1	7.14277271821763e-07	100.0
ABCA12:E41:E41	ABCA12	3.8773337078651644	-0.299763455	0.457386	0	2.41713895963959e-06	100.0
ABCA12:E42:E42	ABCA12	3.6888517241379293	-0.299763455	0.581456	0	1.69103135186907e-06	100.0
ABCA12:E43:E43	ABCA12	4.339887499999999	-0.299763455	-0.39938	0	2.04579152868324e-06	100.0
ABCA12:E44:E44	ABCA12	3.656555118110241	-0.299763455	-1.01973	1	3.35996791028742e-06	99.213
ABCA12:E45:E45	ABCA12	3.233149756097564	-0.299763455	0.581456	0	2.22332375381953e-06	100.0
ABCA12:E46:E46	ABCA12	3.7204545454545426	-0.299763455	0.953668	0	1.28100194614199e-06	100.0
ABCA12:E47:E47	ABCA12	3.438321830985919	-0.299763455	0.581456	1	1.6855884693167e-06	100.0
ABCA12:E48:E48	ABCA12	3.6411111111111114	-0.299763455	0.0968997	0	1.3874145067351e-06	100.0
ABCA12:E49:E49	ABCA12	3.788009615384619	-0.299763455	-0.15124	0	1.9415088991042e-06	100.0
ABCA12:E4:E4	ABCA12	2.752782608695651	-0.299763455	-0.0271703	0	9.29294775573334e-07	100.0
ABCA12:E50:E50	ABCA12	4.12287634408602	-0.299763455	0.22097	0	9.78834499450588e-07	100.0
ABCA12:E51:E51	ABCA12	3.503682075471698	-0.299763455	-0.27531	0	1.22864736134008e-06	100.0
ABCA12:E52:E52	ABCA12	3.7500652173912963	-0.299763455	0.953668	0	1.5526195227464e-06	100.0
ABCA12:E53:E53	ABCA12	2.9142493518518533	-0.299763455	-0.15124	0	1.09327759086245e-06	100.0
ABCA12:E5:E5	ABCA12	2.511822448979592	-0.299763455	0.829597	0	1.50362862973438e-06	100.0
ABCA12:E6:E6	ABCA12	2.8311303763440883	-0.299763455	0.333316	0	1.99268946345596e-06	100.0
ABCA12:E7:E7	ABCA12	2.5321573184357566	-0.299763455	2.4191	0	1.92117791477483e-06	100.0
ABCA12:E8:E8	ABCA12	3.2308929203539836	-0.299763455	-0.27531	0	1.55490815755617e-06	100.0
ABCA12:E9:E9	ABCA12	1.6776181578947367	-0.299763455	0.0968997	1	1.19596828659354e-06	100.0
ABCA13:E10:E10	ABCA13	-0.5789690000000002	4.730312816	-1.01973	0	2.07032714222105e-06	100.0
ABCA13:E11:E11	ABCA13	0.4471562499999999	4.730312816	0.705527	0	1.60178785539296e-06	100.0
ABCA13:E12:E12	ABCA13	-0.05967128712871284	4.730312816	-0.0271703	0	9.77269976616605e-07	100.0
ABCA13:E13:E13	ABCA13	-0.5202177976190476	4.730312816	1.68637	0	2.59497733854024e-06	100.0
ABCA13:E14:E14	ABCA13	-0.2978018932038835	4.730312816	0.581456	0	2.42233556319421e-06	100.0
ABCA13:E15:E15	ABCA13	-0.27486428571428567	4.730312816	0.705527	0	1.54912813260269e-06	100.0
ABCA13:E16:E16	ABCA13	1.382251304347827	4.730312816	-0.15124	0	1.08665208363974e-06	100.0
ABCA13:E17:E17	ABCA13	0.6050137915881993	4.730312816	9.85999	0	5.11671613723654e-05	99.77
ABCA13:E18:E18	ABCA13	-0.1418756431308152	4.730312816	7.02945	0	1.90402146233838e-05	99.124
ABCA13:E19:E19	ABCA13	0.13608181818181816	4.730312816	0.829597	0	1.72297125725449e-06	100.0
ABCA13:E1:E1	ABCA13	2.351315942028986	4.730312816	-0.15124	0	1.1071520639657e-06	100.0
ABCA13:E20:E20	ABCA13	0.6383865546218483	4.730312816	-0.52345	0	1.39865575982761e-06	100.0
ABCA13:E21:E21	ABCA13	-0.19041951219512174	4.730312816	-0.39938	0	2.32185063250377e-06	100.0
ABCA13:E22:E22	ABCA13	1.1963924999999997	4.730312816	-0.15124	0	9.52074321547292e-07	100.0
ABCA13:E23:E23	ABCA13	0.955357704918033	4.730312816	0.705527	0	1.5018336060408e-06	100.0
ABCA13:E24:E24	ABCA13	0.3471481025641024	4.730312816	-0.411104	0	2.78122016212521e-06	100.0
ABCA13:E25:E25	ABCA13	0.7110290909090908	4.730312816	1.5623	0	2.00804339935707e-06	98.788
ABCA13:E26:E26	ABCA13	1.6823174157303373	4.730312816	0.457386	0	1.88257731971948e-06	100.0
ABCA13:E27:E27	ABCA13	2.889385714285715	4.730312816	-0.39938	0	1.62462529873136e-06	100.0
ABCA13:E28:E28	ABCA13	1.885532456140351	4.730312816	-0.0271703	0	1.14101953313961e-06	100.0
ABCA13:E29:E29	ABCA13	1.3101307692307695	4.730312816	0.953668	0	1.09676207597009e-06	100.0
ABCA13:E2:E2	ABCA13	3.0751393617021257	4.730312816	0.0968997	0	1.10277682920385e-06	100.0
ABCA13:E30:E30	ABCA13	0.679864406779661	4.730312816	-1.1438	0	2.92918835765278e-06	99.435
ABCA13:E31:E31	ABCA13	1.445574495114004	4.730312816	-1.51602	0	4.65216975959657e-06	99.349
ABCA13:E32:E32	ABCA13	3.609504347826086	4.730312816	-0.27531	0	1.64168882857736e-06	100.0
ABCA13:E33:E33	ABCA13	1.446433993939392	4.730312816	-0.0388937	1	4.18680430034026e-06	100.0
ABCA13:E34:E34	ABCA13	3.092099999999999	4.730312816	-0.27531	0	1.02922368467546e-06	100.0
ABCA13:E35:E35	ABCA13	3.1548863636363644	4.730312816	-0.15124	0	1.35985169027616e-06	100.0
ABCA13:E36:E36	ABCA13	-0.35823695652173926	4.730312816	-0.27531	0	1.56384041363815e-06	100.0
ABCA13:E37:E37	ABCA13	0.7860176795580117	4.730312816	0.209246	0	2.6682534264317e-06	100.0
ABCA13:E38:E38	ABCA13	1.084653424657534	4.730312816	-0.0388937	0	3.39424271123677e-06	100.0
ABCA13:E39:E39	ABCA13	1.9630761421319811	4.730312816	-0.27531	0	2.94586077266178e-06	100.0
ABCA13:E3:E3	ABCA13	1.7350967741935468	4.730312816	-0.52345	0	1.61300258254103e-06	100.0
ABCA13:E40:E40	ABCA13	1.4285215189873433	4.730312816	2.17095	1	3.35977588754531e-06	100.0
ABCA13:E41:E41	ABCA13	1.3150896103896106	4.730312816	0.941945	0	2.61866787126441e-06	100.0
ABCA13:E42:E42	ABCA13	-0.9384622641509431	4.730312816	-0.27531	0	1.09103987555887e-06	100.0
ABCA13:E43:E43	ABCA13	0.34657839999999995	4.730312816	-0.52345	1	6.22503050867226e-06	77.2
ABCA13:E44:E44	ABCA13	-0.3801111111111112	4.730312816	1.06602	0	1.65864969035852e-06	100.0
ABCA13:E45:E45	ABCA13	1.1016999999999997	4.730312816	0.0968997	0	8.89302177153565e-07	98.571
ABCA13:E46:E46	ABCA13	0.8346159663865538	4.730312816	1.07774	0	1.23760246678022e-06	99.16
ABCA13:E47:E47	ABCA13	0.5993261363636363	4.730312816	0.22097	0	8.8271400903482e-07	100.0
ABCA13:E48:E48	ABCA13	2.1084128440366983	4.730312816	0.829597	0	1.3587303949487e-06	100.0
ABCA13:E49:E49	ABCA13	2.7886672727272726	4.730312816	-0.15124	0	6.04699668998893e-07	98.182
ABCA13:E4:E4	ABCA13	0.5495710526315789	4.730312816	-0.15124	0	1.67142843992152e-06	100.0
ABCA13:E50:E50	ABCA13	2.684378651685392	4.730312816	2.17095	0	2.49509838918536e-06	100.0
ABCA13:E51:E51	ABCA13	2.8909775862068954	4.730312816	-0.27531	0	2.2598298523848e-06	100.0
ABCA13:E52:E52	ABCA13	2.5473452229299385	4.730312816	1.31416	0	2.22679373611072e-06	100.0
ABCA13:E53:E53	ABCA13	1.9974492125984245	4.730312816	-0.64752	0	3.27817454255067e-06	100.0
ABCA13:E54:E54	ABCA13	0.8606582383419691	4.730312816	-1.39195	0	2.28366594916998e-06	100.0
ABCA13:E55:E55	ABCA13	1.4071414545454544	4.730312816	-0.0271703	0	1.30773133893717e-06	100.0
ABCA13:E56:E56	ABCA13	1.1143112582781456	4.730312816	-0.64752	0	2.95748757062844e-06	100.0
ABCA13:E57:E57	ABCA13	2.3898125925925915	4.730312816	1.93452	0	2.30587089829902e-06	100.0
ABCA13:E58:E58	ABCA13	2.5897596153846125	4.730312816	-0.64752	0	1.63006839975026e-06	99.038
ABCA13:E59:E59	ABCA13	2.4309139784946248	4.730312816	-0.0271703	0	1.16410868913043e-06	100.0
ABCA13:E5:E5	ABCA13	1.0632413793103448	4.730312816	0.0968997	0	2.70532165804636e-07	100.0
ABCA13:E60:E60	ABCA13	2.2677100943396216	4.730312816	0.22097	0	1.0381716460734e-06	100.0
ABCA13:E61:E61	ABCA13	2.3916021739130406	4.730312816	-0.15124	0	1.41114627174881e-06	100.0
ABCA13:E62:E62	ABCA13	-0.3984814583333333	4.730312816	-0.15124	0	9.83389237141964e-07	98.958
ABCA13:E6:E6	ABCA13	-0.4160335365853658	4.730312816	-0.52345	0	2.03691653323848e-06	100.0
ABCA13:E7:E7	ABCA13	1.1345096946564888	4.730312816	-0.39938	0	1.64938086324942e-06	100.0
ABCA13:E8:E8	ABCA13	0.8315291044776117	4.730312816	-0.52345	0	1.56104585329549e-06	100.0
ABCA13:E9:E9	ABCA13	0.5594686060606058	4.730312816	-0.52345	0	2.09186296011724e-06	99.394
ABCA1:E10:E10	ABCA1	4.075797435897436	-0.239047284	0.581456	0	1.40885976372002e-06	100.0
ABCA1:E11:E11	ABCA1	2.9831323737373734	-0.239047284	-1.1438	1	2.99037777740298e-06	100.0
ABCA1:E12:E12	ABCA1	3.370168446601943	-0.239047284	-0.64752	1	2.32697552675456e-06	100.0
ABCA1:E13:E13	ABCA1	3.637847457627116	-0.239047284	-0.15124	9	3.26064023040706e-06	99.435
ABCA1:E14:E14	ABCA1	4.036164573991016	-0.239047284	-0.411104	4	3.64344260459626e-06	100.0
ABCA1:E15:E15	ABCA1	3.5346671171171082	-0.239047284	2.66725	1	3.56299674027264e-06	100.0
ABCA1:E16:E16	ABCA1	3.526424390243903	-0.239047284	0.333316	3	2.30218500572475e-06	100.0
ABCA1:E17:E17	ABCA1	3.519140350877195	-0.239047284	1.5623	0	1.51981040626577e-06	100.0
ABCA1:E18:E18	ABCA1	4.0858081395348815	-0.239047284	-0.64752	6	2.72821014973018e-06	100.0
ABCA1:E19:E19	ABCA1	3.8810606060606014	-0.239047284	-0.39938	1	2.70596368075737e-06	100.0
ABCA1:E1:E1	ABCA1	4.012515151515154	-0.239047284	-0.0271703	0	6.54809695079909e-07	100.0
ABCA1:E20:E20	ABCA1	3.6963636363636367	-0.239047284	-0.52345	1	2.1735225348442e-06	100.0
ABCA1:E21:E21	ABCA1	4.184362318840577	-0.239047284	-0.52345	5	1.98589004567339e-06	100.0
ABCA1:E22:E22	ABCA1	4.204078733031683	-0.239047284	-0.52345	2	2.92220676492699e-06	100.0
ABCA1:E23:E23	ABCA1	5.512191780821916	-0.239047284	0.705527	0	1.29715043546997e-06	100.0
ABCA1:E24:E24	ABCA1	3.7690472906403882	-0.239047284	0.941945	3	2.70118701655082e-06	100.0
ABCA1:E25:E25	ABCA1	4.2502857142857176	-0.239047284	0.829597	1	6.81012699310725e-07	100.0
ABCA1:E26:E26	ABCA1	2.8451403508771906	-0.239047284	-0.0271703	2	2.08214565670323e-06	100.0
ABCA1:E27:E27	ABCA1	4.2750436241610705	-0.239047284	0.953668	0	1.85134380064529e-06	100.0
ABCA1:E28:E28	ABCA1	3.992342400000004	-0.239047284	-0.15124	1	1.71256734341813e-06	100.0
ABCA1:E29:E29	ABCA1	3.0594141414141407	-0.239047284	-0.39938	0	1.87057850126384e-06	100.0
ABCA1:E2:E2	ABCA1	4.1241808510638265	-0.239047284	-0.27531	0	1.15902948986151e-06	100.0
ABCA1:E30:E30	ABCA1	2.795311052631577	-0.239047284	-0.27531	2	2.43687847478602e-06	100.0
ABCA1:E31:E31	ABCA1	4.026873684210528	-0.239047284	-0.0271703	3	1.35035619947597e-06	100.0
ABCA1:E32:E32	ABCA1	4.786151515151515	-0.239047284	0.22097	0	3.14418743365934e-07	100.0
ABCA1:E33:E33	ABCA1	3.1434245283018853	-0.239047284	-0.0271703	0	1.41907843287835e-06	100.0
ABCA1:E34:E34	ABCA1	4.361786666666669	-0.239047284	0.953668	0	9.0262448450936e-07	100.0
ABCA1:E35:E35	ABCA1	4.247741176470575	-0.239047284	-0.0271703	4	1.9509940659605e-06	100.0
ABCA1:E36:E36	ABCA1	3.642005617977521	-0.239047284	-0.52345	6	2.41823134269591e-06	100.0
ABCA1:E37:E37	ABCA1	4.1882758620689655	-0.239047284	-0.0271703	0	1.45949248310677e-06	100.0
ABCA1:E38:E38	ABCA1	4.172786206896551	-0.239047284	-0.27531	3	2.13804265572022e-06	100.0
ABCA1:E39:E39	ABCA1	4.190258870967743	-0.239047284	-0.27531	2	1.83114940644416e-06	100.0
ABCA1:E3:E3	ABCA1	4.147464788732396	-0.239047284	0.0968997	2	2.03733111362128e-06	100.0
ABCA1:E40:E40	ABCA1	3.9851538461538554	-0.239047284	-0.39938	1	2.07577488892133e-06	100.0
ABCA1:E41:E41	ABCA1	3.811247933884296	-0.239047284	0.953668	2	1.56818886104261e-06	100.0
ABCA1:E42:E42	ABCA1	3.4776666666666647	-0.239047284	0.953668	1	1.0319384767268e-06	100.0
ABCA1:E43:E43	ABCA1	4.012918691588787	-0.239047284	0.22097	0	1.07496286586478e-06	100.0
ABCA1:E44:E44	ABCA1	4.193330985915489	-0.239047284	0.0968997	1	1.66621957423279e-06	100.0
ABCA1:E45:E45	ABCA1	3.467207407407403	-0.239047284	-0.52345	0	2.46474263687846e-06	100.0
ABCA1:E46:E46	ABCA1	3.4212980769230774	-0.239047284	0.22097	1	1.47454796758908e-06	100.0
ABCA1:E47:E47	ABCA1	4.492827956989246	-0.239047284	-0.0271703	1	9.70808604977035e-07	100.0
ABCA1:E48:E48	ABCA1	4.437204098360659	-0.239047284	-1.01973	4	3.19003056570414e-06	100.0
ABCA1:E49:E49	ABCA1	4.412950354609924	-0.239047284	0.705527	0	1.63218437131334e-06	100.0
ABCA1:E4:E4	ABCA1	2.3996697478991615	-0.239047284	-0.27531	0	1.69326364472139e-06	100.0
ABCA1:E5:E5	ABCA1	3.0432598360655745	-0.239047284	-0.27531	1	1.22732091100477e-06	100.0
ABCA1:E6:E6	ABCA1	2.330780790960453	-0.239047284	1.31416	1	2.11903159760608e-06	100.0
ABCA1:E7:E7	ABCA1	1.6400161290322588	-0.239047284	-0.0271703	2	1.11050243489908e-06	100.0
ABCA1:E8:E8	ABCA1	3.4206838174273915	-0.239047284	-0.771591	2	3.20457066337238e-06	99.585
ABCA1:E9:E9	ABCA1	3.6039178571428567	-0.239047284	-0.27531	1	1.96045796313969e-06	100.0
ABCA2:E10:E10	ABCA2	2.7350812499999977	-4.237700156	-0.64752	0	4.01449718957412e-06	99.375
ABCA2:E11:E11	ABCA2	2.066046511627907	-4.237700156	-0.15124	0	2.44214303450156e-06	100.0
ABCA2:E12:E12	ABCA2	2.0021505952380942	-4.237700156	-0.39938	0	3.23388553283932e-06	100.0
ABCA2:E13:E13	ABCA2	3.1537628865979372	-4.237700156	-0.39938	0	1.80305853771422e-06	100.0
ABCA2:E14:E14	ABCA2	2.3621781609195422	-4.237700156	-0.52345	0	4.68738340644657e-06	100.0
ABCA2:E15:E15	ABCA2	2.051974563106796	-4.237700156	-0.52345	0	2.41388523493725e-06	100.0
ABCA2:E16:E16	ABCA2	2.499865217391303	-4.237700156	0.22097	0	2.17276141613233e-06	99.13
ABCA2:E17:E17	ABCA2	2.7683010471204135	-4.237700156	-0.895662	0	3.83735062321333e-06	99.476
ABCA2:E18:E18	ABCA2	3.0115894039735096	-4.237700156	-0.27531	0	3.59107069745262e-06	100.0
ABCA2:E19:E19	ABCA2	2.008350243902435	-4.237700156	-0.52345	0	4.35235219303224e-06	99.512
ABCA2:E1:E1	ABCA2	1.824696969696969	-4.237700156	0.22097	0	1.65619549713231e-06	0.0
ABCA2:E20:E20	ABCA2	2.660091515151515	-4.237700156	-0.39938	0	3.31596244398837e-06	100.0
ABCA2:E21:E21	ABCA2	2.8810994475138156	-4.237700156	-0.64752	0	3.08401761586857e-06	100.0
ABCA2:E22:E22	ABCA2	2.688294788732395	-4.237700156	-0.771591	0	4.89129960639014e-06	100.0
ABCA2:E23:E23	ABCA2	2.5234974619289305	-4.237700156	-1.01973	0	5.50744500381576e-06	99.492
ABCA2:E24:E24	ABCA2	2.340628415300545	-4.237700156	-0.52345	0	4.16227156981372e-06	86.339
ABCA2:E25:E25	ABCA2	2.303151351351353	-4.237700156	-0.64752	0	3.51763875890096e-06	100.0
ABCA2:E26:E26	ABCA2	2.422148760330579	-4.237700156	-0.39938	0	2.29896178604524e-06	98.347
ABCA2:E27:E27	ABCA2	1.287552742616032	-4.237700156	-1.01973	0	5.64141835678475e-06	91.983
ABCA2:E28:E28	ABCA2	2.7828545893719805	-4.237700156	0.209246	0	5.11371681045775e-06	99.034
ABCA2:E29:E29	ABCA2	3.142936893203887	-4.237700156	-0.64752	0	2.57557028276883e-06	100.0
ABCA2:E2:E2	ABCA2	3.475617021276594	-4.237700156	-0.0271703	0	1.49239000384191e-06	100.0
ABCA2:E30:E30	ABCA2	2.0405337539432145	-4.237700156	-0.771591	0	8.70006468916769e-06	53.312
ABCA2:E31:E31	ABCA2	2.0503294392523332	-4.237700156	-0.771591	0	5.75181212441566e-06	76.168
ABCA2:E32:E32	ABCA2	1.8977245283018884	-4.237700156	1.07774	0	2.09096107240456e-06	99.057
ABCA2:E33:E33	ABCA2	3.0622821428571396	-4.237700156	-0.15124	0	2.15961329195274e-06	100.0
ABCA2:E34:E34	ABCA2	3.1928688524590183	-4.237700156	0.0968997	0	1.05280228598055e-06	100.0
ABCA2:E35:E35	ABCA2	2.616238857142864	-4.237700156	-1.01973	0	4.10053986012348e-06	100.0
ABCA2:E36:E36	ABCA2	2.2276465517241357	-4.237700156	0.0968997	0	2.34805671020386e-06	99.138
ABCA2:E37:E37	ABCA2	2.3629594594594625	-4.237700156	-0.27531	0	3.40749865891781e-06	100.0
ABCA2:E38:E38	ABCA2	2.4274677419354806	-4.237700156	-0.52345	0	2.06683682760486e-06	100.0
ABCA2:E39:E39	ABCA2	2.419303233082705	-4.237700156	-0.52345	0	3.06573538076484e-06	93.233
ABCA2:E3:E3	ABCA2	2.85	-4.237700156	0.22097	0	2.80257974475361e-08	100.0
ABCA2:E40:E40	ABCA2	1.5018898305084751	-4.237700156	-0.895662	0	2.55363547216999e-06	100.0
ABCA2:E41:E41	ABCA2	2.2413469273742996	-4.237700156	-0.64752	0	5.04082804318118e-06	99.441
ABCA2:E42:E42	ABCA2	2.2951690140845065	-4.237700156	-0.27531	0	4.05900713616595e-06	100.0
ABCA2:E43:E43	ABCA2	2.1262740740740753	-4.237700156	-0.52345	0	2.68154372377303e-06	100.0
ABCA2:E44:E44	ABCA2	2.2034423076923044	-4.237700156	0.0968997	0	1.87037861559395e-06	100.0
ABCA2:E45:E45	ABCA2	2.6678279569892496	-4.237700156	-0.15124	0	2.45490483703712e-06	98.925
ABCA2:E46:E46	ABCA2	2.4479320388349466	-4.237700156	-0.27531	0	2.20289412718459e-06	100.0
ABCA2:E47:E47	ABCA2	2.6908260869565166	-4.237700156	-0.27531	0	2.5064147910291e-06	100.0
ABCA2:E48:E48	ABCA2	2.0162169082125616	-4.237700156	-0.0388937	0	4.87484767078897e-06	99.517
ABCA2:E49:E49	ABCA2	2.7944444444444443	-4.237700156	0.22097	0	7.72082536750588e-07	100.0
ABCA2:E4:E4	ABCA2	2.3181339285714304	-4.237700156	-0.15124	0	3.31596145808814e-06	100.0
ABCA2:E5:E5	ABCA2	1.7186862804878056	-4.237700156	-0.0271703	0	3.72996787704258e-06	99.39
ABCA2:E6:E6	ABCA2	1.8516804687499986	-4.237700156	0.457386	0	3.13122331804801e-06	99.219
ABCA2:E7:E7	ABCA2	0.4585873873873873	-4.237700156	-0.0271703	0	1.55774377466825e-06	99.099
ABCA2:E8:E8	ABCA2	1.148544292237442	-4.237700156	-0.15124	0	4.16921474417354e-06	74.886
ABCA2:E9:E9	ABCA2	1.4494187228260909	-4.237700156	0.705527	0	7.57435709594043e-06	20.924
ABCA3:E10:E10	ABCA3	0.8855499999999996	-1.477690451	0.457386	1	2.3346340725618e-06	100.0
ABCA3:E11:E11	ABCA3	1.8299123076923076	-1.477690451	-0.52345	2	2.56928968751325e-06	100.0
ABCA3:E12:E12	ABCA3	1.628625806451611	-1.477690451	-0.411104	0	2.94412792043421e-06	100.0
ABCA3:E13:E13	ABCA3	1.3761666666666679	-1.477690451	-0.771591	0	3.22581265872603e-06	100.0
ABCA3:E14:E14	ABCA3	3.374112796208528	-1.477690451	2.29502	5	4.42416542158198e-06	100.0
ABCA3:E15:E15	ABCA3	1.3961390728476828	-1.477690451	2.4191	3	3.49227351965594e-06	100.0
ABCA3:E16:E16	ABCA3	1.9863838383838381	-1.477690451	0.22097	0	1.1513147813514e-06	100.0
ABCA3:E17:E17	ABCA3	2.087938128342246	-1.477690451	-1.1438	0	3.77496210604311e-06	99.465
ABCA3:E18:E18	ABCA3	1.747959243421053	-1.477690451	-1.76417	5	6.4205161319737e-06	100.0
ABCA3:E19:E19	ABCA3	1.9180363138686103	-1.477690451	-0.287034	0	5.6703637190614e-06	100.0
ABCA3:E1:E1	ABCA3	2.2507407407407407	-1.477690451	-0.15124	0	7.37966719682236e-07	100.0
ABCA3:E20:E20	ABCA3	2.395407317073173	-1.477690451	-0.895662	4	3.64954949468786e-06	98.537
ABCA3:E21:E21	ABCA3	1.4972799999999988	-1.477690451	-0.771591	3	4.4652163502882e-06	100.0
ABCA3:E22:E22	ABCA3	2.5285251572327043	-1.477690451	0.209246	2	3.11260544740203e-06	100.0
ABCA3:E23:E23	ABCA3	1.542333526011561	-1.477690451	-1.01973	0	3.58798622269087e-06	100.0
ABCA3:E24:E24	ABCA3	1.1113868217054261	-1.477690451	-0.52345	0	2.27374397062758e-06	100.0
ABCA3:E25:E25	ABCA3	2.2287461538461555	-1.477690451	-1.39195	3	3.98327962975991e-06	100.0
ABCA3:E26:E26	ABCA3	3.0623244680851105	-1.477690451	0.209246	3	4.42704477121163e-06	100.0
ABCA3:E27:E27	ABCA3	2.9420263157894784	-1.477690451	-0.52345	2	4.03303259190657e-06	100.0
ABCA3:E28:E28	ABCA3	3.377287958115181	-1.477690451	-0.27531	5	3.11130148604848e-06	99.476
ABCA3:E29:E29	ABCA3	2.295037837837837	-1.477690451	-0.27531	1	1.55380942776712e-06	100.0
ABCA3:E2:E2	ABCA3	1.9624607547169781	-1.477690451	-1.51602	6	4.75876435695748e-06	100.0
ABCA3:E30:E30	ABCA3	2.2395240151515146	-1.477690451	0.581456	0	3.12553035854134e-06	100.0
ABCA3:E3:E3	ABCA3	2.0674945312499986	-1.477690451	0.0851762	2	3.28784067998343e-06	100.0
ABCA3:E4:E4	ABCA3	2.168409638554219	-1.477690451	-0.39938	6	2.46973471841798e-06	100.0
ABCA3:E5:E5	ABCA3	1.978064692307694	-1.477690451	0.185801	10	5.79819816632261e-06	100.0
ABCA3:E6:E6	ABCA3	2.838322222222224	-1.477690451	0.581456	4	1.73803353473876e-06	100.0
ABCA3:E7:E7	ABCA3	2.100785123966942	-1.477690451	-0.895662	2	2.12456814254751e-06	100.0
ABCA3:E8:E8	ABCA3	1.1871994252873572	-1.477690451	-0.39938	2	2.65299604713434e-06	100.0
ABCA3:E9:E9	ABCA3	1.9616208791208771	-1.477690451	-0.52345	0	3.67831253077523e-06	100.0
ABCA4:E10:E10	ABCA4	3.5005162393162426	0.736662821	0.953668	7	1.39317405558646e-06	100.0
ABCA4:E11:E11	ABCA4	1.7964439393939404	0.736662821	-1.64009	7	2.90772620405578e-06	100.0
ABCA4:E12:E12	ABCA4	3.379907766990288	0.736662821	-0.287034	17	3.16731441796977e-06	100.0
ABCA4:E13:E13	ABCA4	2.7302994350282455	0.736662821	0.817874	24	3.07749597921022e-06	100.0
ABCA4:E14:E14	ABCA4	3.9965928251121103	0.736662821	-0.895662	6	3.19214379243136e-06	100.0
ABCA4:E15:E15	ABCA4	3.254525675675675	0.736662821	-0.64752	7	3.02835138659306e-06	100.0
ABCA4:E16:E16	ABCA4	3.4541590243902425	0.736662821	-0.535175	14	3.192894060639e-06	100.0
ABCA4:E17:E17	ABCA4	3.3153787878787866	0.736662821	0.953668	2	1.02796384048995e-06	100.0
ABCA4:E18:E18	ABCA4	2.6073399999999975	0.736662821	1.81045	3	1.47024984030827e-06	100.0
ABCA4:E19:E19	ABCA4	2.9524114285714287	0.736662821	0.817874	16	2.99919923547768e-06	100.0
ABCA4:E1:E1	ABCA4	3.2656363636363626	0.736662821	-0.39938	2	1.01519509930807e-06	100.0
ABCA4:E20:E20	ABCA4	3.4804015151515206	0.736662821	0.0851762	14	2.02305933392884e-06	100.0
ABCA4:E21:E21	ABCA4	3.8544600000000018	0.736662821	0.705527	11	1.86801273699496e-06	100.0
ABCA4:E22:E22	ABCA4	3.767847826086953	0.736662821	-0.771591	21	2.31516092039583e-06	100.0
ABCA4:E23:E23	ABCA4	3.2138608247422678	0.736662821	-1.26788	15	2.7490243596131e-06	100.0
ABCA4:E24:E24	ABCA4	1.2759411764705884	0.736662821	0.457386	1	1.68421002768215e-06	100.0
ABCA4:E25:E25	ABCA4	3.333939737864078	0.736662821	-1.1438	5	2.27202278488606e-06	100.0
ABCA4:E26:E26	ABCA4	2.221142857142858	0.736662821	-0.27531	0	8.47111010017934e-07	100.0
ABCA4:E27:E27	ABCA4	0.5187300751879703	0.736662821	-0.162964	3	4.65994020881437e-06	99.624
ABCA4:E28:E28	ABCA4	2.7816880000000004	0.736662821	-0.27531	12	2.01345425695709e-06	100.0
ABCA4:E29:E29	ABCA4	1.9442707070707062	0.736662821	0.333316	9	1.72169440442278e-06	100.0
ABCA4:E2:E2	ABCA4	3.9855744680851077	0.736662821	-0.52345	4	1.32323953834848e-06	100.0
ABCA4:E30:E30	ABCA4	2.4488112299465246	0.736662821	1.68637	12	2.58285896474385e-06	99.465
ABCA4:E31:E31	ABCA4	2.4255863157894737	0.736662821	-0.771591	6	1.90546457529354e-06	100.0
ABCA4:E32:E32	ABCA4	4.308787878787878	0.736662821	0.22097	0	3.15263482475519e-07	100.0
ABCA4:E33:E33	ABCA4	2.4303301886792434	0.736662821	1.43823	5	2.01503860609531e-06	100.0
ABCA4:E34:E34	ABCA4	2.979106666666668	0.736662821	-0.15124	1	7.43416673454621e-07	100.0
ABCA4:E35:E35	ABCA4	3.1959229411764682	0.736662821	0.829597	11	2.58897170114912e-06	100.0
ABCA4:E36:E36	ABCA4	3.6365393258426963	0.736662821	-1.01973	14	2.49515523903081e-06	100.0
ABCA4:E37:E37	ABCA4	2.4631293103448293	0.736662821	-0.15124	7	1.57861682673666e-06	100.0
ABCA4:E38:E38	ABCA4	3.310628378378386	0.736662821	-0.27531	9	2.12635907886306e-06	100.0
ABCA4:E39:E39	ABCA4	3.0214999999999996	0.736662821	-1.01973	9	2.27525490380892e-06	100.0
ABCA4:E3:E3	ABCA4	3.9599999999999977	0.736662821	-0.64752	16	1.86317906422797e-06	100.0
ABCA4:E40:E40	ABCA4	2.55643846153846	0.736662821	1.43823	8	1.74537433125055e-06	100.0
ABCA4:E41:E41	ABCA4	2.5081983471074385	0.736662821	-0.15124	5	1.4040965585454e-06	100.0
ABCA4:E42:E42	ABCA4	2.9792380952380944	0.736662821	1.93452	3	1.00159669694153e-06	100.0
ABCA4:E43:E43	ABCA4	3.184467289719629	0.736662821	0.705527	8	1.53697340000086e-06	100.0
ABCA4:E44:E44	ABCA4	3.456077464788735	0.736662821	-0.52345	9	2.10877146835551e-06	100.0
ABCA4:E45:E45	ABCA4	2.9271481481481487	0.736662821	0.581456	10	2.54477383492645e-06	100.0
ABCA4:E46:E46	ABCA4	4.1415961538461525	0.736662821	0.581456	8	1.95285370719831e-06	100.0
ABCA4:E47:E47	ABCA4	4.216483870967737	0.736662821	-0.15124	9	1.53728156291037e-06	100.0
ABCA4:E48:E48	ABCA4	3.603348000000001	0.736662821	0.581456	8	3.45480611421681e-06	100.0
ABCA4:E49:E49	ABCA4	3.1817356321839063	0.736662821	0.953668	2	1.19385719785072e-06	100.0
ABCA4:E4:E4	ABCA4	2.7226342857142867	0.736662821	-0.15124	2	2.17871432093179e-06	100.0
ABCA4:E50:E50	ABCA4	2.53	0.736662821	0.22097	0	5.97198869095647e-08	100.0
ABCA4:E5:E5	ABCA4	2.5978712499999985	0.736662821	1.68637	7	1.81633719657802e-06	100.0
ABCA4:E6:E6	ABCA4	3.021560606060608	0.736662821	-0.546901	16	4.25173927269928e-06	100.0
ABCA4:E7:E7	ABCA4	3.3183055555555554	0.736662821	0.953668	1	1.11426174529748e-06	100.0
ABCA4:E8:E8	ABCA4	2.738194190871373	0.736662821	-0.771591	13	3.23082320535527e-06	100.0
ABCA4:E9:E9	ABCA4	3.2768592857142895	0.736662821	-0.64752	3	1.9245473520477e-06	100.0
ABCA5:E10:E10	ABCA5	3.1234501694915267	0.771533118	0.829597	0	5.80051039178296e-07	100.0
ABCA5:E11:E11	ABCA5	3.4386350450450442	0.771533118	-0.15124	0	1.17593381549275e-06	100.0
ABCA5:E12:E12	ABCA5	4.0795056818181905	0.771533118	-0.771591	0	1.78218385368218e-06	100.0
ABCA5:E13:E13	ABCA5	3.803961333333328	0.771533118	-0.64752	0	1.16816665074181e-06	100.0
ABCA5:E14:E14	ABCA5	3.6083237410071924	0.771533118	-0.15124	0	1.77072617681687e-06	100.0
ABCA5:E15:E15	ABCA5	4.061881318681322	0.771533118	-0.64752	0	1.27687617961576e-06	98.901
ABCA5:E16:E16	ABCA5	2.9535114285714292	0.771533118	-0.0271703	0	1.47254781129447e-06	100.0
ABCA5:E17:E17	ABCA5	4.12608833333333	0.771533118	0.953668	0	1.58458466568392e-06	100.0
ABCA5:E18:E18	ABCA5	3.289112376237622	0.771533118	2.54317	0	2.19226520589484e-06	100.0
ABCA5:E19:E19	ABCA5	3.716564705882353	0.771533118	-0.52345	0	1.62031935520366e-06	100.0
ABCA5:E1:E1	ABCA5	3.7539205882352937	0.771533118	-0.15124	0	1.01545663361809e-06	100.0
ABCA5:E20:E20	ABCA5	3.1930984374999976	0.771533118	0.333316	0	1.90814944303222e-06	100.0
ABCA5:E21:E21	ABCA5	3.5977753623188393	0.771533118	0.581456	0	1.41913281610599e-06	100.0
ABCA5:E22:E22	ABCA5	3.836710526315793	0.771533118	-0.0271703	0	1.12955520704946e-06	100.0
ABCA5:E23:E23	ABCA5	3.1681093567251466	0.771533118	-0.64752	0	1.72234814216797e-06	100.0
ABCA5:E24:E24	ABCA5	3.5241912280701784	0.771533118	0.0968997	0	1.11562901152886e-06	100.0
ABCA5:E25:E25	ABCA5	2.519590370370369	0.771533118	1.93452	0	1.56753779531112e-06	100.0
ABCA5:E26:E26	ABCA5	2.603146666666668	0.771533118	-0.39938	0	1.13633748921383e-06	100.0
ABCA5:E27:E27	ABCA5	4.060425000000003	0.771533118	-0.0271703	0	9.17052424823049e-07	100.0
ABCA5:E28:E28	ABCA5	3.341775669291336	0.771533118	1.93452	0	1.42092387192459e-06	99.213
ABCA5:E29:E29	ABCA5	4.337478559322038	0.771533118	0.953668	0	1.1267230779329e-06	99.153
ABCA5:E2:E2	ABCA5	2.9942778048780454	0.771533118	-0.771591	0	2.06675874169253e-06	100.0
ABCA5:E30:E30	ABCA5	3.664820652173914	0.771533118	-0.0271703	0	9.52961805406992e-07	100.0
ABCA5:E31:E31	ABCA5	3.069073295454549	0.771533118	-0.15124	0	1.95492407340683e-06	100.0
ABCA5:E32:E32	ABCA5	3.6787236842105258	0.771533118	-0.15124	0	9.20204876285299e-07	100.0
ABCA5:E33:E33	ABCA5	3.4870105263157916	0.771533118	-0.39938	0	9.98091347346831e-07	100.0
ABCA5:E34:E34	ABCA5	3.302675000000001	0.771533118	0.829597	0	1.88732857085382e-06	100.0
ABCA5:E35:E35	ABCA5	4.06672466666667	0.771533118	-0.771591	0	1.97623013733753e-06	100.0
ABCA5:E36:E36	ABCA5	3.3675250000000005	0.771533118	0.0968997	0	7.1786289572854e-07	100.0
ABCA5:E37:E37	ABCA5	4.345196428571428	0.771533118	0.0968997	0	5.55184779350912e-07	100.0
ABCA5:E38:E38	ABCA5	3.8143898148148185	0.771533118	-0.27531	0	1.22426775538043e-06	100.0
ABCA5:E3:E3	ABCA5	3.1416493827160497	0.771533118	-0.64752	0	1.97047754580484e-06	100.0
ABCA5:E4:E4	ABCA5	2.972258426966295	0.771533118	1.07774	0	9.51213330021797e-07	100.0
ABCA5:E5:E5	ABCA5	3.4988913043478225	0.771533118	1.07774	0	2.58222132630129e-06	92.174
ABCA5:E6:E6	ABCA5	3.757774647887325	0.771533118	0.457386	0	1.57128956954792e-06	99.296
ABCA5:E7:E7	ABCA5	3.451711111111116	0.771533118	-0.0271703	0	2.04077800007924e-06	100.0
ABCA5:E8:E8	ABCA5	2.8118215540540565	0.771533118	0.0968997	0	1.53461127081032e-06	99.324
ABCA5:E9:E9	ABCA5	3.582708284023673	0.771533118	0.705527	0	1.84449767583934e-06	100.0
ABCA6:E10:E10	ABCA6	3.2115220338983064	0.264439529	0.0968997	0	5.46540719831568e-07	100.0
ABCA6:E11:E11	ABCA6	2.2522459459459463	0.264439529	0.705527	0	1.33669850678746e-06	100.0
ABCA6:E12:E12	ABCA6	2.494435795454545	0.264439529	-0.64752	0	2.10742496951496e-06	100.0
ABCA6:E13:E13	ABCA6	2.1825350000000014	0.264439529	0.953668	0	1.36701620857375e-06	99.167
ABCA6:E14:E14	ABCA6	1.991166258992803	0.264439529	-0.771591	0	1.59885514764784e-06	100.0
ABCA6:E15:E15	ABCA6	2.652700000000002	0.264439529	0.581456	0	9.24589708636503e-07	100.0
ABCA6:E16:E16	ABCA6	2.4517321428571415	0.264439529	1.07774	0	1.60461268361957e-06	100.0
ABCA6:E17:E17	ABCA6	1.150105982905983	0.264439529	0.705527	0	1.3330349426127e-06	100.0
ABCA6:E18:E18	ABCA6	0.45053423913043467	0.264439529	0.333316	0	2.59412455351381e-06	100.0
ABCA6:E19:E19	ABCA6	0.7322227544910185	0.264439529	0.0851762	0	2.40564123617915e-06	99.401
ABCA6:E1:E1	ABCA6	1.42275	0.264439529	-0.27531	0	1.10894033386926e-06	100.0
ABCA6:E20:E20	ABCA6	2.505539552238805	0.264439529	0.829597	0	1.32500929461421e-06	99.254
ABCA6:E21:E21	ABCA6	1.3244702898550726	0.264439529	-0.895662	0	1.56117293919614e-06	100.0
ABCA6:E22:E22	ABCA6	-0.8129407407407407	0.264439529	-0.0271703	0	1.32558769688463e-06	100.0
ABCA6:E23:E23	ABCA6	0.03291609195402223	0.264439529	-0.771591	0	1.96814679176877e-06	100.0
ABCA6:E24:E24	ABCA6	1.0346324561403524	0.264439529	-0.52345	0	1.28872815682145e-06	100.0
ABCA6:E25:E25	ABCA6	-3.4734568333333327	0.264439529	-0.27531	0	1.24132306005501e-06	100.0
ABCA6:E26:E26	ABCA6	-1.9355512820512815	0.264439529	-0.15124	0	7.45793499654078e-07	100.0
ABCA6:E27:E27	ABCA6	1.7369021739130437	0.264439529	-0.39938	0	1.2171624639188e-06	100.0
ABCA6:E28:E28	ABCA6	1.8505528925619839	0.264439529	1.20181	0	1.19110414241395e-06	100.0
ABCA6:E29:E29	ABCA6	2.3907991525423733	0.264439529	0.209246	0	1.12310301847302e-06	100.0
ABCA6:E2:E2	ABCA6	0.47229756097561004	0.264439529	-0.27531	0	2.07757625934764e-06	100.0
ABCA6:E30:E30	ABCA6	2.6087608695652187	0.264439529	0.829597	0	9.29811734599511e-07	100.0
ABCA6:E31:E31	ABCA6	0.8671038709677419	0.264439529	1.81045	0	3.14136652662683e-06	100.0
ABCA6:E32:E32	ABCA6	0.9027763157894737	0.264439529	-0.0271703	0	9.35553074172388e-07	100.0
ABCA6:E33:E33	ABCA6	2.1049568421052642	0.264439529	0.581456	0	1.22356088918973e-06	100.0
ABCA6:E34:E34	ABCA6	1.5370083333333326	0.264439529	0.0968997	0	1.85941453490695e-06	99.167
ABCA6:E35:E35	ABCA6	2.086627659574468	0.264439529	-0.27531	0	1.60762657502036e-06	100.0
ABCA6:E36:E36	ABCA6	1.5556875000000001	0.264439529	-0.39938	0	1.24548320798452e-06	100.0
ABCA6:E37:E37	ABCA6	1.779776785714286	0.264439529	1.07774	0	5.55034496786337e-07	100.0
ABCA6:E38:E38	ABCA6	1.8852392156862743	0.264439529	-0.15124	0	9.72785704650367e-07	100.0
ABCA6:E3:E3	ABCA6	-0.26598981132075483	0.264439529	-0.52345	0	1.79819405556505e-06	100.0
ABCA6:E4:E4	ABCA6	0.2074836538461537	0.264439529	-0.0271703	0	1.10862918711776e-06	100.0
ABCA6:E5:E5	ABCA6	1.831655991189431	0.264439529	0.457386	0	2.26247321708483e-06	100.0
ABCA6:E6:E6	ABCA6	1.899021126760564	0.264439529	0.581456	0	1.69487905345132e-06	100.0
ABCA6:E7:E7	ABCA6	1.358141935483872	0.264439529	-0.27531	0	1.86249233430256e-06	100.0
ABCA6:E8:E8	ABCA6	1.6451554729729732	0.264439529	-0.15124	0	1.50909565937344e-06	100.0
ABCA6:E9:E9	ABCA6	1.2692857988165667	0.264439529	-0.895662	0	1.97172596811211e-06	100.0
ABCA7:E10:E10	ABCA7	-0.19188095238095215	-2.151227095	0.457386	0	3.49038372630277e-06	100.0
ABCA7:E11:E11	ABCA7	0.9429373913043472	-2.151227095	0.197523	0	5.20190789391602e-06	100.0
ABCA7:E12:E12	ABCA7	1.8742090395480213	-2.151227095	-0.287034	0	5.32597885937521e-06	100.0
ABCA7:E13:E13	ABCA7	2.208461883408072	-2.151227095	0.333316	0	5.77181321681852e-06	99.103
ABCA7:E14:E14	ABCA7	1.6205626126126116	-2.151227095	-0.411104	0	6.0103672567987e-06	87.838
ABCA7:E15:E15	ABCA7	1.6055732673267311	-2.151227095	0.829597	0	5.2535121582277e-06	83.168
ABCA7:E16:E16	ABCA7	0.7866216216216211	-2.151227095	-0.0388937	0	2.07014040188756e-06	100.0
ABCA7:E17:E17	ABCA7	1.249701744186048	-2.151227095	-2.01232	0	3.8393281803593e-06	100.0
ABCA7:E18:E18	ABCA7	1.3615332575757577	-2.151227095	1.19009	0	2.81597912784745e-06	100.0
ABCA7:E19:E19	ABCA7	0.9975278571428565	-2.151227095	-0.64752	0	2.9983763897018e-06	100.0
ABCA7:E1:E1	ABCA7	2.182223333333333	-2.151227095	0.0968997	0	1.22297184927989e-06	100.0
ABCA7:E20:E20	ABCA7	1.886471014492755	-2.151227095	-1.01973	0	3.30428984647467e-06	100.0
ABCA7:E21:E21	ABCA7	1.5715621621621607	-2.151227095	-1.88824	0	3.87672616012336e-06	100.0
ABCA7:E22:E22	ABCA7	-0.7161917808219183	-2.151227095	-0.0271703	0	9.53731393898113e-07	94.521
ABCA7:E23:E23	ABCA7	0.8348807881773395	-2.151227095	-1.01973	0	4.55902440798051e-06	98.522
ABCA7:E24:E24	ABCA7	0.43867346938775476	-2.151227095	-0.0271703	0	7.01393695669935e-07	100.0
ABCA7:E25:E25	ABCA7	-1.191985714285714	-2.151227095	-0.895662	0	2.29711409511325e-06	100.0
ABCA7:E26:E26	ABCA7	0.25502147651006707	-2.151227095	0.705527	0	3.57180140443321e-06	97.315
ABCA7:E27:E27	ABCA7	1.0551959999999996	-2.151227095	-1.01973	0	2.63131463903585e-06	100.0
ABCA7:E28:E28	ABCA7	-0.17678787878787866	-2.151227095	-0.27531	0	2.00684374550094e-06	98.99
ABCA7:E29:E29	ABCA7	0.714543529411766	-2.151227095	-0.0388937	0	5.0496163148832e-06	99.608
ABCA7:E2:E2	ABCA7	1.7882936170212758	-2.151227095	0.22097	0	1.49083513274711e-06	100.0
ABCA7:E30:E30	ABCA7	2.2000606060606067	-2.151227095	0.0968997	0	3.33034302374633e-07	100.0
ABCA7:E31:E31	ABCA7	0.27788764044943837	-2.151227095	-2.01232	0	3.46910840453378e-06	100.0
ABCA7:E32:E32	ABCA7	1.4923529411764698	-2.151227095	0.569734	0	2.95799210507104e-06	100.0
ABCA7:E33:E33	ABCA7	2.131080898876405	-2.151227095	-0.895662	0	2.99428930295447e-06	100.0
ABCA7:E34:E34	ABCA7	1.6525422413793123	-2.151227095	0.829597	0	1.47851922973177e-06	99.138
ABCA7:E35:E35	ABCA7	2.469524137931037	-2.151227095	-0.64752	0	2.0678940562225e-06	100.0
ABCA7:E36:E36	ABCA7	2.00583064516129	-2.151227095	0.457386	0	2.01061517985803e-06	100.0
ABCA7:E37:E37	ABCA7	1.5189307692307679	-2.151227095	0.457386	0	1.89190649587295e-06	100.0
ABCA7:E38:E38	ABCA7	0.9696280991735536	-2.151227095	0.209246	0	2.07116563356138e-06	100.0
ABCA7:E39:E39	ABCA7	1.2165079365079368	-2.151227095	0.705527	0	1.08494322165109e-06	100.0
ABCA7:E3:E3	ABCA7	1.3962577464788737	-2.151227095	-0.895662	0	3.11662512322116e-06	100.0
ABCA7:E40:E40	ABCA7	1.6115857943925214	-2.151227095	-0.27531	0	2.15232690294265e-06	100.0
ABCA7:E41:E41	ABCA7	1.1748309859154937	-2.151227095	-1.26788	0	3.66335017838717e-06	100.0
ABCA7:E42:E42	ABCA7	0.3842688888888885	-2.151227095	-0.895662	0	3.66195509595177e-06	100.0
ABCA7:E43:E43	ABCA7	1.5886586538461538	-2.151227095	-0.15124	0	2.73880276262984e-06	100.0
ABCA7:E44:E44	ABCA7	1.954408602150537	-2.151227095	-0.15124	0	2.04595361404204e-06	95.699
ABCA7:E45:E45	ABCA7	0.7428659751037345	-2.151227095	-0.15124	0	7.90920231218091e-06	31.95
ABCA7:E46:E46	ABCA7	-0.5345500000000002	-2.151227095	-0.39938	0	3.03795169464589e-06	100.0
ABCA7:E4:E4	ABCA7	-0.24818326194690252	-2.151227095	0.22097	0	2.71309585667261e-06	63.717
ABCA7:E5:E5	ABCA7	-1.0911566265060244	-2.151227095	0.581456	0	1.82007627734936e-06	100.0
ABCA7:E6:E6	ABCA7	-0.4042839506172841	-2.151227095	0.829597	0	1.05010444655836e-06	100.0
ABCA7:E7:E7	ABCA7	0.08410663507109001	-2.151227095	0.0851762	0	3.49427705004472e-06	100.0
ABCA7:E8:E8	ABCA7	1.1263428571428575	-2.151227095	-1.01973	0	2.702960173052e-06	100.0
ABCA7:E9:E9	ABCA7	0.9821547008547015	-2.151227095	0.581456	0	2.15426567574455e-06	100.0
ABCA8:E10:E10	ABCA8	2.8612033898305085	0.909319045	-0.0271703	0	5.54572766845382e-07	96.61
ABCA8:E11:E11	ABCA8	1.8851261261261245	0.909319045	0.0968997	0	1.32417227092081e-06	100.0
ABCA8:E12:E12	ABCA8	1.5085130681818173	0.909319045	-0.771591	0	1.89373910327832e-06	100.0
ABCA8:E13:E13	ABCA8	1.5689985611510777	0.909319045	1.5623	0	2.32540439204043e-06	100.0
ABCA8:E14:E14	ABCA8	2.603473626373626	0.909319045	-0.15124	0	1.21339628769627e-06	100.0
ABCA8:E15:E15	ABCA8	2.3228042857142843	0.909319045	-0.52345	0	1.5757644082415e-06	100.0
ABCA8:E16:E16	ABCA8	2.286553333333333	0.909319045	0.705527	0	1.34613149001929e-06	100.0
ABCA8:E17:E17	ABCA8	0.44429070351758887	0.909319045	0.333316	0	2.77419904376294e-06	100.0
ABCA8:E18:E18	ABCA8	-0.24641736526946137	0.909319045	0.0968997	0	1.72950510936607e-06	100.0
ABCA8:E19:E19	ABCA8	1.170859335820896	0.909319045	-0.52345	0	1.433471866684e-06	100.0
ABCA8:E1:E1	ABCA8	1.3953989583333337	0.909319045	1.93452	0	9.18510558192274e-07	100.0
ABCA8:E20:E20	ABCA8	1.4439101449275376	0.909319045	0.457386	0	1.75922894817378e-06	100.0
ABCA8:E21:E21	ABCA8	-0.9750833333333332	0.909319045	-0.27531	0	1.65544969908595e-06	100.0
ABCA8:E22:E22	ABCA8	-0.26270935672514595	0.909319045	-0.64752	0	2.79548521416893e-06	100.0
ABCA8:E23:E23	ABCA8	1.2818631578947355	0.909319045	0.581456	0	1.55434352988044e-06	100.0
ABCA8:E24:E24	ABCA8	-2.266566666666667	0.909319045	-0.15124	0	1.56404779065599e-06	100.0
ABCA8:E25:E25	ABCA8	-2.563742424242425	0.909319045	0.22097	0	8.09781916297965e-07	100.0
ABCA8:E26:E26	ABCA8	2.2070391304347834	0.909319045	0.829597	0	9.8381898134251e-07	100.0
ABCA8:E27:E27	ABCA8	1.4669585950413233	0.909319045	1.07774	0	1.16065148619753e-06	100.0
ABCA8:E28:E28	ABCA8	2.013875423728813	0.909319045	0.581456	0	1.54619480866992e-06	100.0
ABCA8:E29:E29	ABCA8	2.5618913043478284	0.909319045	-0.0271703	0	9.46059071628941e-07	100.0
ABCA8:E2:E2	ABCA8	0.042480878048780674	0.909319045	-0.39938	0	2.56285131461068e-06	100.0
ABCA8:E30:E30	ABCA8	0.9726645962732922	0.909319045	0.333316	0	3.05305580193499e-06	100.0
ABCA8:E31:E31	ABCA8	1.1041578947368422	0.909319045	-0.0271703	0	1.12075656472269e-06	100.0
ABCA8:E32:E32	ABCA8	1.5810294736842103	0.909319045	0.457386	0	1.93850778519446e-06	100.0
ABCA8:E33:E33	ABCA8	2.209635000000003	0.909319045	0.333316	0	2.09147490567887e-06	100.0
ABCA8:E34:E34	ABCA8	1.7692680851063831	0.909319045	0.581456	0	1.77999764793113e-06	100.0
ABCA8:E35:E35	ABCA8	0.7832724999999996	0.909319045	-0.27531	0	7.90158761652706e-07	100.0
ABCA8:E36:E36	ABCA8	2.1876607142857143	0.909319045	0.22097	0	5.63043214562517e-07	100.0
ABCA8:E37:E37	ABCA8	1.5332030303030297	0.909319045	0.705527	0	9.46902105952712e-07	100.0
ABCA8:E3:E3	ABCA8	-0.321619696969697	0.909319045	-0.52345	0	1.68068982609801e-06	100.0
ABCA8:E4:E4	ABCA8	0.8257971153846152	0.909319045	-0.15124	0	1.03351542414436e-06	100.0
ABCA8:E5:E5	ABCA8	1.1160240088105746	0.909319045	1.06602	0	2.66220175048744e-06	99.119
ABCA8:E6:E6	ABCA8	1.2889591549295778	0.909319045	-0.52345	0	1.46056921499695e-06	100.0
ABCA8:E7:E7	ABCA8	1.6900215053763425	0.909319045	-0.771591	0	2.26997055700109e-06	99.462
ABCA8:E8:E8	ABCA8	1.0187567567567564	0.909319045	2.05859	0	1.99464748932087e-06	100.0
ABCA8:E9:E9	ABCA8	1.4282011834319501	0.909319045	-1.39195	0	2.60966476667407e-06	100.0
ABCA9:E10:E10	ABCA9	2.287427118644068	-0.001957219	0.829597	0	5.30348554003066e-07	98.305
ABCA9:E11:E11	ABCA9	2.098641441441441	-0.001957219	-0.39938	0	1.19852395472123e-06	100.0
ABCA9:E12:E12	ABCA9	1.7875996022727256	-0.001957219	-0.15124	0	1.73895554564609e-06	100.0
ABCA9:E13:E13	ABCA9	2.4686274999999993	-0.001957219	1.93452	0	1.35514196645453e-06	99.167
ABCA9:E14:E14	ABCA9	2.14810071942446	-0.001957219	0.0968997	0	1.91251662254106e-06	100.0
ABCA9:E15:E15	ABCA9	3.2465560439560464	-0.001957219	0.22097	0	9.43633900840754e-07	100.0
ABCA9:E16:E16	ABCA9	2.669540000000001	-0.001957219	-0.27531	0	1.40172370768986e-06	100.0
ABCA9:E17:E17	ABCA9	2.98897825	-0.001957219	0.829597	0	1.19643162609131e-06	100.0
ABCA9:E18:E18	ABCA9	0.9619341708542716	-0.001957219	-0.64752	0	2.65671797921683e-06	100.0
ABCA9:E19:E19	ABCA9	1.513552694610778	-0.001957219	0.581456	0	2.10578395352034e-06	100.0
ABCA9:E1:E1	ABCA9	1.938695833333332	-0.001957219	0.0968997	0	1.34871813184586e-06	100.0
ABCA9:E20:E20	ABCA9	1.67666828358209	-0.001957219	0.953668	0	1.58518101955436e-06	100.0
ABCA9:E21:E21	ABCA9	2.3707633695652164	-0.001957219	1.93452	0	1.75926323808253e-06	100.0
ABCA9:E22:E22	ABCA9	0.6927378055555552	-0.001957219	-0.64752	0	1.50731582190442e-06	100.0
ABCA9:E23:E23	ABCA9	1.4421626436781614	-0.001957219	0.209246	0	1.96310005065079e-06	100.0
ABCA9:E24:E24	ABCA9	2.1374824561403516	-0.001957219	-0.895662	0	1.30506532840762e-06	100.0
ABCA9:E25:E25	ABCA9	0.4760841666666665	-0.001957219	-0.15124	0	1.37743175528592e-06	100.0
ABCA9:E26:E26	ABCA9	0.7287826086956525	-0.001957219	-0.0271703	0	6.92995158918047e-07	100.0
ABCA9:E27:E27	ABCA9	2.6129347826086935	-0.001957219	-0.0271703	0	1.04387109235546e-06	98.913
ABCA9:E28:E28	ABCA9	1.0635818181818182	-0.001957219	-0.0271703	0	1.53069547115726e-06	100.0
ABCA9:E29:E29	ABCA9	2.5691805084745774	-0.001957219	0.457386	0	1.51545148927306e-06	99.153
ABCA9:E2:E2	ABCA9	1.6851999999999978	-0.001957219	0.0851762	0	2.32530165488788e-06	100.0
ABCA9:E30:E30	ABCA9	2.2771739130434776	-0.001957219	-0.15124	0	9.59878648014845e-07	100.0
ABCA9:E31:E31	ABCA9	0.798831677018634	-0.001957219	-0.411104	0	3.02388134295968e-06	100.0
ABCA9:E32:E32	ABCA9	0.6181513157894735	-0.001957219	-0.15124	0	1.29055187058517e-06	100.0
ABCA9:E33:E33	ABCA9	1.994956842105263	-0.001957219	0.581456	0	1.93444047060155e-06	100.0
ABCA9:E34:E34	ABCA9	2.1258125	-0.001957219	-0.771591	0	2.204033381581e-06	100.0
ABCA9:E35:E35	ABCA9	1.8810456737588668	-0.001957219	-0.64752	0	1.44052655980391e-06	100.0
ABCA9:E36:E36	ABCA9	1.8849250000000004	-0.001957219	-0.0271703	0	9.79298572771826e-07	100.0
ABCA9:E37:E37	ABCA9	2.4765714285714293	-0.001957219	-0.0271703	0	7.2089885411591e-07	100.0
ABCA9:E38:E38	ABCA9	1.8048232323232312	-0.001957219	-0.15124	0	1.1087857865393e-06	100.0
ABCA9:E3:E3	ABCA9	1.5085872727272711	-0.001957219	-0.39938	0	1.88364140109061e-06	100.0
ABCA9:E4:E4	ABCA9	1.5771894230769223	-0.001957219	-0.27531	0	1.00731970399839e-06	100.0
ABCA9:E5:E5	ABCA9	1.8703855506607916	-0.001957219	0.457386	0	2.8992006691633e-06	100.0
ABCA9:E6:E6	ABCA9	1.4531373239436631	-0.001957219	0.0851762	0	1.66254554420427e-06	100.0
ABCA9:E7:E7	ABCA9	1.6653902150537612	-0.001957219	0.953668	0	2.31403345572299e-06	100.0
ABCA9:E8:E8	ABCA9	0.969020337837838	-0.001957219	-0.27531	0	1.72073973930481e-06	100.0
ABCA9:E9:E9	ABCA9	1.7478798816568057	-0.001957219	-0.15124	0	2.05796935898553e-06	100.0
ABCB10:E10:E10	ABCB10	1.365029281767955	-0.134019284	-0.0271703	0	2.20103567164119e-06	100.0
ABCB10:E11:E11	ABCB10	3.1037954545454554	-0.134019284	0.22097	0	9.88455673857721e-07	100.0
ABCB10:E12:E12	ABCB10	4.09437142857143	-0.134019284	-0.0271703	0	3.31176261357461e-07	100.0
ABCB10:E13:E13	ABCB10	1.2011862068965526	-0.134019284	1.43823	0	3.21961125291883e-06	100.0
ABCB10:E1:E1	ABCB10	-0.09027083172146994	-0.134019284	0.22097	0	1.83383071168465e-05	0.0
ABCB10:E2:E2	ABCB10	2.4895542288557166	-0.134019284	-0.771591	0	3.43870455224597e-06	100.0
ABCB10:E3:E3	ABCB10	2.316369556650248	-0.134019284	-0.771591	0	3.15606815321775e-06	100.0
ABCB10:E4:E4	ABCB10	2.7986296296296316	-0.134019284	-0.39938	0	1.93779313449986e-06	100.0
ABCB10:E5:E5	ABCB10	2.625468707482996	-0.134019284	-0.27531	0	2.32911622798174e-06	100.0
ABCB10:E6:E6	ABCB10	3.0284558823529415	-0.134019284	-0.39938	0	1.99752829352681e-06	100.0
ABCB10:E7:E7	ABCB10	3.060114583333334	-0.134019284	0.829597	0	1.49450843455387e-06	100.0
ABCB10:E8:E8	ABCB10	1.7867642857142856	-0.134019284	-0.0388937	0	3.1169523599391e-06	100.0
ABCB10:E9:E9	ABCB10	3.2538212500000023	-0.134019284	-0.0271703	0	1.03670994628479e-06	100.0
ABCB11:E10:E10	ABCB11	3.413052631578946	-1.140954241	-0.39938	4	1.36252694548759e-06	100.0
ABCB11:E11:E11	ABCB11	4.240067567567573	-1.140954241	-0.64752	4	1.30764859987451e-06	100.0
ABCB11:E12:E12	ABCB11	3.4337063492063495	-1.140954241	0.829597	6	1.48360576723535e-06	100.0
ABCB11:E13:E13	ABCB11	3.7895343137254813	-1.140954241	0.829597	13	2.67958749979017e-06	99.51
ABCB11:E14:E14	ABCB11	3.05937426900585	-1.140954241	-0.771591	8	2.08211310519053e-06	100.0
ABCB11:E15:E15	ABCB11	2.0021217821782176	-1.140954241	-0.39938	5	2.41662095122718e-06	99.505
ABCB11:E16:E16	ABCB11	1.9254828125	-1.140954241	1.07774	0	8.19728671185341e-07	100.0
ABCB11:E17:E17	ABCB11	3.13801650485437	-1.140954241	0.581456	2	1.6094353191588e-06	100.0
ABCB11:E18:E18	ABCB11	2.258973333333336	-1.140954241	-0.771591	3	1.95136489702061e-06	100.0
ABCB11:E19:E19	ABCB11	2.6011819047619036	-1.140954241	-0.0271703	0	1.05157477110675e-06	100.0
ABCB11:E1:E1	ABCB11	2.7453368421052646	-1.140954241	-0.15124	1	8.98981635442843e-07	100.0
ABCB11:E20:E20	ABCB11	3.9566666666666697	-1.140954241	-0.52345	5	1.88622668730437e-06	100.0
ABCB11:E21:E21	ABCB11	2.6244715686274476	-1.140954241	-0.52345	5	2.82875254645371e-06	100.0
ABCB11:E22:E22	ABCB11	2.81561570247933	-1.140954241	-1.01973	4	3.16739643627961e-06	100.0
ABCB11:E23:E23	ABCB11	3.070020573248409	-1.140954241	-0.39938	3	1.96770479663753e-06	100.0
ABCB11:E24:E24	ABCB11	3.7181954545454583	-1.140954241	-0.39938	9	2.88642438435087e-06	100.0
ABCB11:E25:E25	ABCB11	3.4078111111111196	-1.140954241	0.581456	4	2.33784170829563e-06	100.0
ABCB11:E26:E26	ABCB11	3.7802761904761915	-1.140954241	-0.15124	8	2.24443551511384e-06	100.0
ABCB11:E27:E27	ABCB11	3.7529203980099544	-1.140954241	-0.895662	3	3.06120694868414e-06	100.0
ABCB11:E2:E2	ABCB11	2.5673727272727267	-1.140954241	0.22097	0	2.17913847089543e-07	100.0
ABCB11:E3:E3	ABCB11	1.9520576923076927	-1.140954241	0.953668	0	6.95271001298889e-07	100.0
ABCB11:E4:E4	ABCB11	2.7838142259414225	-1.140954241	-0.0388937	6	3.48171198875482e-06	100.0
ABCB11:E5:E5	ABCB11	1.2170386363636363	-1.140954241	-0.27531	3	1.37800772454877e-06	100.0
ABCB11:E6:E6	ABCB11	3.1827731343283596	-1.140954241	-0.27531	7	1.69961928416302e-06	100.0
ABCB11:E7:E7	ABCB11	3.222076744186047	-1.140954241	0.829597	4	2.1355100330104e-06	100.0
ABCB11:E8:E8	ABCB11	3.258259999999995	-1.140954241	-0.39938	4	1.47459482585852e-06	98.4
ABCB11:E9:E9	ABCB11	3.2817588571428526	-1.140954241	-1.1438	5	2.56322469257971e-06	100.0
ABCB1:E10:E10	ABCB1	3.4892648648648668	0.099178678	0.581456	0	1.38816761874207e-06	99.099
ABCB1:E11:E11	ABCB1	3.7722984126984165	0.099178678	-0.15124	0	1.55161347878236e-06	100.0
ABCB1:E12:E12	ABCB1	3.8310882352941156	0.099178678	-0.52345	0	2.92896610063696e-06	100.0
ABCB1:E13:E13	ABCB1	3.69166666666667	0.099178678	-0.52345	0	2.71238071676236e-06	100.0
ABCB1:E14:E14	ABCB1	3.1855691358024716	0.099178678	-1.01973	0	2.73407730174924e-06	100.0
ABCB1:E15:E15	ABCB1	1.465544632768362	0.099178678	0.581456	0	2.0857587831185e-06	100.0
ABCB1:E16:E16	ABCB1	3.5816190476190464	0.099178678	-0.0271703	0	1.51367638897996e-06	100.0
ABCB1:E17:E17	ABCB1	2.223175925925927	0.099178678	-0.15124	0	1.21074300424241e-06	100.0
ABCB1:E18:E18	ABCB1	3.773346153846153	0.099178678	-0.27531	0	1.31586948039257e-06	100.0
ABCB1:E19:E19	ABCB1	3.4081047619047586	0.099178678	0.0968997	0	1.03886918915834e-06	100.0
ABCB1:E1:E1	ABCB1	-0.312	0.099178678	0.953668	0	8.07507903807701e-07	100.0
ABCB1:E20:E20	ABCB1	3.4196333333333233	0.099178678	1.43823	0	2.0987948694466e-06	100.0
ABCB1:E21:E21	ABCB1	3.235951089108908	0.099178678	-0.27531	0	1.54590115604579e-06	100.0
ABCB1:E22:E22	ABCB1	2.5856971631205696	0.099178678	-0.27531	0	1.6180965385704e-06	100.0
ABCB1:E23:E23	ABCB1	2.844377707006365	0.099178678	-0.39938	0	2.22966212693649e-06	100.0
ABCB1:E24:E24	ABCB1	2.876019191919193	0.099178678	0.333316	0	2.99888241233092e-06	99.495
ABCB1:E25:E25	ABCB1	2.707170531400967	0.099178678	1.31416	0	3.05871006859212e-06	100.0
ABCB1:E26:E26	ABCB1	3.1817414965986384	0.099178678	-0.15124	1	2.08041496113241e-06	100.0
ABCB1:E27:E27	ABCB1	3.2525536231884042	0.099178678	-0.895662	0	2.8843937267679e-06	100.0
ABCB1:E2:E2	ABCB1	2.9748795918367343	0.099178678	0.0968997	0	4.52833162343937e-07	100.0
ABCB1:E3:E3	ABCB1	1.1947621301775144	0.099178678	-0.0271703	0	1.90827533950399e-06	100.0
ABCB1:E4:E4	ABCB1	-2.6439173076923064	0.099178678	0.0968997	0	5.67340514658091e-07	100.0
ABCB1:E5:E5	ABCB1	3.0697442708333322	0.099178678	0.333316	0	2.55247774521491e-06	100.0
ABCB1:E6:E6	ABCB1	3.6253313953488417	0.099178678	0.829597	1	1.96377224601674e-06	100.0
ABCB1:E7:E7	ABCB1	3.7122428000000025	0.099178678	0.705527	0	1.39131783885816e-06	100.0
ABCB1:E8:E8	ABCB1	3.1527127906976746	0.099178678	0.0968997	0	1.75955602244226e-06	100.0
ABCB1:E9:E9	ABCB1	3.9116578947368397	0.099178678	-0.0271703	0	1.14051013081463e-06	100.0
ABCB4:E10:E10	ABCB4	3.9245567567567616	-0.545632343	0.0968997	4	1.4313158018449e-06	100.0
ABCB4:E11:E11	ABCB4	2.658284126984125	-0.545632343	-0.52345	3	1.74986372504317e-06	100.0
ABCB4:E12:E12	ABCB4	2.852436764705884	-0.545632343	-0.27531	8	2.71706358974061e-06	100.0
ABCB4:E13:E13	ABCB4	3.1509415204678426	-0.545632343	0.581456	10	2.55231416793512e-06	100.0
ABCB4:E14:E14	ABCB4	2.973795370370374	-0.545632343	0.333316	7	2.74297403367994e-06	100.0
ABCB4:E15:E15	ABCB4	1.788398245614035	-0.545632343	0.209246	2	2.02604881869723e-06	100.0
ABCB4:E16:E16	ABCB4	2.9627789115646292	-0.545632343	-0.27531	7	2.09005369315291e-06	100.0
ABCB4:E17:E17	ABCB4	3.258087619047619	-0.545632343	-0.15124	2	1.14912193757892e-06	100.0
ABCB4:E18:E18	ABCB4	3.296358974358974	-0.545632343	0.829597	2	1.32784482583346e-06	100.0
ABCB4:E19:E19	ABCB4	3.756976190476191	-0.545632343	-0.0271703	0	8.79405062716207e-07	100.0
ABCB4:E1:E1	ABCB4	0.7148562500000001	-0.545632343	-0.0271703	0	2.06455626298599e-06	100.0
ABCB4:E20:E20	ABCB4	3.2769019607843175	-0.545632343	0.0968997	3	2.27984598350063e-06	100.0
ABCB4:E21:E21	ABCB4	3.599442871287128	-0.545632343	-0.0271703	0	1.02030958745662e-06	100.0
ABCB4:E22:E22	ABCB4	3.8581063829787263	-0.545632343	1.20181	4	1.99562067928009e-06	100.0
ABCB4:E23:E23	ABCB4	3.0348044585987224	-0.545632343	-0.52345	2	1.62158061288628e-06	100.0
ABCB4:E24:E24	ABCB4	2.5831767676767683	-0.545632343	-1.01973	5	3.39521203041725e-06	100.0
ABCB4:E25:E25	ABCB4	2.896839035087718	-0.545632343	-1.64009	4	3.66587951849736e-06	100.0
ABCB4:E26:E26	ABCB4	2.9535714285714296	-0.545632343	-0.27531	4	1.63022029000441e-06	100.0
ABCB4:E27:E27	ABCB4	2.709595169082123	-0.545632343	-0.64752	1	2.72925184855197e-06	100.0
ABCB4:E2:E2	ABCB4	1.8727999999999996	-0.545632343	1.20181	1	6.95121887623603e-07	100.0
ABCB4:E3:E3	ABCB4	3.1295986754966854	-0.545632343	-0.64752	5	2.2623645589292e-06	99.338
ABCB4:E4:E4	ABCB4	4.265327586206899	-0.545632343	0.22097	1	6.95889112194856e-07	100.0
ABCB4:E5:E5	ABCB4	3.2640093749999983	-0.545632343	0.705527	9	2.87839078006283e-06	100.0
ABCB4:E6:E6	ABCB4	4.645408255813957	-0.545632343	-0.15124	1	2.16803721563555e-06	100.0
ABCB4:E7:E7	ABCB4	2.949544000000001	-0.545632343	0.829597	1	1.97289247480749e-06	100.0
ABCB4:E8:E8	ABCB4	4.032947674418605	-0.545632343	-0.39938	4	1.80961506553109e-06	100.0
ABCB4:E9:E9	ABCB4	2.9332140350877176	-0.545632343	0.22097	4	1.17780154932828e-06	100.0
ABCB5:E10:E10	ABCB5	3.224054054054055	4.176155702	2.18267	0	1.11541730439239e-06	100.0
ABCB5:E11:E11	ABCB5	2.466275396825394	4.176155702	1.5623	0	1.98412394358712e-06	100.0
ABCB5:E12:E12	ABCB5	1.9680882352941151	4.176155702	1.31416	0	3.02826547323042e-06	100.0
ABCB5:E13:E13	ABCB5	3.1098397660818695	4.176155702	0.581456	0	2.39483122667712e-06	100.0
ABCB5:E14:E14	ABCB5	2.141092592592593	4.176155702	1.19009	0	2.87306576300328e-06	100.0
ABCB5:E15:E15	ABCB5	0.9295794326241134	4.176155702	0.333316	0	1.38450079437452e-06	100.0
ABCB5:E16:E16	ABCB5	2.8208187500000026	4.176155702	-0.15124	0	1.49827257922442e-06	99.306
ABCB5:E17:E17	ABCB5	2.7992285714285714	4.176155702	-0.15124	0	1.2894861833917e-06	100.0
ABCB5:E18:E18	ABCB5	3.1841582051282056	4.176155702	-0.52345	0	1.18276089263157e-06	100.0
ABCB5:E19:E19	ABCB5	2.7282142857142846	4.176155702	1.20181	0	8.65291523745117e-07	100.0
ABCB5:E1:E1	ABCB5	1.542457735849057	4.176155702	0.0968997	0	4.83972124623354e-07	98.113
ABCB5:E20:E20	ABCB5	2.501784313725492	4.176155702	-0.0388937	0	2.67400992795508e-06	100.0
ABCB5:E21:E21	ABCB5	2.5815049504950514	4.176155702	0.953668	0	1.39073359400853e-06	99.01
ABCB5:E22:E22	ABCB5	2.3319783687943283	4.176155702	2.66725	0	2.16315579019341e-06	100.0
ABCB5:E23:E23	ABCB5	2.861062420382167	4.176155702	1.31416	0	2.63396239360603e-06	99.363
ABCB5:E24:E24	ABCB5	2.2583949494949485	4.176155702	-1.26788	0	3.05394331193599e-06	99.495
ABCB5:E25:E25	ABCB5	2.3008309178743946	4.176155702	2.04687	0	3.05552758825204e-06	100.0
ABCB5:E26:E26	ABCB5	3.1291129251700713	4.176155702	0.581456	0	1.77632589219519e-06	100.0
ABCB5:E27:E27	ABCB5	2.4894398989899016	4.176155702	0.333316	0	2.57893113262663e-06	100.0
ABCB5:E2:E2	ABCB5	1.3308181818181815	4.176155702	0.705527	0	5.14548470239437e-07	100.0
ABCB5:E3:E3	ABCB5	2.0733423841059597	4.176155702	-0.27531	0	1.7631660305746e-06	100.0
ABCB5:E4:E4	ABCB5	2.0799672727272727	4.176155702	-0.0271703	0	5.32437502937127e-07	100.0
ABCB5:E5:E5	ABCB5	2.051023437500002	4.176155702	2.04687	0	2.83098405319998e-06	100.0
ABCB5:E6:E6	ABCB5	1.913382720930235	4.176155702	-0.411104	0	2.31237985269533e-06	100.0
ABCB5:E7:E7	ABCB5	2.9217512000000014	4.176155702	1.93452	0	1.4264348282737e-06	100.0
ABCB5:E8:E8	ABCB5	2.9361348314606786	4.176155702	0.705527	0	1.98458749408248e-06	100.0
ABCB5:E9:E9	ABCB5	2.3677669298245623	4.176155702	0.457386	0	1.47970114858718e-06	100.0
ABCB6:E10:E10	ABCB6	3.743428571428568	-0.369255208	-0.0271703	0	8.63054519858176e-07	100.0
ABCB6:E11:E11	ABCB6	3.859843750000001	-0.369255208	0.0968997	1	6.44378200311178e-07	100.0
ABCB6:E12:E12	ABCB6	2.159766279069767	-0.369255208	0.829597	1	1.63305431063031e-06	100.0
ABCB6:E13:E13	ABCB6	3.092086206896552	-0.369255208	-0.0271703	0	1.01235817699854e-06	100.0
ABCB6:E14:E14	ABCB6	2.6883238095238107	-0.369255208	1.07774	0	1.80552112976473e-06	100.0
ABCB6:E15:E15	ABCB6	2.386529714285709	-0.369255208	-1.1438	0	3.02145585660873e-06	100.0
ABCB6:E16:E16	ABCB6	3.446946902654862	-0.369255208	-0.895662	1	2.78786112818884e-06	100.0
ABCB6:E17:E17	ABCB6	3.3685473684210563	-0.369255208	-0.64752	0	1.78827076435624e-06	100.0
ABCB6:E18:E18	ABCB6	2.7734492753623194	-0.369255208	-0.0271703	0	1.30505492790709e-06	100.0
ABCB6:E19:E19	ABCB6	2.366073394495414	-0.369255208	-0.64752	1	1.73836631714549e-06	100.0
ABCB6:E1:E1	ABCB6	2.165669398907105	-0.369255208	-1.39195	2	1.1396809651942e-05	99.818
ABCB6:E2:E2	ABCB6	3.0581521739130446	-0.369255208	1.43823	0	1.85953423589205e-06	100.0
ABCB6:E3:E3	ABCB6	2.38869392265193	-0.369255208	0.581456	0	2.80145990773691e-06	98.895
ABCB6:E4:E4	ABCB6	3.1943294117647056	-0.369255208	-0.39938	1	1.2723911924984e-06	100.0
ABCB6:E5:E5	ABCB6	3.0114369565217407	-0.369255208	0.457386	3	4.45328164709049e-06	99.457
ABCB6:E6:E6	ABCB6	4.087540983606561	-0.369255208	-0.15124	1	1.8874034581921e-06	100.0
ABCB6:E7:E7	ABCB6	3.4758272727272765	-0.369255208	-0.64752	1	2.42744811315253e-06	100.0
ABCB6:E8:E8	ABCB6	2.755530303030305	-0.369255208	-0.27531	0	1.57660372116535e-06	100.0
ABCB6:E9:E9	ABCB6	2.9865873015873055	-0.369255208	1.19009	0	2.27186623401264e-06	100.0
ABCB7:E10:E10	ABCB7	4.113255696202527	0.861712133	0.0968997	2	1.61884016315491e-06	100.0
ABCB7:E11:E11	ABCB7	3.88487195121951	0.861712133	1.20181	0	1.92151620552565e-06	100.0
ABCB7:E12:E12	ABCB7	3.488615384615387	0.861712133	0.0968997	0	1.65865659352736e-06	100.0
ABCB7:E13:E13	ABCB7	3.4607133720930285	0.861712133	0.705527	0	2.15955503607913e-06	100.0
ABCB7:E14:E14	ABCB7	3.9992692307692272	0.861712133	0.0968997	0	1.35841365209305e-06	100.0
ABCB7:E15:E15	ABCB7	4.13408333333333	0.861712133	0.0968997	0	1.1254609482514e-06	100.0
ABCB7:E16:E16	ABCB7	3.449712962962961	0.861712133	-0.15124	0	3.00681624090158e-06	100.0
ABCB7:E1:E1	ABCB7	1.0713630952380953	0.861712133	-0.52345	0	5.1264435519164e-06	75.595
ABCB7:E2:E2	ABCB7	2.45150987654321	0.861712133	1.07774	0	8.03950609594648e-07	100.0
ABCB7:E3:E3	ABCB7	3.770158620689655	0.861712133	-0.0271703	0	9.46354182563825e-07	100.0
ABCB7:E4:E4	ABCB7	3.9538583333333355	0.861712133	0.953668	0	1.71896307987025e-06	100.0
ABCB7:E5:E5	ABCB7	4.742398496240602	0.861712133	0.0968997	0	1.62298563461509e-06	100.0
ABCB7:E6:E6	ABCB7	4.354785873605947	0.861712133	-0.27531	1	3.38560860034702e-06	100.0
ABCB7:E7:E7	ABCB7	3.43620224719101	0.861712133	1.20181	0	1.3458609817765e-06	100.0
ABCB7:E8:E8	ABCB7	4.305409090909088	0.861712133	0.0968997	0	8.93193036144935e-07	100.0
ABCB7:E9:E9	ABCB7	3.4152600000000017	0.861712133	-0.0271703	1	2.33195302518651e-06	100.0
ABCB8:E10:E10	ABCB8	3.437125660377353	0.295774947	-0.27531	0	1.3603899376518e-06	100.0
ABCB8:E11:E11	ABCB8	3.557058823529413	0.295774947	0.0968997	0	3.77773039438533e-07	100.0
ABCB8:E12:E12	ABCB8	1.67565401459854	0.295774947	0.209246	0	2.66472813289694e-06	100.0
ABCB8:E13:E13	ABCB8	2.675094736842107	0.295774947	-0.27531	0	2.27424030790729e-06	98.947
ABCB8:E14:E14	ABCB8	2.578934328358205	0.295774947	-0.52345	0	3.10851675483236e-06	100.0
ABCB8:E15:E15	ABCB8	2.319016216216217	0.295774947	0.0851762	0	3.69826816346787e-06	100.0
ABCB8:E16:E16	ABCB8	2.577314741035859	0.295774947	0.209246	0	5.86253490263803e-06	100.0
ABCB8:E17:E17	ABCB8	0.6771085815602844	0.295774947	0.705527	0	2.74051965559745e-06	99.291
ABCB8:E1:E1	ABCB8	2.5822031578947366	0.295774947	-0.52345	0	1.89361688152559e-06	100.0
ABCB8:E2:E2	ABCB8	0.07766411764705876	0.295774947	0.22097	0	7.27174911989748e-07	100.0
ABCB8:E3:E3	ABCB8	1.476601853035143	0.295774947	2.53145	0	5.08048082531891e-06	100.0
ABCB8:E4:E4	ABCB8	2.2634435897435923	0.295774947	-0.771591	0	2.47157521115796e-06	100.0
ABCB8:E5:E5	ABCB8	3.0709400000000007	0.295774947	-0.27531	0	2.11737629726154e-06	100.0
ABCB8:E6:E6	ABCB8	3.1045377358490596	0.295774947	-0.15124	0	1.66593688974872e-06	100.0
ABCB8:E7:E7	ABCB8	2.525547530864201	0.295774947	1.5623	0	2.83089210866738e-06	100.0
ABCB8:E8:E8	ABCB8	2.0917616279069775	0.295774947	-0.52345	0	2.21354366648634e-06	100.0
ABCB8:E9:E9	ABCB8	3.0056708163265284	0.295774947	-0.64752	0	2.23352750936965e-06	98.98
ABCB9:E10:E10	ABCB9	2.7141751824817515	-1.815166288	-0.0271703	0	2.68601372259276e-06	98.54
ABCB9:E11:E11	ABCB9	2.8918199233716395	-1.815166288	-1.51602	0	5.79373260592115e-06	98.851
ABCB9:E1:E1	ABCB9	3.036008319467553	-1.815166288	-2.27221	0	1.30897242338323e-05	99.334
ABCB9:E2:E2	ABCB9	3.604121739130437	-1.815166288	-0.64752	0	2.55747969322568e-06	99.13
ABCB9:E3:E3	ABCB9	4.207999999999997	-1.815166288	-0.64752	0	2.52318677822684e-06	100.0
ABCB9:E4:E4	ABCB9	4.5423334951456455	-1.815166288	-0.39938	0	3.54076365377511e-06	100.0
ABCB9:E5:E5	ABCB9	3.3133797979797897	-1.815166288	-0.771591	0	3.54916023366442e-06	100.0
ABCB9:E6:E6	ABCB9	4.102759689922486	-1.815166288	-0.64752	0	2.12380533212047e-06	100.0
ABCB9:E7:E7	ABCB9	3.4903597883597866	-1.815166288	-0.64752	0	4.0199245031187e-06	100.0
ABCB9:E8:E8	ABCB9	3.305051724137928	-1.815166288	-0.39938	0	3.393789077628e-06	100.0
ABCB9:E9:E9	ABCB9	2.969146249999995	-1.815166288	-1.01973	0	3.40843532762212e-06	100.0
ABCC10:E10:E10	ABCC10	2.645357692307692	-1.705402241	-0.15124	0	7.99836242539819e-07	100.0
ABCC10:E11:E11	ABCC10	2.1175948717948727	-1.705402241	1.43823	0	2.96777778664114e-06	100.0
ABCC10:E12:E12	ABCC10	2.1324238410596044	-1.705402241	-0.27531	0	2.43821603703851e-06	99.338
ABCC10:E13:E13	ABCC10	2.579176842105264	-1.705402241	-0.411104	0	3.27739169855627e-06	99.474
ABCC10:E14:E14	ABCC10	2.8582529069767473	-1.705402241	-0.42283	0	6.53777349799835e-06	99.709
ABCC10:E15:E15	ABCC10	3.578776470588234	-1.705402241	-0.0388937	0	2.9895290536133e-06	100.0
ABCC10:E16:E16	ABCC10	3.1031180124223625	-1.705402241	-1.26788	0	2.82767450563161e-06	100.0
ABCC10:E17:E17	ABCC10	3.26837086614174	-1.705402241	-0.535175	0	5.35548953460294e-06	100.0
ABCC10:E18:E18	ABCC10	3.0608082191780785	-1.705402241	-0.27531	0	1.76761938299178e-06	100.0
ABCC10:E19:E19	ABCC10	3.680295918367344	-1.705402241	-0.39938	0	1.23689978132931e-06	100.0
ABCC10:E1:E1	ABCC10	3.2264950310558995	-1.705402241	0.0968997	0	3.90494600626328e-06	52.795
ABCC10:E20:E20	ABCC10	3.6016212389380526	-1.705402241	-0.27531	0	1.55863451125181e-06	100.0
ABCC10:E21:E21	ABCC10	2.4418834355828216	-1.705402241	-0.27531	0	2.79078718670912e-06	100.0
ABCC10:E2:E2	ABCC10	2.7244150123051685	-1.705402241	0.0265603	0	1.87180089673866e-05	99.672
ABCC10:E3:E3	ABCC10	3.762527192982463	-1.705402241	-1.1438	0	4.2319687595799e-06	100.0
ABCC10:E4:E4	ABCC10	3.456430573248409	-1.705402241	-0.64752	0	2.33829604211762e-06	100.0
ABCC10:E5:E5	ABCC10	2.6701663636363624	-1.705402241	-0.27531	0	1.29329304293659e-06	100.0
ABCC10:E6:E6	ABCC10	4.2161624999999985	-1.705402241	-0.64752	0	1.39328963931776e-06	100.0
ABCC10:E7:E7	ABCC10	2.8596453488372107	-1.705402241	-0.771591	0	2.57699579927212e-06	100.0
ABCC10:E8:E8	ABCC10	3.5813323232323206	-1.705402241	-0.52345	0	1.80235742260819e-06	100.0
ABCC10:E9:E9	ABCC10	3.4360257894736828	-1.705402241	-1.76417	0	3.69503762982777e-06	100.0
ABCC11:E10:E10	ABCC11	0.9019896825396828	1.624127851	0.941945	0	3.39078295392599e-06	100.0
ABCC11:E11:E11	ABCC11	1.469791666666666	1.624127851	0.705527	0	1.16756988234514e-06	100.0
ABCC11:E12:E12	ABCC11	1.4672319999999996	1.624127851	-0.64752	0	2.43144147589204e-06	100.0
ABCC11:E13:E13	ABCC11	2.7363287671232883	1.624127851	-0.0271703	0	9.33635845531193e-07	98.63
ABCC11:E14:E14	ABCC11	2.545553921568627	1.624127851	1.79873	0	4.25048140218147e-06	100.0
ABCC11:E15:E15	ABCC11	2.0414125925925926	1.624127851	1.5623	0	1.5034648993413e-06	100.0
ABCC11:E16:E16	ABCC11	-0.942921371134021	1.624127851	0.829597	0	1.18365926060574e-06	100.0
ABCC11:E17:E17	ABCC11	1.957044444444445	1.624127851	0.0968997	0	1.11966245260649e-06	100.0
ABCC11:E18:E18	ABCC11	-0.15173740384615358	1.624127851	-0.64752	0	1.77990009048926e-06	100.0
ABCC11:E19:E19	ABCC11	-0.2407060606060607	1.624127851	-1.01973	0	3.0514697293386e-06	100.0
ABCC11:E1:E1	ABCC11	1.5773313131313131	1.624127851	1.43823	0	1.76932695845532e-06	100.0
ABCC11:E20:E20	ABCC11	-0.4312405286343613	1.624127851	1.06602	0	3.27869727693558e-06	100.0
ABCC11:E21:E21	ABCC11	1.5992326086956516	1.624127851	0.953668	0	1.75160001671814e-06	100.0
ABCC11:E22:E22	ABCC11	0.8332850267379676	1.624127851	0.333316	0	2.70569563539792e-06	100.0
ABCC11:E23:E23	ABCC11	0.6167655555555557	1.624127851	-0.52345	0	1.52674461602899e-06	100.0
ABCC11:E24:E24	ABCC11	1.5314085263157895	1.624127851	-0.771591	0	3.58507924731519e-06	100.0
ABCC11:E25:E25	ABCC11	1.5593937500000004	1.624127851	0.457386	0	2.76746763442387e-06	100.0
ABCC11:E26:E26	ABCC11	1.4776202531645555	1.624127851	-0.27531	0	1.11422296842234e-06	100.0
ABCC11:E27:E27	ABCC11	1.12790350877193	1.624127851	1.68637	0	1.52386469689258e-06	100.0
ABCC11:E28:E28	ABCC11	1.4834315151515167	1.624127851	0.457386	0	2.91996245454839e-06	99.394
ABCC11:E29:E29	ABCC11	0.7511330107526879	1.624127851	-0.27531	0	1.65232698147835e-06	100.0
ABCC11:E2:E2	ABCC11	0.17858321167883243	1.624127851	0.0851762	0	1.99900078593536e-06	100.0
ABCC11:E3:E3	ABCC11	0.9699308176100632	1.624127851	-0.0388937	0	2.44864644134183e-06	100.0
ABCC11:E4:E4	ABCC11	-0.08082770270270238	1.624127851	0.705527	0	2.11843198354284e-06	100.0
ABCC11:E5:E5	ABCC11	0.5109424786324783	1.624127851	-1.26788	0	2.88334252371852e-06	99.573
ABCC11:E6:E6	ABCC11	-0.15387758620689673	1.624127851	1.19009	0	2.55690914454686e-06	99.425
ABCC11:E7:E7	ABCC11	0.9509527027027024	1.624127851	-0.39938	0	2.08094533250963e-06	100.0
ABCC11:E8:E8	ABCC11	-0.5167786577181208	1.624127851	-0.771591	0	2.08041901676744e-06	100.0
ABCC11:E9:E9	ABCC11	0.5081759259259259	1.624127851	-0.39938	0	1.44179185631644e-06	100.0
ABCC12:E10:E10	ABCC12	3.2690972222222214	1.111434312	-0.15124	0	7.38269071755552e-07	100.0
ABCC12:E11:E11	ABCC12	2.4067120000000006	1.111434312	-0.0271703	0	1.50605304055781e-06	100.0
ABCC12:E12:E12	ABCC12	2.2317260273972606	1.111434312	0.829597	0	1.15762895696632e-06	100.0
ABCC12:E13:E13	ABCC12	2.8070083333333304	1.111434312	-0.287034	0	4.63285200248536e-06	99.02
ABCC12:E14:E14	ABCC12	2.7283293333333356	1.111434312	0.953668	0	1.65106350365298e-06	100.0
ABCC12:E15:E15	ABCC12	1.6086352941176472	1.111434312	-0.0271703	0	1.03602286531915e-06	100.0
ABCC12:E16:E16	ABCC12	1.5392819444444443	1.111434312	0.22097	0	6.63345871346267e-07	100.0
ABCC12:E17:E17	ABCC12	2.2290888888888896	1.111434312	-0.15124	0	1.366148048732e-06	100.0
ABCC12:E18:E18	ABCC12	2.1033240384615364	1.111434312	-0.15124	0	1.4391673040119e-06	100.0
ABCC12:E19:E19	ABCC12	0.8534343434343434	1.111434312	-0.287034	0	3.48810767852605e-06	100.0
ABCC12:E1:E1	ABCC12	2.736662184873951	1.111434312	1.19009	0	1.95628609270706e-06	100.0
ABCC12:E20:E20	ABCC12	2.5469237885462563	1.111434312	-0.535175	0	3.82652971092447e-06	100.0
ABCC12:E21:E21	ABCC12	2.235578985507244	1.111434312	2.66725	0	1.86219537667198e-06	100.0
ABCC12:E22:E22	ABCC12	3.3458662420382206	1.111434312	1.5623	0	1.82766271239719e-06	100.0
ABCC12:E23:E23	ABCC12	2.3460444444444444	1.111434312	-0.27531	0	2.01490544607829e-06	100.0
ABCC12:E24:E24	ABCC12	2.12551052631579	1.111434312	1.31416	0	2.7064976671021e-06	100.0
ABCC12:E25:E25	ABCC12	2.7751562500000007	1.111434312	3.03948	0	2.02309701100239e-06	100.0
ABCC12:E26:E26	ABCC12	2.5160506329113925	1.111434312	-0.27531	0	9.83850418115746e-07	100.0
ABCC12:E27:E27	ABCC12	4.0255149122807	1.111434312	-0.0271703	0	1.68877961549574e-06	100.0
ABCC12:E28:E28	ABCC12	3.095842424242424	1.111434312	-0.771591	0	2.62948090195313e-06	100.0
ABCC12:E29:E29	ABCC12	2.7662298850574722	1.111434312	0.829597	0	1.01786856570811e-06	100.0
ABCC12:E2:E2	ABCC12	1.7925705128205125	1.111434312	-0.0388937	0	3.14393271662534e-06	100.0
ABCC12:E3:E3	ABCC12	2.88570592105263	1.111434312	-0.0388937	0	2.77012094215179e-06	100.0
ABCC12:E4:E4	ABCC12	2.469979565217394	1.111434312	-0.162964	0	3.4188075376706e-06	100.0
ABCC12:E5:E5	ABCC12	3.240947701149425	1.111434312	-0.0388937	0	2.94963284934781e-06	100.0
ABCC12:E6:E6	ABCC12	3.9928986486486466	1.111434312	-0.771591	0	1.81840940948224e-06	100.0
ABCC12:E7:E7	ABCC12	2.544626174496645	1.111434312	-0.771591	0	2.5012247190635e-06	100.0
ABCC12:E8:E8	ABCC12	3.4591935185185156	1.111434312	-0.39938	0	1.25264224407932e-06	100.0
ABCC12:E9:E9	ABCC12	1.692505376344087	1.111434312	-1.26788	0	3.03856015753715e-06	100.0
ABCC1:E10:E10	ABCC1	3.3519012345679036	-0.841660883	0.581456	0	2.52549996157889e-06	99.383
ABCC1:E11:E11	ABCC1	2.7592903225806444	-0.841660883	0.953668	0	1.97687259884883e-06	100.0
ABCC1:E12:E12	ABCC1	3.1632794117647047	-0.841660883	-0.52345	0	2.85969312618765e-06	100.0
ABCC1:E13:E13	ABCC1	2.765564625850343	-0.841660883	-0.52345	0	2.75788017294979e-06	100.0
ABCC1:E14:E14	ABCC1	2.0977227272727257	-0.841660883	0.829597	0	1.96081380030047e-06	100.0
ABCC1:E15:E15	ABCC1	1.344184210526316	-0.841660883	-0.64752	0	1.57989902172851e-06	98.684
ABCC1:E16:E16	ABCC1	2.7389921259842516	-0.841660883	0.457386	0	2.30270249878021e-06	100.0
ABCC1:E17:E17	ABCC1	2.6861152542372904	-0.841660883	0.953668	0	2.77156985698042e-06	100.0
ABCC1:E18:E18	ABCC1	2.8514940476190467	-0.841660883	-0.15124	0	3.08602194169958e-06	100.0
ABCC1:E19:E19	ABCC1	2.2236173913043458	-0.841660883	-0.895662	0	4.34484499971538e-06	100.0
ABCC1:E1:E1	ABCC1	1.266979166666666	-0.841660883	0.22097	0	1.5490423648844e-06	0.0
ABCC1:E20:E20	ABCC1	0.7605593406593405	-0.841660883	-0.15124	0	1.73679359154691e-06	98.901
ABCC1:E21:E21	ABCC1	1.7719275735294102	-0.841660883	-0.895662	0	1.76605165038034e-06	100.0
ABCC1:E22:E22	ABCC1	2.51989663461538	-0.841660883	-1.01973	0	3.84429556584497e-06	100.0
ABCC1:E23:E23	ABCC1	2.95104633440514	-0.841660883	0.682084	0	6.51535766705084e-06	99.678
ABCC1:E24:E24	ABCC1	3.5542700000000065	-0.841660883	0.209246	0	4.55701603585064e-06	100.0
ABCC1:E25:E25	ABCC1	2.6720866141732262	-0.841660883	-0.52345	0	2.10263843883717e-06	100.0
ABCC1:E26:E26	ABCC1	2.4342421568627466	-0.841660883	-0.27531	0	1.8212215293055e-06	100.0
ABCC1:E27:E27	ABCC1	1.9398306122448998	-0.841660883	-1.39195	0	2.94650474103196e-06	100.0
ABCC1:E28:E28	ABCC1	3.121683018867924	-0.841660883	-1.1438	0	3.96709339240343e-06	100.0
ABCC1:E29:E29	ABCC1	3.2237772455089835	-0.841660883	0.457386	0	2.82210621395588e-06	100.0
ABCC1:E2:E2	ABCC1	3.124878531073446	-0.841660883	0.953668	0	2.94873149006272e-06	100.0
ABCC1:E30:E30	ABCC1	3.15911794871794	-0.841660883	-0.287034	0	4.48450486089315e-06	99.487
ABCC1:E31:E31	ABCC1	2.5241743119266045	-0.841660883	-0.0271703	0	2.22743575882173e-06	100.0
ABCC1:E3:E3	ABCC1	3.443119047619052	-0.841660883	1.07774	0	1.66759862085157e-06	100.0
ABCC1:E4:E4	ABCC1	3.405884057971016	-0.841660883	-0.27531	0	1.38240409828126e-06	100.0
ABCC1:E5:E5	ABCC1	1.5693253968253962	-0.841660883	-0.27531	0	2.40032925615635e-06	100.0
ABCC1:E6:E6	ABCC1	2.5622741935483866	-0.841660883	-0.0271703	0	9.60053861904928e-07	100.0
ABCC1:E7:E7	ABCC1	2.3857984848484857	-0.841660883	0.0851762	0	2.45241696635534e-06	100.0
ABCC1:E8:E8	ABCC1	2.167582337662337	-0.841660883	-0.659245	0	3.59838653463037e-06	100.0
ABCC1:E9:E9	ABCC1	2.771492134831458	-0.841660883	-0.64752	0	3.19032114112452e-06	100.0
ABCC2:E10:E10	ABCC2	2.387802745098036	0.955252644	0.209246	2	3.08368459072125e-06	100.0
ABCC2:E11:E11	ABCC2	3.5298787878787863	0.955252644	1.07774	0	8.50195027307036e-07	100.0
ABCC2:E12:E12	ABCC2	1.6169565217391308	0.955252644	-0.64752	0	1.73322087210318e-06	100.0
ABCC2:E13:E13	ABCC2	2.9665251700680275	0.955252644	-0.15124	0	1.74880327357743e-06	100.0
ABCC2:E14:E14	ABCC2	2.696129411764705	0.955252644	-0.15124	0	1.21894173561553e-06	98.824
ABCC2:E15:E15	ABCC2	2.230179104477614	0.955252644	0.0968997	0	1.01734531223179e-06	100.0
ABCC2:E16:E16	ABCC2	3.5560393700787394	0.955252644	1.07774	1	1.75445512776657e-06	100.0
ABCC2:E17:E17	ABCC2	3.1320870056497196	0.955252644	-0.15124	1	1.81959108186259e-06	100.0
ABCC2:E18:E18	ABCC2	3.6280083333333346	0.955252644	-0.64752	1	1.95490075350537e-06	100.0
ABCC2:E19:E19	ABCC2	2.7873801104972404	0.955252644	0.209246	0	1.96067138626538e-06	100.0
ABCC2:E1:E1	ABCC2	2.732424242424243	0.955252644	0.0968997	0	3.18534213956816e-07	100.0
ABCC2:E20:E20	ABCC2	1.8868897637795277	0.955252644	0.333316	0	2.18221724498786e-06	100.0
ABCC2:E21:E21	ABCC2	1.8695830882352944	0.955252644	1.93452	0	1.64433072749769e-06	100.0
ABCC2:E22:E22	ABCC2	1.8892899999999981	0.955252644	0.941945	0	2.94113242130096e-06	100.0
ABCC2:E23:E23	ABCC2	1.9792709677419358	0.955252644	1.5623	0	2.42658653344792e-06	100.0
ABCC2:E24:E24	ABCC2	1.76773076923077	0.955252644	-0.64752	0	2.0629893108789e-06	100.0
ABCC2:E25:E25	ABCC2	3.075644999999997	0.955252644	0.321593	2	3.17124303245857e-06	100.0
ABCC2:E26:E26	ABCC2	2.7105070866141725	0.955252644	-0.15124	0	1.48387137958722e-06	100.0
ABCC2:E27:E27	ABCC2	3.472401960784313	0.955252644	0.705527	0	1.21295337948698e-06	100.0
ABCC2:E28:E28	ABCC2	3.216750000000001	0.955252644	0.457386	0	2.20134380840941e-06	100.0
ABCC2:E29:E29	ABCC2	3.4353710691823918	0.955252644	-0.771591	1	2.19849322727377e-06	99.371
ABCC2:E2:E2	ABCC2	2.7794821839080446	0.955252644	-0.0388937	0	2.20426224674249e-06	100.0
ABCC2:E30:E30	ABCC2	2.7684772455089823	0.955252644	-0.64752	0	2.04071770891917e-06	100.0
ABCC2:E31:E31	ABCC2	2.9216974358974395	0.955252644	-0.0388937	0	3.13813137904833e-06	100.0
ABCC2:E32:E32	ABCC2	1.7325153846153862	0.955252644	0.705527	0	1.71068172707029e-06	100.0
ABCC2:E3:E3	ABCC2	2.2973380952380955	0.955252644	-0.15124	0	1.66765292192086e-06	100.0
ABCC2:E4:E4	ABCC2	2.7703185185185184	0.955252644	-0.771591	0	1.69862539590068e-06	100.0
ABCC2:E5:E5	ABCC2	2.5432453703703697	0.955252644	-0.52345	0	1.26770585476958e-06	100.0
ABCC2:E6:E6	ABCC2	3.2937999999999996	0.955252644	0.0968997	0	6.14669700841316e-07	100.0
ABCC2:E7:E7	ABCC2	1.396160851063831	0.955252644	0.209246	0	3.25231072907808e-06	100.0
ABCC2:E8:E8	ABCC2	1.8603573170731695	0.955252644	0.705527	0	1.78392787010951e-06	100.0
ABCC2:E9:E9	ABCC2	1.3463438202247207	0.955252644	0.829597	1	2.39883631938867e-06	100.0
ABCC3:E10:E10	ABCC3	2.7101378024691343	0.690669139	2.54317	0	2.47994578979594e-06	100.0
ABCC3:E11:E11	ABCC3	1.972826881720429	0.690669139	-0.15124	0	1.8603222315886e-06	100.0
ABCC3:E12:E12	ABCC3	1.784943333333334	0.690669139	-1.26788	0	3.42296805904717e-06	100.0
ABCC3:E13:E13	ABCC3	1.410769387755101	0.690669139	0.953668	0	2.38002440565201e-06	100.0
ABCC3:E14:E14	ABCC3	2.965886363636366	0.690669139	0.829597	0	1.08874507887266e-06	100.0
ABCC3:E15:E15	ABCC3	2.4365073134328354	0.690669139	0.0968997	0	7.91116180942722e-07	100.0
ABCC3:E16:E16	ABCC3	2.305102362204722	0.690669139	-0.52345	0	1.75023926153619e-06	98.425
ABCC3:E17:E17	ABCC3	1.9604361581920915	0.690669139	-0.52345	0	2.60835637623842e-06	100.0
ABCC3:E18:E18	ABCC3	2.545929761904767	0.690669139	-0.783316	0	3.42295583799224e-06	100.0
ABCC3:E19:E19	ABCC3	1.3556994736842125	0.690669139	-0.52345	0	3.71799591876649e-06	100.0
ABCC3:E1:E1	ABCC3	2.5407333333333324	0.690669139	0.22097	0	1.19987096144978e-06	0.0
ABCC3:E20:E20	ABCC3	1.1355130434782603	0.690669139	0.581456	0	1.60335269939142e-06	100.0
ABCC3:E21:E21	ABCC3	0.09940551724137918	0.690669139	1.43823	0	2.10124660912564e-06	99.31
ABCC3:E22:E22	ABCC3	1.4907807692307684	0.690669139	-0.895662	0	3.03150183637908e-06	100.0
ABCC3:E23:E23	ABCC3	1.7012061093247581	0.690669139	-0.52345	0	5.06021531932923e-06	100.0
ABCC3:E24:E24	ABCC3	2.0992994999999977	0.690669139	-0.64752	0	3.71269730254661e-06	100.0
ABCC3:E25:E25	ABCC3	2.7967653543307076	0.690669139	-0.895662	0	2.44067853946172e-06	100.0
ABCC3:E26:E26	ABCC3	2.1578137254901946	0.690669139	-0.39938	0	1.42482835613183e-06	100.0
ABCC3:E27:E27	ABCC3	1.7471428571428562	0.690669139	2.04687	0	3.41414198143237e-06	100.0
ABCC3:E28:E28	ABCC3	2.541138364779876	0.690669139	3.15184	0	3.14169950322603e-06	100.0
ABCC3:E29:E29	ABCC3	2.0072263473053913	0.690669139	1.81045	0	2.86324257987975e-06	100.0
ABCC3:E2:E2	ABCC3	2.7405548022598865	0.690669139	0.0851762	0	2.63017052609323e-06	100.0
ABCC3:E30:E30	ABCC3	2.511010256410256	0.690669139	-0.64752	0	3.8896577466288e-06	100.0
ABCC3:E31:E31	ABCC3	3.207058715596333	0.690669139	-0.27531	0	1.31932138411174e-06	100.0
ABCC3:E3:E3	ABCC3	3.217729365079362	0.690669139	0.457386	0	1.97326757063299e-06	100.0
ABCC3:E4:E4	ABCC3	3.0253333333333337	0.690669139	-0.15124	0	2.55049158945045e-06	100.0
ABCC3:E5:E5	ABCC3	1.941849206349204	0.690669139	-0.27531	0	1.79297543917367e-06	100.0
ABCC3:E6:E6	ABCC3	3.6011903225806434	0.690669139	-0.15124	0	9.735130208019e-07	100.0
ABCC3:E7:E7	ABCC3	1.153038636363637	0.690669139	-0.39938	0	1.99436173510199e-06	99.242
ABCC3:E8:E8	ABCC3	0.7230020833333337	0.690669139	-1.01973	0	3.05732696447107e-06	100.0
ABCC3:E9:E9	ABCC3	1.6351112359550573	0.690669139	0.0851762	0	2.30633608635973e-06	100.0
ABCC4:E10:E10	ABCC4	2.2009199999999995	0.214875663	-0.52345	0	1.47480709690005e-06	100.0
ABCC4:E11:E11	ABCC4	2.7604859374999986	0.214875663	0.209246	0	3.26330510379032e-06	100.0
ABCC4:E12:E12	ABCC4	2.8473284210526346	0.214875663	-0.0271703	0	1.54767068637605e-06	100.0
ABCC4:E13:E13	ABCC4	2.280816091954025	0.214875663	-0.0271703	0	1.40317095694461e-06	100.0
ABCC4:E14:E14	ABCC4	3.496808247422681	0.214875663	-0.15124	0	9.56893254358958e-07	100.0
ABCC4:E15:E15	ABCC4	1.5724993333333337	0.214875663	-0.64752	0	2.42587615872212e-06	100.0
ABCC4:E16:E16	ABCC4	0.7726978723404246	0.214875663	-0.15124	0	1.58619984474392e-06	100.0
ABCC4:E17:E17	ABCC4	2.8947631578947366	0.214875663	0.22097	0	4.03378397672091e-07	100.0
ABCC4:E18:E18	ABCC4	2.6176080000000015	0.214875663	2.05859	0	1.1225685989297e-06	100.0
ABCC4:E19:E19	ABCC4	2.6698367346938747	0.214875663	-0.52345	0	2.03593039773703e-06	100.0
ABCC4:E1:E1	ABCC4	2.4104459459459457	0.214875663	1.07774	0	1.91059276708184e-06	100.0
ABCC4:E20:E20	ABCC4	4.564937500000001	0.214875663	0.705527	0	1.34211909455053e-06	100.0
ABCC4:E21:E21	ABCC4	1.7668596026490042	0.214875663	1.5623	0	2.60947728504817e-06	99.338
ABCC4:E22:E22	ABCC4	3.029549999999995	0.214875663	-0.64752	0	1.59220401822256e-06	100.0
ABCC4:E23:E23	ABCC4	3.389930630630626	0.214875663	-0.52345	0	2.13627203305732e-06	100.0
ABCC4:E24:E24	ABCC4	3.3233564356435665	0.214875663	-0.27531	0	1.62137959567181e-06	100.0
ABCC4:E25:E25	ABCC4	2.1368989583333353	0.214875663	-0.52345	0	2.18992310280272e-06	100.0
ABCC4:E26:E26	ABCC4	4.405179487179485	0.214875663	0.333316	0	2.05073598451961e-06	100.0
ABCC4:E27:E27	ABCC4	3.7987111111111114	0.214875663	0.953668	0	1.11263009162057e-06	100.0
ABCC4:E28:E28	ABCC4	3.6031000000000004	0.214875663	-0.64752	0	2.08737351590927e-06	100.0
ABCC4:E29:E29	ABCC4	3.1636386792452846	0.214875663	-0.64752	0	1.63330456870645e-06	100.0
ABCC4:E2:E2	ABCC4	3.1437927927927944	0.214875663	-0.27531	0	1.5111095249095e-06	100.0
ABCC4:E30:E30	ABCC4	4.422899259259258	0.214875663	-0.771591	0	1.72600677123986e-06	100.0
ABCC4:E31:E31	ABCC4	2.1331481481481496	0.214875663	-0.15124	0	1.44545347669927e-06	100.0
ABCC4:E3:E3	ABCC4	2.94432644628099	0.214875663	-0.15124	0	1.55523226105331e-06	100.0
ABCC4:E4:E4	ABCC4	1.9948991111111132	0.214875663	-0.27531	0	3.71507203557532e-06	99.556
ABCC4:E5:E5	ABCC4	2.683344444444442	0.214875663	2.18267	0	1.14900593558692e-06	100.0
ABCC4:E6:E6	ABCC4	2.124945121951219	0.214875663	-0.771591	0	2.0578957451017e-06	100.0
ABCC4:E7:E7	ABCC4	2.5462350793650805	0.214875663	-0.15124	0	1.66126313448036e-06	100.0
ABCC4:E8:E8	ABCC4	2.717248000000002	0.214875663	1.06602	0	4.61321325269102e-06	100.0
ABCC4:E9:E9	ABCC4	1.2091960784313731	0.214875663	0.953668	0	1.61897992945036e-06	100.0
ABCC5:E10:E10	ABCC5	3.8663002801120574	-1.967739992	0.581456	0	5.02533025920829e-06	99.44
ABCC5:E11:E11	ABCC5	4.26695833333333	-1.967739992	0.0968997	0	7.33815689462612e-07	100.0
ABCC5:E12:E12	ABCC5	4.3048056	-1.967739992	-0.27531	0	1.65349988532181e-06	100.0
ABCC5:E13:E13	ABCC5	4.31467123287671	-1.967739992	-0.0271703	0	1.13500713635678e-06	100.0
ABCC5:E14:E14	ABCC5	4.177730392156879	-1.967739992	-0.52345	0	3.24249381613063e-06	100.0
ABCC5:E15:E15	ABCC5	3.2664569444444407	-1.967739992	-0.15124	0	1.88463951117192e-06	100.0
ABCC5:E16:E16	ABCC5	3.5886699029126223	-1.967739992	-0.27531	0	9.6006397671846e-07	100.0
ABCC5:E17:E17	ABCC5	3.555216216216219	-1.967739992	-0.64752	0	2.36466598465174e-06	100.0
ABCC5:E18:E18	ABCC5	3.003707482993192	-1.967739992	-0.27531	0	2.4200393642143e-06	100.0
ABCC5:E19:E19	ABCC5	3.9687923076923095	-1.967739992	-0.771591	0	2.544178465089e-06	100.0
ABCC5:E1:E1	ABCC5	1.9804085271317835	-1.967739992	-0.771591	0	2.21380568067582e-06	100.0
ABCC5:E20:E20	ABCC5	3.1703311688311695	-1.967739992	-0.39938	0	2.96932883550531e-06	100.0
ABCC5:E21:E21	ABCC5	3.7602015503875985	-1.967739992	-0.39938	0	2.35524545027755e-06	100.0
ABCC5:E22:E22	ABCC5	3.073547593582879	-1.967739992	0.0851762	0	3.83954172672253e-06	99.465
ABCC5:E23:E23	ABCC5	3.779355555555554	-1.967739992	-0.15124	0	1.63557131578423e-06	100.0
ABCC5:E24:E24	ABCC5	4.256686842105273	-1.967739992	-0.15124	0	2.82223664780939e-06	100.0
ABCC5:E25:E25	ABCC5	3.4352250000000035	-1.967739992	-0.15124	0	2.51850417039601e-06	100.0
ABCC5:E26:E26	ABCC5	3.333316455696201	-1.967739992	0.0968997	0	8.28223518065928e-07	100.0
ABCC5:E27:E27	ABCC5	3.403938596491225	-1.967739992	0.0968997	0	1.53409174993733e-06	100.0
ABCC5:E28:E28	ABCC5	3.0671024242424285	-1.967739992	-0.39938	0	2.46515669816986e-06	100.0
ABCC5:E29:E29	ABCC5	3.5312254901960785	-1.967739992	-0.0271703	0	1.76534306820041e-06	100.0
ABCC5:E2:E2	ABCC5	3.204265822784812	-1.967739992	-0.0271703	0	2.14245522958604e-06	100.0
ABCC5:E3:E3	ABCC5	3.7712564102564103	-1.967739992	-0.39938	0	2.6079604551378e-06	100.0
ABCC5:E4:E4	ABCC5	4.812270945945949	-1.967739992	-0.0271703	0	2.45332016673443e-06	100.0
ABCC5:E5:E5	ABCC5	3.5928217948717873	-1.967739992	-0.52345	0	3.86685960299142e-06	100.0
ABCC5:E6:E6	ABCC5	3.588240804597701	-1.967739992	-0.0271703	0	2.42017884108829e-06	99.425
ABCC5:E7:E7	ABCC5	3.9045337837837844	-1.967739992	-0.39938	0	2.50674979357858e-06	100.0
ABCC5:E8:E8	ABCC5	3.2884362416107353	-1.967739992	-0.39938	0	2.6270907567644e-06	100.0
ABCC5:E9:E9	ABCC5	3.919111111111109	-1.967739992	0.22097	0	1.24519987743704e-06	100.0
ABCC6:E10:E10	ABCC6	1.7960296296296292	0.626356326	-1.1438	7	3.78543817731977e-06	99.383
ABCC6:E11:E11	ABCC6	2.8116129032258086	0.626356326	-0.39938	3	1.27927423254592e-06	100.0
ABCC6:E12:E12	ABCC6	2.1905980392156845	0.626356326	-0.895662	8	3.51415833503007e-06	100.0
ABCC6:E13:E13	ABCC6	2.4639444444444463	0.626356326	-0.39938	4	2.01520467239974e-06	100.0
ABCC6:E14:E14	ABCC6	1.5933375000000007	0.626356326	1.43823	1	1.6443137561962e-06	100.0
ABCC6:E15:E15	ABCC6	1.0422763157894732	0.626356326	0.953668	0	1.17767395927411e-06	100.0
ABCC6:E16:E16	ABCC6	2.2170401574803154	0.626356326	-0.895662	4	2.25025105301519e-06	100.0
ABCC6:E17:E17	ABCC6	1.7575005649717534	0.626356326	1.19009	4	2.30708418483997e-06	100.0
ABCC6:E18:E18	ABCC6	2.4607797619047638	0.626356326	0.333316	11	2.79262364995535e-06	99.405
ABCC6:E19:E19	ABCC6	2.0439337142857132	0.626356326	0.457386	7	2.79943666867972e-06	100.0
ABCC6:E1:E1	ABCC6	0.5642222222222222	0.626356326	0.22097	0	1.10068829292879e-06	0.0
ABCC6:E20:E20	ABCC6	-0.38937763157894734	0.626356326	0.209246	1	1.3247938175297e-06	100.0
ABCC6:E21:E21	ABCC6	0.2677289256198345	0.626356326	2.66725	0	1.69278315093307e-06	100.0
ABCC6:E22:E22	ABCC6	2.111966346153847	0.626356326	-0.162964	6	4.28159047375846e-06	99.519
ABCC6:E23:E23	ABCC6	2.0012945337620556	0.626356326	1.0543	5	5.21069931190948e-06	99.678
ABCC6:E24:E24	ABCC6	2.3612299999999964	0.626356326	-0.287034	14	3.77038370487898e-06	100.0
ABCC6:E25:E25	ABCC6	2.059125196850395	0.626356326	-0.39938	1	1.94627051339436e-06	100.0
ABCC6:E26:E26	ABCC6	2.435068627450979	0.626356326	-0.64752	7	1.82231773645969e-06	100.0
ABCC6:E27:E27	ABCC6	1.2587346938775517	0.626356326	0.941945	1	2.80671017936806e-06	100.0
ABCC6:E28:E28	ABCC6	1.9100610062893075	0.626356326	-0.0388937	19	3.06012146132772e-06	100.0
ABCC6:E29:E29	ABCC6	1.8561778443113772	0.626356326	-0.895662	5	3.17619903714518e-06	99.401
ABCC6:E2:E2	ABCC6	1.803777978142074	0.626356326	-0.52345	1	2.55059898722227e-06	85.792
ABCC6:E30:E30	ABCC6	1.9645384615384647	0.626356326	-1.26788	5	4.19454641426263e-06	100.0
ABCC6:E31:E31	ABCC6	2.590491743119264	0.626356326	-0.0271703	2	1.54792564054892e-06	100.0
ABCC6:E3:E3	ABCC6	1.3204999999999993	0.626356326	0.22097	0	2.23269073588579e-06	0.0
ABCC6:E4:E4	ABCC6	1.2339635658914723	0.626356326	0.22097	3	2.17120360787643e-06	0.0
ABCC6:E5:E5	ABCC6	1.3643023809523804	0.626356326	1.20181	1	1.89425474030191e-06	13.492
ABCC6:E6:E6	ABCC6	2.2693354838709685	0.626356326	0.22097	0	8.78799352129759e-07	0.0
ABCC6:E7:E7	ABCC6	1.0634083333333335	0.626356326	0.829597	3	2.01438757957577e-06	99.242
ABCC6:E8:E8	ABCC6	0.834712254901962	0.626356326	-0.64752	1	2.85696815023507e-06	100.0
ABCC6:E9:E9	ABCC6	1.7731921348314639	0.626356326	-0.162964	6	2.7706599868369e-06	100.0
ABCC8:E10:E10	ABCC8	4.193752760736191	-2.091107194	-1.01973	12	3.52501068595939e-06	100.0
ABCC8:E11:E11	ABCC8	3.348536585365854	-2.091107194	0.0968997	1	6.51134089104811e-07	97.561
ABCC8:E12:E12	ABCC8	3.563382191780817	-2.091107194	-0.39938	3	2.9612256262876e-06	100.0
ABCC8:E13:E13	ABCC8	2.556226415094339	-2.091107194	0.0851762	2	1.87307103629935e-06	100.0
ABCC8:E14:E14	ABCC8	2.522810256410257	-2.091107194	-0.895662	0	2.34689483425198e-06	100.0
ABCC8:E15:E15	ABCC8	3.0419210526315807	-2.091107194	-0.0271703	4	1.4224906821218e-06	98.684
ABCC8:E16:E16	ABCC8	3.3381037735849053	-2.091107194	-0.15124	12	1.82302728026579e-06	100.0
ABCC8:E17:E17	ABCC8	2.5783939393939397	-2.091107194	-0.0271703	0	5.05787094194453e-07	100.0
ABCC8:E18:E18	ABCC8	1.2735555555555556	-2.091107194	0.0968997	0	8.81653342837027e-07	100.0
ABCC8:E19:E19	ABCC8	3.5191212121212105	-2.091107194	-0.0271703	1	1.58825662681574e-06	100.0
ABCC8:E1:E1	ABCC8	3.2208513513513455	-2.091107194	-0.0271703	16	3.6267205734113e-06	100.0
ABCC8:E20:E20	ABCC8	3.8935411764705865	-2.091107194	-0.39938	2	1.28750488804068e-06	100.0
ABCC8:E21:E21	ABCC8	4.260086419753084	-2.091107194	-0.27531	4	1.80628927301574e-06	100.0
ABCC8:E22:E22	ABCC8	4.578784057971012	-2.091107194	0.0968997	6	2.03473304804924e-06	100.0
ABCC8:E23:E23	ABCC8	4.700595238095236	-2.091107194	0.0968997	1	1.48396560961582e-06	100.0
ABCC8:E24:E24	ABCC8	3.3779900000000005	-2.091107194	0.22097	1	1.38659164602133e-06	100.0
ABCC8:E25:E25	ABCC8	3.600690082644618	-2.091107194	-1.26788	3	4.51866021293417e-06	100.0
ABCC8:E26:E26	ABCC8	3.8443994011975984	-2.091107194	0.829597	0	2.95778276185444e-06	100.0
ABCC8:E27:E27	ABCC8	4.2188	-2.091107194	-0.0271703	2	1.07504086961876e-06	100.0
ABCC8:E28:E28	ABCC8	3.8628955696202536	-2.091107194	-0.895662	11	3.04981224619601e-06	100.0
ABCC8:E29:E29	ABCC8	3.8908279569892503	-2.091107194	-0.39938	4	1.52305187256846e-06	100.0
ABCC8:E2:E2	ABCC8	3.756811549295775	-2.091107194	0.0968997	11	1.91172690898804e-06	100.0
ABCC8:E30:E30	ABCC8	3.897607766990288	-2.091107194	-0.0271703	1	1.5658956253651e-06	100.0
ABCC8:E31:E31	ABCC8	3.077008771929826	-2.091107194	-0.39938	3	1.97330226946627e-06	100.0
ABCC8:E32:E32	ABCC8	3.419818181818179	-2.091107194	-0.64752	4	1.81300074401645e-06	100.0
ABCC8:E33:E33	ABCC8	3.162106870229006	-2.091107194	0.457386	12	2.63672326902417e-06	100.0
ABCC8:E34:E34	ABCC8	3.4567974683544325	-2.091107194	0.0968997	20	2.05422900102526e-06	98.734
ABCC8:E35:E35	ABCC8	3.1871009174311875	-2.091107194	-0.0271703	11	2.46392212514668e-06	99.083
ABCC8:E36:E36	ABCC8	3.4256384615384627	-2.091107194	-0.0271703	12	1.41598461260401e-06	100.0
ABCC8:E37:E37	ABCC8	3.6157238805970136	-2.091107194	-1.1438	21	2.57910975795557e-06	100.0
ABCC8:E38:E38	ABCC8	3.716190476190478	-2.091107194	0.953668	6	1.34164959317633e-06	100.0
ABCC8:E39:E39	ABCC8	3.187569565217388	-2.091107194	0.457386	8	3.01057263281122e-06	100.0
ABCC8:E3:E3	ABCC8	4.067544262295081	-2.091107194	-0.64752	12	2.23140130162274e-06	100.0
ABCC8:E4:E4	ABCC8	2.936508982035923	-2.091107194	-0.64752	6	2.68915727854612e-06	99.401
ABCC8:E5:E5	ABCC8	3.5941374485596764	-2.091107194	-0.771591	20	4.67740771688124e-06	100.0
ABCC8:E6:E6	ABCC8	3.1517174603174536	-2.091107194	-0.64752	8	3.98157766720564e-06	100.0
ABCC8:E7:E7	ABCC8	3.7626545454545424	-2.091107194	-0.15124	6	2.06578246145891e-06	100.0
ABCC8:E8:E8	ABCC8	3.7160833333333345	-2.091107194	0.829597	6	1.8210708639577e-06	100.0
ABCC8:E9:E9	ABCC8	4.192222962962959	-2.091107194	0.705527	5	1.95151793935894e-06	100.0
ABCC9:E10:E10	ABCC9	3.3422846625766858	-1.967739992	0.0968997	0	1.59767148292744e-06	100.0
ABCC9:E11:E11	ABCC9	3.4850487804878028	-1.967739992	0.0968997	0	4.26259323318542e-07	100.0
ABCC9:E12:E12	ABCC9	2.4454685314685323	-1.967739992	0.0968997	0	1.91038663550993e-06	100.0
ABCC9:E13:E13	ABCC9	2.7550385321100905	-1.967739992	-0.52345	0	1.5466057255371e-06	100.0
ABCC9:E14:E14	ABCC9	2.48881574074074	-1.967739992	-0.52345	2	1.90987670475736e-06	100.0
ABCC9:E15:E15	ABCC9	3.7701534246575346	-1.967739992	0.0968997	0	9.37736417451747e-07	100.0
ABCC9:E16:E16	ABCC9	3.3887924528301845	-1.967739992	-0.27531	0	1.25232517632473e-06	100.0
ABCC9:E17:E17	ABCC9	4.532820512820513	-1.967739992	1.07774	0	3.62951780950212e-07	100.0
ABCC9:E18:E18	ABCC9	3.715431372549019	-1.967739992	-0.0271703	0	1.01937511275377e-06	100.0
ABCC9:E19:E19	ABCC9	3.8755058823529365	-1.967739992	0.22097	0	8.52540663208314e-07	100.0
ABCC9:E1:E1	ABCC9	3.163612676056336	-1.967739992	0.0968997	0	1.67061369794677e-06	100.0
ABCC9:E20:E20	ABCC9	3.4071012345679015	-1.967739992	0.0968997	0	1.2101579770212e-06	100.0
ABCC9:E21:E21	ABCC9	3.1486521739130415	-1.967739992	-0.39938	0	1.79179425040725e-06	100.0
ABCC9:E22:E22	ABCC9	2.7331706349206364	-1.967739992	-0.0271703	0	1.38672260083348e-06	100.0
ABCC9:E23:E23	ABCC9	3.7773505154639118	-1.967739992	-0.52345	0	1.7029319705539e-06	100.0
ABCC9:E24:E24	ABCC9	3.1374453478260773	-1.967739992	-0.64752	1	2.88106613983945e-06	100.0
ABCC9:E25:E25	ABCC9	3.8020523489932834	-1.967739992	0.0968997	3	1.55508220815867e-06	100.0
ABCC9:E26:E26	ABCC9	3.458105714285717	-1.967739992	-0.0271703	0	8.71151135868101e-07	100.0
ABCC9:E27:E27	ABCC9	3.4089879746835465	-1.967739992	0.829597	5	1.94720110051335e-06	100.0
ABCC9:E28:E28	ABCC9	3.4776236559139795	-1.967739992	0.22097	0	1.30249232113308e-06	100.0
ABCC9:E29:E29	ABCC9	3.5468339805825213	-1.967739992	-0.15124	2	1.70017398001428e-06	100.0
ABCC9:E2:E2	ABCC9	2.7874014084507057	-1.967739992	-0.0271703	1	1.89436421070489e-06	100.0
ABCC9:E30:E30	ABCC9	2.8111607843137274	-1.967739992	-0.0271703	0	1.43434400933861e-06	100.0
ABCC9:E31:E31	ABCC9	3.5246611570247914	-1.967739992	0.22097	0	1.25754189373783e-06	100.0
ABCC9:E32:E32	ABCC9	3.979358778625951	-1.967739992	-0.27531	0	1.54495114034368e-06	100.0
ABCC9:E33:E33	ABCC9	3.26041772151899	-1.967739992	-0.0271703	0	1.2061664292344e-06	100.0
ABCC9:E34:E34	ABCC9	2.834385321100916	-1.967739992	0.0968997	1	1.34080401754533e-06	100.0
ABCC9:E35:E35	ABCC9	3.7807634615384647	-1.967739992	-0.0271703	0	1.03624638085155e-06	100.0
ABCC9:E36:E36	ABCC9	3.153707462686564	-1.967739992	-0.27531	1	1.94600042714675e-06	100.0
ABCC9:E37:E37	ABCC9	3.3481777777777784	-1.967739992	0.22097	0	1.02470867054751e-06	98.413
ABCC9:E38:E38	ABCC9	4.113905797101447	-1.967739992	-0.27531	0	1.77172823610081e-06	100.0
ABCC9:E3:E3	ABCC9	1.9082459016393434	-1.967739992	-0.39938	0	2.32015736566421e-06	100.0
ABCC9:E4:E4	ABCC9	2.723714970059879	-1.967739992	-0.0271703	0	2.12509250142712e-06	100.0
ABCC9:E5:E5	ABCC9	3.2982798353909444	-1.967739992	-0.52345	1	2.4359889257641e-06	100.0
ABCC9:E6:E6	ABCC9	2.6384974358974302	-1.967739992	-0.27531	0	2.68303938483699e-06	100.0
ABCC9:E7:E7	ABCC9	3.0642941176470564	-1.967739992	-0.771591	1	2.1021012539184e-06	100.0
ABCC9:E8:E8	ABCC9	4.115848717948718	-1.967739992	-0.52345	1	2.02795497836767e-06	100.0
ABCC9:E9:E9	ABCC9	3.1168444444444496	-1.967739992	-0.52345	1	1.90866113458767e-06	100.0
ABCD1:E10:E10	ABCD1	2.1663408502024293	-0.53631094	0.0968997	14	5.08921030711801e-06	40.486
ABCD1:E1:E1	ABCD1	3.1220817777777703	-0.53631094	-0.287034	130	2.31975862933295e-05	66.778
ABCD1:E2:E2	ABCD1	3.52906187845304	-0.53631094	-0.15124	23	2.84480760866428e-06	100.0
ABCD1:E3:E3	ABCD1	2.0118811188811168	-0.53631094	-0.39938	12	2.89821987395476e-06	100.0
ABCD1:E4:E4	ABCD1	1.7624278106508862	-0.53631094	-0.39938	5	3.47695163484847e-06	100.0
ABCD1:E5:E5	ABCD1	2.653365263157895	-0.53631094	0.0968997	6	1.60666381170296e-06	100.0
ABCD1:E6:E6	ABCD1	3.0391575342465766	-0.53631094	-0.64752	48	2.7538909125262e-06	100.0
ABCD1:E7:E7	ABCD1	2.656564383561642	-0.53631094	0.0968997	21	2.73385196566244e-06	98.63
ABCD1:E8:E8	ABCD1	3.4743529411764706	-0.53631094	-0.39938	23	1.82650285866112e-06	97.647
ABCD1:E9:E9	ABCD1	3.053150793650792	-0.53631094	-0.15124	29	3.03851602729845e-06	100.0
ABCD2:E10:E10	ABCD2	3.4006827272727347	-0.091746757	-0.27531	0	2.52384611767787e-06	100.0
ABCD2:E1:E1	ABCD2	3.055491480298177	-0.091746757	-0.546901	0	1.24332739783632e-05	100.0
ABCD2:E2:E2	ABCD2	3.7014861878453056	-0.091746757	-0.0271703	0	2.09071405211441e-06	100.0
ABCD2:E3:E3	ABCD2	3.6652861206896574	-0.091746757	-0.15124	0	1.52264637441807e-06	100.0
ABCD2:E4:E4	ABCD2	2.7791195266272197	-0.091746757	-0.27531	0	1.85545202823051e-06	100.0
ABCD2:E5:E5	ABCD2	3.9150210526315785	-0.091746757	0.0968997	0	1.15330156077244e-06	100.0
ABCD2:E6:E6	ABCD2	4.170054794520541	-0.091746757	0.0968997	0	1.50115226308919e-06	100.0
ABCD2:E7:E7	ABCD2	2.7397931506849287	-0.091746757	-0.15124	0	1.94487851189718e-06	100.0
ABCD2:E8:E8	ABCD2	3.4135470588235273	-0.091746757	1.07774	0	1.10198666938161e-06	100.0
ABCD2:E9:E9	ABCD2	3.256968253968251	-0.091746757	0.0968997	0	1.45849316865869e-06	100.0
ABCD3:E10:E10	ABCD3	4.141742857142858	-0.646543901	0.0968997	0	8.14326051827399e-07	100.0
ABCD3:E11:E11	ABCD3	4.437500000000002	-0.646543901	-0.0271703	0	8.9844673228559e-07	100.0
ABCD3:E12:E12	ABCD3	3.0275897959183684	-0.646543901	0.0968997	0	1.46964945134239e-06	100.0
ABCD3:E13:E13	ABCD3	4.6929891304347775	-0.646543901	0.22097	0	1.60752827628608e-06	100.0
ABCD3:E14:E14	ABCD3	4.043423913043481	-0.646543901	0.0968997	0	1.26883082108161e-06	100.0
ABCD3:E15:E15	ABCD3	3.6971465753424644	-0.646543901	-0.27531	0	7.65915551558614e-07	100.0
ABCD3:E16:E16	ABCD3	4.521734375000003	-0.646543901	-0.39938	0	9.82547552829302e-07	100.0
ABCD3:E17:E17	ABCD3	4.318679487179489	-0.646543901	0.0968997	0	1.29907643824977e-06	100.0
ABCD3:E18:E18	ABCD3	4.552409090909091	-0.646543901	0.22097	0	8.57761777960503e-07	100.0
ABCD3:E19:E19	ABCD3	4.1965666666666674	-0.646543901	0.22097	0	1.23635764823704e-06	100.0
ABCD3:E1:E1	ABCD3	2.6178890909090877	-0.646543901	-0.15124	1	3.45298131372215e-06	99.091
ABCD3:E20:E20	ABCD3	4.099716666666671	-0.646543901	-0.39938	0	1.85663659295832e-06	100.0
ABCD3:E21:E21	ABCD3	3.4581047619047625	-0.646543901	-0.15124	0	1.62839723350751e-06	100.0
ABCD3:E22:E22	ABCD3	4.212035087719298	-0.646543901	-0.0271703	0	5.80953388098089e-07	100.0
ABCD3:E23:E23	ABCD3	4.453641025641022	-0.646543901	-0.15124	0	8.16144270317675e-07	100.0
ABCD3:E2:E2	ABCD3	4.560540540540543	-0.646543901	-0.39938	0	3.66436447179669e-07	100.0
ABCD3:E3:E3	ABCD3	3.859414141414138	-0.646543901	0.953668	0	1.13291183882275e-06	100.0
ABCD3:E4:E4	ABCD3	4.396640449438197	-0.646543901	-0.0271703	0	1.09266621134969e-06	100.0
ABCD3:E5:E5	ABCD3	4.916642857142853	-0.646543901	-0.0271703	0	1.0573823713909e-06	100.0
ABCD3:E6:E6	ABCD3	4.601255102040822	-0.646543901	-0.15124	0	1.13535526183584e-06	100.0
ABCD3:E7:E7	ABCD3	4.382838709677418	-0.646543901	-0.0271703	0	1.40610437797362e-06	100.0
ABCD3:E8:E8	ABCD3	4.390463157894738	-0.646543901	0.0968997	0	7.53796544769465e-07	100.0
ABCD3:E9:E9	ABCD3	3.420677622377619	-0.646543901	0.22097	0	2.1271669195362e-06	100.0
ABCD4:E10:E10	ABCD4	3.2575999999999996	0.804668134	-0.39938	1	1.72485050072831e-06	98.913
ABCD4:E11:E11	ABCD4	2.1362333333333323	0.804668134	2.66725	0	1.88779111677659e-06	100.0
ABCD4:E12:E12	ABCD4	2.658086124401911	0.804668134	-0.52345	0	3.5009994107616e-06	100.0
ABCD4:E13:E13	ABCD4	3.4566630434782644	0.804668134	0.829597	0	1.55258782642746e-06	100.0
ABCD4:E14:E14	ABCD4	3.4864324324324327	0.804668134	0.0968997	0	5.77960652473066e-07	100.0
ABCD4:E15:E15	ABCD4	3.37458	0.804668134	-0.15124	0	6.75341143922105e-07	100.0
ABCD4:E16:E16	ABCD4	4.006898113207548	0.804668134	-0.27531	0	5.62830627958231e-07	100.0
ABCD4:E17:E17	ABCD4	3.802428571428571	0.804668134	-0.0271703	0	1.73165325339309e-06	100.0
ABCD4:E18:E18	ABCD4	3.052889655172415	0.804668134	0.457386	0	2.08510483624297e-06	100.0
ABCD4:E19:E19	ABCD4	2.5795217391304357	0.804668134	0.0968997	0	6.62969449783718e-07	100.0
ABCD4:E1:E1	ABCD4	0.8289605263157896	0.804668134	0.581456	0	1.64123110572332e-06	100.0
ABCD4:E2:E2	ABCD4	3.291722689075628	0.804668134	-0.27531	0	1.39764590110188e-06	100.0
ABCD4:E3:E3	ABCD4	3.470335937500004	0.804668134	0.705527	0	1.52311502620023e-06	100.0
ABCD4:E4:E4	ABCD4	4.216421428571427	0.804668134	0.333316	0	2.86874712227565e-06	99.286
ABCD4:E5:E5	ABCD4	3.3366752136752122	0.804668134	-0.0388937	0	2.35415319979494e-06	100.0
ABCD4:E6:E6	ABCD4	3.6010317460317416	0.804668134	-0.39938	0	1.86591101430433e-06	100.0
ABCD4:E7:E7	ABCD4	3.4887843137254877	0.804668134	0.0968997	0	8.77316673952731e-07	100.0
ABCD4:E8:E8	ABCD4	4.079884210526318	0.804668134	0.829597	0	1.19075732586682e-06	100.0
ABCD4:E9:E9	ABCD4	3.6695745901639345	0.804668134	0.333316	0	2.19080810697397e-06	100.0
ABCE1:E10:E10	ABCE1	4.166018583333319	-0.251530012	0.0968997	0	2.1989938311861e-06	100.0
ABCE1:E11:E11	ABCE1	3.2928833333333314	-0.251530012	0.22097	0	9.83941335668944e-07	100.0
ABCE1:E12:E12	ABCE1	3.9755254237288153	-0.251530012	0.0968997	0	5.84442601045462e-07	100.0
ABCE1:E13:E13	ABCE1	3.8002612612612614	-0.251530012	-0.0271703	0	1.46151431800303e-06	98.198
ABCE1:E14:E14	ABCE1	4.086670629370631	-0.251530012	-0.15124	0	1.98750191599246e-06	100.0
ABCE1:E15:E15	ABCE1	3.914775609756096	-0.251530012	-0.15124	0	2.00209099871114e-06	99.187
ABCE1:E16:E16	ABCE1	4.510598214285721	-0.251530012	0.22097	0	1.2693351912075e-06	100.0
ABCE1:E17:E17	ABCE1	4.7432708333333355	-0.251530012	0.22097	0	4.42751813402841e-07	100.0
ABCE1:E1:E1	ABCE1	3.6508058252427205	-0.251530012	0.0968997	0	1.5546593260478e-06	100.0
ABCE1:E2:E2	ABCE1	4.17791860465117	-0.251530012	0.22097	0	1.0711554722906e-06	100.0
ABCE1:E3:E3	ABCE1	4.730285714285711	-0.251530012	0.0968997	0	1.31451222814402e-06	100.0
ABCE1:E4:E4	ABCE1	4.912254237288143	-0.251530012	-0.0271703	0	1.51583748228368e-06	100.0
ABCE1:E5:E5	ABCE1	4.515589130434777	-0.251530012	0.0968997	0	1.55811749994305e-06	99.275
ABCE1:E6:E6	ABCE1	3.7409000000000017	-0.251530012	0.22097	0	8.86044010298492e-07	100.0
ABCE1:E7:E7	ABCE1	4.161009278350511	-0.251530012	-0.0271703	0	1.32476270752264e-06	100.0
ABCE1:E8:E8	ABCE1	4.166577777777782	-0.251530012	0.0968997	0	1.29371444432989e-06	100.0
ABCE1:E9:E9	ABCE1	4.398508196721317	-0.251530012	-0.0271703	0	1.64639710902611e-06	100.0
ABCF1:E10:E10	ABCF1	3.3485365853658564	-0.222203495	-0.52345	0	2.00122077744163e-06	100.0
ABCF1:E11:E11	ABCF1	2.820871287128713	-0.222203495	-0.15124	0	2.18418158770973e-06	100.0
ABCF1:E12:E12	ABCF1	3.1998139534883703	-0.222203495	0.0968997	0	1.0984743120529e-06	100.0
ABCF1:E13:E13	ABCF1	2.4222999999999995	-0.222203495	1.07774	0	2.08585905365323e-06	100.0
ABCF1:E14:E14	ABCF1	2.986542731543623	-0.222203495	-0.0271703	0	2.86433501708589e-06	100.0
ABCF1:E15:E15	ABCF1	2.940464285714284	-0.222203495	0.22097	0	1.11793980481974e-06	100.0
ABCF1:E16:E16	ABCF1	2.728166399999996	-0.222203495	-0.39938	0	2.0486106973197e-06	100.0
ABCF1:E17:E17	ABCF1	3.558513274336278	-0.222203495	-0.0271703	0	1.43405110734306e-06	99.115
ABCF1:E18:E18	ABCF1	2.85324709302326	-0.222203495	0.457386	0	2.8120147315289e-06	100.0
ABCF1:E19:E19	ABCF1	3.3963866666666647	-0.222203495	0.0968997	0	1.08696528621729e-06	100.0
ABCF1:E1:E1	ABCF1	3.3192849315068473	-0.222203495	-0.27531	0	2.17971497978927e-06	100.0
ABCF1:E20:E20	ABCF1	3.3770985915492933	-0.222203495	0.22097	0	1.13975085506398e-06	100.0
ABCF1:E21:E21	ABCF1	3.9617999999999998	-0.222203495	-0.0271703	0	5.37103822874585e-07	100.0
ABCF1:E22:E22	ABCF1	4.346355029585812	-0.222203495	0.0968997	0	3.04142129041938e-06	100.0
ABCF1:E23:E23	ABCF1	3.9073076923076906	-0.222203495	-0.0271703	0	1.17844599197622e-06	100.0
ABCF1:E24:E24	ABCF1	3.13254794520548	-0.222203495	0.0968997	0	9.81823341890045e-07	100.0
ABCF1:E25:E25	ABCF1	3.5600718562874296	-0.222203495	0.581456	0	2.80278724874346e-06	100.0
ABCF1:E2:E2	ABCF1	3.199553191489362	-0.222203495	-0.0271703	0	6.17663665107155e-07	100.0
ABCF1:E3:E3	ABCF1	2.658576041666668	-0.222203495	0.22097	0	9.18577746919487e-07	100.0
ABCF1:E4:E4	ABCF1	2.9321133858267676	-0.222203495	-0.52345	0	1.92851346248823e-06	100.0
ABCF1:E5:E5	ABCF1	1.6185	-0.222203495	-0.15124	0	9.16414711691075e-07	100.0
ABCF1:E6:E6	ABCF1	2.916596296296296	-0.222203495	-0.0271703	0	1.40591272307686e-06	100.0
ABCF1:E7:E7	ABCF1	2.0103200000000006	-0.222203495	0.0968997	0	9.23129198276763e-07	100.0
ABCF1:E8:E8	ABCF1	2.21350350877193	-0.222203495	1.07774	0	1.23595875823232e-06	100.0
ABCF1:E9:E9	ABCF1	2.42633859649123	-0.222203495	-0.0271703	0	1.06002222755584e-06	100.0
ABCF2:E10:E10	ABCF2	3.661567567567572	-0.466531444	-0.0271703	0	1.30616579845995e-06	100.0
ABCF2:E11:E11	ABCF2	3.2991111111111104	-0.466531444	0.0968997	0	1.05210428355574e-06	100.0
ABCF2:E12:E12	ABCF2	3.8120240310077493	-0.466531444	-0.39938	0	1.65767955893069e-06	100.0
ABCF2:E13:E13	ABCF2	3.966829411764694	-0.466531444	0.581456	0	3.27201950393004e-06	100.0
ABCF2:E14:E14	ABCF2	4.050450746268657	-0.466531444	-0.64752	0	1.61893181826604e-06	100.0
ABCF2:E15:E15	ABCF2	2.2235405405405406	-0.466531444	1.07774	0	4.22680090958142e-07	100.0
ABCF2:E1:E1	ABCF2	3.3262077922077937	-0.466531444	-0.15124	0	2.08008081004221e-06	100.0
ABCF2:E2:E2	ABCF2	4.175544600938953	-0.466531444	-0.52345	0	2.89146263328279e-06	100.0
ABCF2:E3:E3	ABCF2	3.7952240437158373	-0.466531444	-0.52345	0	2.95706968523918e-06	100.0
ABCF2:E4:E4	ABCF2	3.6053436046511593	-0.466531444	-0.0388937	0	3.002667203022e-06	99.419
ABCF2:E5:E5	ABCF2	4.090229166666663	-0.466531444	-0.0271703	0	1.46240873677457e-06	100.0
ABCF2:E6:E6	ABCF2	4.323631067961167	-0.466531444	-0.0271703	0	1.63514564962554e-06	100.0
ABCF2:E7:E7	ABCF2	3.6822291666666693	-0.466531444	-0.27531	0	1.57327091718152e-06	100.0
ABCF2:E8:E8	ABCF2	3.914090000000001	-0.466531444	-0.39938	0	2.15016329073854e-06	100.0
ABCF2:E9:E9	ABCF2	3.171188888888886	-0.466531444	0.0968997	0	9.74636106807993e-07	100.0
ABCF3:E10:E10	ABCF3	3.7490964912280678	-0.771553417	0.953668	0	7.90312890721965e-07	100.0
ABCF3:E11:E11	ABCF3	2.8278695652173913	-0.771553417	0.22097	0	2.36151154645115e-07	100.0
ABCF3:E12:E12	ABCF3	3.717660714285715	-0.771553417	0.0968997	0	6.22388302536994e-07	100.0
ABCF3:E13:E13	ABCF3	2.9769895522387984	-0.771553417	-0.64752	0	4.13674444687131e-06	100.0
ABCF3:E14:E14	ABCF3	3.364857142857144	-0.771553417	-0.0271703	0	1.11404092418559e-06	100.0
ABCF3:E15:E15	ABCF3	2.85571111111111	-0.771553417	0.0968997	0	6.41963781063754e-07	100.0
ABCF3:E16:E16	ABCF3	3.129037593984964	-0.771553417	1.9228	0	2.7281743604315e-06	100.0
ABCF3:E17:E17	ABCF3	3.0967078651685376	-0.771553417	-0.39938	0	1.32195055782361e-06	98.876
ABCF3:E18:E18	ABCF3	3.803663043478261	-0.771553417	-0.0271703	0	1.36373831997961e-06	100.0
ABCF3:E19:E19	ABCF3	3.2578446616541363	-0.771553417	-0.39938	0	2.53245180551213e-06	100.0
ABCF3:E1:E1	ABCF3	4.255342465753419	-0.771553417	-0.39938	0	2.48770633333057e-06	100.0
ABCF3:E20:E20	ABCF3	3.316207954545454	-0.771553417	-0.0271703	0	1.15456924174443e-06	100.0
ABCF3:E21:E21	ABCF3	2.8263081761006266	-0.771553417	-1.51602	0	3.81891246649446e-06	98.742
ABCF3:E2:E2	ABCF3	4.215527027027023	-0.771553417	-0.64752	0	3.59056685388707e-06	100.0
ABCF3:E3:E3	ABCF3	3.267648749999997	-0.771553417	0.0968997	0	1.43064511333781e-06	100.0
ABCF3:E4:E4	ABCF3	2.77536170212766	-0.771553417	-0.0271703	0	6.30461895535871e-07	100.0
ABCF3:E5:E5	ABCF3	2.7441224489795903	-0.771553417	0.953668	0	1.6295419159569e-06	100.0
ABCF3:E6:E6	ABCF3	2.8419756097560995	-0.771553417	-0.27531	0	1.72316986573544e-06	100.0
ABCF3:E7:E7	ABCF3	2.9044958801498044	-0.771553417	-1.39195	0	5.11621785821893e-06	100.0
ABCF3:E8:E8	ABCF3	3.2150493827160513	-0.771553417	-0.15124	0	1.00663241203516e-06	100.0
ABCF3:E9:E9	ABCF3	3.563366666666669	-0.771553417	-0.39938	0	9.88008310425038e-07	100.0
ABCG1:E10:E10	ABCG1	2.9215654901960812	-1.374132436	-0.27531	0	1.59896509232858e-06	100.0
ABCG1:E11:E11	ABCG1	2.7963491715976363	-1.374132436	-0.39938	0	3.16400724739191e-06	100.0
ABCG1:E12:E12	ABCG1	2.742359405940596	-1.374132436	-0.15124	0	1.45509029293637e-06	100.0
ABCG1:E13:E13	ABCG1	2.4591572327044044	-1.374132436	-1.01973	0	4.16459620865423e-06	100.0
ABCG1:E14:E14	ABCG1	2.7481596638655463	-1.374132436	-0.27531	0	2.40632150920495e-06	100.0
ABCG1:E15:E15	ABCG1	2.6456275109170324	-1.374132436	-0.52345	0	4.554017763873e-06	100.0
ABCG1:E1:E1	ABCG1	2.87207142857143	-1.374132436	-0.15124	0	1.15955047838143e-06	100.0
ABCG1:E2:E2	ABCG1	2.338971311475413	-1.374132436	0.333316	0	3.96892081262919e-06	100.0
ABCG1:E3:E3	ABCG1	2.8933601694915247	-1.374132436	-0.39938	0	1.9901316648128e-06	100.0
ABCG1:E4:E4	ABCG1	3.321594736842101	-1.374132436	-0.27531	0	2.80949683757099e-06	100.0
ABCG1:E5:E5	ABCG1	2.939901960784314	-1.374132436	-0.0271703	0	6.82651896618175e-07	100.0
ABCG1:E6:E6	ABCG1	2.5262383561643844	-1.374132436	-0.39938	1	3.2693748265636e-06	100.0
ABCG1:E7:E7	ABCG1	2.620365322580647	-1.374132436	-0.771591	0	2.60188378998374e-06	100.0
ABCG1:E8:E8	ABCG1	2.0027443478260865	-1.374132436	-0.15124	0	1.60492179881908e-06	100.0
ABCG1:E9:E9	ABCG1	2.135138486486487	-1.374132436	-0.895662	1	3.67185405895206e-06	99.459
ABCG2:E10:E10	ABCG2	2.9231222222222217	-0.198338176	0.0968997	0	1.26984836348052e-06	100.0
ABCG2:E11:E11	ABCG2	2.559930479999999	-0.198338176	-0.39938	0	1.53441227954613e-06	99.2
ABCG2:E12:E12	ABCG2	2.0386774193548387	-0.198338176	0.829597	0	1.85348083275515e-06	100.0
ABCG2:E13:E13	ABCG2	2.2166333333333315	-0.198338176	-0.0271703	0	1.32229299943847e-06	98.889
ABCG2:E14:E14	ABCG2	1.598204819277108	-0.198338176	-0.0271703	0	9.54821734199035e-07	100.0
ABCG2:E15:E15	ABCG2	2.1904297297297304	-0.198338176	0.581456	0	2.03275294586157e-06	100.0
ABCG2:E1:E1	ABCG2	1.0654866995073882	-0.198338176	-0.0388937	0	2.97008932682613e-06	100.0
ABCG2:E2:E2	ABCG2	3.8621666666666643	-0.198338176	-0.15124	0	9.16370249084499e-07	100.0
ABCG2:E3:E3	ABCG2	2.9406101739130417	-0.198338176	-0.27531	0	1.73781606531421e-06	100.0
ABCG2:E4:E4	ABCG2	2.7843764705882363	-0.198338176	0.457386	0	2.47526640107873e-06	100.0
ABCG2:E5:E5	ABCG2	3.3228170886075947	-0.198338176	-0.52345	0	1.75713849238085e-06	100.0
ABCG2:E6:E6	ABCG2	3.016223026315786	-0.198338176	-0.64752	0	2.09775301377705e-06	100.0
ABCG2:E7:E7	ABCG2	2.1561774509803913	-0.198338176	-0.39938	0	1.04185686084127e-06	100.0
ABCG2:E8:E8	ABCG2	1.1546374501992007	-0.198338176	0.457386	0	3.02966769970802e-06	100.0
ABCG2:E9:E9	ABCG2	1.9873469879518066	-0.198338176	-0.0271703	0	1.04825186346992e-06	100.0
ABCG4:E10:E10	ABCG4	3.6985838579881647	-0.067881249	-0.895662	0	3.50606065656326e-06	100.0
ABCG4:E11:E11	ABCG4	4.0285742574257455	-0.067881249	-0.15124	0	1.67067399844302e-06	100.0
ABCG4:E12:E12	ABCG4	3.1959308176100585	-0.067881249	-0.27531	0	2.95911239582591e-06	99.371
ABCG4:E13:E13	ABCG4	3.4404873949579833	-0.067881249	-0.15124	0	1.60465473189092e-06	100.0
ABCG4:E14:E14	ABCG4	3.2879646017699087	-0.067881249	-0.0271703	0	4.21807661496193e-06	99.558
ABCG4:E1:E1	ABCG4	3.1491470588235324	-0.067881249	0.829597	0	5.69948440912947e-06	100.0
ABCG4:E2:E2	ABCG4	4.2726440677966115	-0.067881249	-0.15124	0	1.63076112536816e-06	100.0
ABCG4:E3:E3	ABCG4	3.0528398496240623	-0.067881249	-0.0271703	0	2.20006930455969e-06	100.0
ABCG4:E4:E4	ABCG4	3.4479450980392166	-0.067881249	-0.0271703	0	4.89286976454021e-07	100.0
ABCG4:E5:E5	ABCG4	3.3698082191780876	-0.067881249	0.333316	0	2.86164064698685e-06	100.0
ABCG4:E6:E6	ABCG4	3.977290322580647	-0.067881249	-0.15124	0	1.70984857415564e-06	100.0
ABCG4:E7:E7	ABCG4	4.23194782608696	-0.067881249	-0.0271703	0	1.77253002879887e-06	100.0
ABCG4:E8:E8	ABCG4	3.336734265734263	-0.067881249	1.43823	0	2.39490724182552e-06	100.0
ABCG4:E9:E9	ABCG4	4.249191919191916	-0.067881249	-0.15124	0	1.23890549451613e-06	100.0
ABCG5:E10:E10	ABCG5	2.115172661870503	1.161078613	-1.26788	0	2.62363617729707e-06	100.0
ABCG5:E11:E11	ABCG5	1.8940483870967761	1.161078613	1.68637	1	2.64029480090626e-06	99.462
ABCG5:E12:E12	ABCG5	3.014758407079648	1.161078613	0.581456	0	1.31421586989596e-06	100.0
ABCG5:E13:E13	ABCG5	1.7898953608247428	1.161078613	1.43823	0	1.94505866649183e-06	100.0
ABCG5:E1:E1	ABCG5	0.09340461538461552	1.161078613	2.4191	0	2.30689587602884e-06	99.301
ABCG5:E2:E2	ABCG5	1.7943532786885243	1.161078613	0.457386	0	2.26448262553027e-06	100.0
ABCG5:E3:E3	ABCG5	2.5234553284671555	1.161078613	0.829597	0	3.87522605130496e-06	97.81
ABCG5:E4:E4	ABCG5	1.5112989898989897	1.161078613	-0.15124	1	2.97673766100019e-06	100.0
ABCG5:E5:E5	ABCG5	2.5678368421052626	1.161078613	0.581456	0	2.69443268129694e-06	100.0
ABCG5:E6:E6	ABCG5	3.0321357142857126	1.161078613	-0.771591	0	2.17959765579469e-06	100.0
ABCG5:E7:E7	ABCG5	2.679999999999998	1.161078613	0.333316	0	1.982424688524e-06	100.0
ABCG5:E8:E8	ABCG5	2.2851700934579435	1.161078613	-0.895662	0	2.71910726568798e-06	100.0
ABCG5:E9:E9	ABCG5	2.296639660194173	1.161078613	-0.287034	4	3.97663762924794e-06	100.0
ABCG8:E10:E10	ABCG8	2.4459870129870125	0.744001103	-0.64752	0	1.00992392957963e-06	100.0
ABCG8:E11:E11	ABCG8	1.8539488805970155	0.744001103	-1.40368	5	4.32266873505477e-06	100.0
ABCG8:E12:E12	ABCG8	0.6235312500000004	0.744001103	-0.895662	1	2.3291828901486e-06	100.0
ABCG8:E13:E13	ABCG8	1.9547166666666662	0.744001103	1.5623	0	2.42457904638758e-06	100.0
ABCG8:E1:E1	ABCG8	-0.2828031746031745	0.744001103	0.953668	1	1.3713299926224e-06	100.0
ABCG8:E2:E2	ABCG8	3.53803725490196	0.744001103	2.79133	0	1.07753407499175e-06	100.0
ABCG8:E3:E3	ABCG8	2.568197515923567	0.744001103	0.333316	0	1.63084412584375e-06	100.0
ABCG8:E4:E4	ABCG8	2.5361994142259436	0.744001103	-0.0388937	1	4.15040872529867e-06	100.0
ABCG8:E5:E5	ABCG8	2.5383684210526347	0.744001103	-0.0388937	2	3.47448196597624e-06	100.0
ABCG8:E6:E6	ABCG8	2.466337037037035	0.744001103	-1.64009	1	4.45027081608834e-06	100.0
ABCG8:E7:E7	ABCG8	1.2871907975460133	0.744001103	1.06602	0	2.54047492340682e-06	100.0
ABCG8:E8:E8	ABCG8	-0.4376749999999997	0.744001103	1.5623	0	2.18497253177079e-06	100.0
ABCG8:E9:E9	ABCG8	2.2752914999999962	0.744001103	-1.39195	1	3.57378827534878e-06	100.0
ABHD10:E1:E1	ABHD10	0.34649704225352124	0.595326758	1.19009	0	3.93362176403902e-06	100.0
ABHD10:E2:E2	ABHD10	3.3806885869565186	0.595326758	-0.39938	0	2.75262231660892e-06	100.0
ABHD10:E3:E3	ABHD10	3.334053571428573	0.595326758	-0.0271703	0	1.11857264633486e-06	100.0
ABHD10:E4:E4	ABHD10	2.9205028985507235	0.595326758	-0.15124	0	1.78525863562557e-06	100.0
ABHD10:E5:E5	ABHD10	2.1802927536231893	0.595326758	1.42651	0	4.43414423129747e-06	100.0
ABHD11:E1:E1	ABHD11	-0.18381118421052625	-0.404032746	-0.27531	0	4.56785596593087e-06	73.684
ABHD11:E2:E2	ABHD11	2.4046691176470576	-0.404032746	-0.15124	0	3.22965319199203e-06	99.265
ABHD11:E3:E3	ABHD11	3.2499658620689655	-0.404032746	-0.27531	0	3.28677923888299e-06	100.0
ABHD11:E4:E4	ABHD11	1.0306134502923978	-0.404032746	0.333316	0	2.93847027408121e-06	100.0
ABHD11:E5:E5	ABHD11	1.058561153846153	-0.404032746	-0.52345	0	3.20631843854434e-06	100.0
ABHD11:E6:E6	ABHD11	1.6893383458646607	-0.404032746	-1.1438	0	2.8766186841513e-06	100.0
ABHD12:E10:E10	ABHD12	3.626601204819274	-0.157884861	0.0968997	0	9.81872354949008e-07	100.0
ABHD12:E11:E11	ABHD12	3.246526582278482	-0.157884861	-0.52345	0	1.59708768808152e-06	100.0
ABHD12:E12:E12	ABHD12	2.9575078125000047	-0.157884861	-0.162964	1	2.15468675784062e-06	100.0
ABHD12:E13:E13	ABHD12	-0.9005051724137928	-0.157884861	-0.15124	0	6.45452403964778e-07	100.0
ABHD12:E1:E1	ABHD12	2.2932455497382214	-0.157884861	0.22097	0	7.67885433807403e-06	0.0
ABHD12:E2:E2	ABHD12	3.3864335999999984	-0.157884861	0.581456	0	1.96672744461086e-06	100.0
ABHD12:E3:E3	ABHD12	3.914068867924529	-0.157884861	-0.15124	0	1.50336300991357e-06	100.0
ABHD12:E4:E4	ABHD12	2.882023333333332	-0.157884861	-0.15124	0	1.9245832589822e-06	100.0
ABHD12:E5:E5	ABHD12	2.161032258064517	-0.157884861	-0.27531	1	8.49126261042583e-07	100.0
ABHD12:E6:E6	ABHD12	3.910803478260871	-0.157884861	0.22097	1	4.96996027241223e-07	100.0
ABHD12:E7:E7	ABHD12	2.682638461538463	-0.157884861	-0.0271703	0	2.39283704180094e-06	100.0
ABHD12:E8:E8	ABHD12	3.1664210526315797	-0.157884861	0.953668	0	1.26018506424539e-06	100.0
ABHD12:E9:E9	ABHD12	3.4148999999999994	-0.157884861	-0.27531	0	1.34679850567457e-06	100.0
ABHD12B:E10:E10	ABHD12B	2.032749397590362	1.039913547	0.581456	0	1.22163755095468e-06	100.0
ABHD12B:E11:E11	ABHD12B	2.2209508860759506	1.039913547	-0.39938	0	7.7951479044657e-07	100.0
ABHD12B:E12:E12	ABHD12B	1.8406201680672267	1.039913547	3.16356	0	1.62954560374658e-06	100.0
ABHD12B:E13:E13	ABHD12B	3.160646428571428	1.039913547	0.0968997	0	2.79233452350955e-07	100.0
ABHD12B:E1:E1	ABHD12B	0.7389653846153846	1.039913547	0.22097	0	3.65701748166547e-06	0.0
ABHD12B:E2:E2	ABHD12B	1.6627390624999994	1.039913547	0.22097	0	1.61998612839493e-06	0.0
ABHD12B:E3:E3	ABHD12B	2.2305456310679594	1.039913547	0.0968997	0	1.01965428496828e-06	100.0
ABHD12B:E4:E4	ABHD12B	2.036421666666665	1.039913547	-0.771591	0	1.67393633110001e-06	100.0
ABHD12B:E5:E5	ABHD12B	0.9011903225806454	1.039913547	0.22097	0	4.72161672863132e-07	100.0
ABHD12B:E6:E6	ABHD12B	3.5510000000000015	1.039913547	1.20181	0	4.87922137628511e-07	100.0
ABHD12B:E7:E7	ABHD12B	2.552953846153845	1.039913547	-1.01973	0	1.80656760497437e-06	100.0
ABHD12B:E8:E8	ABHD12B	2.4801315789473684	1.039913547	0.22097	0	3.48183486590714e-07	100.0
ABHD12B:E9:E9	ABHD12B	2.8688912500000012	1.039913547	1.07774	0	8.47859732154761e-07	100.0
ABHD13:E1:E1	ABHD13	3.392341420118341	-0.317668748	-2.6327	0	1.24242937810152e-05	100.0
ABHD14A:E1:E1	ABHD14A	0.7021739130434783	0.773521534	0.22097	0	2.38528373150705e-06	0.0
ABHD14A:E2:E2	ABHD14A	2.317400943396228	0.773521534	2.4191	0	3.02905885590076e-06	100.0
ABHD14A:E3:E3	ABHD14A	3.4767620689655225	0.773521534	-0.27531	0	1.85766540598941e-06	100.0
ABHD14A:E4:E4	ABHD14A	2.5015295169491503	0.773521534	-0.783316	0	4.28294575047209e-06	99.576
ABHD14A:E5:E5	ABHD14A	2.3450655737704893	0.773521534	1.31416	0	2.82047291897916e-06	99.454
ABHD14B:E1:E1	ABHD14B	2.714231279620854	0.215080721	1.31416	0	3.85811790760633e-06	99.526
ABHD14B:E2:E2	ABHD14B	3.073212809917357	0.215080721	-0.39938	0	3.39729863036932e-06	100.0
ABHD14B:E3:E3	ABHD14B	3.0952283333333317	0.215080721	-0.64752	0	2.33598580899733e-06	99.444
ABHD15:E1:E1	ABHD15	2.256113507377981	-0.246069119	-1.51602	0	2.6830342256659e-05	65.607
ABHD15:E2:E2	ABHD15	3.2296768060836585	-0.246069119	-1.179	0	9.28921618311508e-06	99.81
ABHD16A:E10:E10	ABHD16A	3.414687500000002	-0.336073593	-0.0271703	0	1.08751573784275e-06	100.0
ABHD16A:E11:E11	ABHD16A	3.9187440000000024	-0.336073593	0.0968997	0	7.15963008101424e-07	100.0
ABHD16A:E12:E12	ABHD16A	3.5308064516129085	-0.336073593	-0.52345	0	2.28136541820422e-06	100.0
ABHD16A:E13:E13	ABHD16A	4.1086571428571474	-0.336073593	-0.27531	0	1.39609312504507e-06	100.0
ABHD16A:E14:E14	ABHD16A	3.9044374999999993	-0.336073593	-0.27531	0	1.26016191799681e-06	100.0
ABHD16A:E15:E15	ABHD16A	4.069999999999998	-0.336073593	0.22097	0	9.09488346183273e-07	100.0
ABHD16A:E16:E16	ABHD16A	4.107079365079365	-0.336073593	0.22097	0	1.01136154390033e-06	100.0
ABHD16A:E17:E17	ABHD16A	3.3337792207792205	-0.336073593	0.22097	0	1.15829900874617e-06	100.0
ABHD16A:E18:E18	ABHD16A	3.257000000000001	-0.336073593	-0.27531	0	1.96292673760622e-06	100.0
ABHD16A:E19:E19	ABHD16A	3.2206063829787235	-0.336073593	-0.0271703	0	8.7739837856704e-07	100.0
ABHD16A:E1:E1	ABHD16A	3.2548030303030293	-0.336073593	-0.27531	0	2.89658599266617e-06	100.0
ABHD16A:E20:E20	ABHD16A	3.344178571428569	-0.336073593	-0.0271703	0	1.05504698661133e-06	98.81
ABHD16A:E2:E2	ABHD16A	4.0226877192982435	-0.336073593	0.22097	0	1.05803127673117e-06	100.0
ABHD16A:E3:E3	ABHD16A	4.636134328358206	-0.336073593	0.0968997	0	8.1922810835219e-07	100.0
ABHD16A:E4:E4	ABHD16A	3.55609195402299	-0.336073593	0.0968997	0	1.27645606288033e-06	100.0
ABHD16A:E5:E5	ABHD16A	3.9367209302325548	-0.336073593	-0.27531	0	1.43205120312521e-06	100.0
ABHD16A:E6:E6	ABHD16A	3.559189189189186	-0.336073593	0.22097	0	1.25214430097727e-06	100.0
ABHD16A:E7:E7	ABHD16A	3.4818617886178846	-0.336073593	0.705527	0	2.35878243457242e-06	100.0
ABHD16A:E8:E8	ABHD16A	3.91394608695652	-0.336073593	-0.15124	0	1.98149326675084e-06	100.0
ABHD16A:E9:E9	ABHD16A	3.662293137254903	-0.336073593	0.953668	0	1.8302048710776e-06	100.0
ABHD16B:E1:E1	ABHD16B	1.917180602836874	NA	0.670365	0	4.27670127184153e-05	73.05
ABHD17A:E1:E1	ABHD17A	1.924336445783137	NA	-0.0388937	0	8.67720055556815e-06	88.855
ABHD17A:E2:E2	ABHD17A	-1.8909411764705866	NA	2.4191	0	2.39240475255871e-06	99.346
ABHD17A:E3:E3	ABHD17A	2.4524564102564175	NA	-0.15124	0	4.80968565382286e-06	84.615
ABHD17A:E4:E4	ABHD17A	2.8725111111111157	NA	-0.0271703	0	5.53239245290051e-06	57.778
ABHD17A:E5:E5	ABHD17A	3.147102212389381	NA	0.22097	0	6.50669356836243e-06	0.0
ABHD17B:E1:E1	ABHD17B	4.79680599571734	-0.339715008	-1.1438	0	6.28521798864157e-06	100.0
ABHD17B:E2:E2	ABHD17B	3.6586872222222206	-0.339715008	-0.39938	0	2.72823622006922e-06	100.0
ABHD17B:E3:E3	ABHD17B	4.622350961538449	-0.339715008	-0.52345	0	2.50731843207571e-06	99.519
ABHD17B:E4:E4	ABHD17B	-0.16200000000000003	-0.339715008	-0.0271703	0	2.70165056144447e-07	100.0
ABHD17C:E1:E1	ABHD17C	2.2535606473594534	NA	0.0968997	0	2.04819739505944e-05	24.746
ABHD17C:E2:E2	ABHD17C	1.8597266666666656	NA	-0.64752	0	3.36256107249961e-06	100.0
ABHD17C:E3:E3	ABHD17C	3.162190909090917	NA	-0.64752	0	3.55748164052845e-06	100.0
ABHD1:E1:E1	ABHD1	2.224438596491229	-0.110153916	-0.27531	0	1.40353103459672e-06	100.0
ABHD1:E2:E2	ABHD1	2.054813043478261	-0.110153916	0.0851762	0	2.53753876127643e-06	100.0
ABHD1:E3:E3	ABHD1	1.7868825136611988	-0.110153916	0.209246	0	2.19372948806986e-06	100.0
ABHD1:E4:E4	ABHD1	3.2226847826086966	-0.110153916	-0.39938	0	1.24836846741385e-06	100.0
ABHD1:E5:E5	ABHD1	2.382519061946904	-0.110153916	-0.27531	0	1.75591194660216e-06	100.0
ABHD1:E6:E6	ABHD1	2.109205172413795	-0.110153916	-0.771591	0	2.19893455953649e-06	100.0
ABHD1:E7:E7	ABHD1	2.6856938775510204	-0.110153916	-0.0271703	0	4.97137261183613e-07	100.0
ABHD1:E8:E8	ABHD1	2.518601204819276	-0.110153916	-1.1438	0	2.69819897888977e-06	100.0
ABHD1:E9:E9	ABHD1	1.7426877830188694	-0.110153916	1.67465	0	3.77573566614368e-06	100.0
ABHD2:E1:E1	ABHD2	3.9213402061855667	-0.025608647	0.829597	0	3.32042564980614e-06	100.0
ABHD2:E2:E2	ABHD2	3.8480738636363543	-0.025608647	-0.52345	0	2.74015405466337e-06	100.0
ABHD2:E3:E3	ABHD2	3.6496666666666715	-0.025608647	-0.39938	0	3.44833968050238e-06	100.0
ABHD2:E4:E4	ABHD2	3.65277608695652	-0.025608647	-0.52345	0	2.98605809849252e-06	100.0
ABHD2:E5:E5	ABHD2	4.382849462365591	-0.025608647	-0.0271703	0	1.50878043271284e-06	100.0
ABHD2:E6:E6	ABHD2	3.8363873873873824	-0.025608647	0.829597	0	1.53442899877086e-06	100.0
ABHD2:E7:E7	ABHD2	4.134584285714282	-0.025608647	-0.15124	0	1.10909492601287e-06	100.0
ABHD2:E8:E8	ABHD2	3.15643529411765	-0.025608647	-0.15124	0	1.24908632415143e-06	100.0
ABHD2:E9:E9	ABHD2	4.140914720812173	-0.025608647	0.0851762	0	3.62779141977586e-06	100.0
ABHD3:E1:E1	ABHD3	2.897398148148149	-0.203796826	0.457386	0	3.15427961816678e-06	100.0
ABHD3:E2:E2	ABHD3	2.6588902439024418	-0.203796826	-0.52345	0	3.350312925851e-06	100.0
ABHD3:E3:E3	ABHD3	3.591366120218581	-0.203796826	0.705527	0	2.36696824841185e-06	100.0
ABHD3:E4:E4	ABHD3	3.566913043478259	-0.203796826	0.22097	0	6.44633410295284e-07	97.826
ABHD3:E5:E5	ABHD3	3.4087522123893788	-0.203796826	-0.27531	0	1.39045060889958e-06	100.0
ABHD3:E6:E6	ABHD3	3.6057645402298855	-0.203796826	-0.52345	0	2.24259479083669e-06	100.0
ABHD3:E7:E7	ABHD3	4.121877551020411	-0.203796826	-0.15124	0	7.1850409498879e-07	100.0
ABHD3:E8:E8	ABHD3	2.8422373493975903	-0.203796826	-0.39938	0	2.03019861467434e-06	100.0
ABHD3:E9:E9	ABHD3	3.7035890173410406	-0.203796826	-0.27531	0	1.96030346435785e-06	100.0
ABHD4:E1:E1	ABHD4	4.326217391304349	-0.979072682	0.0968997	0	4.17090766744181e-07	100.0
ABHD4:E2:E2	ABHD4	4.0201056179775305	-0.979072682	-0.27531	0	1.32782441881904e-06	100.0
ABHD4:E3:E3	ABHD4	3.6788203753351234	-0.979072682	-2.50862	0	6.44962135573194e-06	100.0
ABHD4:E4:E4	ABHD4	3.7112941935483885	-0.979072682	-0.895662	0	2.6223611207457e-06	100.0
ABHD4:E5:E5	ABHD4	3.6522142857142845	-0.979072682	0.0968997	0	2.07804558706897e-06	99.107
ABHD4:E6:E6	ABHD4	3.67140534759358	-0.979072682	-1.51602	0	3.74048659037141e-06	100.0
ABHD4:E7:E7	ABHD4	2.934833333333332	-0.979072682	-0.0271703	0	1.12557536496065e-06	98.889
ABHD5:E1:E1	ABHD5	0.486352765957447	-0.424258538	-1.26788	1	1.19312545635156e-06	100.0
ABHD5:E2:E2	ABHD5	3.687930232558139	-0.424258538	-0.27531	0	1.13731451073985e-06	100.0
ABHD5:E3:E3	ABHD5	3.5450764075067043	-0.424258538	0.569734	4	4.33924615446871e-06	100.0
ABHD5:E4:E4	ABHD5	3.844025806451612	-0.424258538	-0.15124	0	1.75420706555913e-06	100.0
ABHD5:E5:E5	ABHD5	3.5127053571428575	-0.424258538	-0.27531	1	1.85289984809833e-06	100.0
ABHD5:E6:E6	ABHD5	2.899570053475937	-0.424258538	-0.52345	1	2.66609389973839e-06	100.0
ABHD5:E7:E7	ABHD5	3.309555555555553	-0.424258538	-0.27531	0	1.09873659138979e-06	100.0
ABHD6:E1:E1	ABHD6	2.8967909243697476	-0.494039303	-0.39938	0	1.80757496533928e-06	100.0
ABHD6:E2:E2	ABHD6	2.8205675159235644	-0.494039303	-0.64752	0	2.45306875844136e-06	100.0
ABHD6:E3:E3	ABHD6	4.115673684210531	-0.494039303	-0.0271703	0	1.62052591810692e-06	100.0
ABHD6:E4:E4	ABHD6	3.3460225563909827	-0.494039303	0.0968997	0	1.80940564202337e-06	100.0
ABHD6:E5:E5	ABHD6	2.8730892405063266	-0.494039303	-0.52345	0	2.55971591100656e-06	100.0
ABHD6:E6:E6	ABHD6	3.12210909090909	-0.494039303	0.22097	0	1.0697774993321e-06	100.0
ABHD6:E7:E7	ABHD6	3.569306930693068	-0.494039303	-0.15124	0	1.55924614657581e-06	100.0
ABHD6:E8:E8	ABHD6	3.2630197740112994	-0.494039303	-0.64752	0	1.98140253031946e-06	100.0
ABHD8:E1:E1	ABHD8	2.10546643889619	-0.203796826	-0.670972	0	1.8937861983132e-05	97.635
ABHD8:E2:E2	ABHD8	3.095561403508768	-0.203796826	-0.52345	0	2.741201037761e-06	99.415
ABHD8:E3:E3	ABHD8	3.0241755760368587	-0.203796826	-0.52345	0	5.97029222927734e-06	100.0
ABHD8:E4:E4	ABHD8	2.1503660818713484	-0.203796826	-0.27531	0	3.57486667281283e-06	100.0
ABI1:E10:E10	ABI1	5.018988505747132	-0.315847836	-0.15124	0	1.11711614866374e-06	100.0
ABI1:E11:E11	ABI1	3.528756021505377	-0.315847836	-0.0271703	0	2.21160725573708e-06	99.462
ABI1:E12:E12	ABI1	4.417914772727281	-0.315847836	0.22097	0	2.0375863348088e-06	100.0
ABI1:E1:E1	ABI1	4.135452991452994	-0.315847836	0.0968997	0	1.91041109629214e-06	100.0
ABI1:E2:E2	ABI1	4.533471428571432	-0.315847836	-0.0271703	0	1.86775235663635e-06	100.0
ABI1:E3:E3	ABI1	4.470177401129934	-0.315847836	-0.39938	0	2.70851555839744e-06	100.0
ABI1:E4:E4	ABI1	4.884	-0.315847836	0.22097	0	1.40743296442609e-07	100.0
ABI1:E5:E5	ABI1	4.71233663366337	-0.315847836	-0.15124	0	1.57933091352621e-06	100.0
ABI1:E6:E6	ABI1	4.4389787234042535	-0.315847836	-0.15124	0	1.69247780941606e-06	100.0
ABI1:E7:E7	ABI1	4.138419207920789	-0.315847836	-0.52345	0	1.37886184278118e-06	100.0
ABI1:E8:E8	ABI1	3.547614814814815	-0.315847836	1.07774	0	8.37910994263514e-07	100.0
ABI1:E9:E9	ABI1	4.6776101694915155	-0.315847836	-0.64752	0	2.49625336943733e-06	100.0
ABI2:E10:E10	ABI2	3.447994252873555	-0.361761279	-0.39938	0	2.56540581945079e-06	100.0
ABI2:E11:E11	ABI2	4.367374999999988	-0.361761279	-0.0271703	0	2.22282845845712e-06	100.0
ABI2:E1:E1	ABI2	2.9721965811965796	-0.361761279	0.22097	0	2.6370261775336e-06	100.0
ABI2:E2:E2	ABI2	4.369262499999993	-0.361761279	0.22097	0	1.9288683622969e-06	100.0
ABI2:E3:E3	ABI2	4.629020903954797	-0.361761279	-0.0271703	0	2.15635420268344e-06	100.0
ABI2:E4:E4	ABI2	5.150000000000001	-0.361761279	0.22097	0	1.70234137897155e-07	0.0
ABI2:E5:E5	ABI2	4.146938775510203	-0.361761279	-0.39938	0	1.44993175670748e-06	98.98
ABI2:E6:E6	ABI2	5.677959183673463	-0.361761279	-0.15124	0	2.82627792193904e-06	100.0
ABI2:E7:E7	ABI2	3.9479120000000028	-0.361761279	0.0968997	0	1.62159652919983e-06	100.0
ABI2:E8:E8	ABI2	4.5151748633879745	-0.361761279	0.22097	0	2.13176737835073e-06	0.0
ABI2:E9:E9	ABI2	3.9774402515723355	-0.361761279	-0.27531	0	2.23672980294333e-06	100.0
ABI3:E1:E1	ABI3	2.3809675213675225	-0.025608647	-0.27531	0	2.11222672562925e-06	98.291
ABI3:E2:E2	ABI3	2.7078255952380954	-0.025608647	0.457386	0	3.52398275052889e-06	98.214
ABI3:E3:E3	ABI3	2.6865903954802253	-0.025608647	0.581456	0	3.18227453714443e-06	100.0
ABI3:E4:E4	ABI3	2.186325581395349	-0.025608647	-0.0271703	0	1.62432187113052e-06	98.837
ABI3:E5:E5	ABI3	1.5084864583333333	-0.025608647	0.22097	0	2.82136708940841e-06	0.0
ABI3:E6:E6	ABI3	0.4457430379746838	-0.025608647	-1.1438	0	3.35969720038322e-06	100.0
ABI3:E7:E7	ABI3	1.6961007407407398	-0.025608647	-0.771591	0	1.65330767025447e-06	100.0
ABI3:E8:E8	ABI3	2.944699999999998	-0.025608647	0.705527	0	2.60792630153723e-06	100.0
ABI3BP:E10:E10	ABI3BP	3.8544358974358985	0.45374373	2.05859	0	1.13972340857254e-06	100.0
ABI3BP:E11:E11	ABI3BP	2.6993680000000007	0.45374373	-0.15124	0	9.7330043979932e-07	100.0
ABI3BP:E12:E12	ABI3BP	2.040602666666666	0.45374373	-0.0271703	0	7.28072021447336e-07	100.0
ABI3BP:E13:E13	ABI3BP	2.0005151515151516	0.45374373	0.0968997	0	6.89757673560976e-07	100.0
ABI3BP:E14:E14	ABI3BP	4.5386666666666695	0.45374373	-0.39938	0	9.34639068102719e-07	100.0
ABI3BP:E15:E15	ABI3BP	2.8929225333333335	0.45374373	-0.39938	0	9.33263281676741e-07	100.0
ABI3BP:E16:E16	ABI3BP	2.6011400000000005	0.45374373	0.581456	0	1.5353982469964e-06	100.0
ABI3BP:E17:E17	ABI3BP	2.160513888888889	0.45374373	0.829597	0	1.10078045219345e-06	100.0
ABI3BP:E18:E18	ABI3BP	2.5673066666666675	0.45374373	1.07774	0	9.33380631812617e-07	100.0
ABI3BP:E19:E19	ABI3BP	2.3255199999999996	0.45374373	0.829597	0	1.20078078864689e-06	100.0
ABI3BP:E1:E1	ABI3BP	4.991389999999997	0.45374373	0.953668	0	1.21865357453038e-06	99.0
ABI3BP:E20:E20	ABI3BP	1.6673133333333332	0.45374373	-0.0271703	0	1.21129886524849e-06	100.0
ABI3BP:E21:E21	ABI3BP	2.651018333333334	0.45374373	-0.39938	0	7.77338953453053e-07	100.0
ABI3BP:E22:E22	ABI3BP	2.5726790123456795	0.45374373	-0.15124	0	1.02671640034844e-06	100.0
ABI3BP:E23:E23	ABI3BP	2.837974358974359	0.45374373	0.705527	0	9.40867395708235e-07	100.0
ABI3BP:E24:E24	ABI3BP	1.9993571428571435	0.45374373	0.0968997	0	8.58097137151928e-07	100.0
ABI3BP:E25:E25	ABI3BP	1.001484615384615	0.45374373	-0.0271703	0	8.43646847899128e-07	100.0
ABI3BP:E26:E26	ABI3BP	2.546795698924731	0.45374373	-0.0271703	0	1.5174694067097e-06	100.0
ABI3BP:E27:E27	ABI3BP	1.5226953488372093	0.45374373	2.9154	0	1.3480095534004e-06	100.0
ABI3BP:E28:E28	ABI3BP	3.216973913043476	0.45374373	-0.0271703	0	6.40874299691063e-07	100.0
ABI3BP:E29:E29	ABI3BP	3.472874285714289	0.45374373	-0.64752	0	2.83238036054173e-06	100.0
ABI3BP:E2:E2	ABI3BP	3.005856111111113	0.45374373	-0.64752	0	2.18422619409342e-06	100.0
ABI3BP:E30:E30	ABI3BP	4.2001743119266095	0.45374373	0.0968997	0	1.27920168858791e-06	100.0
ABI3BP:E31:E31	ABI3BP	3.695115000000002	0.45374373	0.0968997	0	1.1887634826947e-06	100.0
ABI3BP:E32:E32	ABI3BP	3.733166666666667	0.45374373	-0.0271703	0	4.70471219947144e-07	100.0
ABI3BP:E33:E33	ABI3BP	4.237685185185183	0.45374373	-0.52345	0	1.78908210609555e-06	100.0
ABI3BP:E34:E34	ABI3BP	4.103573170731703	0.45374373	-0.0271703	0	1.44710551498376e-06	99.187
ABI3BP:E35:E35	ABI3BP	4.618629310344831	0.45374373	-0.0271703	0	1.38033258745751e-06	100.0
ABI3BP:E3:E3	ABI3BP	3.0546086956521723	0.45374373	-0.0271703	0	1.03331452269848e-06	100.0
ABI3BP:E4:E4	ABI3BP	3.487014285714292	0.45374373	-0.895662	0	2.09191055967909e-06	100.0
ABI3BP:E5:E5	ABI3BP	4.070268131868134	0.45374373	-0.39938	0	2.04766261794057e-06	100.0
ABI3BP:E6:E6	ABI3BP	3.368903773584906	0.45374373	1.07774	0	5.43123776358616e-07	98.113
ABI3BP:E7:E7	ABI3BP	3.2834081632653054	0.45374373	-0.15124	0	5.17409268886548e-07	100.0
ABI3BP:E8:E8	ABI3BP	2.9451972222222222	0.45374373	0.0968997	0	7.05961192180003e-07	100.0
ABI3BP:E9:E9	ABI3BP	2.782569892473118	0.45374373	-0.39938	0	9.40230468682315e-07	100.0
ABL1:E10:E10	ABL1	2.250072727272728	-1.629711314	-0.39938	0	2.69796738009583e-06	100.0
ABL1:E11:E11	ABL1	2.13368711370266	-1.629711314	-8.12963	0	3.37448726091769e-05	99.592
ABL1:E1:E1	ABL1	4.250816176470587	-1.629711314	-0.39938	0	1.58820381580022e-06	100.0
ABL1:E2:E2	ABL1	4.0671954022988555	-1.629711314	0.333316	0	2.63389052185273e-06	100.0
ABL1:E3:E3	ABL1	3.7736689189189105	-1.629711314	-1.01973	0	4.5803879323426e-06	100.0
ABL1:E4:E4	ABL1	4.0618007326007195	-1.629711314	0.209246	3	6.34598660824822e-06	100.0
ABL1:E5:E5	ABL1	3.371658823529414	-1.629711314	0.0968997	0	8.59480758497156e-07	100.0
ABL1:E6:E6	ABL1	4.26225280898877	-1.629711314	-0.52345	3	3.27319768644764e-06	100.0
ABL1:E7:E7	ABL1	3.6289081081081136	-1.629711314	-0.0271703	0	2.68073987338169e-06	100.0
ABL1:E8:E8	ABL1	3.400130718954253	-1.629711314	0.953668	0	2.34579481420335e-06	100.0
ABL1:E9:E9	ABL1	4.399288888888891	-1.629711314	-0.27531	0	1.29057394504069e-06	100.0
ABL2:E10:E10	ABL2	4.045822222222215	-0.992035476	-0.15124	0	1.0837923101048e-06	98.889
ABL2:E11:E11	ABL2	3.1419982758620737	-0.992035476	-0.39938	0	2.48879993755876e-06	100.0
ABL2:E12:E12	ABL2	3.684443317865398	-0.992035476	-2.43156	0	2.25787645558288e-05	99.884
ABL2:E1:E1	ABL2	2.5261974522292956	-0.992035476	0.22097	0	4.22808517907167e-06	0.0
ABL2:E2:E2	ABL2	2.8846349206349218	-0.992035476	0.0968997	0	6.43665493408503e-07	100.0
ABL2:E3:E3	ABL2	4.350798830409363	-0.992035476	-0.64752	0	2.29169340091776e-06	100.0
ABL2:E4:E4	ABL2	3.937095168918928	-0.992035476	-0.52345	0	4.40021426389138e-06	100.0
ABL2:E5:E5	ABL2	3.6140868131868245	-0.992035476	-0.27531	0	4.06815822475423e-06	100.0
ABL2:E6:E6	ABL2	3.074752941176469	-0.992035476	-0.0271703	0	8.37004098625804e-07	100.0
ABL2:E7:E7	ABL2	2.9599157303370807	-0.992035476	-0.39938	0	2.39321599720177e-06	99.438
ABL2:E8:E8	ABL2	3.540443243243246	-0.992035476	-0.771591	0	2.28240848944393e-06	100.0
ABL2:E9:E9	ABL2	4.110862745098043	-0.992035476	-0.0271703	0	1.81903165443712e-06	100.0
ABLIM1:E10:E10	ABLIM1	3.8041666666666774	-0.24061166	-0.15124	0	2.14115763363756e-06	100.0
ABLIM1:E11:E11	ABLIM1	3.842055555555557	-0.24061166	-0.0271703	0	5.12028738922013e-07	100.0
ABLIM1:E12:E12	ABLIM1	3.2387323846153877	-0.24061166	-0.39938	0	2.68658177851247e-06	100.0
ABLIM1:E13:E13	ABLIM1	5.012839047619058	-0.24061166	-0.64752	0	2.21825281333227e-06	100.0
ABLIM1:E14:E14	ABLIM1	4.925124999999998	-0.24061166	0.22097	0	6.71371257931823e-07	100.0
ABLIM1:E15:E15	ABLIM1	4.826624113475182	-0.24061166	1.68637	0	2.02250355134664e-06	100.0
ABLIM1:E16:E16	ABLIM1	4.143857608695654	-0.24061166	-0.15124	0	1.48651285651238e-06	98.913
ABLIM1:E17:E17	ABLIM1	3.474886792452831	-0.24061166	0.829597	0	1.56109171072682e-06	100.0
ABLIM1:E18:E18	ABLIM1	3.284430769230771	-0.24061166	0.22097	0	8.66466739225861e-07	100.0
ABLIM1:E19:E19	ABLIM1	3.249714754098358	-0.24061166	0.0968997	0	1.32017181828894e-06	100.0
ABLIM1:E1:E1	ABLIM1	0.6300950819672132	-0.24061166	1.06602	0	3.83350095356508e-06	100.0
ABLIM1:E20:E20	ABLIM1	4.60375	-0.24061166	0.22097	0	8.6413460530292e-08	100.0
ABLIM1:E21:E21	ABLIM1	3.9188533333333346	-0.24061166	0.0968997	0	1.00539444624547e-06	100.0
ABLIM1:E22:E22	ABLIM1	4.644580246913581	-0.24061166	0.0968997	0	1.01743174095137e-06	100.0
ABLIM1:E23:E23	ABLIM1	4.371368421052627	-0.24061166	-0.39938	0	1.83123823829555e-06	100.0
ABLIM1:E2:E2	ABLIM1	3.830859259259253	-0.24061166	0.0968997	0	1.61341106453341e-06	100.0
ABLIM1:E3:E3	ABLIM1	4.003168478260879	-0.24061166	-1.1438	0	3.09314848229873e-06	100.0
ABLIM1:E4:E4	ABLIM1	3.8243000000000036	-0.24061166	0.581456	0	2.3714181651161e-06	100.0
ABLIM1:E5:E5	ABLIM1	3.75948818897638	-0.24061166	-0.27531	0	2.38638618269602e-06	100.0
ABLIM1:E6:E6	ABLIM1	2.9447978723404264	-0.24061166	-0.0271703	0	1.38358463351533e-06	100.0
ABLIM1:E7:E7	ABLIM1	4.9739545454545455	-0.24061166	0.0968997	0	1.13587978689938e-06	100.0
ABLIM1:E8:E8	ABLIM1	3.716508474576272	-0.24061166	0.0968997	0	1.49305278274034e-06	100.0
ABLIM1:E9:E9	ABLIM1	2.819179487179485	-0.24061166	0.0968997	0	1.01232417090955e-06	100.0
ABLIM2:E10:E10	ABLIM2	2.5675517006802755	-1.506435464	-0.15124	0	2.43865765685546e-06	99.32
ABLIM2:E11:E11	ABLIM2	2.793826446280987	-1.506435464	-0.39938	0	2.73143294181281e-06	99.174
ABLIM2:E12:E12	ABLIM2	3.5753939393939427	-1.506435464	0.0968997	0	1.46354417454207e-06	100.0
ABLIM2:E13:E13	ABLIM2	3.243509803921567	-1.506435464	-0.27531	0	2.0362340176631e-06	100.0
ABLIM2:E14:E14	ABLIM2	3.176092592592595	-1.506435464	-0.27531	0	7.89964068764144e-07	100.0
ABLIM2:E15:E15	ABLIM2	0.8923716981132073	-1.506435464	0.0968997	0	8.87556913413059e-07	100.0
ABLIM2:E16:E16	ABLIM2	1.1584457746478873	-1.506435464	-0.895662	0	1.94674244964338e-06	100.0
ABLIM2:E17:E17	ABLIM2	2.349120967741936	-1.506435464	-0.0271703	0	8.25017363049683e-07	100.0
ABLIM2:E18:E18	ABLIM2	3.033225454545456	-1.506435464	0.0968997	0	9.67220307189332e-07	100.0
ABLIM2:E19:E19	ABLIM2	3.581125	-1.506435464	0.22097	0	8.21062174068319e-08	100.0
ABLIM2:E1:E1	ABLIM2	0.8405000000000001	-1.506435464	0.22097	0	1.08341390367115e-07	0.0
ABLIM2:E20:E20	ABLIM2	2.5937530864197536	-1.506435464	-0.52345	0	2.32902481374395e-06	100.0
ABLIM2:E21:E21	ABLIM2	2.6964675438596473	-1.506435464	0.829597	0	1.77944216784105e-06	100.0
ABLIM2:E2:E2	ABLIM2	1.877251597222223	-1.506435464	-0.39938	0	3.14860384282642e-06	98.611
ABLIM2:E3:E3	ABLIM2	2.908702717391306	-1.506435464	-0.771591	0	4.83241641080608e-06	99.457
ABLIM2:E4:E4	ABLIM2	1.7619414655172392	-1.506435464	-0.64752	0	2.69933625401679e-06	98.276
ABLIM2:E5:E5	ABLIM2	1.9904141732283478	-1.506435464	-0.39938	0	1.67413761532912e-06	100.0
ABLIM2:E6:E6	ABLIM2	1.9053117021276602	-1.506435464	-1.01973	0	2.27336497414758e-06	100.0
ABLIM2:E7:E7	ABLIM2	2.1908477272727254	-1.506435464	-0.15124	0	1.77908164952141e-06	100.0
ABLIM2:E8:E8	ABLIM2	2.1452033898305087	-1.506435464	-0.15124	0	1.13285407589925e-06	100.0
ABLIM2:E9:E9	ABLIM2	1.817423076923076	-1.506435464	-0.0271703	0	1.16231445714461e-06	100.0
ABLIM3:E10:E10	ABLIM3	4.766162179487176	-1.150005948	-0.64752	0	2.7228582687566e-06	100.0
ABLIM3:E11:E11	ABLIM3	3.731976666666666	-1.150005948	0.953668	0	4.80312959654928e-07	100.0
ABLIM3:E12:E12	ABLIM3	3.616776923076923	-1.150005948	-0.895662	0	2.72743055659241e-06	99.231
ABLIM3:E13:E13	ABLIM3	4.854959595959602	-1.150005948	-0.27531	0	1.4044995489988e-06	100.0
ABLIM3:E14:E14	ABLIM3	4.277499999999999	-1.150005948	-0.52345	0	1.06799349606116e-06	100.0
ABLIM3:E15:E15	ABLIM3	3.4854962962962928	-1.150005948	-0.0271703	0	1.75499981710395e-06	100.0
ABLIM3:E16:E16	ABLIM3	4.109384615384617	-1.150005948	-0.27531	0	1.19730482373385e-06	100.0
ABLIM3:E17:E17	ABLIM3	3.8172027027027027	-1.150005948	-0.771591	0	2.43060519162382e-06	100.0
ABLIM3:E18:E18	ABLIM3	3.6450999999999985	-1.150005948	0.0968997	0	6.61930525673568e-07	100.0
ABLIM3:E19:E19	ABLIM3	3.5756949152542368	-1.150005948	-0.15124	0	7.85028967776538e-07	100.0
ABLIM3:E1:E1	ABLIM3	4.141538461538461	-1.150005948	0.22097	0	1.42844653155131e-07	100.0
ABLIM3:E20:E20	ABLIM3	3.8948	-1.150005948	-0.15124	0	1.37912922153763e-06	100.0
ABLIM3:E21:E21	ABLIM3	3.9962000000000004	-1.150005948	0.22097	0	8.00289928431172e-08	100.0
ABLIM3:E22:E22	ABLIM3	2.6948345679012347	-1.150005948	0.0968997	0	1.20843769875603e-06	100.0
ABLIM3:E23:E23	ABLIM3	4.728263157894742	-1.150005948	-0.15124	0	1.6858838510007e-06	100.0
ABLIM3:E2:E2	ABLIM3	4.356811594202894	-1.150005948	-0.771591	0	2.20746977604391e-06	100.0
ABLIM3:E3:E3	ABLIM3	3.9310054347826004	-1.150005948	-0.39938	0	3.03633445415814e-06	100.0
ABLIM3:E4:E4	ABLIM3	3.6019389380531006	-1.150005948	0.333316	0	1.86284263884519e-06	100.0
ABLIM3:E5:E5	ABLIM3	4.00442204724409	-1.150005948	-0.52345	0	2.31415436294208e-06	100.0
ABLIM3:E6:E6	ABLIM3	4.0490425531914935	-1.150005948	-0.15124	0	1.35918011669955e-06	100.0
ABLIM3:E7:E7	ABLIM3	4.025886363636366	-1.150005948	0.829597	0	1.33027835810125e-06	100.0
ABLIM3:E8:E8	ABLIM3	4.277881355932205	-1.150005948	-0.39938	0	9.5659232511893e-07	100.0
ABLIM3:E9:E9	ABLIM3	4.314166666666668	-1.150005948	0.0968997	0	1.24420746989228e-06	100.0
ABR:E10:E10	ABR	4.234257228915661	-1.03976177	-0.15124	0	2.12207849985945e-06	100.0
ABR:E11:E11	ABR	4.247747967479672	-1.03976177	-0.0271703	0	2.09797824529868e-06	100.0
ABR:E12:E12	ABR	3.567052631578946	-1.03976177	-0.0271703	0	1.09210960158226e-06	100.0
ABR:E13:E13	ABR	4.2970666666666615	-1.03976177	0.0968997	0	1.27287257882519e-06	100.0
ABR:E14:E14	ABR	3.8491600000000017	-1.03976177	0.953668	0	1.14469139344073e-06	100.0
ABR:E15:E15	ABR	3.7226938775510217	-1.03976177	-0.0271703	0	1.55766024576507e-06	100.0
ABR:E16:E16	ABR	4.550234848484847	-1.03976177	-0.15124	0	1.70070977571e-06	100.0
ABR:E17:E17	ABR	3.8273916666666694	-1.03976177	-0.27531	0	1.45692494683161e-06	100.0
ABR:E18:E18	ABR	4.072481818181822	-1.03976177	-0.64752	0	2.39002128460334e-06	100.0
ABR:E19:E19	ABR	4.274107142857148	-1.03976177	-0.771591	0	3.4711024381639e-06	100.0
ABR:E1:E1	ABR	3.5252786885245944	-1.03976177	0.0968997	0	1.52340011755058e-06	98.361
ABR:E20:E20	ABR	3.7215407407407466	-1.03976177	-0.39938	0	3.23735073874265e-06	100.0
ABR:E21:E21	ABR	4.764301886792461	-1.03976177	-0.0271703	0	1.45666041374173e-06	100.0
ABR:E22:E22	ABR	4.520426351351346	-1.03976177	-0.52345	0	2.9021330109303e-06	100.0
ABR:E23:E23	ABR	4.565722222222226	-1.03976177	-0.15124	0	1.67653640955169e-06	100.0
ABR:E2:E2	ABR	3.771792432432442	-1.03976177	-0.659245	0	4.75731752783066e-06	100.0
ABR:E3:E3	ABR	3.039979797979797	-1.03976177	-0.15124	0	1.33248398309924e-06	100.0
ABR:E4:E4	ABR	4.954037634408595	-1.03976177	-0.15124	0	2.5629318876804e-06	100.0
ABR:E5:E5	ABR	4.431361111111108	-1.03976177	-0.0271703	0	1.76142307847138e-06	100.0
ABR:E6:E6	ABR	4.049278688524587	-1.03976177	-0.0271703	0	8.46504933453371e-07	100.0
ABR:E7:E7	ABR	3.2076981132075484	-1.03976177	0.22097	0	1.02289004313271e-06	100.0
ABR:E8:E8	ABR	3.849378652482267	-1.03976177	-0.27531	0	2.95533701973513e-06	100.0
ABR:E9:E9	ABR	3.8545573770491766	-1.03976177	-0.0271703	0	2.37254810014122e-06	100.0
ABRA:E1:E1	ABRA	2.0404279191616825	-0.201976964	-1.53949	0	1.08479674133773e-05	99.701
ABRA:E2:E2	ABRA	2.7468081589958078	-0.201976964	-1.03146	0	7.01861849833885e-06	100.0
ABRACL:E1:E1	ABRACL	3.9240819672131138	0.035072054	-0.15124	0	9.76221296202097e-07	100.0
ABRACL:E2:E2	ABRACL	3.572708108108104	0.035072054	-0.27531	0	2.4642280921875e-06	100.0
ABT1:E1:E1	ABT1	1.1972082987551864	-0.271755481	-1.51602	0	5.94079439502666e-06	100.0
ABT1:E2:E2	ABT1	2.7908984771573597	-0.271755481	-0.52345	0	4.81149552390418e-06	100.0
ABT1:E3:E3	ABT1	2.209419501312336	-0.271755481	-0.0388937	0	7.97707079893069e-06	99.738
ABTB1:E10:E10	ABTB1	2.6051589285714294	-0.951568548	-0.287034	0	3.6041754476238e-06	100.0
ABTB1:E11:E11	ABTB1	2.998751243781094	-0.951568548	0.209246	0	4.30735691464548e-06	100.0
ABTB1:E12:E12	ABTB1	2.3287613526569992	-0.951568548	-1.26788	0	5.48129648177605e-06	99.517
ABTB1:E1:E1	ABTB1	2.1264285714285704	-0.951568548	0.22097	0	1.2927621225922e-06	100.0
ABTB1:E2:E2	ABTB1	3.033269841269838	-0.951568548	-0.15124	0	1.24841486447618e-06	100.0
ABTB1:E3:E3	ABTB1	2.2203089285714284	-0.951568548	-0.0271703	0	8.040371111364e-07	100.0
ABTB1:E4:E4	ABTB1	2.463268965517241	-0.951568548	-0.64752	0	3.65418257970451e-06	99.31
ABTB1:E5:E5	ABTB1	1.966454999999998	-0.951568548	0.457386	0	3.10255538212088e-06	100.0
ABTB1:E6:E6	ABTB1	3.4074695652173914	-0.951568548	-0.0271703	0	7.22299168544574e-07	100.0
ABTB1:E7:E7	ABTB1	2.7072478632478645	-0.951568548	-0.895662	0	2.11158388880366e-06	100.0
ABTB1:E8:E8	ABTB1	2.4903361344537798	-0.951568548	-1.76417	0	2.91636353592639e-06	100.0
ABTB1:E9:E9	ABTB1	2.724526868686867	-0.951568548	-0.39938	0	1.38607831876778e-06	100.0
ABTB2:E10:E10	ABTB2	3.1468004347826106	-1.01227212	-1.64009	0	5.29940828801157e-06	100.0
ABTB2:E11:E11	ABTB2	3.5987877094972016	-1.01227212	-0.162964	0	3.51762958143954e-06	100.0
ABTB2:E12:E12	ABTB2	3.4236981132075464	-1.01227212	-0.15124	0	1.89825087028411e-06	100.0
ABTB2:E13:E13	ABTB2	3.454029126213597	-1.01227212	-0.0271703	0	1.0543017991509e-06	100.0
ABTB2:E14:E14	ABTB2	3.1221725274725247	-1.01227212	-0.52345	0	1.26591106074594e-06	100.0
ABTB2:E15:E15	ABTB2	2.712739130434782	-1.01227212	0.953668	0	9.58365896146337e-07	100.0
ABTB2:E16:E16	ABTB2	3.1969824561403475	-1.01227212	-0.52345	0	1.59627094069607e-06	100.0
ABTB2:E17:E17	ABTB2	3.3392217171717204	-1.01227212	-1.03146	0	3.23139114177193e-06	100.0
ABTB2:E1:E1	ABTB2	3.5504819365798546	-1.01227212	0.941945	0	2.5282985650461e-05	37.712
ABTB2:E2:E2	ABTB2	3.0321292517006833	-1.01227212	-0.52345	0	3.20743659318205e-06	99.32
ABTB2:E3:E3	ABTB2	3.9843359813084156	-1.01227212	0.457386	0	4.61605501860889e-06	92.056
ABTB2:E4:E4	ABTB2	3.8153464052287576	-1.01227212	-0.64752	0	3.8363178124315e-06	99.346
ABTB2:E5:E5	ABTB2	3.2120524096385474	-1.01227212	-0.52345	0	2.99240969910424e-06	100.0
ABTB2:E6:E6	ABTB2	2.998742222222222	-1.01227212	-0.15124	0	1.9001473278e-06	100.0
ABTB2:E7:E7	ABTB2	3.1309421568627425	-1.01227212	-0.39938	0	1.64111342695404e-06	100.0
ABTB2:E8:E8	ABTB2	2.6104948453608268	-1.01227212	-0.39938	0	2.46392169941704e-06	100.0
ABTB2:E9:E9	ABTB2	3.597977941176468	-1.01227212	-0.27531	0	2.56931309890924e-06	100.0
ACAA1:E10:E10	ACAA1	3.5260714285714267	0.064394823	-0.15124	0	9.48790736018301e-07	100.0
ACAA1:E11:E11	ACAA1	2.7388438356164397	0.064394823	0.0851762	0	2.53240710203221e-06	99.315
ACAA1:E12:E12	ACAA1	2.452092105263158	0.064394823	-0.52345	0	1.58345732424862e-06	100.0
ACAA1:E1:E1	ACAA1	2.0657246783625713	0.064394823	0.22097	0	5.66935536346007e-06	0.0
ACAA1:E2:E2	ACAA1	2.354627659574467	0.064394823	-0.15124	0	2.43921824570127e-06	100.0
ACAA1:E3:E3	ACAA1	2.6940517241379305	0.064394823	-0.0271703	0	1.14194828476632e-06	100.0
ACAA1:E4:E4	ACAA1	2.533087500000001	0.064394823	-0.52345	0	1.40760970198016e-06	100.0
ACAA1:E5:E5	ACAA1	4.679069767441862	0.064394823	-0.0271703	0	5.04619416742551e-07	100.0
ACAA1:E6:E6	ACAA1	3.1695454545454558	0.064394823	0.705527	0	1.3725035014501e-06	100.0
ACAA1:E7:E7	ACAA1	3.1169753086419796	0.064394823	-0.0271703	0	1.20690923970431e-06	100.0
ACAA1:E8:E8	ACAA1	2.7881041884816744	0.064394823	0.457386	0	2.43733203370538e-06	100.0
ACAA1:E9:E9	ACAA1	2.889480555555557	0.064394823	0.829597	0	2.14467320074373e-06	100.0
ACAA2:E10:E10	ACAA2	2.2804776470588233	-0.578583623	0.705527	0	1.45211172029097e-06	100.0
ACAA2:E1:E1	ACAA2	3.1823687500000006	-0.578583623	-0.0271703	0	3.37398692233951e-07	100.0
ACAA2:E2:E2	ACAA2	2.690549700598799	-0.578583623	-1.26788	0	2.25143627500982e-06	100.0
ACAA2:E3:E3	ACAA2	2.4738062015503863	-0.578583623	-0.895662	0	1.74129538564905e-06	100.0
ACAA2:E4:E4	ACAA2	2.1886726495726507	-0.578583623	-0.27531	0	1.51562848263837e-06	100.0
ACAA2:E5:E5	ACAA2	2.649172297297294	-0.578583623	-0.52345	0	1.54621567689145e-06	100.0
ACAA2:E6:E6	ACAA2	2.3171886363636376	-0.578583623	0.209246	0	2.32597408552549e-06	100.0
ACAA2:E7:E7	ACAA2	3.3391615384615383	-0.578583623	-0.39938	0	1.40102390525023e-06	100.0
ACAA2:E8:E8	ACAA2	3.579647887323942	-0.578583623	0.22097	0	7.37722528253539e-07	100.0
ACAA2:E9:E9	ACAA2	3.3837677419354826	-0.578583623	-0.27531	0	1.76354558162349e-06	100.0
ACACA:E10:E10	ACACA	4.398034234234235	-1.613071123	-0.0271703	0	1.10481110548881e-06	100.0
ACACA:E11:E11	ACACA	4.230259999999985	-1.613071123	-0.0271703	0	2.907263404189e-06	100.0
ACACA:E12:E12	ACACA	4.118408187134496	-1.613071123	0.22097	0	2.1634427039654e-06	100.0
ACACA:E13:E13	ACACA	4.43382962962963	-1.613071123	-0.0271703	0	2.32238775393654e-06	100.0
ACACA:E14:E14	ACACA	4.710481707317076	-1.613071123	-0.0271703	0	1.85596113366509e-06	100.0
ACACA:E15:E15	ACACA	4.345668874172188	-1.613071123	-0.0271703	0	1.82346444299212e-06	100.0
[truncated: 183,740 more rows]
