# Supplementary material for: The intolerance to functional genetic variation of protein domains predicts the localization of pathogenic mutations within genes
Source: Genome Biol. 2016 Jan 18;17:9. doi: 10.1186/s13059-016-0869-4 (PMC4717634; doi:10.1186/s13059-016-0869-4)
Supplement: Additional file 12: — A text file with an estimate of the disease risk per protein domain. The format of this table is: PSSM ID; domain name; tally of reported pathogenic mutations in this domain type across genes; cumulative mutation rate in this domain type across genes; the tally divided by the cumulative mutation rate. (TXT 405 kb) [file 13059_2016_869_MOESM12_ESM.txt]

id	name	count	mrt	count_by_mrt
239463	eu_PheOH	366	1.28360897911149e-05	28513356.167
259889	CuRO_3_FVIII_like	491	1.92816068834021e-05	25464682.636
259904	CuRO_6_FVIII_like	380	1.52916473034403e-05	24850167.707
128406	TR_THY	119	5.5148627976417e-06	21578052.685
143287	Ig_P0	116	5.90586098098081e-06	19641505.341
132758	NR_LBD_AR	211	1.10417339123649e-05	19109317.583
153203	ACT_PAH	58	3.31871159130169e-06	17476661.772
110815	VHL	189	1.11616892746595e-05	16932920.757
239833	IlGF_insulin_like	62	4.04946153623969e-06	15310677.591
143547	NR_DBD_AR	53	3.51937018829525e-06	15059512.687
213258	ABCC_CFTR1	233	1.65347340531136e-05	14091548.086
238341	GalT	199	1.59663321104257e-05	12463726.711
166449	PLN02808	358	3.15803833702505e-05	11336151.173
110998	Glyco_hydro_30	248	2.27551297551782e-05	10898641.435
238349	GTP_cyclohydro1	85	7.83193823732034e-06	10852996.72
257853	Fer4_17	34	3.16515683693562e-06	10741963.748
260028	Death_FAS_TNFRSF6	35	3.31744960166285e-06	10550273.313
198260	SH2_Tec_Btk	38	3.72805238679743e-06	10192989.813
239005	C1_inh	134	1.42962332391225e-05	9373098.337
238264	PTPS	53	5.8006467541085e-06	9136912.184
67131	Beta-APP	11	1.20778127779375e-06	9107609.302
188971	SAM_tumor-p63	26	2.9146259147799e-06	8920527.286
214649	PTPc_motif	83	9.4089550264079e-06	8821383.434
240293	PTZ00149	153	1.76382472116138e-05	8674331.308
251498	OTCace_N	120	1.4178747547567319e-05	8463370.943
257488	Fer2_3	33	3.90549375786653e-06	8449635.832
213034	ADDz_ATRX	39	5.00669319151635e-06	7789572.58
239000	antithrombin-III_like	117	1.59921048270905e-05	7316110.122
239576	SQR_TypeC_CybS	27	3.76293447241257e-06	7175251.176
198263	SH2_SAP1a	35	4.89353390465315e-06	7152295.393
238276	HMBS	106	1.49653857734008e-05	7083011.531
249549	Ldl_recept_b	201	2.869453722572053e-05	7004817.622
249663	OTCace	112	1.633348588964994e-05	6857078.811
173657	PTKc_Btk_Bmx	140	2.04473787899547e-05	6846843.375
250348	Presenilin	226	3.35456565653415e-05	6737086.799
259809	SPFH_podocin	61	9.06212291214185e-06	6731314.571
201481	P53	209	3.38124604915428e-05	6181153.248
241241	EVH1_WASP-like	58	9.41942280529267e-06	6157489.816
129726	acid_CoA_mut_C	34	5.54368444064293e-06	6133105.223
128323	NH	44	7.33735219650996e-06	5996713.64
238510	globin	578	0.00010278550199408695	5623361.163
173846	MCAD	71	1.34100124539252e-05	5294551.384
150994	Rhodopsin_N	11	2.11048788704535e-06	5212064.977
173840	GCD	115	2.21268980387844e-05	5197294.252
99962	GT1_UDP-GlcNAc_2-Epimerase	77	1.49035863017421e-05	5166541.693
132733	NR_LBD_TR	118	2.28668143276229e-05	5160316.532
215011	CDC48_2	17	3.51127683247813e-06	4841543.635
176465	Fumarase_classII	85	1.76883182255479e-05	4805431.411
107359	PBP1_CaSR	113	2.37256560435166e-05	4762776.624
238186	Cu-Zn_Superoxide_Dismutase	140	2.9463103881669372e-05	4751705.746
173745	STKc_CDKL5	54	1.15919084214374e-05	4658421.895
213252	ABC_MSH2_euk	36	7.83636510300502e-06	4593966.658
198157	Connexin_CCC	159	3.52346750095661e-05	4512600.158
249726	Tyrosinase	120	2.697776421491113e-05	4448107.673
107204	CBS_like	89	2.074099000814e-05	4291019.858
239415	peripherin_like_LEL	62	1.450075512911289e-05	4275639.403
238368	URO-D	65	1.55977393108527e-05	4167270.571
252975	Menin	154	3.71780710804251e-05	4142226.735
233233	hmgA	69	1.67649989987363e-05	4115717.514
239651	MM_CoA_mutase_alpha_like	80	1.94497493125914e-05	4113163.554
205521	RAG2_PHD	12	2.92128310711814e-06	4107783.998
182194	PRK10015	55	1.33892267660612e-05	4107780.155
117847	TACI-CRD2	6	1.47372110725734e-06	4071326.637
176393	parkin_N	12	3.03347232417228e-06	3955862.694
176478	DNA_pol_gammaA	89	2.29205997916279e-05	3882969.94
197548	PRP	43	1.11005257590644e-05	3873690.394
249581	VWA	142	3.744733641858426e-05	3791991.997
214503	GLA	176	4.675651608051475e-05	3764181.225
250356	Ribosomal_S19e	31	8.26943125516295e-06	3748746.322
198336	GST_C_GDAP1	18	4.87594165406593e-06	3691594.625
249891	ROK	28	7.61505898422232e-06	3676924.901
199823	MH2_SMAD_4	35	9.53058629212116e-06	3672386.874
239112	Peptidase_C1A_CathepsinC	32	8.80812766728509e-06	3633008.195
176463	Argininosuccinate_lyase	88	2.42225739773765e-05	3632974.765
238013	ENDO3c	29	8.01973824737185e-06	3616078.119
132463	mito_frataxin	15	4.16221886896507e-06	3603847.004
249699	TNF	58	1.621931442495474e-05	3575983.453
133235	PTKc_Kit	54	1.51234660282881e-05	3570610.064
173631	PTKc_RET	57	1.61004378036955e-05	3540276.401
213190	ABCD_peroxisomal_ALDP	138	3.902291969566721e-05	3536383.261
145304	ISK_Channel	43	1.227990358360558e-05	3501656.158
188764	LIM2_Lmx1a_Lmx1b	37	1.070030584402455e-05	3457845.088
251880	PMM	79	2.28861727045705e-05	3451865.938
200494	AmyAc_SLC3A1	67	1.96056045568441e-05	3417390.155
239504	Ferrochelatase_N	24	7.08214993528835e-06	3388801.454
119332	GH20_HexA_HexB-like	90	2.68801467825079e-05	3348196.002
239565	MutL_Trans_MLH1	17	5.17364744474485e-06	3285882.964
143818	Connexin	385	0.00011718981543657255	3285268.422
178132	PLN02517	7	2.13749435701704e-06	3274862.447
99744	AGAT_like	69	2.11292720400805e-05	3265611.795
250497	Myelin_PLP	106	3.301506502614369e-05	3210655.497
213332	RasGAP_Neurofibromin	44	1.37408623953772e-05	3202127.984
200091	P_lamban	4	1.25119791331331e-06	3196936.278
218485	ETF_QO	15	4.70523581705864e-06	3187937.987
119431	PIKKc_ATM	33	1.03680048254854e-05	3182868.889
147127	HNF-1A_C	14	4.56700132860704e-06	3065468.782
251528	G6PD_C	111	3.6740450231655e-05	3021193.243
133040	eIF-2B_epsilon_N	29	9.65551467335029e-06	3003464.961
239579	SQR_TypeC_SdhC	14	4.70605493209842e-06	2974890.902
117663	BRCA-2_OB1	13	4.41273799392827e-06	2946016.74
255327	SBDS_C	14	4.82301929529682e-06	2902746.007
250117	Arginosuc_synth	62	2.13772315327755e-05	2900282.008
128673	MBD	58	2.004683560607187e-05	2893224.703
223848	AccD	21	7.29878542642178e-06	2877191.036
238536	P_permease	63	2.19725798783432e-05	2867209.966
238240	Ferrochelatase_C	16	5.61309085892902e-06	2850479.424
249890	G6PD_N	52	1.831356523356131e-05	2839425.275
128519	APPLE	79	2.78923844313361e-05	2832314.326
252813	HNF-1B_C	58	2.0503002179251168e-05	2828854.013
253751	ABC_membrane_2	147	5.2509760301570794e-05	2799479.547
240666	TIN2_TBM	12	4.35933892625676e-06	2752710.951
129606	accD	20	7.27875147067793e-06	2747723.985
213255	ABCC_SUR2	117	4.27578323347726e-05	2736340.773
133233	PTKc_VEGFR3	64	2.34507241336198e-05	2729126.812
133338	H_N_K_Ras_like	60	2.2731526282299302e-05	2639506.0
175998	C2_Perforin	15	5.68559403651779e-06	2638246.752
238542	GP4d_helicase	33	1.26022637533225e-05	2618577.158
249743	GHMP_kinases_N	13	4.98059450972084e-06	2610130.171
238178	Pyruvate_Kinase	146	5.622325784514291e-05	2596790.111
188808	LIM2_FHL1	20	7.70469032787367e-06	2595821.396
117565	SP_C-Propep	14	5.42728637069412e-06	2579558.004
132764	NR_LBD_Dax1	34	1.32482867339747e-05	2566369.575
132919	TPP_PYR_E1-PDHc-beta_like	31	1.211264809491049e-05	2559308.234
173788	Peptidases_S53	41	1.60304830680339e-05	2557627.23
239532	HDE_HSD	11	4.34245289766408e-06	2533130.528
233410	aden_deam	43	1.70142684428757e-05	2527290.559
250452	Coprogen_oxidas	31	1.22758383360421e-05	2525285.781
133229	PTKc_FGFR1	38	1.51470639050631e-05	2508737.022
257281	Cohesin_HEAT	5	1.99368938848997e-06	2507913.233
240441	Na_channel_gate	49	1.961653535032773e-05	2497892.677
197327	INPP5c_INPP5B	58	2.34512629318298e-05	2473214.35
234139	PDH_E1_alph_y	74	3.00215052296077e-05	2464899.726
249548	Ldl_recept_a	310	0.0001263888903639557	2452747.224
238076	PAX	71	2.951743638959534e-05	2405357.94
241467	PH_NF1	11	4.5836879980902e-06	2399814.299
238123	ZnF_GATA	105	4.380350402265181e-05	2397068.507
144129	Tubulin-binding	34	1.420029196034753e-05	2394316.969
214711	DCX	92	3.843623887889908e-05	2393574.467
241271	PH_Btk	55	2.302130099111055e-05	2389091.738
132907	RNAP_I_III_AC19	9	3.78207694841321e-06	2379644.868
132851	Pat_PNPLA9	43	1.8070466798506e-05	2379573.283
249628	Fibrinogen_C	92	3.920059012795747e-05	2346903.445
100061	LbH_eIF2B_epsilon	9	3.84740341279076e-06	2339240.011
204647	HIF-1	10	4.28077000684033e-06	2336028.328
233004	accA	18	7.71298798163765e-06	2333725.923
214482	CT	73	3.148231092995339e-05	2318762.437
250417	SBDS	12	5.21676042486087e-06	2300278.146
119440	HemD	23	1.00406768333498e-05	2290682.23
198203	SH2_N-SH2_SHP_like	45	1.96512507590524e-05	2289930.578
250644	PUA	13	5.70821775610562e-06	2277418.374
173850	VLCAD	87	3.82656994853777e-05	2273576.628
143448	ALDH_F7_AASADH	43	1.8965493106792e-05	2267275.612
251081	Palm_thioest	27	1.19601263828634e-05	2257501.228
143591	biotinidase_like	80	3.5583139993079196e-05	2248255.776
239476	PAP2_glucose_6_phosphatase	68	3.029069169574853e-05	2244914.071
151006	zf-RAG1	2	8.95377053496231e-07	2233695.84
257437	NAGLU_C	33	1.48027028190165e-05	2229322.604
227807	COG5520	20	9.02503204963554e-06	2216058.612
130940	Orn_aminotrans	37	1.6799530313e-05	2202442.527
173845	IVD	40	1.81893832945747e-05	2199085.002
132729	NR_LBD_HNF4_like	48	2.188599500934831e-05	2193183.357
238826	TERT	16	7.30008838133551e-06	2191754.286
250338	Calpain_III	48	2.224258522611941e-05	2158022.528
250178	Runt	56	2.618627353752539e-05	2138524.976
193413	RAG1	37	1.7301903729516e-05	2138492.999
257332	Nipped-B_C	16	7.4923078198736e-06	2135523.578
259291	CLN6	32	1.50167989037743e-05	2130946.829
249791	Hexokinase_1	196	9.21495063044165e-05	2126978.297
193295	BRCT_assoc	12	5.70077962622022e-06	2104975.247
143541	NR_DBD_Lrh-1_like	24	1.150506604015734e-05	2086037.57
187611	hydroxyacyl-CoA-like_DH_SDR_c-like	17	8.17537922077401e-06	2079414.244
206739	DLP_2	55	2.6516476765771503e-05	2074182.045
250335	Activin_recp	69	3.342946485103277e-05	2064047.4
128580	OLF	78	3.779201524832464e-05	2063928.041
250456	ERG4_ERG24	124	6.0351533194308196e-05	2054628.829
238014	FA58C	351	0.00017126829152924833	2049416.135
163676	DRE_TIM_HMGL	22	1.07655975460828e-05	2043546.576
250333	Bestrophin	144	7.08928903528545e-05	2031233.305
119401	SURF1	19	9.3830348355004e-06	2024931.201
252998	NAGLU	34	1.6850553831661e-05	2017737.835
163618	MPP_ASMase	77	3.846200283262867e-05	2001975.829
255379	RNase_H2-Ydr279	19	9.50496303083571e-06	1998955.697
215390	PLN02733	34	1.71234326883549e-05	1985583.184
133192	PTKc_InsR	30	1.5124239995446e-05	1983570.745
214795	CADG	8	4.03961339751659e-06	1980387.53
253992	FPN1	39	1.99589439842066e-05	1954011.196
256067	Myelin-PO_C	8	4.11806831475001e-06	1942658.399
176914	START_STARD1-like	20	1.03057211573109e-05	1940669.624
258085	Gal_mutarotas_2	19	9.813829572492361e-06	1936043.403
197612	LYZ1	10	5.16977509378961e-06	1934320.124
250201	Sulfatase	547	0.0002831727590472549	1931682.983
143518	NR_DBD_HNF4A	17	8.8152444590488e-06	1928477.432
239981	CBS_pair_PALP_assoc	16	8.33375913891589e-06	1919901.899
259897	Ephrin-B_Ectodomain	35	1.833910313792027e-05	1908490.275
214022	MMACHC-like	21	1.11509390054832e-05	1883249.473
252129	Hexokinase_2	241	0.0001286395972315104	1873451.139
249986	Glycos_transf_3	25	1.33476181464583e-05	1872993.348
253398	Noggin	33	1.77814833418495e-05	1855863.168
215296	PLN02540	55	2.97084840352949e-05	1851323.007
255289	DUF1982	3	1.63467876424797e-06	1835222.96
144056	Endothelin	7	3.820920478247919e-06	1832019.284
238958	TPP_E1_PDC_ADC_BCADC	34	1.87954912137522e-05	1808944.476
252018	Tuberin	35	1.93602004652621e-05	1807832.52
111646	S-AdoMet_synt_C	24	1.328841176232247e-05	1806084.913
107230	ACD_HspB1_like	12	6.6745696233679e-06	1797868.728
117723	BRCA-2_helical	13	7.26888949947586e-06	1788443.751
255545	Meckelin	51	2.86729202615133e-05	1778681.75
132731	NR_LBD_VDR	23	1.29747878319291e-05	1772668.679
249931	Crystallin	12	6.77116526354462e-06	1772220.812
189709	ETF_alpha	6	3.3913620377373e-06	1769200.673
187595	DHPR_SDR_c_like	21	1.19210897715642e-05	1761583.916
233267	apt	19	1.079018079466e-05	1760860.208
143513	NR_DBD_VDR	11	6.24800111202768e-06	1760563.067
238189	chaperonin_type_I_II	6	3.42536269120229e-06	1751639.327
239461	eu_TyrOH	36	2.06748439432415e-05	1741246.517
257551	Fer4_8	3	1.72291754249708e-06	1741232.488
201673	Glyco_hydro_39	75	4.32550749827157e-05	1733900.589
257333	FAD_oxidored	2	1.15645061946818e-06	1729429.659
256075	PNPOx_C	5	2.89206048654316e-06	1728871.171
252928	LicD	22	1.278179550736238e-05	1721197.932
239655	ClC_1_like	155	9.13792733650452e-05	1696227.102
239941	BRCA2DBD_OB3	6	3.53892163363667e-06	1695431.722
238458	Npc2_like	8	4.72825039753946e-06	1691957.77
254376	P53_tetramer	9	5.34083366274541e-06	1685130.182
253113	EBP	26	1.553907544259236e-05	1673201.221
250237	LTD	58	3.479505369827478e-05	1666903.592
233587	5aminolev_synth	61	3.67610541721726e-05	1659364.819
249991	IRF	81	4.8838269584198134e-05	1658535.421
260025	Death_p75NR	13	7.85212095383199e-06	1655603.636
189926	XPA_N	2	1.21032833796678e-06	1652444.165
238836	dNK	43	2.6077432547818602e-05	1648935.336
176471	Adenylsuccinate_lyase_2	35	2.13288094911254e-05	1640972.977
240600	VKOR_euk	22	1.341815466968796e-05	1639569.713
238335	NDPk	3	1.84722594559496e-06	1624056.877
249511	SH2	41	2.5252591631034272e-05	1623595.732
147507	Apo-CII	5	3.08729205567915e-06	1619542.275
233537	PNPH	17	1.05667353806783e-05	1608822.346
252008	KCNQ_channel	88	5.474142638649301e-05	1607557.673
260125	PT_UbiA_UBIAD1	22	1.37608226308048e-05	1598741.63
117938	Thrombin_light	5	3.1464169928792e-06	1589109.139
251593	Glycos_trans_3N	8	5.03991168999677e-06	1587329.4
249799	PTS_EIIA_2	7	4.41754610424423e-06	1584590.14
198164	CPSase_L_D3	17	1.07348687593782e-05	1583624.391
111042	Ocular_alb	37	2.33741064825438e-05	1582948.209
253736	Hepcidin	4	2.53585049302572e-06	1577380.059
206636	Dystroglycan_repeat	26	1.65628241432065e-05	1569780.599
256440	DUF3184	8	5.10381454245101e-06	1567455.074
206722	Arl6	9	5.75368973592585e-06	1564213.646
109353	PAX	27	1.729085372986473e-05	1561519.195
212536	Arginase-like	17	1.09239660908946e-05	1556211.348
143275	Ig4_L1-CAM_like	19	1.22307490871725e-05	1553461.678
259996	CuRO_4_FV_like	23	1.48092724716302e-05	1553081.02
239523	DNA_Glycosylase_C	10	6.44708795251776e-06	1551087.882
143557	CRD_FZ4	11	7.16411508493671e-06	1535430.387
241347	FERM_C_FARP1-like	22	1.4583679333749409e-05	1508535.637
239410	TM4SF12_like_LEL	5	3.31985903912654e-06	1506088.042
257692	BetaGal_dom4_5	9	5.98843388583827e-06	1502897.113
143284	Ig3_L1-CAM	7	4.66210572186401e-06	1501467.452
132761	NR_LBD_GR	13	8.70875484139002e-06	1492750.713
255798	G8	28	1.8770415616310002e-05	1491709.111
238848	ETF_alpha	8	5.37403623184162e-06	1488639.014
214980	BCS1_N	14	9.41411555124238e-06	1487128.549
260066	Death_ank2	5	3.39043411703029e-06	1474737.402
249712	Alk_phosphatase	168	0.0001144515298626378	1467870.287
249602	Cpn60_TCP1	71	4.87318067819052e-05	1456953.983
133465	GT_GPT_euk	18	1.24277537437219e-05	1448371.151
253461	Inhibitor_I9	6	4.16862759577305e-06	1439322.622
183292	PRK11728	26	1.810750730167664e-05	1435868.536
199876	M14_ASPA	39	2.73814577029357e-05	1424321.54
259151	CLN5	15	1.05352306867583e-05	1423794.167
188635	FBP_aldolase_I_a	20	1.40474347864111e-05	1423747.489
250352	HH_signal	46	3.240019881746111e-05	1419744.374
250277	Troponin	37	2.6121597485346988e-05	1416452.421
223935	GcvP	30	2.11943679270418e-05	1415470.379
190667	Fanconi_A	2	1.41564660754019e-06	1412781.968
132755	NR_LBD_SF-1	18	1.27531059861954e-05	1411420.874
257904	HATPase_c_3	51	3.613592080783317e-05	1411338.05
133133	GH31_MGAM_SI_GAA	125	8.859721885124021e-05	1410879.502
249577	Trefoil	7	4.97121202400002e-06	1408107.312
200460	AmyAc_bac_euk_BE	23	1.63804808332483e-05	1404110.187
193444	NAGLU_N	12	8.54741687338574e-06	1403932.928
214542	EGF_CA	271	0.0001934156270221179	1401127.738
214800	HEPN	5	3.57356075833117e-06	1399164.681
250471	Pyridox_oxidase	5	3.6017793086098e-06	1388202.766
99960	GT1_Gtf_like	323	0.00023271019940588	1387992.451
143174	Ig1_FGFR	13	9.59817433506923e-06	1354424.242
153229	GATase1_DJ-1	10	7.39700077370405e-06	1351899.277
253070	MutS_II	26	1.943354099331055e-05	1337893.079
239812	EcAspRS_like_N	8	5.98162870203315e-06	1337428.383
128926	DM16	5	3.74236851332787e-06	1336052.284
258918	BBS2_N	9	6.76251897081187e-06	1330865.028
214557	TNF	46	3.471941708514795e-05	1324907.037
253350	TPMT	10	7.61287295585862e-06	1313564.545
240216	S1_Rrp40	4	3.06073459604166e-06	1306875.809
251721	RAG2	15	1.14845279364886e-05	1306105.056
250397	Caveolin	32	2.4681578404615683e-05	1296513.516
254780	AA_permease_N	15	1.1584068660445879e-05	1294881.828
223895	AccA	7	5.4244258409289e-06	1290459.157
256684	DUF3384	32	2.48842341479206e-05	1285954.786
187558	UDP_G4E_1_SDR_e	22	1.71107592303223e-05	1285740.726
214694	HELICc2	19	1.4829581889392041e-05	1281222.906
226572	COG4087	88	6.868639301614129e-05	1281185.343
132760	NR_LBD_MR	14	1.09281704624246e-05	1281092.755
153251	LPLAT_AGPAT-like	45	3.5284672446961297e-05	1275341.299
257777	MaoC_dehydrat_N	6	4.70467017920862e-06	1275328.508
173648	PTKc_TrkA	23	1.81068879509365e-05	1270234.844
240147	SIS_PGI_2	11	8.6979453883241e-06	1264666.483
212056	SLC5sbd_SGLT2	53	4.20039731778696e-05	1261785.398
250519	Glyco_hydro_35	72	5.7136746533791195e-05	1260134.753
251525	tRNA_int_endo_N	2	1.59667139917843e-06	1252605.891
258845	Sulfatase_C	80	6.394065066842509e-05	1251160.243
252442	PQ-loop	26	2.082851955067688e-05	1248288.431
133237	PTKc_CSF-1R	41	3.28685706207531e-05	1247392.242
240472	SPRY_PRY_TRIM18	11	8.9037332115543e-06	1235436.837
254809	A_deaminase_N	5	4.0708560361679e-06	1228242.894
251729	BPL_LplA_LipB	9	7.32768984769759e-06	1228217.922
239950	Glycosylasparaginase	15	1.23258841385656e-05	1216951.241
258076	Sulfate_tra_GLY	47	3.872357588030456e-05	1213730.884
250619	Peptidase_M41	28	2.3174052141560413e-05	1208247.907
212798	SH3_PEX13_eumet	3	2.48772643785287e-06	1205920.375
99783	NOX_Duox_like_FAD_NADP	85	7.063437140935843e-05	1203380.143
238609	aprataxin_related	11	9.15038370696218e-06	1202135.381
251140	BAG	4	3.33052881178982e-06	1201010.478
241319	PTB_DOK7	8	6.67311689564483e-06	1198840.081
256083	zf-LITAF-like	9	7.52265935596321e-06	1196385.424
99881	CBM20_laforin	11	9.20582965288956e-06	1194895.019
251563	Glyco_hydro_2_C	24	2.011019302789631e-05	1193424.646
173847	SCAD_SBCAD	44	3.70514686816851e-05	1187537.271
107235	ACD_HspB8_like	4	3.38842120378422e-06	1180490.783
191096	Fzo_mitofusin	19	1.616861061618629e-05	1175116.431
133445	NAD_bind_1_Glu_DH	25	2.15651915947666e-05	1159275.58
143266	Ig3_FGFR-2	18	1.555860611494127e-05	1156915.977
250919	RB_B	17	1.4810056071854891e-05	1147868.713
250052	TB	87	7.612393320998526e-05	1142873.159
206738	DLP_1	41	3.59255609264371e-05	1141248.708
252963	Cytochrom_B558a	17	1.49146788687562e-05	1139816.697
250674	Complex1_51K	11	9.70826044767862e-06	1133055.717
149682	Fib_alpha	18	1.5911478234931e-05	1131258.814
259992	CuRO_3_FV_like	23	2.05409931611982e-05	1119712.169
223634	SerB	15	1.344635221730416e-05	1115544.183
254848	TGF_beta_GS	9	8.075069440487641e-06	1114541.499
239074	ZZ_dystrophin	14	1.256287842649791e-05	1114394.291
100083	S2P-M50_PDZ_SREBP	12	1.07738950429991e-05	1113803.314
173506	PTZ00281	278	0.0002516717322653505	1104613.528
251697	RPE65	69	6.29678061589339e-05	1095798.063
143250	Ig8_hNephrin_like	6	5.48495835983734e-06	1093900.738
173851	IBD	18	1.66295817855446e-05	1082408.459
250754	MutS_I	17	1.572192535962413e-05	1081292.501
252159	FGE-sulfatase	23	2.130359792721153e-05	1079629.839
215272	PLN02492	26	2.4275047174565402e-05	1071058.681
241287	PH_dynamin	17	1.589216283800526e-05	1069709.653
133041	eIF-2B_gamma_N	9	8.43403994344512e-06	1067104.266
178405	PLN02809	12	1.12875866427013e-05	1063114.763
256532	DUF3250	9	8.47101047757526e-06	1062447.039
143265	Ig2_FGFR	16	1.5132036048194012e-05	1057359.363
213253	ABC_MSH6_euk	9	8.54625584702593e-06	1053092.742
249798	Integrin_alpha	3	2.8493797079093123e-06	1052860.73
252069	Fumble	69	6.57870340838498e-05	1048838.893
191371	Apo-CIII	3	2.87531285929693e-06	1043364.721
188866	LIM2_CRP3	5	4.79409862533957e-06	1042948.923
250029	Peptidase_C2	86	8.27861421521683e-05	1038821.206
226749	COG4299	18	1.73462636960354e-05	1037687.442
197618	END	3	2.8978802742720077e-06	1035239.456
241377	PH-GRAM_MTM-like	12	1.15948463275656e-05	1034942.565
256035	GalKase_gal_bdg	5	4.84850962250073e-06	1031244.731
250039	ABC_membrane	463	0.000449943602470087	1029017.853
133007	GT13_GLCNAC-TI	15	1.46271265881931e-05	1025491.911
252847	EIN3	11	1.07443549140019e-05	1023793.433
197795	AWS	12	1.1755680715284469e-05	1020783.083
258808	FXa_inhibition	200	0.00019604354194852836	1020181.527
212078	SLC6sbd_CT1	32	3.13698833957927e-05	1020086.673
239266	SCO	14	1.376266100236553e-05	1017245.139
143206	Ig2_FGFR_like	17	1.679769409996334e-05	1012043.671
132913	STAS_SulP_like_sulfate_transporter	51	5.052571312002618e-05	1009387.04
239656	ClC_3_like	63	6.248177067583589e-05	1008294.088
212524	HDAC8	16	1.58749199788826e-05	1007879.096
202235	TSP_3	21	2.0906554717152972e-05	1004469.664
238711	MGS_CPS_I_III	11	1.09657313640688e-05	1003125.066
197361	UBAN	8	7.976802815190021e-06	1002908.081
241414	PH_RASA1	3	3.00381950565858e-06	998728.45
188553	tatD_link_rSAM	8	8.03860775411361e-06	995197.209
250970	Cob_adeno_trans	10	1.00547695899921e-05	994552.875
117343	CathepsinC_exc	5	5.03218814199482e-06	993603.55
206700	Rab27A	14	1.411324436244083e-05	991976.022
153215	GATase1_CPSase	14	1.42392227367508e-05	983199.733
185713	Adenylation_DNA_ligase_IV	7	7.14484172507889e-06	979727.791
163687	MPN_PRP8	11	1.12768205748471e-05	975452.25
213014	SH3_CASK	2	2.06068777347332e-06	970549.748
255246	IL6Ra-bind	26	2.68672040224666e-05	967722.58
238039	homeodomain	109	0.00011278695531335484	966423.818
250289	IRK	257	0.0002663824688993026	964778.204
238400	AspRS_core	10	1.0395985538537e-05	961909.764
213216	ABC_MTABC3_MDL1_MDL2	104	0.0001097211805880742	947857.1
163616	MPP_Mre11_N	9	9.50857038375947e-06	946514.527
107246	ACD_alphaB-crystallin_HspB5	3	3.17124961446295e-06	945999.327
223766	COG0694	3	3.19684775023043e-06	938424.421
133232	PTKc_FGFR2	12	1.27919776216556e-05	938087.945
249632	Lipase	83	8.88855633735927e-05	933784.935
175984	C2D_Ferlin	8	8.57330959352776e-06	933128.556
176267	DUF619-NAGS-U	6	6.481425130329e-06	925722.334
189038	PIN_XPG	11	1.19299762337008e-05	922047.101
253074	MutS_III	54	5.8630128762188594e-05	921028.167
178547	PLN02962	12	1.30461350414984e-05	919812.647
254923	RNase_H2_suC	9	9.79427604331636e-06	918904.058
128465	SAPA	1	1.0973540306342e-06	911282.933
239975	CBS_pair_IMPDH_2	6	6.59860405940108e-06	909283.228
213048	DD_RIalpha_PKA	2	2.20728464900171e-06	906090.658
239940	BRCA2DBD_OB2	8	8.89657641614185e-06	899222.31
190425	CPSase_L_D2	74	8.242658684792522e-05	897768.582
257808	Fer4_16	3	3.34950939102242e-06	895653.557
251236	GDC-P	16	1.790053407533e-05	893828.08
214627	FH	49	5.484081065293865e-05	893495.18
197996	NADH_4Fe-4S	3	3.3577609614196e-06	893452.522
252364	BRICHOS	25	2.813011547429443e-05	888727.244
238219	HMA	30	3.378972729221581e-05	887843.804
238140	eu-GS	19	2.15565262898442e-05	881403.606
118007	Telethonin	8	9.16310323155646e-06	873066.667
255962	IRF-3	56	6.421112259908678e-05	872123.049
254488	Ion_trans_2	222	0.00025537179750833927	869320.74
253349	PhyH	15	1.731821959594758e-05	866139.843
132911	STAS	4	4.62081991363145e-06	865647.239
256536	TAN	5	5.79386366529849e-06	862981.991
251173	CDI	10	1.164073770897011e-05	859052.085
110972	Leptin	5	5.8331867833124e-06	857164.392
143302	Ig_C5_MyBP-C	33	3.8546461206322367e-05	856109.717
251564	Glyco_hydro_2_N	10	1.16980333307006e-05	854844.547
238856	PLAT_LPL	15	1.7570412325762878e-05	853707.911
251675	Exostosin	48	5.65497461397043e-05	848810.176
146010	Sp100	18	2.125481423569717e-05	846866.964
236515	PRK09435	11	1.30282880570721e-05	844316.61
176043	C2_PI3K_class_I_alpha	5	5.96204019207135e-06	838639.097
214949	Telo_bind	4	4.77807771299512e-06	837156.748
259288	Kisspeptin	5	6.03882242686697e-06	827975.994
143523	NR_DBD_Ppar	12	1.462534969908864e-05	820493.202
256738	DUF3451	49	5.9952405432654596e-05	817314.996
144854	C4	56	6.87838328240535e-05	814144.803
257238	Lactamase_B_2	9	1.107958622781823e-05	812304.703
251252	PMT	17	2.09537062004216e-05	811312.32
238035	Hint	34	4.192903848836172e-05	810893.863
99839	TREX1_2	19	2.356486872879921e-05	806284.992
238456	PCD_DCoH_subfamily_b	5	6.20826968007257e-06	805377.385
130607	HAD-SF-IE	8	9.97007345376079e-06	802401.31
200443	Sec23_C	8	9.976878820554981e-06	801853.981
180385	PRK06075	14	1.74625010717157e-05	801717.918
258982	Glycohydro_20b2	10	1.257950554237893e-05	794943.805
152013	NEMO	5	6.29395994357237e-06	794412.428
251327	CLN3	16	2.02242133044177e-05	791130.896
214673	TGc	36	4.551168406336654e-05	791005.667
241292	PH_SOS	6	7.61510883753715e-06	787907.321
238677	MYSc_type_VII	60	7.63143399645181e-05	786221.83
214478	CCP	61	7.763426369819285e-05	785735.539
128645	PAX	22	2.8069869900901e-05	783758.531
260111	PANDER_GnT-1_2_like	6	7.68330105060254e-06	780914.344
197617	DnaJ	3	3.86383640715721e-06	776430.388
252068	DUF303	10	1.28795705120166e-05	776423.406
148541	DUF1301	4	5.17983044334662e-06	772226.049
115139	Mob_synth_C	4	5.18443612295101e-06	771540.03
240365	PTZ00333	10	1.29812982502379e-05	770338.976
250689	Glyco_transf_11	31	4.02732777582927e-05	769741.171
250467	PMI_typeI	12	1.56111999934137e-05	768678.898
132981	PKc_MEK1	11	1.43971516858287e-05	764040.016
240146	SIS_PGI_1	5	6.54624340048279e-06	763796.836
212121	GH38N_AMII_LAM_like	13	1.70897902901204e-05	760688.094
238684	SOX-TCF_HMG-box	94	0.00012366459573005925	760120.546
253214	THAP	37	4.8905685608095714e-05	756558.252
175973	C2	11	1.458863113902385e-05	754011.798
145817	STAT_bind	58	7.701745321770051e-05	753076.057
257410	tRNA_int_end_N2	3	3.98812755700107e-06	752232.71
197771	FES	2	2.6875908081857298e-06	744160.902
238648	KAZAL_PSTI	10	1.3448987689200559e-05	743550.387
206635	CA_like	3	4.04630596836175e-06	741416.992
249744	CPSase_L_chain	33	4.451224458894994e-05	741369.039
144855	DSL	13	1.75436256947373e-05	741009.882
185681	NMNAT_Eukarya	25	3.3834724060656316e-05	738885.884
238113	Tryp_SPc	987	0.0013427273595559169	735071.043
238886	Ntn_AC_NAAA	15	2.042782466139619e-05	734292.576
239029	eukary_SO_Moco	12	1.64824271388285e-05	728048.114
99780	cyt_b5_reduct_like	41	5.638586949541344e-05	727132.531
249858	S-AdoMet_synt_N	6	8.26921764344649e-06	725582.547
146252	Connexin50	2	2.76203903248696e-06	724102.729
214718	ADEAMc	59	8.15135671098167e-05	723805.89
212495	retinol-DH_like_SDR_c	43	5.94647528491118e-05	723117.443
199826	MH2_SMAD_2_3	13	1.799948008298222e-05	722243.084
237847	PRK14879	2	2.77649697366995e-06	720332.138
189968	Collagen	128	0.0001780231113680269	719007.768
238665	KISc_KHC_KIF5	20	2.78254853571287e-05	718765.54
214802	HTTM	8	1.11314481351216e-05	718684.569
100057	LbH_eIF2B_gamma_C	2	2.79290477343072e-06	716100.319
238607	PKCI_related	6	8.37916061006457e-06	716062.178
88554	PI3Kc_IA_alpha	10	1.39681148649635e-05	715916.22
252803	Sarcoglycan_1	30	4.203034635445535e-05	713769.992
255964	BHD_2	2	2.80357107490362e-06	713375.886
238383	thiolase	56	7.869958232182599e-05	711566.674
187629	HSD10-like_SDR_c	9	1.271433225735e-05	707862.577
143218	Ig_CEACAM_D1_like	10	1.4179386283944258e-05	705249.141
197551	UBA	12	1.7032329763505797e-05	704542.489
252260	Sdh5	2	2.83993456524132e-06	704241.578
153431	TPK	6	8.53245154275742e-06	703197.665
250290	IF-2B	29	4.12949161021204e-05	702265.623
240748	RRM_scSet1p_like	2	2.85776852196708e-06	699846.746
249609	Histone	4	5.79464984044063e-06	690291.926
151113	Connexin_CCC	21	3.066905256699565e-05	684729.336
238015	FGF	8	1.1726737438709651e-05	682201.682
116964	NPP	2	2.93879740063227e-06	680550.486
213230	ABC_subfamily_A	170	0.0002498643597101839	680369.142
259847	RNAP_III_RPC1_N	26	3.82530313639033e-05	679684.696
128974	ZM	3	4.423364984496742e-06	678216.699
238109	TNFR	97	0.00014481521702882405	669819.111
188167	SSADH	16	2.3917750610695e-05	668959.229
201361	BRCA2	5	7.47805250172741e-06	668623.281
144534	ACTH_domain	2	2.99529319399622e-06	667714.267
173652	PTKc_FGFR3	15	2.25195246417489e-05	666088.66
249801	Integrin_beta	68	0.0001021325066429843	665801.734
239944	hPOT1_OB2	3	4.51101012570275e-06	665039.518
188630	DHDPS-like	10	1.50769299073453e-05	663265.006
143577	CRD_TK_ROR2	7	1.05767421634455e-05	661829.502
206655	Rab7	5	7.56760740823518e-06	660710.807
206712	Rit_Rin_Ric	10	1.516602919724042e-05	659368.373
188942	SAM_EPH-A2	3	4.57023849466688e-06	656420.886
254666	KAT11	17	2.60651391785986e-05	652212.132
147850	APC_crr	3	4.61108768727305e-06	650605.715
198165	CPSase_sm_chain	8	1.23263518343232e-05	649016.036
99996	GT1_Glycogen_Phosphorylase	86	0.0001327583108086246	647793.72
178053	PLN02434	8	1.23641399859705e-05	647032.467
203682	Shugoshin_N	1	1.54819829797952e-06	645912.091
257174	PolyA_pol_RNAbd	1	1.54845140732393e-06	645806.51
256997	Sterol-sensing	43	6.668513296327277e-05	644821.388
133189	PTKc_Met_Ron	15	2.33056725932156e-05	643620.129
258885	P5CR_dimer	12	1.866171853629365e-05	643027.596
239080	ZZ_NBR1_like	3	4.67414792366422e-06	641828.211
238673	MYSc_type_II	300	0.0004678111011256291	641284.483
239845	RhoGAP_OCRL1	11	1.720049757775884e-05	639516.383
143253	Ig2_L1-CAM_like	10	1.567110293286708e-05	638117.179
250920	RB_A	14	2.201888615195892e-05	635817.811
258624	FISNA	5	7.88725880213289e-06	633933.807
239964	CBS_pair_EriC_assoc_euk_bac	39	6.15206814487715e-05	633933.16
198216	SH2_Nterm_RasGAP	5	7.98268405923377e-06	626355.742
197539	PI3K_p85B	2	3.20101207516528e-06	624802.392
214547	ARM	1	1.60264137424285e-06	623969.914
250705	FAA_hydrolase	28	4.4896529951277196e-05	623656.216
128403	RNAse_Pc	21	3.36988538767243e-05	623166.594
255160	EpoR_lig-bind	19	3.050157154615406e-05	622918.723
235467	murQ	12	1.94037271070812e-05	618437.887
198462	FAM20C_C	9	1.45529573251088e-05	618431.003
187671	3b-HSD_HSDB1_like_SDR_e	32	5.1915357443659497e-05	616387.936
259072	TMEM138	3	4.88775779529206e-06	613778.367
173653	PTKc_PDGFR_alpha	10	1.63982495487733e-05	609821.187
260002	RNase_HII_eukaryota_like	8	1.31335495978193e-05	609127.025
238077	CRIB	3	4.92715979279329e-06	608870.044
99723	PB1_p62	5	8.22739941361237e-06	607725.449
173790	Peptidases_S8_PCSK9_ProteinaseK_like	10	1.64549386047236e-05	607720.286
249700	MIP	50	8.227827905644915e-05	607693.799
250871	Ferric_reduct	31	5.1194145442983244e-05	605537.991
250190	Transglut_N	34	5.626059422668233e-05	604330.624
188101	Sa_S2_E_A	5	8.28987530058876e-06	603145.381
107245	ACD_alphaA-crystallin_HspB4	4	6.63213672955415e-06	603123.874
197580	WAP	6	1.0016279649166939e-05	599024.809
259898	CuRO_6_ceruloplasmin	10	1.66974990631524e-05	598892.083
143210	Ig6_L1-CAM_like	4	6.69222520497424e-06	597708.517
254337	MNNL	20	3.353957614891168e-05	596310.458
148067	DUF1011	9	1.518133000282876e-05	592833.434
149854	ecTbetaR2	2	3.39619296753566e-06	588894.689
255272	FAA_hydrolase_N	3	5.0975402640524e-06	588519.138
239657	ClC_6_like	33	5.6222025393299e-05	586958.577
99801	CYPOR	16	2.73909014787873e-05	584135.576
239244	DHPD_FMN	7	1.20076810918569e-05	582960.186
235573	PRK05710	8	1.3772235824524e-05	580878.813
214493	FIMAC	8	1.3784426576094391e-05	580365.092
250221	Sulfate_transp	86	0.00014861996202872508	578657.125
238161	GM2-AP	4	6.93473973688402e-06	576806.074
251246	CDC48_N	4	6.94023946741459e-06	576348.989
251432	CoA_binding	2	3.47485229848453e-06	575564.032
257775	NAD_binding_8	15	2.6165015230004352e-05	573284.589
253787	RGM_N	19	3.3158762716401996e-05	573000.873
149289	FerI	2	3.49940537440672e-06	571525.67
211396	W2_eIF2B_epsilon	4	7.02410854912172e-06	569467.281
212704	SH3_Nephrocystin	1	1.75899478193133e-06	568506.519
253087	ALG3	9	1.58389907309153e-05	568218.023
143546	NR_DBD_GR_PR	5	8.8089910264649e-06	567601.895
240012	CBS_pair_28	9	1.5858990663765e-05	567501.438
258919	BBS2_C	11	1.94248882231386e-05	566283.825
249505	HLH	62	0.0001095777382553128	565808.357
132763	NR_LBD_SHP	6	1.06499188154565e-05	563384.576
214602	BRCT	18	3.1978184774930394e-05	562883.732
238747	vWA_complement_factors	9	1.60646260701807e-05	560237.13
176020	C2F_Ferlin	14	2.5063349295627382e-05	558584.562
201127	Serum_albumin	11	1.97307943080665e-05	557504.165
143388	NT_ClassII-CCAase	3	5.38178495951136e-06	557435.874
107379	PBP1_NPR_B	12	2.16179730071475e-05	555093.671
148298	Prokineticin	9	1.621900885563503e-05	554904.438
99727	PB1_P67	2	3.60965170700686e-06	554070.077
187673	3b-HSD-NSDHL-like_SDR_e	8	1.45422965114404e-05	550119.439
249614	C1_1	39	7.109110708410931e-05	548591.823
251613	Succ_DH_flav_C	5	9.11598431100405e-06	548487.122
234252	TIGR03545	14	2.552839407776333e-05	548408.958
250561	RYDR_ITPR	50	9.133634845286688e-05	547427.184
197329	INPP5c_INPP5E-like	11	2.01200524951359e-05	546718.255
214565	VWC_out	6	1.097820729661694e-05	546537.321
214959	VRR_NUC	3	5.49248731764867e-06	546200.624
250576	PHO4	18	3.29611578464068e-05	546097.321
198435	somatotropin_like	25	4.58179937848111e-05	545637.16
188657	thyroid_peroxidase	35	6.43897710051929e-05	543564.598
254810	RIH_assoc	16	2.958068206298987e-05	540893.546
214551	DSPc	12	2.22612412798597e-05	539053.499
197483	COLFI	35	6.513733384658659e-05	537326.26
238850	PLAT_polycystin	11	2.048396702259839e-05	537005.356
128913	LisH	6	1.1186388123773092e-05	536366.156
214679	HDc	9	1.684806629334716e-05	534185.932
187614	17beta-HSD1_like_SDR_c	17	3.189132321154223e-05	533060.353
257862	KSR1-SAM	5	9.386366336154e-06	532687.498
260071	CARD_CARD9	3	5.63534760143035e-06	532354.029
212068	SLC6sbd_GlyT2	14	2.64510932947007e-05	529278.69
250598	COLFI	28	5.302836881725618e-05	528019.259
250216	T-box	10	1.894830022795624e-05	527751.824
238011	EGF_CA	296	0.0005611619801546753	527476.933
254889	Yos1	2	3.81485811424889e-06	524265.894
254326	EGF_CA	63	0.00012055863357342854	522567.303
226005	COG3474	2	3.84847541310673e-06	519686.313
148600	DUF1352	5	9.65032900059102e-06	518117.051
214875	Alpha-mann_mid	8	1.54819341403891e-05	516731.303
163621	MPP_ACP5	8	1.5492226333804e-05	516388.015
110176	HMG_CoA_synt_N	7	1.3583372769416929e-05	515335.927
188624	H3TH_XPG	2	3.90233528083601e-06	512513.625
212055	SLC5sbd_SGLT1	30	5.86703353457718e-05	511331.661
176459	PolY_Pol_IV_kappa	6	1.17421960947672e-05	510977.67
152983	TOH_N	1	1.95924661852344e-06	510400.268
240089	DHOD_2_like	9	1.7659681448176e-05	509635.467
204530	MAGUK_N_PEST	1	1.963245017196511e-06	509360.773
254290	NCD3G	17	3.337619413898197e-05	509345.072
100062	LbH_M1P_guanylylT_C	6	1.181077940959892e-05	508010.504
197321	Ape1-like_AP-endo	6	1.18112619928235e-05	507989.748
239364	PDI_b_Calsequestrin_middle	4	7.88181327370814e-06	507497.433
133219	PTKc_Tie2	7	1.38414987065666e-05	505725.583
239058	iodotyrosine_dehalogenase	3	5.97819316836571e-06	501823.865
115886	ANKH	9	1.79651314795583e-05	500970.45
239106	Pol_gamma_b_Cterm	2	4.0019514317626e-06	499756.19
254990	Ins145_P3_rec	31	6.225282681784901e-05	497969.355
185518	PTZ00218	2	4.01816714529526e-06	497739.374
255967	PTEN_C2	25	5.0472060067277e-05	495323.551
249671	2-oxoacid_dh	16	3.24655285924468e-05	492830.417
240506	KOW_Spt5_2	1	2.04115757540219e-06	489918.08
259429	Codanin-1_C	3	6.13819017014758e-06	488743.411
240070	BAH_Orc1p_animal	3	6.14310530852278e-06	488352.364
239142	MIT_spastin	3	6.1509794471830995e-06	487727.203
250414	UPF0016	3	6.15248011430487e-06	487608.24
206778	Pro-peptidase_S53	3	6.15799305365784e-06	487171.709
258829	Fer4_20	2	4.10824568992982e-06	486825.801
250058	Cation_ATPase_C	73	0.00015005097658016582	486501.332
114894	GDE_C	8	1.64461264492151e-05	486436.732
99986	GT1_ALG1_like	14	2.879345682506401e-05	486221.578
250709	FAD_binding_4	14	2.8833837302402088e-05	485540.646
191443	Apyrase	10	2.06195022151843e-05	484977.76
249606	E1-E2_ATPase	180	0.00037235846353447316	483405.153
238075	PAS	90	0.00018654583316224732	482455.161
239306	TryX_like_RdCVF	5	1.037800557895e-05	481788.14
238847	ETF_beta	5	1.03859507584439e-05	481419.575
214583	XTALbg	21	4.37986789260964e-05	479466.516
257421	EGF_3	43	8.997037990893171e-05	477935.072
133047	M1P_guanylylT_B_like_N	6	1.25825352959434e-05	476851.434
251119	Rap_GAP	47	9.88092298182619e-05	475664.066
238752	vWA_Matrilin	81	0.0001707341307193902	474421.837
99899	WHSC1_related	7	1.4774278068078269e-05	473796.416
239817	LysRS_N	2	4.24865227530267e-06	470737.512
250110	Carn_acyltransf	101	0.00021469056103916127	470444.53
253905	Seipin	5	1.06362081343651e-05	470092.343
233514	EYA-cons_domain	21	4.4939335459360754e-05	467296.63
252437	Mannosyl_trans2	9	1.92612101294443e-05	467260.361
253777	Na_trans_assoc	41	8.86343024203253e-05	462574.86
214948	Telomerase_RBD	4	8.65517521766828e-06	462151.245
255587	BPL_N	5	1.0855829349655e-05	460582.037
173310	PTZ00005	14	3.04351163884628e-05	459994.955
200466	AmyAc_Glg_debranch_2	8	1.74504131973404e-05	458441.867
250084	Glyco_hydro_15	29	6.35450011217029e-05	456369.494
252011	TF_Otx	2	4.3856620347954905e-06	456031.492
178417	PLN02822	8	1.76599786784229e-05	453001.679
256817	DNMT1-RFD	3	6.63531376316893e-06	452126.321
250708	Spermine_synth	4	8.92119396022944e-06	448370.478
250579	Synuclein	7	1.561923109373923e-05	448165.467
249545	Laminin_G_1	33	7.379330696563447e-05	447195.028
148826	HARP	2	4.47507139218015e-06	446920.244
212083	SLC6sbd_DAT1	15	3.36462890169554e-05	445814.396
206645	Sar1	7	1.575198933587842e-05	444388.315
187557	dTDP_GD_SDR_e	5	1.12746363969136e-05	443473.281
132808	PX_SNX10	4	9.08531701049007e-06	440270.823
256558	Folliculin	4	9.12586244872922e-06	438314.737
257601	AAA_19	5	1.1433671292644919e-05	437304.858
250297	STAT_alpha	25	5.7221402199565e-05	436899.465
128866	LCCL	9	2.060318108128192e-05	436825.749
255903	7TM_GPCR_Srsx	128	0.0002939885835550289	435391.057
260120	PT_UbiA_Cox10	6	1.37941257785296e-05	434967.761
114648	EB1_binding	3	6.92465532567706e-06	433234.56
100088	PGM3	8	1.84831574701177e-05	432826.481
153098	Ferritin	4	9.25660092300159e-06	432124.063
240161	Mth938_2P1-like	3	6.95150570971691e-06	431561.179
133167	PTKc_Axl_like	5	1.15996725164535e-05	431046.652
175985	C2C_Ferlin	26	6.032673436408139e-05	430986.366
259017	COX14	1	2.3212577591599e-06	430800.929
250363	Glycophorin_A	2	4.6504833137675e-06	430062.827
254598	NADH_oxidored	1	2.353044812665e-06	424981.282
249556	p450	477	0.0011233818496295257	424610.741
257245	Tropomyosin_1	44	0.00010417798244272083	422354.119
212955	SH3_p47phox_2	3	7.1301573909539e-06	420748.075
148650	Pex26	7	1.6659104655686e-05	420190.649
133246	PTKc_Zap-70	7	1.66669497140241e-05	419992.867
252625	Gly_transf_sug	6	1.4316049309048291e-05	419110.04
239174	MopB_Res-Cmplx1_Nad11	6	1.43236127939072e-05	418888.732
240457	SPRY1_RyR	13	3.1039514343982904e-05	418820.986
233441	sepiapter_red	7	1.67529599824395e-05	417836.61
214853	Inhibitor_I29	6	1.436647793028236e-05	417638.897
143450	ALDH_F3AB	29	6.95401783765223e-05	417025.102
214007	Esterase_713_like-1	2	4.82451578354601e-06	414549.374
254604	NOSIC	2	4.8253052562256705e-06	414481.55
214984	BHD_1	1	2.41330432310261e-06	414369.622
214671	MACPF	39	9.418890157382161e-05	414061.523
213772	metmalonyl_epim	2	4.83392104206834e-06	413742.794
187665	type2_17beta_HSD-like_SDR_c	45	0.0001091610828699521	412234.826
249522	Cadherin	13	3.161039014375176e-05	411257.183
204418	DUF2246	4	9.7359816411671e-06	410847.118
239638	NTR_complement_C3	3	7.32829904814679e-06	409371.94
215385	PLN02726	4	9.79567964968085e-06	408343.284
239363	PDI_b_Calsequestrin_N	4	9.81329492701358e-06	407610.291
173654	PTKc_EGFR	7	1.72809844484365e-05	405069.516
240128	eu_ALAD_PBGS_cysteine_rich	7	1.72821461115235e-05	405042.288
235416	PRK05335	1	2.4712556469098e-06	404652.591
251504	Myosin_N	10	2.4723884096760258e-05	404467.193
197729	LRRcap	1	2.47612060707121e-06	403857.549
253883	DEAD_2	6	1.491190344384073e-05	402363.12
143611	ML_beta-AS	8	1.99098554926736e-05	401811.053
251527	Transketolase_C	11	2.739513685949371e-05	401531.121
187584	ADH_SDR_c_like	4	9.96903039745897e-06	401242.632
204429	zf-CHCC	1	2.49241967398694e-06	401216.541
240650	PGDH_4	6	1.49663434223607e-05	400899.527
200169	myxo_disulf_rpt	2	5.00687729344638e-06	399450.572
255129	USP8_dimer	5	1.254364847239146e-05	398608.109
176456	PolY_Pol_eta	7	1.75840827343236e-05	398087.299
132980	PKc_MEK2	9	2.26250729879684e-05	397788.772
197698	ZnF_UBR1	4	1.0122075194931171e-05	395175.883
132859	Pat_PNPLA2	7	1.7729288601724e-05	394826.897
212085	SLC6sbd_B0AT1	14	3.55524974577069e-05	393783.869
251764	Alg6_Alg8	14	3.5579060453696905e-05	393489.874
214722	LamGL	5	1.271697316663569e-05	393175.32
238162	Sialidase	33	8.39375323044719e-05	393149.514
238646	ADGF	5	1.27403802661144e-05	392452.964
143223	Ig4_Peroxidasin	6	1.534940451133463e-05	390894.643
173673	STKc_RSK_N	41	0.0001049886030501528	390518.578
99978	GT1_ALG11_like	6	1.54124212318075e-05	389296.393
149868	Rb_C	4	1.032537248853656e-05	387395.225
239769	AAK_NAGS-Urea	8	2.07042607600205e-05	386393.897
250412	Tub	22	5.70332358211458e-05	385739.993
251625	zf-C5HC2	5	1.298016201516088e-05	385203.204
253817	Myotub-related	71	0.00018452950204281748	384762.324
188838	LIM1_ZASP_Cypher	1	2.61351076160328e-06	382627.083
238683	MYSc_type_XV	13	3.40930220971476e-05	381309.699
249500	AAA	107	0.00028075781027431284	381111.392
259317	MRAP	3	7.900501318790529e-06	379722.739
107366	PBP1_sensory_GC_DEF_like	18	4.74394372922124e-05	379431.145
256739	DUF3452	5	1.3188596547309519e-05	379115.396
239135	Peptidase_C19N	4	1.05817262700232e-05	378010.156
212746	SH3_AHI-1	1	2.65068900325191e-06	377260.402
249538	Homeobox	253	0.000671129244020628	376976.569
206730	Snu114p	3	7.97570669766315e-06	376142.217
252993	SUFU	3	7.98766488507901e-06	375579.101
212664	FGGY_GK1-3_metazoa	15	3.99570804695847e-05	375402.803
238466	Cyt_c_Oxidase_VIb	5	1.3372837855252641e-05	373892.218
259341	TMEM240	5	1.33818732238014e-05	373639.767
254872	CIA30	3	8.03025726319282e-06	373587.035
238755	Sec23-like	7	1.874785228124398e-05	373376.102
259133	RMP	2	5.36766215345157e-06	372601.692
257936	Helicase_C_3	2	5.37920495197175e-06	371802.156
188219	pcaJ_scoB_fam	8	2.153779989921804e-05	371439.982
143303	Ig_Pro_neuregulin-1	1	2.69989931881659e-06	370384.182
212919	SH3_Stac3_1	1	2.69992282544158e-06	370380.957
239011	alpha-1-antitrypsin_like	50	0.0001353101527676933	369521.422
224702	AtoD	10	2.7076835824011927e-05	369319.372
260068	CARD_CARD14_CARMA2	2	5.42662123721201e-06	368553.454
152804	GnHR_trans	1	2.72132868002754e-06	367467.556
253681	Tbf5	1	2.72210930014472e-06	367362.178
238363	Pancreat_lipase_like	13	3.556507904776355e-05	365527.094
197245	PLDc_vPLD3_2	4	1.09489710825691e-05	365331.132
251557	WWE	1	2.74138992914954e-06	364778.461
109342	Ribosomal_L5	1	2.74346550307726e-06	364502.487
213211	ABCC_MRP_domain2	60	0.00016527068892251799	363040.781
188844	LIM3_ZASP_Cypher	2	5.51290180473993e-06	362785.348
235691	PRK06074	3	8.27214426027013e-06	362662.921
254596	Sec23_BS	6	1.654552894174432e-05	362635.732
188806	LIM1_FHL2	2	5.52638481009871e-06	361900.242
238435	GlyRS_anticodon	2	5.53641234158446e-06	361244.769
259826	HN_RTEL1	4	1.10951533889181e-05	360517.774
223173	LplA	3	8.3268250262489e-06	360281.379
197746	MIR	22	6.107344742109575e-05	360222.01
133081	M14_CPA	21	5.83394147668091e-05	359962.473
254869	GHMP_kinases_C	3	8.36264902376502e-06	358738.002
133306	Rab23_like	2	5.57611755755618e-06	358672.496
223248	SEC59	3	8.38624969392394e-06	357728.438
251505	3HCDH_N	10	2.803823576276225e-05	356655.821
176572	Cdt1_c	3	8.42148785010426e-06	356231.589
212976	SH3_CACNB4	1	2.81430764417471e-06	355327.18
214878	Biotin_carb_C	10	2.8156996858174497e-05	355151.512
253480	FYRN	5	1.409554479810737e-05	354722.011
178163	PLN02548	4	1.12802383473726e-05	354602.436
213037	ADDz_Dnmt3a	3	8.48891823864284e-06	353401.919
188762	LIM2_Lhx3_Lhx4	3	8.48981691471082e-06	353364.511
197621	GRAN	7	1.98469284592458e-05	352699.412
238399	AsxRS_core	14	3.9980304070250404e-05	350172.424
239834	IlGF	3	8.57558734795753e-06	349830.266
258147	Acetyltransf_13	2	5.7224638239682e-06	349499.807
213055	TM_ErbB2	1	2.86196331644729e-06	349410.488
111119	ITAM	1	2.863240404550636e-06	349254.641
239764	mtEFG1_C	1	2.86844637602468e-06	348620.775
237626	PRK14154	1	2.87241915062794e-06	348138.606
239640	NTR_TIMP	10	2.885913054292186e-05	346510.786
254865	HMG_CoA_synt_C	8	2.3129213522346798e-05	345882.924
253136	MCD	7	2.02700723378382e-05	345336.705
253837	Strabismus	18	5.21280499127166e-05	345303.537
257153	DUF3767	1	2.90550598287956e-06	344174.132
214654	HSF	7	2.035854225367421e-05	343836.013
251315	Fasciclin	39	0.00011419067404430921	341534.02
176650	RNaseD_like	2	5.86609378213385e-06	340942.384
249555	Notch	7	2.053408151884067e-05	340896.669
153355	F-BAR_PSTPIP1	5	1.47082748746875e-05	339944.694
198184	SH2_cSH2_p85_like	3	8.8374242154394e-06	339465.429
252401	Nop10p	1	2.94944906298054e-06	339046.371
199853	M14_CPA6	4	1.18088213482565e-05	338729.826
258916	BBS1	4	1.18095415241004e-05	338709.169
254890	PRP3	3	8.86723081571662e-06	338324.338
254605	PADR1	1	2.96383376932847e-06	337400.839
250841	Acyl_transf_3	6	1.778629989206896e-05	337338.291
251158	Laminin_G_2	56	0.0001660245478628224	337299.518
214999	Cadherin_pro	3	8.89482449197308e-06	337274.783
143175	Ig3_FGFR	5	1.49166585545504e-05	335195.713
240861	RRM3_RBM28_like	1	2.98555659270556e-06	334945.92
238555	V_A-ATPase_B	10	2.9942627865329202e-05	333972.023
145103	Folate_carrier	24	7.19028872651923e-05	333783.537
258864	PHTB1_N	5	1.50011827520223e-05	333307.052
212465	Sm_E	1	3.00274904394448e-06	333028.164
132864	Pat_PNPLA6_PNPLA7	14	4.22967729385471e-05	330994.519
249523	Crystall	27	8.168716825571363e-05	330529.269
197242	PLDc_vPLD3_1	3	9.11333252880736e-06	329188.032
238757	vWA_collagen_alpha_1-VI-type	28	8.52684780367369e-05	328374.572
191614	NOD	4	1.218250133699825e-05	328339.796
188799	LIM1_Prickle	4	1.219633698654547e-05	327967.324
259335	Rod_cone_degen	1	3.05448332198174e-06	327387.612
249739	Pyridoxal_deC	22	6.7279406726138e-05	326994.56
250232	Transglut_C	25	7.65013689856522e-05	326791.538
189000	M13	76	0.00023320026399433613	325900.146
251615	FAD-oxidase_C	13	3.99194006381235e-05	325656.192
238956	tRNA_Me_trans	6	1.84247474300873e-05	325648.969
239566	MutL_Trans_hPMS_2_like	2	6.14949717793061e-06	325229.843
237999	CAP_ED	83	0.00025570178615764137	324596.872
252373	Glyco_tran_28_C	2	6.16550734993772e-06	324385.308
206639	G-alpha	88	0.00027223284534420454	323252.692
241129	RRM_RBM20	1	3.09772909426943e-06	322817.125
111311	SCF	3	9.31710749294132e-06	321988.343
223348	Dcm	12	3.726995536294942e-05	321975.164
238381	MeTr	3	9.32136275596896e-06	321841.353
215514	PLN02954	3	9.32306286809306e-06	321782.663
258077	Pribosyltran_N	9	2.801651081260413e-05	321239.146
250251	HCO3_cotransp	77	0.00024028428004643424	320453.756
213242	ABC_SMC1_euk	7	2.1874769965725402e-05	320003.365
249950	Ligase_CoA	6	1.8764195084411772e-05	319757.92
213049	DD_RIbeta_PKA	1	3.13842935618937e-06	318630.718
238065	LU	16	5.0216022681340226e-05	318623.402
213342	RasGAP_RASA2	3	9.44066538882544e-06	317774.212
252782	Pex2_Pex12	8	2.5190355820100022e-05	317581.858
251172	PNTB	6	1.89175303097927e-05	317166.136
189470	Fork_head	46	0.00014519944745708927	316805.613
143294	Ig1_Nectin-1_like	2	6.31816903927782e-06	316547.403
257830	Fer2_4	1	3.16906683322141e-06	315550.303
238106	TBOX	46	0.0001462062619058925	314624.007
233409	AMP_deaminase	10	3.17983079726151e-05	314482.142
238751	vWA_ATR	7	2.227248454956634e-05	314289.139
249499	7tm_3	78	0.0002482558058941309	314192.048
249690	IGFBP	5	1.600006119132384e-05	312498.805
214535	MyTH4	30	9.60835776501638e-05	312228.174
214510	PKD	31	9.929197865543139e-05	312210.517
197335	INPP5c_SHIP2-INPPL1	5	1.60220314887292e-05	312070.289
180442	PRK06175	7	2.24910945505177e-05	311234.297
254659	C2-set_2	36	0.00011606278886755247	310176.934
257644	Helicase_C_2	6	1.934451988829116e-05	310165.361
239990	CBS_pair_5	5	1.612966651145749e-05	309987.81
257285	DUF3814	1	3.22931100992288e-06	309663.577
193524	M20_AcylaseI_like	6	1.93951836485972e-05	309355.153
149534	LisH	2	6.474286473240074e-06	308914.35
212814	SH3_MYO7A	2	6.4847221711554305e-06	308417.222
251571	Pyr_redox_dim	6	1.946804305359903e-05	308197.387
260060	Death_IRAK4	1	3.24960178520765e-06	307730.013
237981	CH	61	0.00019833830625127447	307555.314
238056	KR	18	5.881239806801092e-05	306057.916
212908	SH3_ARHGEF9	1	3.27363196989716e-06	305471.113
252712	Sedlin_N	4	1.310675106130153e-05	305186.234
187715	FMT_core_Met-tRNA-FMT_N	3	9.8441949578661e-06	304748.13
191367	5_nucleotid	22	7.226160782563637e-05	304449.356
258889	RBP_receptor	9	2.96922570175199e-05	303109.326
249598	Peptidase_C1	20	6.60541908615027e-05	302781.697
252810	ETC_C1_NDUFA4	1	3.30530682123407e-06	302543.774
132723	RNAP_III_Rpc1_C	5	1.65316852182717e-05	302449.504
238660	KISc_BimC_Eg5	4	1.32284636749871e-05	302378.273
197827	CARP	4	1.323877720343238e-05	302142.708
214744	SEC63	4	1.32398251201476e-05	302118.794
214777	DysFN	5	1.6573568138472268e-05	301685.187
212973	SH3_CACNB2	1	3.3162161041672e-06	301548.502
133181	PTKc_Musk	4	1.33087145999471e-05	300554.946
99800	methionine_synthase_red	5	1.66596833585813e-05	300125.752
163675	DRE_TIM_PC_TC_5S	5	1.66611505872536e-05	300099.322
250018	Ribonuclease_3	1	3.33383885044107e-06	299954.51
250620	Peptidase_M48	5	1.66703219969635e-05	299934.218
133458	lipoyl_domain	4	1.3375467133529661e-05	299054.976
100016	beta_tubulin	73	0.0002460519480233301	296685.316
253698	GvpL_GvpF	3	1.01122195219137e-05	296670.775
239009	angiotensinogen	5	1.68953179575231e-05	295939.977
143247	IgC_beta2m	1	3.38079914375441e-06	295788.054
250157	PMP22_Claudin	85	0.00028887871964266947	294241.127
224717	CaiB	6	2.04894319796062e-05	292833.887
239394	alpha_CARP_VIII	3	1.02562944011683e-05	292503.304
255274	XLF	2	6.86102748710434e-06	291501.529
241539	PH1_FGD4	1	3.43608599750116e-06	291028.804
255463	Sen15	1	3.44803651431449e-06	290020.131
250713	GCV_T	12	4.15272335389083e-05	288966.998
240586	LEM_emerin	1	3.46844476297266e-06	288313.659
260072	CARD_BCL10	1	3.47191141224887e-06	288025.782
143368	STKc_CDK4	4	1.39061295753856e-05	287642.94
249575	Thyroglobulin_1	17	5.946219178654134e-05	285895.953
117787	AHSP	1	3.49793552226886e-06	285882.914
117982	CFC	2	6.9982012178636e-06	285787.724
206741	RocCOR	9	3.15804083687964e-05	284986.815
250500	Parathyroid	2	7.025482615824e-06	284677.952
249710	NGF	8	2.810936453754637e-05	284602.663
133212	PTKc_Jak2_Jak3_rpt2	15	5.27106424738482e-05	284572.513
252639	Rft-1	6	2.10845655090907e-05	284568.349
257240	HAD	15	5.279559421218319e-05	284114.616
252752	AMH_N	6	2.11419737157727e-05	283795.642
173624	PTKc	69	0.00024348808373357857	283381.424
252085	MPC	2	7.06435638179965e-06	283111.425
259625	SRCR_2	6	2.12262996427333e-05	282668.204
251542	Alpha-amylase_C	1	3.54201019204199e-06	282325.557
252950	Coq4	4	1.41908060055179e-05	281872.643
214646	PROF	5	1.775207846790741e-05	281657.16
214693	DEXDc2	9	3.195698220438252e-05	281628.595
240629	Rubrum_tdh	4	1.42136796414778e-05	281419.034
251130	WT1	7	2.49092700479408e-05	281019.877
173623	PKc	350	0.0012500138137716864	279996.906
214825	UME	1	3.57382297418206e-06	279812.405
214857	MutL_C	4	1.432187565824194e-05	279293.027
198266	SH2_STAP1	1	3.58121492920615e-06	279234.846
132969	STKc_myosinIIIA	3	1.07658754037637e-05	278658.25
251196	DHHA1	1	3.59831865129162e-06	277907.572
238016	FH	21	7.5693021206883e-05	277436.409
251479	Na_Pi_cotrans	11	3.969482910948e-05	277114.18
238444	PI3Ka_I	8	2.887559848446382e-05	277050.535
241422	PH_Brdg1	3	1.0848713491508908e-05	276530.485
192483	Pet191_N	1	3.62052706787659e-06	276202.879
214843	C8	29	0.0001050945560206567	275941.981
191505	CART	1	3.63353217116962e-06	275214.296
239393	alpha_CA_I_II_III_XIII	12	4.36049047191613e-05	275198.4
100015	alpha_tubulin	55	0.00019991697749484826	275114.203
249868	Peptidase_S10	15	5.46578488306289e-05	274434.511
213307	MCS	8	2.92389687352478e-05	273607.461
193572	M28_TfR	8	2.94090638574783e-05	272024.98
206727	trmE	3	1.10450722209584e-05	271614.34
249596	wnt	44	0.0001626572448959048	270507.471
175976	C2B_Munc13-like	2	7.4021770785439e-06	270190.78
257490	AAA_12	31	0.00011476261637526216	270122.806
197595	BIR	11	4.074579899345119e-05	269966.482
238672	KISc_KID_like	4	1.48170479791884e-05	269959.307
254224	NAD_Gly3P_dh_C	4	1.481801471971694e-05	269941.694
132797	PX_p47phox	2	7.44025579254086e-06	268807.962
148406	UPF0240	2	7.46472603230417e-06	267926.779
201599	Tissue_fac	15	5.617360768923664e-05	267029.315
151166	MitoNEET_N	1	3.74599726103351e-06	266951.61
197673	POU	18	6.750098831627497e-05	266662.762
252979	MGAT2	4	1.50169382947555e-05	266365.881
238214	FBPase	9	3.38099752200525e-05	266193.629
238398	LysRS_core	4	1.50642803928707e-05	265528.78
255566	Transmemb_17	4	1.512178579661805e-05	264519.023
250307	Recep_L_domain	21	7.951528683956209e-05	264100.16
176538	PI-PLCc_epsilon	3	1.13615797097297e-05	264047.789
253693	Drf_FH3	20	7.587034433341054e-05	263607.608
128430	IL1	8	3.03813146104231e-05	263319.744
238089	RHOD	1	3.80024041614949e-06	263141.246
254145	DPM2	1	3.80260386734261e-06	262977.695
239758	mtEFG1_II_like	1	3.80515433522004e-06	262801.43
258052	ECH_C	1	3.80665595649902e-06	262697.762
249733	Helicase_C	6	2.2880451770144753e-05	262232.584
110179	Ribosomal_L21e	1	3.81645575996957e-06	262023.213
192496	PEN-2	1	3.82995089302152e-06	261099.953
173651	PTKc_DDR2	3	1.15256036770172e-05	260290.054
256039	APP_amyloid	2	7.68562393237464e-06	260226.108
173633	PTKc_Abl	6	2.30854251557596e-05	259904.245
253694	Drf_GBD	20	7.734586772603949e-05	258578.779
212596	SOAR	2	7.742231632883621e-06	258323.452
239108	PTH2	1	3.88346181182099e-06	257502.21
214925	PYNP_C	2	7.77704242558839e-06	257167.171
258633	HTH_40	1	3.89227285259005e-06	256919.296
143328	Ig2_Nectin-3-4_like	3	1.169758988659479e-05	256463.086
99970	GT1_PIG-A_like	4	1.5599627731788e-05	256416.375
176375	PLC_epsilon_RA	1	3.90974083866915e-06	255771.429
253067	SapB_1	3	1.174567425368167e-05	255413.179
212963	SH3_DLG4	1	3.92042120042373e-06	255074.633
238397	GlyRS-like_core	6	2.35234218435149e-05	255064.932
198154	ClpB_D2-small	2	7.87106898528637e-06	254095.092
235797	PRK06411	3	1.18426552986899e-05	253321.567
200510	Sema_3A	5	1.97976909978146e-05	252554.705
249587	Zona_pellucida	18	7.134702930830984e-05	252288.009
250143	PKD	6	2.379717506674057e-05	252130.767
112433	GCM	4	1.60528513498349e-05	249176.916
238093	RING	45	0.00018090378598970678	248751.013
116739	FerB	4	1.611194934843148e-05	248262.945
257176	GTPase_Cys_C	1	4.0323533309223e-06	247994.141
253353	NACHT	46	0.00018558935280028996	247859.046
177301	PHA00733	4	1.61508529546942e-05	247664.938
251046	RyR	13	5.26342235470217e-05	246987.59
260053	Death_MALT1	1	4.053774381069e-06	246683.684
227109	COG4768	1	4.05862717805977e-06	246388.731
132730	NR_LBD_PPAR	10	4.05974223514087e-05	246321.057
184064	PRK13461	1	4.06689880256391e-06	245887.603
147730	TSP_C	13	5.287361984268865e-05	245869.302
176765	CARD_NOD2_1_CARD15	1	4.06734589338023e-06	245860.575
143203	Ig4_Robo	3	1.22111122139496e-05	245677.867
258033	Pyr_redox_3	17	6.936936307471375e-05	245064.957
203495	Cep57_MT_bd	2	8.167671473317029e-06	244867.831
257060	Dynactin	3	1.23627280685418e-05	242664.886
128921	DM10	8	3.297295975369819e-05	242623.048
197563	INB	15	6.190663782796259e-05	242300.35
241348	FERM_C_ERM	4	1.65104891475699e-05	242270.23
143268	Ig4_SCFR	1	4.12770222743625e-06	242265.538
128420	C1Q	22	9.088687838293031e-05	242059.144
241351	FERM_C_CCM1	1	4.13550125655731e-06	241808.656
260020	Death_FADD	1	4.15165869741123e-06	240867.584
206769	RNase_PH_PNPase_2	2	8.30980799616317e-06	240679.448
255871	WGG	1	4.17547613117976e-06	239493.645
253758	FtsH_ext	1	4.17802478783896e-06	239347.551
249586	zf-C3HC4	6	2.5068639372980312e-05	239342.866
239077	ZZ_CBP	1	4.18143484681542e-06	239152.357
252388	Mpv17_PMP22	3	1.254760621575068e-05	239089.429
239003	neuroserpin	6	2.51912016328697e-05	238178.396
187738	Peptidase_C12_UCH37_BAP1	3	1.25992831248511e-05	238108.785
111984	NtA	2	8.40805968544576e-06	237867.008
211338	PseudoU_synth_hDyskerin	2	8.42941365329767e-06	237264.427
224155	ElaC	5	2.10967619800029e-05	237003.195
258925	EF-hand_10	1	4.239782285915701e-06	235861.168
250086	3HCDH	5	2.12072292252095e-05	235768.659
128424	CARD	2	8.50491475929278e-06	235158.148
250520	CAP_GLY	11	4.6983026449180506e-05	234127.106
193502	M28_Nicastrin	3	1.28155515175277e-05	234090.589
250279	Sec1	43	0.00018370083959375332	234076.23
200517	Sema_4A	5	2.14399479159219e-05	233209.522
112128	TF_AP-2	13	5.5775567638816546e-05	233076.965
259620	CTC1	12	5.14915056606934e-05	233048.147
173758	STKc_Nek1	2	8.58561919088956e-06	232947.672
250105	tRNA-synt_1d	6	2.5824213335281802e-05	232340.088
238678	MYSc_type_VI	6	2.5824400938278e-05	232338.4
240626	GDH	4	1.72196227519573e-05	232293.126
252358	Abhydro_lipase	3	1.29153557569317e-05	232281.639
239757	eEF2_II_snRNP	1	4.32285722498772e-06	231328.482
133168	PTKc_ALK_LTK	6	2.5967425286688e-05	231058.718
211388	O-FucT-1	4	1.73165299608807e-05	230993.161
255836	DUF2315	1	4.35680385186702e-06	229526.055
250546	SAND	6	2.614507910618591e-05	229488.692
254386	AAA_2	4	1.7524681442567152e-05	228249.513
238333	RIBOc	5	2.19471551079029e-05	227819.96
257693	Trypsin_2	12	5.277062373261845e-05	227399.245
191136	Transcrip_act	1	4.40477186218721e-06	227026.514
238337	IPT_PCSR	20	8.829086509291839e-05	226524.001
214614	SET	47	0.00020827060318626408	225667.95
235381	PRK05269	4	1.77803111382192e-05	224967.942
241353	FERM_C2_MyoVII	7	3.11428095515353e-05	224770.986
128823	Zalpha	2	8.93071272798467e-06	223946.292
241533	PH_OCRL1	1	4.46883435578927e-06	223772.0
253162	Complex1_LYR	2	8.950847027085431e-06	223442.541
250011	PHD	38	0.0001702275903115276	223230.558
251750	TB2_DP1_HVA22	6	2.690760075222054e-05	222985.321
259086	ARF7EP_C	2	8.97166430670315e-06	222924.079
241231	PH	4	1.79942308476666e-05	222293.469
176029	C2A_RasGAP	1	4.50630174815776e-06	221911.46
250897	TIL	20	9.022980665554151e-05	221656.244
259819	harmonin_N	1	4.5382570488981e-06	220348.911
173671	STKc_PKA	17	7.719418885785808e-05	220223.831
184340	PRK13809	2	9.09066585907356e-06	220005.886
173925	CCT	7	3.18183108276882e-05	219999.108
200504	Sema_7A	5	2.27445384941569e-05	219832.994
214556	TGFB	37	0.00016886445760317133	219110.644
258863	RTTN_N	1	4.57713717467713e-06	218477.175
143198	IgV_CTLA-4	3	1.3733699570662e-05	218440.777
254556	tRNA_SAD	1	4.590510842206634e-06	217840.679
240665	LKR_SDH_like	4	1.84676497207101e-05	216594.968
143554	CRD_corin_1	2	9.23896142015829e-06	216474.548
255224	CD4-extracel	1	4.63194305662332e-06	215892.119
259146	TMEM173	3	1.39189569776312e-05	215533.391
213239	ABC_SMC3_euk	2	9.28913637001012e-06	215305.268
149701	Integrin_b_cyt	3	1.394427917150116e-05	215141.992
252355	Per1	3	1.39654889010291e-05	214815.251
252387	FA_hydroxylase	5	2.327683244217829e-05	214805.86
238021	FU	14	6.522319829326234e-05	214647.554
239010	PZI	3	1.39919682710198e-05	214408.719
238115	t_SNARE	3	1.4019521045487391e-05	213987.339
254085	B9-C2	6	2.805585418638635e-05	213859.11
214706	SEC14	7	3.27434849249514e-05	213782.987
251830	UT	8	3.74640831402215e-05	213537.856
258187	Katanin_con80	3	1.410483775549804e-05	212692.982
259886	CuRO_3_ceruloplasmin	9	4.23474529680742e-05	212527.54
203773	PGAP1	3	1.41323351571033e-05	212279.143
257438	Phosphonate-bd	5	2.35775353266094e-05	212066.271
253786	RGM_C	6	2.836814915501304e-05	211504.81
251190	FATC	1	4.731281768129732e-06	211359.215
254452	GLE1	2	9.46752381504767e-06	211248.478
249737	SAA	2	9.47166574996421e-06	211156.1
118727	Ndufs5	1	4.74650753886822e-06	210681.22
252122	UDPG_MGDP_dh_C	1	4.77123027738999e-06	209589.549
99822	DNA_polB_epsilon_exo	2	9.54633889395878e-06	209504.4
250902	TIG	8	3.82435396411842e-05	209185.658
238353	RNA_pol_B_RPB2	25	0.00011951576076667399	209177.433
199816	MH1_SMAD_4	1	4.7853645725485e-06	208970.494
238988	NDUO42	2	9.57351959938925e-06	208909.584
233517	HAD-SF-IIIA	2	9.5782976770929e-06	208805.371
193602	PET_Prickle	3	1.438473668676964e-05	208554.391
133240	PTKc_HER2	3	1.43879654110588e-05	208507.59
258057	zf-HC5HC2H	10	4.796319842685805e-05	208493.185
143398	ALDH_F18-19_ProA-GPR	4	1.9219217272032e-05	208125.021
143549	CRD_FZ	1	4.80732527236455e-06	208015.881
259444	HYLS1_C	1	4.81434438158165e-06	207712.602
259823	HN_L-whirlin_R2_like	1	4.82097816439114e-06	207426.785
109440	TFIIB	3	1.4471197978398962e-05	207308.338
250473	Ribosomal_L35Ae	1	4.82399893095225e-06	207296.895
251703	MBOAT	18	8.683247913157369e-05	207295.705
257041	KIF1B	2	9.65348277965756e-06	207179.113
250875	Nop	5	2.416497743574221e-05	206911.015
251627	Neur_chan_memb	88	0.0004257350384412027	206701.333
252672	tRNA_synt_1c_R1	2	9.70474106954524e-06	206084.839
132744	NR_LBD_ERR	7	3.397461475879611e-05	206036.185
250731	DUF21	6	2.9195603508450212e-05	205510.395
251583	ATP-synt_ab_N	3	1.463275377060247e-05	205019.509
202944	TFR_dimer	6	2.927002600598372e-05	204987.86
187669	human_WWOX_like_SDR_c-like	3	1.46547154451153e-05	204712.266
163712	catalase_clade_3	4	1.95630202134437e-05	204467.406
99820	DNA_polB_delta_exo	3	1.46774551368194e-05	204395.106
250059	Cation_ATPase_N	7	3.4392512561435026e-05	203532.673
238758	vWA_collagen_alpha3-VI-like	19	9.34302362671991e-05	203360.291
249585	zf-C2H2	10	4.919386404547156e-05	203277.384
260031	Death_RAIDD	1	4.92348902295758e-06	203107.998
249546	Laminin_N	14	6.901723430855939e-05	202847.885
133193	PTKc_IGF-1R	3	1.48084763422567e-05	202586.676
99927	Bromo_cbp_like	2	9.89598182845235e-06	202102.23
250504	Ribosomal_S26e	1	4.95042085206604e-06	202003.028
176537	PI-PLCc_zeta	2	9.90680414303492e-06	201881.451
238137	Mog1	2	9.92346499612302e-06	201542.506
254036	OPA3	2	9.92448338811399e-06	201521.825
260112	PANDER_like_TMEM2	3	1.493131313988283e-05	200920.038
233672	COQ6	4	1.99149645714416e-05	200853.985
143559	CRD_FZ6	1	4.98466148074246e-06	200615.429
151853	Suppressor_APC	3	1.503023503032409e-05	199597.677
256047	Membr_traf_MHD	6	3.0243724766281023e-05	198388.262
150854	MRP-S22	2	1.00947382336504e-05	198123.018
111185	GBP	20	0.00010099117172820287	198037.112
238520	Prolidase	6	3.04115602070518e-05	197293.396
250488	Cyto_heme_lyase	2	1.01779335533812e-05	196503.543
241310	EVH1_SPRED-like	3	1.527256320281637e-05	196430.682
143300	Ig_Myotilin_C	1	5.09638822843047e-06	196217.391
238018	FN1	1	5.10345345275738e-06	195945.747
214622	BPI1	4	2.0430480095905e-05	195785.903
99736	PSAT_like	3	1.53733312586584e-05	195143.131
198460	FAM20A_C	2	1.02763948528951e-05	194620.782
183087	PRK11325	1	5.13990260624819e-06	194556.216
258193	Microtub_bind	1	5.14086123177221e-06	194519.936
250332	ABC2_membrane	12	6.201369469116099e-05	193505.645
233154	ENaC	35	0.00018187661312457323	192438.156
253053	MOFRL	1	5.1974939961804e-06	192400.415
252675	U-box	4	2.0813191156687212e-05	192185.81
259428	CCDC50_N	1	5.20513276049705e-06	192118.058
238366	GFAT	5	2.6036617559228303e-05	192037.233
254275	ATP12	1	5.23005363322201e-06	191202.628
252638	Dispanin	9	4.713305877808523e-05	190948.778
214552	SAA	1	5.24932714992762e-06	190500.605
153437	OBF_DNA_ligase_IV	1	5.25557651380585e-06	190274.083
214566	VWD	36	0.00018945848823072464	190015.239
240459	SPRY3_RyR	4	2.12065168618781e-05	188621.263
153201	ACT_TPH	1	5.305518921909921e-06	188482.977
238005	DEXDc	64	0.0003396186902344659	188446.637
133157	Cathepsin_D2	7	3.7172030943994995e-05	188313.628
176533	PI-PLCc_beta	9	4.77949160315791e-05	188304.547
258948	TPD	1	5.31079677260621e-06	188295.663
249513	TGF_beta	9	4.781157204666056e-05	188238.947
257345	Methyltransf_18	2	1.064355714297761e-05	187907.104
184516	gpmA	10	5.3303077262035895e-05	187606.429
239668	EFTU_II	1	5.34090860049905e-06	187234.06
143516	NR_DBD_COUP_TF	3	1.605847653990414e-05	186817.223
213201	ABCG_White	5	2.67728219691791e-05	186756.555
239372	PDI_b'_Calsequestrin_C	2	1.07576360226785e-05	185914.451
255864	Strumpellin	8	4.30437929055558e-05	185857.227
214531	LY	55	0.00029647221341310787	185514.856
259593	Barttin	2	1.08119848838511e-05	184979.911
239226	complement_C3_C4_C5	11	5.9526328590506e-05	184792.18
241254	PH1_FGD1	1	5.4277912375046e-06	184237.005
100087	PGM1	10	5.42921529140248e-05	184188.68
239742	MATH_TRIM37	1	5.44262219814747e-06	183734.965
252742	DUF608	3	1.63370980376339e-05	183631.144
215635	PLN03214	3	1.64089245440937e-05	182827.338
240767	RRM1_TDP43	1	5.47105374582215e-06	182780.146
241289	PHsplit_syntrophin	2	1.094367522425572e-05	182753.961
258874	DUF4470	1	5.47696256893103e-06	182582.953
241320	PTB_CCM2	4	2.195040962804746e-05	182228.946
251184	TrkA_N	1	5.4883681536664e-06	182203.521
258149	Bravo_FIGEY	3	1.6516531653521682e-05	181636.197
214846	DALR_1	2	1.101170237932376e-05	181624.96
256695	DUF3399	3	1.65185387858073e-05	181614.127
206765	alpha_DG_C	1	5.5074752604963e-06	181571.401
238360	AlaRS_core	4	2.20471984542539e-05	181428.947
197660	TUDOR	8	4.4254454154768805e-05	180772.764
238676	MYSc_type_V	16	8.898633928676041e-05	179802.879
200086	hutH	4	2.24198285880901e-05	178413.496
239462	eu_TrpOH	4	2.24309843778236e-05	178324.764
223733	AarF	18	0.00010146208350551091	177406.174
133018	GT8_Glycogenin	4	2.2556312375412e-05	177333.951
133238	PTKc_PDGFR_beta	4	2.25594615853538e-05	177309.196
238057	KU	7	3.953261947309899e-05	177068.965
188641	NAL	2	1.13232257391106e-05	176628.113
173907	MetRS_core	7	3.96915547424916e-05	176359.935
249935	Death	2	1.139835504495055e-05	175463.915
202478	UcrQ	1	5.7045780925425e-06	175297.802
239391	alpha_CA_IV_XV_like	2	1.14283888224085e-05	175002.796
198209	SH2_SH2B_family	1	5.7461138843676e-06	174030.661
249719	FKBP_C	19	0.00010945538132221657	173586.714
128624	BPI2	6	3.4603589050388274e-05	173392.419
254549	Integrin_B_tail	5	2.8928182018452843e-05	172841.833
249524	Cystatin	3	1.742065777798237e-05	172209.341
143226	Ig2_Tyro3_like	2	1.163651540451247e-05	171872.758
214579	ZP	21	0.00012288630022371292	170889.676
212072	SLC5sbd_NIS	6	3.51167531822641e-05	170858.62
259277	DUF4574	1	5.86602745606932e-06	170473.12
214684	ENDO3c	3	1.7608043734211427e-05	170376.678
214527	KR	6	3.529348903715363e-05	170003.028
143544	NR_DBD_ERR	3	1.766785614076209e-05	169799.888
249582	VWC	23	0.00013549908655554162	169742.842
258185	zf-C3HC4_2	3	1.7674928518467348e-05	169731.945
249855	Spectrin	12	7.081565082093465e-05	169454.066
238436	HisRS_anticodon	1	5.90889280717649e-06	169236.443
251131	Cytochrom_C1	2	1.18271580842237e-05	169102.331
100107	AdoMet_MTases	13	7.705676344245509e-05	168706.8
249557	Phospholip_A2_1	2	1.18570537348188e-05	168675.967
258858	AIF_C	1	5.93974232184564e-06	168357.472
254525	OGG_N	1	5.96247940315478e-06	167715.464
143578	CRD_TK_ROR_related	1	5.96520699510399e-06	167638.776
238543	Rad51_DMC1_radA	12	7.17269659543507e-05	167301.096
254709	DPM3	1	5.99708641326962e-06	166747.639
249759	CH	37	0.00022241626579682313	166354.74
189027	PIN_EXO1	2	1.206433355559738e-05	165777.91
252236	Glyco_transf_22	10	6.0332611591702105e-05	165747.839
238012	EGF_Lam	35	0.00021120468368355404	165716.022
143536	NR_DBD_PXR	1	6.05244027835623e-06	165222.613
214500	GAF	18	0.00010923100899956928	164788.371
238644	AMPD	8	4.85607177378021e-05	164742.211
188693	RGS_RGS9	1	6.08087147685794e-06	164450.113
143404	ALDH_F6_MMSDH	3	1.82679964133176e-05	164221.622
258189	Ig_3	12	7.332907231340224e-05	163645.872
128423	CALCITONIN	1	6.1186843152228395e-06	163433.828
251520	S-AdoMet_synt_M	2	1.224338016456582e-05	163353.582
254431	DUF1625	2	1.22542654721979e-05	163208.477
214829	Alpha_L_fucos	6	3.6777914914665097e-05	163141.386
129782	GABAtrns_euk	4	2.45795824212408e-05	162736.695
238058	LamG	66	0.00040655163715811376	162341.002
240482	SPRY_PRY_RNF135	1	6.16933223017035e-06	162092.097
206656	Rab18	1	6.16995669526797e-06	162075.692
255268	Interfer-bind	7	4.320292504876812e-05	162026.066
143221	Ig_Myotilin_C_like	4	2.480717156641956e-05	161243.695
250385	CD36	9	5.5858665436583e-05	161120.928
239460	GroEL	3	1.86395210280972e-05	160948.342
260026	Death_MyD88	1	6.22650916295725e-06	160603.634
258883	WASH-7_C	1	6.23641806898543e-06	160348.455
226607	COG4122	3	1.8721680401958122e-05	160242.026
197674	HLH	15	9.365570676506733e-05	160161.089
250185	Ribosomal_L18p	1	6.2497093372891e-06	160007.441
255252	Glyco_transf_64	9	5.70029617678512e-05	157886.533
214507	LRRCT	31	0.00019664255054392815	157646.45
239789	AAK_P5CS_ProBA	2	1.26976557120166e-05	157509.39
251392	DUF155	1	6.37828305474215e-06	156782.004
238008	EFh	88	0.0005619097651727957	156608.775
252414	Mre11_DNA_bind	1	6.38997117644998e-06	156495.229
206754	PRTases_typeI	6	3.84165305857938e-05	156182.766
133459	biotinyl_domain	3	1.921090128948652e-05	156161.335
236286	PRK08560	2	1.28913452080884e-05	155142.847
99967	GT1_Glycogen_synthase_GSY2_like	9	5.8244168301221206e-05	154521.908
227387	ERV1	1	6.47579632155773e-06	154421.163
251421	ClpS	1	6.47729259507485e-06	154385.491
241313	PTB_LDLRAP-mammal-like	1	6.48910766077347e-06	154104.393
253460	Homeobox_KN	6	3.897394539864235e-05	153949.002
249757	Lipoxygenase	24	0.00015629720338734018	153553.611
258769	FancD2	8	5.2173046768917e-05	153335.879
178955	clpP	2	1.31048988721997e-05	152614.684
214720	IG_FLMN	60	0.0003943384760362203	152153.552
257263	PTCB-BRCT	3	1.9726765325946802e-05	152077.644
143192	Ig_P0-like	11	7.241886250858446e-05	151894.128
214017	iSH2_PIK3R1	1	6.58916484520512e-06	151764.301
132910	RNAP_I_II_AC40	2	1.32122897837904e-05	151374.215
250876	Fer2_2	1	6.6630918307769e-06	150080.477
119392	MFS	201	0.0013429964682816031	149665.323
256884	DUF3595	4	2.6796750059045e-05	149271.833
238985	APSK	1	6.70738910300437e-06	149089.308
253362	zf-nanos	2	1.3458487708046361e-05	148605.107
206673	EF-G	3	2.020385965745379e-05	148486.48
149301	FerA	1	6.76682559588045e-06	147779.78
251431	COX15-CtaA	2	1.35519470931597e-05	147580.269
249722	Flavodoxin_1	8	5.42250884606556e-05	147533.185
258767	ORC4_C	1	6.80730659769722e-06	146900.978
147441	APOBEC_C	5	3.405565100183712e-05	146818.512
197840	PUR	6	4.092939035600387e-05	146593.925
257497	CENP-Q	3	2.0506176570727952e-05	146297.385
251714	GCS	2	1.37109996622729e-05	145868.285
238127	DHFR	2	1.372030480524108e-05	145769.356
133429	LDH_1	10	6.878419119878669e-05	145382.243
238036	HLH	23	0.00015897561974595944	144676.272
238552	F1_ATPase_alpha	2	1.38853636073935e-05	144036.559
254371	HNOBA	4	2.7788520969937067e-05	143944.329
257052	Sox_N	2	1.3968375131420789e-05	143180.576
238759	vWA_collagen_alphaI-XII-like	11	7.687665853867739e-05	143086.344
239801	ZnMc_ADAMTS_like	28	0.00019577310465881563	143022.71
176673	HPPD_C_like	3	2.09792623233951e-05	142998.355
173650	PTKc_TrkC	2	1.39884876398858e-05	142974.713
223099	UppS	1	6.99702003283166e-06	142917.984
112546	EPTP	10	7.015710945614017e-05	142537.229
239002	HCII	3	2.10541383499721e-05	142489.802
132792	PX_p40phox	1	7.04513291633581e-06	141941.964
233199	2a57	13	9.17540879849088e-05	141683.061
128350	CLa	3	2.11975340952145e-05	141525.896
143170	Ig5_Contactin_like	13	9.185611149133152e-05	141525.695
258109	EF-hand_8	4	2.830196045179676e-05	141332.965
241462	PH_3BP2	1	7.07824779446139e-06	141277.902
259111	DUF4511	1	7.08022308104925e-06	141238.488
259140	HAUS2	2	1.4172159203928468e-05	141121.756
117050	VGCC_alpha2	1	7.098729005338279e-06	140870.288
255260	LAG1-DNAbind	2	1.419951039914376e-05	140849.927
214549	Int_alpha	23	0.00016482403708199987	139542.754
250446	NAD_Gly3P_dh_N	2	1.4364107204340579e-05	139235.942
249646	FGF	6	4.311027006674782e-05	139177.973
255862	Stork_head	1	7.205194770933549e-06	138788.753
241265	PH_SH2B_family	2	1.4422237127335429e-05	138674.741
252441	Utp21	1	7.25041344908414e-06	137923.169
251626	Neur_chan_LBD	63	0.0004572462581020105	137781.335
146960	Gb3_synth	2	1.458878761147339e-05	137091.584
249604	Gln-synt_C	3	2.189763433272939e-05	137001.1
214584	PHD	7	5.1205354546018685e-05	136704.453
214780	P4Hc	19	0.00013901199306056024	136678.855
206688	RabL4	1	7.33644173818734e-06	136305.86
256756	KCNQC3-Ank-G_bd	2	1.473064161041769e-05	135771.411
252123	UDPG_MGDP_dh_N	1	7.36920891096181e-06	135699.776
238364	AsnB	1	7.36983798252888e-06	135688.193
252420	Arv1	1	7.38139196018671e-06	135475.803
197545	ZnF_AN1	1	7.38282669709782e-06	135449.475
249634	Mito_carr	87	0.0006425433830011006	135399.418
111045	Fanconi_C	3	2.21787111907072e-05	135264.848
113590	Rad21_Rec8	1	7.42546295337356e-06	134671.738
250326	Cys_Met_Meta_PP	2	1.48574589354079e-05	134612.521
238661	KISc_KIF1A_KIF1B	18	0.00013385392325023762	134474.953
250780	Phosphodiest	17	0.00012645311676347094	134437.177
143197	Ig_CD8_alpha	1	7.44943745523967e-06	134238.324
259755	CC2D2AN-C2	1	7.4503371956318e-06	134222.113
254403	Glyco_hydro_38C	18	0.0001342200606671553	134108.12
251257	IL15	1	7.46839970942522e-06	133897.493
239808	ZnMc_BMP1_TLD	4	2.9999844204249612e-05	133334.026
176486	APC10-CUL7	2	1.50056038591534e-05	133283.54
239730	proteasome_beta_type_5	4	3.017336480321806e-05	132567.25
252187	OAR	2	1.5168870236803748e-05	131848.975
254373	A2M_N_2	9	6.837412985773477e-05	131628.732
153295	BAR_Amphiphysin_I_II	3	2.27925621144784e-05	131621.885
176924	FAR_C	1	7.6148002190222104e-06	131323.209
249618	COesterase	43	0.0003278473119895802	131158.617
240931	RRM1_DND1	1	7.63546720673919e-06	130967.755
251559	L27	2	1.538536752265041e-05	129993.645
241398	PH_PLEKHG5_G6	2	1.540723823853093e-05	129809.118
197800	BRK	1	7.721966280007241e-06	129500.695
173710	STKc_nPKC_delta	2	1.55149628456063e-05	128907.818
232799	TIGR00049	1	7.77499585169187e-06	128617.432
214683	NUC	7	5.4537990919343755e-05	128350.896
198091	BAF	1	7.800317078334e-06	128199.917
254804	ATP-grasp_2	3	2.3424314297603878e-05	128072.052
100102	Ribosomal_L7_L12	1	7.81949241954288e-06	127885.539
240417	PTZ00435	5	3.91418101213968e-05	127740.643
206675	eIF2_gamma	1	7.8337890652076e-06	127652.148
198215	SH2_a2chimerin_b2chimerin	1	7.86906324782549e-06	127079.929
197291	PLDc_mTdp1_2	1	7.88088366688767e-06	126889.324
114381	Mg_trans_NIPA	10	7.883521495421784e-05	126846.867
115526	PRF	1	7.88543875935374e-06	126816.025
252663	Anoctamin	31	0.0002452388995021389	126407.352
249843	RCC1	27	0.00021395140237170265	126196.883
214942	STAT_int	3	2.377285413484506e-05	126194.355
251649	FTCD	1	7.93053144393631e-06	126094.954
254957	Alg14	1	7.93433577337741e-06	126034.495
238034	HELICc	56	0.00044497509115731777	125849.741
251748	bZIP_Maf	8	6.356954835691344e-05	125846.419
251581	5_nucleotid_C	1	7.9508094025181e-06	125773.358
239350	GST_N_GDAP1	1	7.95547586436544e-06	125699.583
250750	Pro_dh	4	3.1910645317444397e-05	125350.019
143550	CRD_SFRP3	1	7.98611524037576e-06	125217.327
214893	FDX-ACB	1	7.98924384164172e-06	125168.291
240480	SPRY_PRY_Btn_TRIMs	37	0.0002957693407924051	125097.483
233177	2A0125	2	1.60549607879417e-05	124572.089
238810	AcnA_Mitochon_Swivel	1	8.03338414100061e-06	124480.541
151996	LAP2alpha	1	8.04246216653949e-06	124340.032
199824	MH2_SMAD_6	2	1.60926507977024e-05	124280.333
251135	KIX	1	8.04840299219389e-06	124248.252
239414	TM4SF2_6_like_LEL	1	8.04926717109003e-06	124234.912
133194	PTKc_EphR_A2	2	1.61356082035091e-05	123949.465
214665	FGF	12	9.719139576068979e-05	123467.72
238165	MADS_MEF2_like	2	1.620546633028435e-05	123415.146
237994	BRCT	2	1.622697464007033e-05	123251.564
249682	Guanylate_cyc	32	0.00026012914874910326	123015.818
201389	Plectin	8	6.517052560439035e-05	122754.879
214598	LamG	15	0.00012230095212745649	122648.268
255524	Dymeclin	3	2.44656431435187e-05	122620.933
238914	Ketohexokinase	2	1.63151725071944e-05	122585.281
250057	TGFb_propeptide	41	0.000334564140889359	122547.503
214789	TLC	18	0.00014700121271216845	122447.969
153061	CLECT_collectin_like	4	3.2802237953696625e-05	121942.899
198259	SH2_Tec_Itk	1	8.209488054382399e-06	121810.275
250591	Peptidase_M2	8	6.57001086983594e-05	121765.4
238840	EF2_IV_snRNP	1	8.21666810060861e-06	121703.833
240816	RRM1_PUF60	1	8.22289680539565e-06	121611.644
149466	Ion_trans_N	2	1.656338660675651e-05	120748.253
251646	Met_synt_B12	1	8.29782922061106e-06	120513.447
133154	renin_like	2	1.65999973881334e-05	120481.947
239570	Topoisomer_IB_N_htopoI_like	1	8.33089011323013e-06	120035.193
256741	DUF3454	1	8.38132439965603e-06	119312.886
250904	A2M_N	4	3.3617639120388415e-05	118985.155
188656	myeloperoxidase_like	8	6.76351464863249e-05	118281.698
254472	Orai-1	4	3.385096408185794e-05	118165.024
253827	SIM_C	4	3.40228341027199e-05	117568.101
250217	Ammonium_transp	8	6.81697362075965e-05	117354.129
249686	OMPdecase	1	8.59936848267216e-06	116287.609
153070	CLECT_thrombomodulin_like	5	4.306834364930141e-05	116094.551
250126	DIX	1	8.617272169432349e-06	116046.004
238512	RNase_T2_euk	1	8.67420388941286e-06	115284.355
143172	Ig_TrKABC_d5	1	8.67457762402383e-06	115279.388
258632	EFG_II	2	1.737106522068278e-05	115133.987
257602	Hydrolase_like2	17	0.00014812638324744924	114766.861
251895	Snf7	8	6.989538039348744e-05	114456.777
227603	COG5278	1	8.73919191366076e-06	114427.056
255020	Cadherin_pro	2	1.750053493472116e-05	114282.221
238980	DPCK	1	8.76028232498684e-06	114151.572
240685	RRM2_RBM40_like	1	8.76131378949204e-06	114138.133
258013	CRAL_TRIO_2	13	0.00011390876455437563	114126.424
250724	Basic	1	8.76736814118447e-06	114059.314
211833	selenium_SpcS	2	1.7671350072213e-05	113177.544
251389	Cu-oxidase_4	1	8.84438583995107e-06	113066.076
258618	DUF4430	1	8.85460254104342e-06	112935.617
255861	SprT-like	1	8.86497420585918e-06	112803.487
254921	Med20	1	8.89608411395759e-06	112409.009
249508	KH_1	2	1.779797753485238e-05	112372.318
176058	C2A_Munc13-like	3	2.673312635079675e-05	112220.32
259239	TMEM154	1	8.91130783633896e-06	112216.974
191994	Mad3_BUB1_I	1	8.91371817007559e-06	112186.63
254962	GCV_T_C	2	1.782753990635618e-05	112185.978
240177	ChoK_euk	3	2.6797650271847702e-05	111950.114
227394	COG5062	2	1.78690216006406e-05	111925.546
238020	FN3	254	0.002269495342086626	111919.155
132759	NR_LBD_PR	1	8.97662686538562e-06	111400.42
201944	PLA2_B	2	1.7956012675468e-05	111383.303
256498	ARL2_Bind_BART	1	8.97875941799801e-06	111373.961
214502	GHB	7	6.292489073791253e-05	111243.737
249939	Glycos_transf_2	2	1.806762451909841e-05	110695.238
235376	PRK05254	1	9.04224918759215e-06	110591.953
249735	Glycolytic	4	3.61985667850059e-05	110501.613
205196	PRKCSH_1	1	9.06287134112272e-06	110340.306
200442	ADF_cofilin_like	2	1.8178266670101258e-05	110021.491
133315	Rab33B_Rab33A	2	1.820397565242411e-05	109866.11
250377	Cobalamin_bind	4	3.64846561968912e-05	109635.129
190082	Arylesterase	1	9.12518676350054e-06	109586.798
148050	GRIM-19	1	9.14143678374706e-06	109391.994
153438	OBF_DNA_ligase_I	1	9.18031250098359e-06	108928.754
249904	SQS_PSY	1	9.30959045182557e-06	107416.111
176075	C2_PI3K_class_I_beta_delta	2	1.863867628712039e-05	107303.757
238727	vWFA_subfamily_ECM	4	3.729479358437171e-05	107253.577
239020	methionine_synthase_B12_BD	1	9.36289069980416e-06	106804.622
188976	SAM_Ph1,2,3	1	9.3649341628867e-06	106781.317
250054	Sulfotransfer_1	44	0.0004127151606825964	106611.058
250087	IL10	1	9.40963646085406e-06	106274.031
258840	hGDE_central	1	9.41309094695962e-06	106235.03
239636	NTR_Sfrp3_like	1	9.416088950055369e-06	106201.206
252177	F420_oxidored	3	2.826737858773949e-05	106129.403
252983	Nsp1_C	1	9.459503649251951e-06	105713.792
238017	FHA	13	0.00012358252666316567	105192.865
238277	PheRS_alpha_core	3	2.8641249452740798e-05	104744.034
145924	PSS	3	2.87538756607356e-05	104333.761
153058	CLECT_CSPGs	3	2.875737308204938e-05	104321.072
251797	MobB	1	9.64624483606691e-06	103667.284
250094	Asn_synthase	2	1.945728312334729e-05	102789.274
214883	Cullin_Nedd8	1	9.753895763905291e-06	102523.138
153367	F-BAR_srGAP1	1	9.81222883276281e-06	101913.644
250030	CRAL_TRIO	5	4.9075366568203906e-05	101884.109
238457	MD-1_MD-2	1	9.822831661306721e-06	101803.638
204472	TrmE_N	1	9.83138629892831e-06	101715.055
255158	Smac_DIABLO	1	9.83172503034668e-06	101711.551
187737	Peptidase_C12_UCH_L1_L3	2	1.973189796735677e-05	101358.724
214763	IBR	4	3.983634335562835e-05	100410.822
225031	COG2120	1	9.95971852870935e-06	100404.444
251925	PAF-AH_p_II	3	2.98950264119676e-05	100351.141
153134	AcnA_Mitochondrial	2	1.99356905040419e-05	100322.585
215610	PLN03164	1	1.00066111142041e-05	99933.933
255791	TM231	2	2.00348578593664e-05	99826.014
251291	PYC_OADA	1	1.0091355133817e-05	99094.719
238114	TY	3	3.031345702272576e-05	98965.948
250236	NB-ARC	1	1.01096449779045e-05	98915.442
258547	DUF4414	1	1.01149341739224e-05	98863.718
175992	C2_PKC_alpha_gamma	2	2.027578987763022e-05	98639.807
178101	PLN02483	4	4.05537780812357e-05	98634.46
173906	LeuRS_core	3	3.04427810793414e-05	98545.53
116963	Maf_N	1	1.015455374914782e-05	98477.986
238154	CAS_like	2	2.03624677144026e-05	98219.922
252812	zf-Sec23_Sec24	1	1.0181507062665449e-05	98217.287
250654	IBR	1	1.023590492569364e-05	97695.319
214561	TY	1	1.02595185320586e-05	97470.461
241260	PH_RalBD_exo84	1	1.028337504145989e-05	97244.338
253780	B12D	1	1.028786280515612e-05	97201.918
238487	PDZ_serine_protease	2	2.0592973165531617e-05	97120.507
143459	ALDH_F1AB_F2_RALDH1	11	0.00011415019217236069	96364.271
259850	Cis_IPPS	1	1.04355730776067e-05	95826.074
249830	WW	2	2.0881729075294703e-05	95777.509
238285	HAM1	1	1.0442283592583e-05	95764.494
162246	nramp	4	4.1957918605703e-05	95333.614
132858	Pat_PNPLA1	2	2.10010152932858e-05	95233.491
128874	Kelch	29	0.00030457564100958863	95214.443
257981	TIR_2	1	1.054372174315126e-05	94843.171
251680	Folate_rec	5	5.2812828691153874e-05	94673.967
250691	Frizzled	22	0.0002325365247450645	94608.793
143323	IgC_L	1	1.05758860398024e-05	94554.725
197379	UP_IIIa	1	1.05775887081716e-05	94539.505
252836	SNF5	1	1.05813577767416e-05	94505.83
197504	PBPe	12	0.00012749913848701132	94118.283
143225	Ig_Titin_like	22	0.00023449422687059213	93818.941
249732	DEAD	12	0.00012792453195839074	93805.307
251071	Orexin	1	1.06952541827416e-05	93499.414
250017	Motile_Sperm	2	2.139260028145416e-05	93490.271
185498	PTZ00173	2	2.14056844957716e-05	93433.125
252408	Ctr	1	1.07214230613804e-05	93271.2
115977	Sp38	2	2.15637993057152e-05	92748.034
256043	DUF2454	1	1.08029193706558e-05	92567.57
132978	STKc_PAK_I	3	3.24902328210652e-05	92335.442
255329	FERM_N	9	9.758701138534826e-05	92225.388
258125	Kelch_5	2	2.170127351010909e-05	92160.49
149732	Ca_chan_IQ	1	1.0884018291183739e-05	91877.832
143322	IgC_MHC_I_alpha3	7	7.624657493007218e-05	91807.403
238765	Uba3_RUB	1	1.09319754117878e-05	91474.776
256016	CtIP_N	1	1.095766344373077e-05	91260.332
99977	GT1_ALG2_like	2	2.19293445121578e-05	91201.996
257288	GHBP	1	1.10062028280478e-05	90857.857
214597	LamB	5	5.5173701426538714e-05	90622.885
148314	XRCC4	1	1.10451023525342e-05	90537.866
214842	Cation_ATPase_N	2	2.22245421016972e-05	89990.605
255161	EF-hand_3	2	2.225529604006108e-05	89866.25
250451	Clat_adaptor_s	5	5.573652849181211e-05	89707.776
152787	V-SNARE_C	1	1.1175040077893e-05	89485.138
214468	HormR	4	4.471837712995479e-05	89448.684
213220	ABCC_ATM1_transporter	2	2.2398777960078978e-05	89290.586
173755	STKc_Nek	16	0.00018009140920827784	88843.771
255557	Hyccin	2	2.26581780481709e-05	88268.35
214470	LRRNT	6	6.82692351652351e-05	87887.318
198195	SH2_nSH2_p85_like	2	2.278843533591067e-05	87763.814
153411	Anticodon_Ia_Met	1	1.143631674491401e-05	87440.74
238032	HDc	13	0.00014871836034079152	87413.551
214532	LamNT	13	0.0001494949560468413	86959.456
99896	Dnmt3b_related	2	2.3024870582935232e-05	86862.595
255215	DUF1943	1	1.15191971852899e-05	86811.605
223729	ARA1	11	0.0001270272490346449	86595.593
129037	dDENN	1	1.15578139169926e-05	86521.552
249579	TSP_1	2	2.314091913631468e-05	86426.991
173789	Peptidases_S8_Protein_convertases_Kexins_Furin-like	9	0.00010416759255929031	86399.232
148383	CHCH	1	1.160218717635994e-05	86190.645
188874	Luminal_EIF2AK3	1	1.16187349123346e-05	86067.89
256671	DUF3371	1	1.164647179246667e-05	85862.913
241488	FERM_C_JAK3	1	1.16998000172315e-05	85471.546
254258	DRMBL	1	1.170017308150503e-05	85468.821
258144	RPAP3_C	1	1.175848638194261e-05	85044.96
239326	GRX_PICOT_like	1	1.177732104047227e-05	84908.953
257415	FTO_NTD	1	1.17897255643414e-05	84819.616
238851	PLAT_LOX	4	4.7368026690004906e-05	84445.147
199814	MH1_SMAD_1_5_9	1	1.190970585235982e-05	83965.13
107373	PBP1_iGluR_NMDA_NR2	8	9.533749642075579e-05	83912.42
260032	Pyrin_NALPs	3	3.588041557648316e-05	83611.072
165211	PHA02882	3	3.59134013427579e-05	83534.277
238112	TPR	69	0.0008270960894494026	83424.406
254766	DHC_N1	13	0.0001558813366007951	83396.77
176357	DCX	2	2.399120905091714e-05	83363.869
113931	CDC73	1	1.19986035872767e-05	83343.032
214571	RasGEFN	6	7.202968715580703e-05	83298.987
214963	AdoHcyase	5	6.00938421866715e-05	83203.2
173655	PTKc_HER4	1	1.20355962220037e-05	83086.868
241429	PH_M-RIP	1	1.208891900004321e-05	82720.382
258613	RD3	1	1.209408947164004e-05	82685.018
251766	Calx-beta	8	9.68580452999035e-05	82595.101
260013	RNase_H_like_Prp8_IV	1	1.21101072582326e-05	82575.652
133361	Arl2l1_Arl13_like	1	1.212201198110063e-05	82494.556
241517	PH_PLC_delta	1	1.213081486952043e-05	82434.693
256874	Hydrolase_4	1	1.217293131176727e-05	82149.482
251996	SapB_2	1	1.2205666399837821e-05	81929.16
238639	D-HYD	12	0.00014648960969542208	81917.073
239329	GRX_GRX_like	1	1.225777967062062e-05	81580.843
143173	Ig_TrkABC_d4	2	2.4541816134918843e-05	81493.561
185676	GlnRS_core	2	2.455599967840791e-05	81446.491
238389	Eukaryotic_PFK	11	0.00013567355664551871	81076.963
133050	M1P_guanylylT_A_like_N	1	1.23835413578777e-05	80752.345
206216	NR_Repeat	1	1.23891577401981e-05	80715.737
164542	preA	1	1.24038064194654e-05	80620.413
197463	NL	1	1.244831998289191e-05	80332.125
240458	SPRY2_RyR	1	1.24532192927136e-05	80300.521
255874	Frag1	5	6.228102747814629e-05	80281.27
143317	Ig1_Robo	9	0.00011223638942989934	80187.897
185710	Adenylation_DNA_ligase_I_Euk	1	1.25324415820299e-05	79792.911
254560	NIPSNAP	2	2.5138092218204538e-05	79560.532
99947	Bromo_SNF2L2	1	1.260047833095278e-05	79362.067
178546	PLN02961	2	2.5305695604575977e-05	79033.591
257035	DUF3668	1	1.26821880577522e-05	78850.747
252767	Filament_head	2	2.541749336695633e-05	78685.965
238713	ADK	9	0.00011439395893387057	78675.483
256090	Lig_chan-Glu_bd	4	5.0919074433393997e-05	78556.023
176023	C2C_MCTP_PRT	2	2.55202350064676e-05	78369.184
173662	STKc_PKB	4	5.119451648130649e-05	78133.368
258163	Glyco_transf_49	4	5.12123095474468e-05	78106.222
191867	FTCD_N	1	1.2806929778939e-05	78082.727
173678	STKc_cPKC	4	5.13446108621742e-05	77904.963
250323	Cadherin_C	15	0.0001929368317158237	77745.653
253680	Lep_receptor_Ig	1	1.292090845719278e-05	77393.939
238402	ProRS_core_prok	1	1.2953659993739e-05	77198.259
213340	RasGAP_p120GAP	1	1.3010285106217e-05	76862.266
233831	thiamin_ThiO	6	7.815264923050805e-05	76772.829
163697	MPN_AMSH_like	1	1.303691893951206e-05	76705.24
132798	PX_FISH	1	1.310358770331799e-05	76314.977
128523	NEBU	4	5.2447584925573724e-05	76266.619
173734	STKc_MAK_like	7	9.178619676678762e-05	76264.191
251261	Syja_N	5	6.56651825123815e-05	76143.853
249656	Ets	6	7.917074119411282e-05	75785.573
250652	P_proprotein	2	2.639732417087169e-05	75765.255
143179	Ig4_L1-NrCAM_like	1	1.320016180493569e-05	75756.647
128408	WNT1	19	0.0002508281522289985	75749.073
251187	RFX_DNA_binding	2	2.641151780303303e-05	75724.539
252710	ERG2_Sigma1R	1	1.32312765248994e-05	75578.498
256769	MG1	2	2.6518777933464482e-05	75418.257
213305	hsFATP4_like	5	6.65655801601e-05	75113.895
153255	LPLAT_DHAPAT-like	2	2.6681919027096213e-05	74957.127
253275	zf-Di19	1	1.337239459040135e-05	74780.922
257042	ATP_Ca_trans_C	1	1.3376070567956269e-05	74760.371
255335	MRP	1	1.34601109516956e-05	74293.593
224747	COG1834	1	1.34788949577337e-05	74190.058
253744	DMAP_binding	2	2.6961322982302587e-05	74180.336
214643	HATPase_c	1	1.3501996269426191e-05	74063.122
240156	calgranulins	1	1.35288309742913e-05	73916.217
249573	Sushi	1	1.3584274143639898e-05	73614.533
188652	dual_peroxidase_like	5	6.82533278125385e-05	73256.501
238396	HisRS-like_core	3	4.1056658969355396e-05	73069.755
252074	Vps35	2	2.75168117176818e-05	72682.839
214548	FBG	4	5.510356046776769e-05	72590.591
240141	SIS_GlmS_GlmD_1	1	1.378215560719769e-05	72557.59
131796	prenyl_cyano	1	1.37892386486837e-05	72520.32
253230	MAGP	1	1.379816490160422e-05	72473.405
252682	DUF563	1	1.38389611935675e-05	72259.759
254557	EGF_2	1	1.3846013528369306e-05	72222.954
187689	DOMON_DOH	1	1.386127142489084e-05	72143.454
254445	TMC	3	4.166945415082816e-05	71995.184
252384	Gpi16	2	2.79019377504131e-05	71679.609
238006	PTPc	40	0.0005586848173520983	71596.719
250474	Ribosomal_L7Ae	3	4.1907795275570655e-05	71585.727
147567	DAG1	1	1.39983664796914e-05	71436.907
107371	PBP1_mGluR_groupIII	8	0.0001122365711753784	71278.015
239963	CBS_pair_CorC_HlyC_assoc	2	2.80994624861388e-05	71175.739
240142	SIS_GlmS_GlmD_2	1	1.405019504190711e-05	71173.389
239123	Peptidase_C19B	3	4.23368129143278e-05	70860.317
241270	PH_fermitin	1	1.411468847660754e-05	70848.181
153029	Rhomboid_SP	2	2.82625489369973e-05	70765.026
256384	Med25_VWA	1	1.4165490843656e-05	70594.095
99734	AAT_like	10	0.0001420643705500659	70390.626
133234	PTKc_VEGFR2	1	1.42111063634541e-05	70367.498
133345	M_R_Ras_like	2	2.843728663166671e-05	70330.198
238125	ANK	141	0.0020148518473060628	69980.331
129885	nst	3	4.288735872126924e-05	69950.682
193251	AAA_7	9	0.00012891711154834458	69812.299
197870	LNS2	1	1.4356208759878541e-05	69656.273
238462	Cyt_c_Oxidase_IV	1	1.4375330080103421e-05	69563.62
199815	MH1_SMAD_2_3	1	1.442905567867794e-05	69304.605
238686	HMGB-UBF_HMG-box	2	2.8875730966674427e-05	69262.316
257113	Neuro_bHLH	2	2.894432227327326e-05	69098.18
249613	MHC_I	11	0.00015934833829711948	69031.156
214619	RhoGEF	7	0.00010149437346896408	68969.34
257833	HEAT_EZ	2	2.9086997872547463e-05	68759.245
249819	Chromo	2	2.9099216681195312e-05	68730.372
260033	Pyrin_ASC-like	2	2.91076041564454e-05	68710.567
211364	AP-4_Mu4_Cterm	1	1.4611688029189e-05	68438.362
251325	Branch	5	7.369880433749594e-05	67843.706
239429	enolase	4	5.90676413169142e-05	67718.973
257171	Chorein_N	2	2.960686296849111e-05	67551.905
189705	EPO_TPO	1	1.481175861325212e-05	67513.928
252794	Bile_Hydr_Trans	3	4.508749282262768e-05	66537.299
258899	HPS3_Mid	1	1.50503745222061e-05	66443.529
153056	CCP	47	0.0007083294583287113	66353.304
132995	GlcAT-I	2	3.0193732446977802e-05	66238.912
153343	BAR_PICK1	1	1.51565676527777e-05	65977.999
213337	RasGAP_RASAL	1	1.51730840845528e-05	65906.179
176535	PI-PLCc_delta	1	1.52102855956875e-05	65744.985
211335	PseudoU_synth_PUS1_PUS2	1	1.52142869277872e-05	65727.694
238060	LDLa	13	0.0001984351602776019	65512.583
107364	PBP1_GC_C_enterotoxin_receptor	1	1.53288220981726e-05	65236.585
249533	fn3	27	0.00041578455022413984	64937.478
190308	Fringe	4	6.165848185356781e-05	64873.475
251535	HRM	3	4.636864255670793e-05	64698.896
238393	SerRS_core	2	3.0946415475322005e-05	64627.84
254292	Band_3_cyto	7	0.00010834690336995344	64607.292
223370	FtsJ	2	3.098795184412279e-05	64541.213
149945	EF-hand_2	2	3.1004428005234515e-05	64506.915
119339	crotonase-like	9	0.00013993827804518138	64314.069
249783	PDGF	1	1.555863697473876e-05	64272.982
258965	Amnionless	3	4.686971920259334e-05	64007.211
130873	kynureninase	1	1.56376655383944e-05	63948.164
250924	Diphthamide_syn	1	1.57457868788177e-05	63509.052
241274	PH_PKB	1	1.586795038687799e-05	63020.111
198265	SH2_C-SH2_Zap70	1	1.59257433691331e-05	62791.417
250328	Myc_N	4	6.38369317497092e-05	62659.653
233348	CDF	4	6.38496910221411e-05	62647.132
145295	ATP1G1_PLM_MAT8	1	1.59743995359465e-05	62600.162
238223	IMPDH	4	6.41027961260622e-05	62399.774
238994	MRP-like	2	3.218210585582694e-05	62146.337
251501	ERCC4	2	3.221675591131687e-05	62079.497
128752	DNaseIc	4	6.44955320631216e-05	62019.8
252924	PigN	1	1.61689347103472e-05	61846.994
251111	zf-TAZ	1	1.619442374915878e-05	61749.65
238108	TNF	4	6.496566880707974e-05	61570.982
143367	STKc_CDK6	1	1.62414644867026e-05	61570.802
250896	GPS	2	3.2763132615068345e-05	61044.224
190637	HELP	2	3.277374808479507e-05	61024.451
251357	Zip	10	0.00016394173167072576	60997.282
173649	PTKc_TrkB	1	1.63977489411265e-05	60983.98
251984	MOSC	1	1.640683369618134e-05	60950.212
239837	RhoGAP_chimaerin	1	1.6408161728064978e-05	60945.279
214521	CASc	5	8.217512872768229e-05	60845.661
258793	RAB3GAP2_N	1	1.65762184716943e-05	60327.39
251769	MH1	1	1.671654355784879e-05	59820.979
250643	PG_binding_1	3	5.0549740987476706e-05	59347.485
212594	FANCI	3	5.0554539261196885e-05	59341.852
250805	Na_Ca_ex	7	0.00011798131278932448	59331.43
180841	PRK07106	1	1.68872299289282e-05	59216.343
257949	zf-RING_2	8	0.00013540577099609348	59081.677
252031	Sulfotransfer_2	11	0.00018646257416605872	58993.072
173902	TyrRS_core	1	1.70426789281364e-05	58676.221
250816	BolA	1	1.710641303293634e-05	58457.609
238122	WW	2	3.43537483816309e-05	58217.81
237987	ARM	27	0.0004641034564553204	58176.684
193253	MT	10	0.00017194930164243812	58156.677
254745	TRP_2	1	1.72036033072598e-05	58127.358
256743	DUF3456	2	3.44566840997104e-05	58043.891
252958	Pre-SET	2	3.450264790556987e-05	57966.566
252678	Lipin_N	1	1.737471631359307e-05	57554.897
254375	BACK	11	0.00019165067866691707	57396.092
257624	DUF4071	2	3.49779230252174e-05	57178.924
143193	Ig_pIgR	5	8.75639778005156e-05	57101.106
184450	PRK14012	1	1.75625482981815e-05	56939.345
254680	LNS2	2	3.5153865855945726e-05	56892.747
252914	LRAT	3	5.276449353382879e-05	56856.416
143165	Ig	41	0.0007212368499985337	56846.79
214712	NIDO	3	5.2824538618435464e-05	56791.788
254419	DUF1619	2	3.53182004303538e-05	56628.027
251162	BTB_2	18	0.00031798650456616237	56606.176
239805	ZnMc_MMP	10	0.00017670177617813053	56592.527
128373	FN2	2	3.537354224803834e-05	56539.432
254514	Gryzun	1	1.77175936702091e-05	56441.073
250379	MAPEG	2	3.548203699443931e-05	56366.55
259371	PTRF_SDPR	3	5.326317250956741e-05	56324.095
257740	Kelch_3	3	5.331615640867694e-05	56268.122
250845	Galactosyl_T	10	0.00017799676661449702	56180.796
250349	Cu2_monooxygen	1	1.7807100585035663e-05	56157.374
99898	MSH6_like	1	1.786217536940228e-05	55984.222
254756	SEFIR	3	5.374394443378774e-05	55820.242
212574	DHR2_DOCK8	1	1.79546475042746e-05	55695.886
252781	OST3_OST6	1	1.796460142374386e-05	55665.026
132735	NR_LBD_RAR	2	3.619016624844511e-05	55263.631
197519	C1	1	1.8133469008693492e-05	55146.646
99735	OAT_like	1	1.81832273391415e-05	54995.738
119434	PI3Kc_IA_delta	1	1.81957885819353e-05	54957.772
254358	V-set	1	1.8284733298359212e-05	54690.434
173968	TAF6	2	3.6584617205635e-05	54667.785
133004	pp-GalNAc-T	15	0.0002754531676701949	54455.718
254972	PLAC	1	1.8636571569384378e-05	53657.938
249724	Calreticulin	3	5.59812798520885e-05	53589.343
252188	PAP_assoc	1	1.875367428911559e-05	53322.884
249964	RabGAP-TBC	8	0.00015050880828094878	53153.035
256063	NMDAR2_C	4	7.538465009129504e-05	53061.2
238040	FReD	9	0.00017018051743326258	52885.02
251160	GED	1	1.891517037647094e-05	52867.618
250621	NHL	2	3.7882675856878046e-05	52794.581
234692	PRK00222	1	1.899471926017619e-05	52646.211
199846	M14_CPN	1	1.90539704542244e-05	52482.5
176053	C2B_Synaptotagmin-14_16	1	1.906395806048532e-05	52455.004
251639	zf-Tim10_DDP	1	1.90681264503914e-05	52443.537
214982	Beach	5	9.552142930811111e-05	52344.275
254919	Pex16	1	1.91097765842363e-05	52329.236
250833	tRNA_m1G_MT	1	1.91413024712768e-05	52243.049
132746	NR_LBD_COUP-TF	3	5.77034736336502e-05	51989.938
173647	PTKc_Ror2	1	1.92760681631316e-05	51877.8
143224	Ig5_Titin_like	8	0.000154726854021177	51704.018
249651	Cyt-b5	3	5.805190600403179e-05	51677.89
250140	Acetyltransf_2	1	1.93514377560112e-05	51675.747
255066	BAAT_C	2	3.88827376714783e-05	51436.707
239008	alpha2AP	1	1.94491375801712e-05	51416.162
197571	SO	1	1.94535315545064e-05	51404.548
249544	Laminin_EGF	7	0.00013669345551403487	51209.474
255988	BCDHK_Adom3	2	3.916131657383696e-05	51070.806
254388	AAA_5	7	0.00013785211825461302	50779.053
250690	Glyco_hydro_47	7	0.00013837180226421118	50588.342
111184	Cbl_N	1	1.989336397541892e-05	50268.019
224151	CzcD	2	3.98031273891189e-05	50247.308
251794	Glyco_hydro_63	2	3.98276489162337e-05	50216.371
227518	COG5191	1	1.995714599347625e-05	50107.365
250268	Thioesterase	1	2.0102568047510558e-05	49744.888
259799	SPFH_prohibitin	1	2.019493970831959e-05	49517.355
251363	Steroid_dh	1	2.0261785616736868e-05	49353.992
255795	Med17	1	2.03334271642057e-05	49180.101
249515	UPAR_LY6	1	2.034782512045519e-05	49145.301
252261	OmpH	1	2.0356436029079318e-05	49124.513
197639	GPS	2	4.092881043193674e-05	48865.334
238818	IPPase	2	4.09713454672551e-05	48814.604
223594	csdA	1	2.04879524178449e-05	48809.172
252645	CP2	3	6.159813675840091e-05	48702.772
215024	CRAL_TRIO_N	1	2.057684374254312e-05	48598.318
249661	HSP90	4	8.24223357600355e-05	48530.534
254773	DHC_N2	10	0.000206061057894176	48529.305
200539	Sema_MET	1	2.06821511500578e-05	48350.87
237027	glpD	1	2.06952862502712e-05	48320.182
214587	TIR	2	4.153269940899422e-05	48154.828
173839	AXO	6	0.000124602261868509	48153.219
252279	DUF342	1	2.07804203876176e-05	48122.222
252115	Cu2_monoox_C	1	2.096671622574675e-05	47694.641
249648	PH	2	4.193602097736045e-05	47691.697
250138	PI3K_rbd	1	2.104006574453295e-05	47528.369
232927	serB	1	2.115460386888459e-05	47271.034
251597	Sec63	3	6.365011885172309e-05	47132.669
176690	HPPD_N_like	1	2.133255205055614e-05	46876.717
132732	NR_LBD_PXR_like	1	2.13781904701278e-05	46776.644
226986	COG4639	1	2.144479908841804e-05	46631.353
214733	TLDc	2	4.289396935036118e-05	46626.601
173890	lectin_ERGIC-53_ERGL	1	2.149159206998099e-05	46529.824
253188	SIN1	1	2.14972819485494e-05	46517.509
249498	7tm_2	24	0.0005162073373282623	46492.946
233178	2A0304	7	0.0001515716708459873	46182.773
132747	NR_LBD_ER	1	2.16912405094912e-05	46101.559
197491	DYNc	2	4.35470206457003e-05	45927.367
133448	NAD_bind_m-THF_DH_Cyclohyd	1	2.179981674577442e-05	45871.945
239456	TCP1_eta	1	2.19017459288069e-05	45658.46
251887	DDOST_48kD	1	2.19213235789283e-05	45617.683
239839	RhoGAP_Graf	1	2.195014555243027e-05	45557.784
147837	4_1_CTD	1	2.198274373667704e-05	45490.227
200447	gelsolin_S6_like	3	6.689170627076806e-05	44848.609
249657	UQ_con	3	6.71282528909084e-05	44690.572
251506	Ald_Xan_dh_C2	2	4.55187465055126e-05	43937.941
250610	Amidase	1	2.27635526724212e-05	43929.874
145533	Ski_Sno	2	4.593400436796121e-05	43540.728
252898	DUF663	1	2.30387343922577e-05	43405.162
215018	COG6	1	2.30717738154055e-05	43343.005
250582	SEA	6	0.00013857805944130421	43296.897
257306	LRR_4	11	0.0002552700529239219	43091.62
254369	GCC2_GCC3	2	4.645545065554819e-05	43051.999
253020	Asp_Arg_Hydrox	1	2.3348491612613703e-05	42829.319
130057	3a0801s03tim44	1	2.357378563434e-05	42420.001
238767	Ube1_repeat2	3	7.086557851149e-05	42333.67
143190	Ig_MOG_like	4	9.477838035676974e-05	42203.718
133116	M14_Nna1	1	2.37051772861869e-05	42184.878
250280	GDI	3	7.12344103507894e-05	42114.478
257032	P5-ATPase	1	2.37481580100277e-05	42108.529
250402	ELO	3	7.13769161772975e-05	42030.395
239455	TCP1_epsilon	1	2.38201219954198e-05	41981.313
233003	salvage_mtnA	1	2.38364926782777e-05	41952.481
100017	gamma_tubulin	2	4.77510350239805e-05	41883.909
239392	alpha_CA_V	1	2.3942568029249202e-05	41766.614
214555	SR	17	0.0004076239389728263	41705.107
203238	GMP_PDE_delta	1	2.402714615060886e-05	41619.591
112344	Kv2channel	1	2.40830317893664e-05	41523.011
177847	PLN02196	3	7.258447901096969e-05	41331.15
191262	Lon_C	1	2.43189290298886e-05	41120.232
255713	Dpy19	4	9.745138173493058e-05	41046.109
249758	ATP-synt_ab_C	1	2.442692185410921e-05	40938.437
238839	aeEF2_snRNP_like_IV	1	2.44571187158969e-05	40887.891
256510	Med23	2	4.90808329443102e-05	40749.105
133311	Rab39	1	2.48130163694995e-05	40301.428
249559	Pyr_redox	1	2.486026644652542e-05	40224.83
258183	zf-C3HC4_3	3	7.497658032472432e-05	40012.494
197662	BBOX	2	5.01314704267909e-05	39895.099
214792	Elp3	2	5.0523634857279666e-05	39585.434
188087	bass	3	7.582598470299326e-05	39564.274
227610	COG5290	2	5.075269994178279e-05	39406.771
239001	hsp47	1	2.53922149280106e-05	39382.149
198186	SH2_C-SH2_PLC_gamma_like	1	2.54407012641732e-05	39307.093
251177	Propep_M14	1	2.5463597953020035e-05	39271.748
132999	b4GalT	3	7.673011044093649e-05	39098.08
238355	Topo_IB_C	1	2.56876327822259e-05	38929.239
255845	L_HGMIC_fpl	2	5.1688697662560966e-05	38693.178
250596	GFO_IDH_MocA	1	2.587333423268331e-05	38649.831
253205	Sclerostin	1	2.5995698993229723e-05	38467.902
238121	WD40	130	0.0034041495893018235	38188.686
214634	DSRM	2	5.25350354317755e-05	38069.833
193256	AAA_8	5	0.00013147970015041976	38028.684
250243	Na_sulph_symp	3	7.89173303528205e-05	38014.464
202224	JmjC	4	0.00010563043770256091	37867.873
176001	C2_cPLA2	1	2.64523155010245e-05	37803.874
253792	Vert_HS_TF	1	2.653732323961281e-05	37682.776
214616	WSC	1	2.661169100661287e-05	37577.469
238650	KAZAL_SLC21	1	2.662030403828353e-05	37565.311
238033	HECTc	14	0.00037506537406410164	37326.826
259804	SPFH_like_u3	1	2.6812316743999905e-05	37296.292
214499	FYVE	1	2.6855542632099027e-05	37236.261
239043	PA_TfR	1	2.694198435883716e-05	37116.791
250404	Glypican	6	0.00016244403722115482	36935.797
237984	ANATO	1	2.7149327846737097e-05	36833.324
239848	RhoGAP_srGAP	1	2.723630878434422e-05	36715.695
238064	LRR_RI	42	0.0011474117620163806	36604.122
115928	Occludin_ELL	1	2.749337982131859e-05	36372.392
258901	SPG48	1	2.77237128892862e-05	36070.205
250031	BTB	24	0.0006689241896179895	35878.505
214944	SMC_hinge	1	2.7907290292388e-05	35832.931
252878	DIE2_ALG10	1	2.79248491642773e-05	35810.399
239855	RhoGAP_ARHGAP22_24_25	1	2.806176848983083e-05	35635.673
239876	NDPk_I	1	2.8063916428461958e-05	35632.945
241116	RRM_DAZL	1	2.813705271271314e-05	35540.325
212530	HDAC4	1	2.8150802529189e-05	35522.966
133053	GT8_LARGE_C	1	2.83294113704469e-05	35299.004
254748	CTNNB1_binding	2	5.68139715689595e-05	35202.609
256523	Med13_N	1	2.86946966932154e-05	34849.645
143199	Ig1_Neogenin	2	5.764672455168706e-05	34694.079
143279	Ig_Semaphorin_classIII	1	2.8962736546185572e-05	34527.124
214773	CAP10	1	2.920693640731774e-05	34238.442
206637	Cadherin_repeat	121	0.003559299394168805	33995.454
173909	IleRS_core	1	2.95692308654309e-05	33818.938
250209	EamA	1	2.985580891598478e-05	33494.319
212081	SLC6sbd_NET	1	3.01006939273612e-05	33221.825
173640	PTKc_Lck_Blk	1	3.01417563134232e-05	33176.567
173701	STKc_MASTL	1	3.0199085786262e-05	33113.585
173638	PTKc_EphR_B	2	6.08444865189849e-05	32870.686
143229	Ig1_FcgammaR_like	1	3.06443392636137e-05	32632.454
250418	Urocanase	1	3.09476951887581e-05	32312.584
212090	SLC6sbd_NTT4	1	3.09915805302096e-05	32266.828
250024	zf-B_box	1	3.113565071896924e-05	32117.524
187593	11beta-HSD1_like_SDR_c	2	6.245501655524407e-05	32023.048
175994	C2B_RIM1alpha	1	3.125011754107436e-05	31999.88
176179	enoyl_red	1	3.14501417392784e-05	31796.359
206663	Rac1_like	1	3.176725698699337e-05	31478.953
253679	DUF1053	1	3.1820486240819266e-05	31426.295
128778	BBC	4	0.00012737352285489796	31403.701
250004	RhoGEF	11	0.0003518479530621039	31263.504
257711	Laminin_G_3	2	6.423825913506665e-05	31134.094
235916	PRK07044	1	3.216885982876695e-05	31085.963
143441	ALDH_F4-17_P5CDH	1	3.21740387552051e-05	31080.96
249979	Acetyltransf_1	2	6.479064089176454e-05	30868.656
212087	SLC6sbd_SIT1	1	3.24489569838689e-05	30817.632
238668	KISc_KIF4	3	9.817095709081051e-05	30558.936
255825	DuoxA	1	3.27765567577019e-05	30509.611
173895	ATPS	1	3.28034417714874e-05	30484.606
206659	Rab8_Rab10_Rab13_like	1	3.298978549486546e-05	30312.413
251095	Rho_GDI	1	3.304434579989439e-05	30262.363
114337	LAP1C	1	3.33331997563147e-05	30000.12
252225	Fructosamin_kin	1	3.33714012914471e-05	29965.778
249808	FERM_M	1	3.38974812298231e-05	29500.717
253252	Calsarcin	1	3.395756290290506e-05	29448.521
226989	COG4642	3	0.0001020349724743371	29401.684
253843	DUF1162	1	3.406454672732814e-05	29356.034
213215	ABCC_TAP	1	3.41925516513034e-05	29246.136
213180	ABCG_EPDR	1	3.4276430901973996e-05	29174.566
251526	Transket_pyr	1	3.43010452549564e-05	29153.631
250595	tRNA-synt_1e	1	3.4445856287987104e-05	29031.068
250177	Glyco_transf_10	5	0.0001728120562413629	28933.167
241258	PH_Collybistin_ASEF	1	3.4568855998157304e-05	28927.772
253550	IL17	1	3.5114324908130866e-05	28478.406
238103	SPEC	39	0.0013976042707495315	27904.895
238001	CUB	16	0.0005736312995267809	27892.481
187754	AMN1	5	0.00017947641586888092	27858.814
148114	Torsin	1	3.626421182959865e-05	27575.396
238100	Sec7	3	0.000109434982917623	27413.537
253760	Endostatin	1	3.65365386344464e-05	27369.861
238756	Sec24-like	1	3.665520007364448e-05	27281.259
203072	Zfx_Zfy_act	1	3.6985237244922e-05	27037.815
214559	TSP1	11	0.0004074718702987402	26995.729
257919	AAA_30	1	3.730860611381169e-05	26803.467
187627	TER_DECR_SDR_a	1	3.7949198335870255e-05	26351.018
249678	A2M	1	3.796442001736336e-05	26340.452
147416	Sprouty	1	3.807359759863697e-05	26264.92
250580	ARID	1	3.818869710354215e-05	26185.759
238907	cyclophilin_ABH_like	3	0.0001149532307327486	26097.57
119351	GH18_chitolectin_chitotriosidase	2	7.74810081813508e-05	25812.777
128526	CysPc	2	7.762086918111431e-05	25766.266
227410	COG5078	1	3.886705527768762e-05	25728.731
251121	zf-UBP	1	3.888604330905619e-05	25716.167
223238	GabT	1	3.89678650718399e-05	25662.171
254350	A2M_recep	1	3.8983484310131756e-05	25651.889
212166	SSH-N	1	3.9015451775910097e-05	25630.871
250047	Peptidase_M16	1	3.976812690211454e-05	25145.766
254685	Methyltransf_11	1	4.135891428067037e-05	24178.584
143194	Ig1_Necl-1-3_like	1	4.1468206577410766e-05	24114.86
215126	PLN02204	1	4.19156556564414e-05	23857.434
214480	CLECT	5	0.00021002645228545934	23806.525
249539	ig	1	4.2036069340972595e-05	23789.094
251836	CDK5_activator	1	4.2090820893841e-05	23758.149
253682	Med13_C	1	4.2219422181022695e-05	23685.781
256873	Med12-LCEWAV	1	4.23765914286205e-05	23597.934
238116	UBA	1	4.2643428552398055e-05	23450.272
185677	ValRS_core	1	4.29107705317824e-05	23304.173
250720	TIR	2	8.590335442752424e-05	23281.978
214484	CY	2	8.627131772419876e-05	23182.676
107369	PBP1_mGluR_groupI	1	4.32031871861949e-05	23146.44
143228	Ig1_LILRB1_like	6	0.0002635211457308697	22768.571
[truncated: 6,989 more rows]
